# Supplementary material for: In vitro responses to platelet-rich-plasma are associated with variable clinical outcomes in patients with knee osteoarthritis
Source: Sci Rep. 2021 Jun 1;11:11493. doi: 10.1038/s41598-021-90174-x (PMC8169703; doi:10.1038/s41598-021-90174-x)
Supplement: Supplementary file 1 — Supplementary Information 1. [file 41598_2021_90174_MOESM1_ESM.xlsx]

## Sheet: Table S3_MACS_DEGs
gene_id	gene_name	gene_type	tag	seqnames	width	logCPM	PRP-vs-FBS.logFC	PRP-vs-FBS.PValue	PRP-vs-FBS.FDR	TNF-vs-FBS.logFC	TNF-vs-FBS.PValue	TNF-vs-FBS.FDR	TNF.PRP-vs-FBS.logFC	TNF.PRP-vs-FBS.PValue	TNF.PRP-vs-FBS.FDR	TNF.PRP-vs-TNF.logFC	TNF.PRP-vs-TNF.PValue	TNF.PRP-vs-TNF.FDR	gene_name	FBS_rep1	FBS_rep2	FBS_rep3	FBS_rep4	PRP_rep1	PRP_rep2	PRP_rep3	PRP_rep4	TNF_rep1	TNF_rep2	TNF_rep3	TNF_rep4	TNF.PRP_rep1	TNF.PRP_rep2	TNF.PRP_rep3	TNF.PRP_rep4
ENSG00000217801	RP11-465B22.3	transcribed_unprocessed_pseudogene	NA	chr1	9622	1.88065	-0.281812	0.3723	0.628381	3.07279	1.86e-07	3.5e-06	1.5225	0.000267573	0.000917497	-1.5503	8.29e-05	0.00270004	RP11-465B22.3	0.421096	-0.251222	0.598686	-0.0551526	0.248037	0.20539	-0.246241	-0.597709	3.22048	3.01021	3.52362	3.17776	1.97027	0.957703	2.07569	1.50516
ENSG00000186891	TNFRSF18	protein_coding	NA	chr1	3184	3.37657	0.430123	0.321247	0.585711	5.65855	7.41e-09	3.47e-07	3.55592	1.17e-06	1.15e-05	-2.10263	4.48e-05	0.0017874	TNFRSF18	-1.16698	-0.261095	-0.0313334	-0.447122	-1.0155	0.456734	-0.100898	0.33294	5.56993	5.42315	4.99877	4.52009	2.18698	3.17902	3.64588	2.93182
ENSG00000186827	TNFRSF4	protein_coding	NA	chr1	2813	5.43075	-0.562154	0.234161	0.4979	7.41862	4.37e-10	6.15e-08	4.23949	1.71e-07	2.69e-06	-3.17913	6.4e-07	8.81e-05	TNFRSF4	0.414793	0.0697751	0.486461	-0.272414	-0.645182	-0.107232	-0.170503	-0.471497	8.08618	8.00545	6.26077	7.02565	3.77921	4.37719	4.53228	4.63251
ENSG00000049249	TNFRSF9	protein_coding	NA	chr1	27272	4.69083	-1.56001	0.00119668	0.0284558	6.9314	2.81e-11	1.73e-08	4.39836	5.09e-09	2.24e-07	-2.53304	2.32e-07	4.29e-05	TNFRSF9	-0.63599	-0.278049	0.556014	-0.158659	-1.67743	-0.905136	-1.44959	-1.69228	6.84358	6.97873	6.20854	6.82419	4.46584	4.31405	3.31333	4.44264
ENSG00000179840	PIK3CD-AS1	antisense	NA	chr1	1977	0.55689	0.00889246	0.989882	0.994991	2.95858	0.000477544	0.00169939	0.990203	0.148375	0.204978	-1.96838	0.00369782	0.0390367	PIK3CD-AS1	-1.46103	-1.04975	-1.05968	-0.946082	-1.00965	-0.901911	-1.40131	-1.34322	2.44534	2.10981	-0.322615	1.74417	0.119885	-0.0198812	-2.47735	0.37828
ENSG00000175262	C1orf127	protein_coding	NA	chr1	35567	2.9364	-0.467607	0.10315	0.331712	-4.34911	2.03e-09	1.54e-07	-6.21356	8.54e-11	2.21e-08	-1.86445	0.000103489	0.00312641	C1orf127	4.07549	4.08907	4.13589	4.08141	4.41451	3.35474	2.98765	3.2211	-0.241965	-0.187186	0.169148	-0.570618	-2.11381	-2.50806	-1.84003	-1.72359
ENSG00000132879	FBXO44	protein_coding	NA	chr1	8953	3.12442	-0.578202	0.0287125	0.169617	-0.65706	0.0182271	0.0360867	-1.70364	9.16e-06	5.95e-05	-1.04658	0.000678245	0.0117858	FBXO44	3.70897	3.61659	3.70088	3.90648	3.51685	3.21512	2.99281	2.77411	3.46126	3.38322	2.463	2.88154	2.44926	1.98029	1.85371	1.86823
ENSG00000242349	NPPA-AS1	antisense	overlapping_locus	chr1	7063	1.67638	-0.27883	0.44958	0.688194	0.748677	0.0606438	0.0991254	-0.701709	0.0797239	0.119364	-1.45039	0.00131811	0.0192352	NPPA-AS1	1.20936	2.03266	1.35302	1.61727	1.71431	1.30244	1.48833	0.553121	2.45452	2.16804	2.8695	1.61355	0.735088	0.506037	1.57467	0.497833
ENSG00000162493	PDPN	protein_coding	NA	chr1	34493	4.60845	-0.792494	0.097227	0.323162	4.85499	3.35e-08	9.73e-07	6.08456	2.99e-09	1.57e-07	1.22958	0.00302173	0.0344057	PDPN	0.0349751	0.386867	0.594517	0.0648665	0.00859937	-0.686157	-0.41857	-1.04813	4.40858	4.56029	5.74519	5.11332	7.00881	5.66038	5.82554	6.24808
ENSG00000142621	FHAD1	protein_coding	NA	chr1	153012	2.21079	0.373918	0.25145	0.517407	-3.0886	7.25e-07	9.72e-06	-1.79952	0.000112751	0.000446538	1.28908	0.00232737	0.0282662	FHAD1	2.6871	3.07298	3.04328	2.29609	3.20698	3.51087	2.79683	3.05034	-0.553381	-1.1252	0.537336	-0.608835	0.660487	0.98079	1.44993	0.841545
ENSG00000117115	PADI2	protein_coding	NA	chr1	52675	5.2602	-1.85889	0.00101357	0.0263517	-2.36818	0.000181878	0.000771429	-4.1919	9.68e-07	1.01e-05	-1.82372	0.00125758	0.0185308	PADI2	6.55887	6.39192	6.83106	6.86876	4.95755	4.39824	4.15842	5.35278	3.5856	3.85868	5.2071	4.10065	2.22267	2.73178	1.16596	3.20244
ENSG00000158747	NBL1	protein_coding	overlapping_locus	chr1	17903	2.82313	-0.2719	0.554161	0.763854	-3.73143	6.2e-06	5.13e-05	-1.37361	0.0119064	0.0229179	2.35782	0.000319259	0.00698844	NBL1	3.50461	3.58594	4.04401	3.53815	3.45477	3.71573	2.73508	3.42658	0.289837	-0.796026	-1.51438	0.746952	2.62246	2.47273	0.707677	2.62618
ENSG00000142798	HSPG2	protein_coding	NA	chr1	115053	2.59325	0.266002	0.623935	0.808182	-1.20797	0.0500236	0.084155	1.54492	0.0141463	0.0265949	2.75289	0.000246184	0.00569805	HSPG2	2.55901	2.2497	1.72214	1.18159	2.7943	1.88207	2.33855	2.04241	1.27262	0.605877	0.670653	0.84285	4.47062	3.92041	1.37387	2.95424
ENSG00000179163	FUCA1	protein_coding	NA	chr1	23218	10.7832	-2.05729	7.24e-05	0.00593977	-3.78225	2.09e-07	3.77e-06	-6.43639	1.04e-09	8.22e-08	-2.65414	4.49e-06	0.000342308	FUCA1	12.3247	12.2575	12.9043	12.3176	11.1681	10.5486	9.62211	10.3399	8.80671	8.55063	8.39065	9.2385	6.04342	6.07452	5.7995	6.51227
ENSG00000162430	SELENON	protein_coding	overlapping_locus	chr1	18049	7.19756	0.406367	0.118229	0.356649	-0.513735	0.0597367	0.0978998	0.524106	0.0557528	0.087209	1.03784	0.000871773	0.0139669	SELENON	7.09931	7.18914	6.80571	6.9296	7.20507	7.3759	7.6834	7.45529	6.1077	6.24728	7.11338	6.24509	7.17164	7.69029	7.94549	7.15161
ENSG00000188060	RAB42	protein_coding	NA	chr1	3244	4.77896	0.348337	0.174719	0.429213	-3.08781	2.4e-08	7.78e-07	-1.91637	3.74e-06	2.96e-05	1.17144	0.000465859	0.00894876	RAB42	5.4726	5.53566	5.21595	5.3856	6.02013	5.75802	5.85403	5.35695	1.97611	2.11859	2.85181	2.22527	2.74516	3.45466	3.88822	3.69839
ENSG00000162512	SDC3	protein_coding	NA	chr1	39295	6.23796	-0.747509	0.0835034	0.296222	-4.60269	1.46e-07	2.95e-06	-6.65017	5.34e-09	2.32e-07	-2.04748	0.000409083	0.00816359	SDC3	7.4184	7.56354	7.84141	7.41677	7.18642	6.99578	6.04265	6.82306	3.06988	3.17599	2.34409	3.29771	-0.524573	-0.161937	1.61751	1.60889
ENSG00000220785	MTMR9LP	transcribed_unprocessed_pseudogene	NA	chr1	9963	1.70021	-0.675918	0.229618	0.493631	-0.663419	0.241188	0.316917	2.15753	0.00126413	0.00335882	2.82095	0.000122624	0.00351647	MTMR9LP	1.11294	0.834177	0.313447	0.820974	0.708392	-0.540672	0.393181	-0.261965	-0.364731	-0.478403	0.589707	0.62525	3.83343	2.9171	0.944417	2.92293
ENSG00000116990	MYCL	protein_coding	NA	chr1	6831	5.27642	-1.67657	4.73e-06	0.00127308	1.23316	0.000141694	0.00063245	-0.228976	0.343985	0.419716	-1.46214	1.66e-05	0.00087158	MYCL	5.22689	4.96199	5.19784	5.01826	3.75156	3.08587	3.32005	3.4276	6.49175	6.42102	6.17783	6.21556	5.27062	4.97946	4.00938	4.90761
ENSG00000117016	RIMS3	protein_coding	NA	chr1	44979	3.99898	0.414772	0.295872	0.561093	-1.94665	0.000322829	0.00123899	-0.422941	0.301417	0.375732	1.5237	0.00175261	0.0233165	RIMS3	4.04017	4.46372	4.05777	4.2661	4.83526	4.64477	4.4755	4.54863	2.08933	2.50869	1.89806	2.65613	4.35043	3.51564	2.02376	4.3388
ENSG00000010803	SCMH1	protein_coding	NA	chr1	214955	2.52371	0.167722	0.568847	0.77346	-1.02871	0.00462563	0.0112795	0.0720812	0.813032	0.850769	1.1008	0.00223757	0.0275309	SCMH1	2.52566	2.79736	2.65912	2.55763	2.96909	2.80882	2.75285	2.66029	0.844621	1.32	2.41165	1.28769	2.37922	2.68794	3.11815	2.54963
ENSG00000117411	B4GALT2	protein_coding	NA	chr1	12228	2.29096	2.14483	7.73e-05	0.00598246	0.904917	0.0438897	0.0755337	2.85149	7.25e-06	4.95e-05	1.94657	0.000157983	0.00423653	B4GALT2	-0.133879	0.226951	0.326723	0.590511	1.71148	2.41175	2.53631	2.78776	1.09813	1.02883	1.40672	1.00759	2.14206	3.19511	3.89317	2.34669
ENSG00000117461	PIK3R3	protein_coding	overlapping_locus	chr1	92897	1.27671	-0.34428	0.0670809	0.266788	-0.266761	0.162417	0.228115	-1.30145	6.16e-06	4.36e-05	-1.03469	4.87e-05	0.00188192	PIK3R3	1.55263	1.70065	1.74171	1.59529	1.11631	1.24917	1.19452	1.57942	1.24055	1.19187	1.52587	1.52257	0.112868	0.463621	0.430967	0.353792
ENSG00000116133	DHCR24	protein_coding	NA	chr1	37586	6.76639	0.817614	0.0059569	0.0738564	4.38792	6.83e-10	7.95e-08	2.58363	2.25e-07	3.3e-06	-1.80429	5.7e-06	0.000404682	DHCR24	3.85533	4.27788	4.09127	3.61801	4.29152	5.18191	4.90659	4.67053	8.23526	8.41462	8.52701	8.13227	6.50939	6.94226	6.63138	5.776
ENSG00000177606	JUN	protein_coding	NA	chr1	3540	6.58951	-0.349171	0.151442	0.402385	0.400664	0.117353	0.17354	-0.75985	0.00692331	0.0142907	-1.16051	0.000207736	0.00510082	JUN	6.87541	6.70439	6.69733	6.497	5.82997	6.68496	6.28861	6.44833	7.36362	7.25273	7.04727	6.67594	5.86854	6.24051	6.17687	5.3199
ENSG00000132854	KANK4	protein_coding	ncRNA_host	chr1	82436	0.357593	1.09757	0.594796	0.789079	5.66319	0.00248788	0.00670018	9.26633	4.24e-06	3.26e-05	3.60314	0.000183593	0.00464951	KANK4	-4.63972	-6.69308	-7.94124	-6.69308	-6.67042	-6.67042	-4.44447	-6.67042	-6.44958	-3.3055	-0.803291	-0.432843	2.54231	2.71475	1.30461	1.79212
ENSG00000137942	FNBP1L	protein_coding	NA	chr1	106531	1.50373	0.569066	0.121323	0.360522	0.739684	0.0610525	0.0996371	3.36983	2.37e-07	3.41e-06	2.63015	2.04e-06	0.000200547	FNBP1L	-0.818283	0.21894	-0.494234	-0.801216	-0.145923	-0.0377813	0.493191	0.286474	-0.0676585	-0.0411573	0.698438	0.413954	3.033	2.45657	3.48635	2.36462
ENSG00000162636	FAM102B	protein_coding	NA	chr1	84812	5.67275	-0.784912	9.43e-05	0.00691529	-0.82818	8.13e-05	0.000409111	-1.92265	6.3e-09	2.61e-07	-1.09447	3.12e-06	0.000268838	FAM102B	6.3689	6.36066	6.42241	6.49458	5.7273	5.78149	5.41136	5.5414	5.39806	5.38317	5.49555	6.04918	4.50977	4.35187	4.58634	4.61162
ENSG00000155366	RHOC	protein_coding	overlapping_locus	chr1	6329	4.87009	0.440397	0.220785	0.484639	-0.515181	0.160984	0.226666	0.809054	0.0353356	0.0587194	1.32423	0.0018392	0.0240715	RHOC	4.54447	4.61834	4.15598	4.88905	4.76657	4.99491	5.47254	4.78409	3.56801	3.51771	4.88867	3.59418	4.93546	5.39362	5.88749	5.02666
ENSG00000184599	FAM19A3	protein_coding	NA	chr1	6817	0.869094	2.66184	0.000441556	0.0158834	2.711	0.00108888	0.00334027	5.30144	5.28e-07	6.3e-06	2.59045	0.000103499	0.00312641	FAM19A3	-3.3961	-4.07773	-2.79676	-3.91784	-1.06162	-0.470666	-0.712411	-0.318871	-0.979162	-0.702397	-0.234249	-0.861908	1.26441	1.9482	2.84441	0.423929
ENSG00000155380	SLC16A1	protein_coding	NA	chr1	45167	5.74852	0.0407592	0.889187	0.951592	0.527226	0.100872	0.153138	1.68476	8.31e-05	0.000348083	1.15754	0.00136383	0.0197117	SLC16A1	4.70307	5.09065	5.02883	5.01302	4.78808	5.08889	5.13977	5.00971	4.64949	4.61666	5.90048	6.01407	6.43759	6.71769	6.75046	6.5553
ENSG00000134256	CD101	protein_coding	NA	chr1	34727	5.79891	-1.13648	0.088509	0.307792	-2.24095	0.00448952	0.0109831	-4.4421	2.66e-05	0.000139992	-2.20115	0.00430756	0.0429805	CD101	7.07388	7.0052	7.57	6.47584	6.56779	5.85843	5.23304	5.55315	3.8943	3.32494	6.03777	4.06017	1.61165	2.8222	3.46176	1.44033
ENSG00000143382	ADAMTSL4	protein_coding	ncRNA_host	chr1	11569	6.57729	-0.415936	0.212003	0.47502	-2.16274	2.09e-05	0.00013512	-1.07263	0.00642165	0.0133947	1.09011	0.00443707	0.0438083	ADAMTSL4	7.37679	7.32402	7.48422	7.03669	7.07047	7.09022	6.48575	6.80812	5.19057	5.39969	4.95782	5.10329	6.85533	6.47557	4.8373	6.10598
ENSG00000143537	ADAM15	protein_coding	overlapping_locus	chr1	12210	6.67885	0.410435	0.159609	0.41242	-1.04552	0.0026234	0.00699182	-0.0329954	0.908698	0.930445	1.01252	0.00275586	0.0321233	ADAM15	6.72128	6.85588	6.49397	6.81595	7.05875	7.05305	7.42047	7.08317	5.47356	5.51415	6.20803	5.33963	5.93803	6.83528	7.30822	6.26085
ENSG00000160752	FDPS	protein_coding	NA	chr1	11919	6.77262	-0.0446015	0.729335	0.871637	1.54269	1.77e-08	6.3e-07	0.511476	0.00163356	0.00417634	-1.03121	1.27e-06	0.000142819	FDPS	6.12443	6.14233	6.0271	6.16625	6.05071	6.13962	6.20059	5.91579	7.80442	7.82213	7.29887	7.63498	6.76324	6.77525	6.50391	6.4215
ENSG00000125462	C1orf61	protein_coding	ncRNA_host	chr1	26452	1.24677	0.325332	0.551881	0.761594	6.21852	3.32e-09	2.1e-07	4.86102	6.94e-08	1.37e-06	-1.3575	0.000971137	0.0152136	C1orf61	-3.59321	-2.63467	-3.29479	-4.11538	-2.2051	-3.252	-2.97239	-4.16213	3.11983	3.40717	2.44295	2.1227	1.38804	1.53058	1.2731	1.82196
ENSG00000253831	ETV3L	protein_coding	NA	chr1	7765	0.114136	0.360785	0.778355	0.900494	7.98139	3.03e-07	5.01e-06	4.71471	0.000313652	0.00104751	-3.26668	2.26e-05	0.00105125	ETV3L	-6.55913	-4.41874	-5.88892	-6.55913	-4.30005	-6.54869	-5.31284	-6.54869	2.79285	2.39139	0.557846	1.73533	-0.539587	-1.52224	-1.97994	-0.979385
ENSG00000162723	SLAMF9	protein_coding	NA	chr1	2763	2.01918	4.38511	1.5e-07	0.000168905	-0.136445	0.787437	0.829983	2.6226	5.52e-05	0.000252019	2.75904	1.99e-05	0.000981427	SLAMF9	-1.58956	-1.34745	-0.463523	-0.426859	2.68506	3.69975	2.85997	4.2145	-1.27962	-1.39227	-0.330458	-1.14832	1.81209	1.96236	2.06311	1.17412
ENSG00000177807	KCNJ10	protein_coding	overlapping_locus	chr1	71833	3.90788	-0.976438	0.188639	0.447059	8.99065	1.48e-09	1.22e-07	6.7181	4.78e-08	1.06e-06	-2.27255	6.23e-05	0.00221175	KCNJ10	-2.78329	-2.6739	-2.54985	-3.79306	-3.12075	-6.16353	-3.6483	-3.13457	6.16403	6.17913	5.67256	6.26845	3.57	3.20646	2.55978	4.8087
ENSG00000066294	CD84	protein_coding	NA	chr1	38422	9.23269	0.695315	0.00220758	0.0418932	-0.384677	0.0670184	0.107862	0.79878	0.00114607	0.00309658	1.18346	1.95e-05	0.000966145	CD84	8.85015	9.07997	9.06037	8.38386	9.51619	9.63763	9.37574	9.67343	8.24766	8.29357	8.85696	8.4089	9.73368	9.79371	9.31491	9.74046
ENSG00000203747	FCGR3A	protein_coding	NA	chr1	8979	8.75945	0.56828	0.0968997	0.322476	-1.07991	0.00630217	0.0146527	0.228632	0.507125	0.580871	1.30854	0.0011288	0.0170908	FCGR3A	8.41555	8.69446	9.02641	8.66772	9.16449	9.43554	8.78649	9.61455	7.346	7.31093	7.25442	8.33671	9.28468	8.71046	8.17986	9.3323
ENSG00000162747	FCGR3B	protein_coding	NA	chr1	8768	2.7403	0.44269	0.165571	0.418466	-1.35831	0.00097912	0.00305755	0.0114347	0.971834	0.978068	1.36974	0.000598581	0.0108003	FCGR3B	2.40556	3.03075	3.17754	2.5518	3.27569	3.2935	2.8191	3.57154	0.855711	0.703971	1.81095	2.00825	2.94522	2.52628	2.76567	3.05127
ENSG00000198734	F5	protein_coding	NA	chr1	72423	2.97603	2.01033	0.0547222	0.238921	2.61292	0.0234189	0.0443751	7.16018	6.61e-06	4.59e-05	4.54726	0.000102302	0.00311454	F5	-2.18115	-1.83372	-2.10602	-2.16468	-2.48058	0.542078	0.183912	-0.0978449	-1.91268	-2.05069	1.983	-1.66197	5.1665	5.23307	5.2966	3.77112
ENSG00000186283	TOR3A	protein_coding	NA	chr1	16647	6.39362	-0.365	0.0801061	0.290372	1.35643	1.15e-05	8.41e-05	-0.166558	0.419042	0.495922	-1.52299	2.15e-06	0.00020561	TOR3A	6.03546	5.86297	5.94745	6.15258	5.59776	5.58765	5.71326	5.68418	7.69731	7.48589	6.5972	7.41797	6.03471	5.81192	5.52918	5.92633
ENSG00000143333	RGS16	protein_coding	NA	chr1	5786	1.49619	0.849755	0.162214	0.415277	3.5057	1.9e-05	0.000125895	5.9334	4.69e-08	1.05e-06	2.4277	6.75e-05	0.0023125	RGS16	-1.90918	-1.99369	-2.94544	-3.9941	-1.43786	-2.22944	-1.23529	-2.71028	0.646287	0.350927	1.52423	0.655145	3.21298	3.35139	3.91253	2.19606
ENSG00000135862	LAMC1	protein_coding	NA	chr1	122133	5.51846	0.250831	0.48391	0.711261	0.810343	0.0462936	0.0789382	2.61363	1e-05	6.39e-05	1.80328	0.000169404	0.00443948	LAMC1	4.1627	4.14885	4.61183	3.8348	4.46025	4.3658	4.25119	4.62182	4.22401	4.32374	5.86262	4.66589	7.20048	6.6688	6.15071	6.81732
ENSG00000116667	C1orf21	protein_coding	overlapping_locus	chr1	241963	3.93919	0.513522	0.037315	0.19594	1.99994	8.54e-07	1.09e-05	3.65434	7.61e-10	6.6e-08	1.65441	2.43e-06	0.000225401	C1orf21	1.85209	1.48185	2.12543	1.41923	2.15613	2.39403	2.23036	2.23224	3.78349	3.85234	3.36552	3.66289	5.69695	5.2027	4.65654	5.53739
ENSG00000135842	FAM129A	protein_coding	ncRNA_host	chr1	183827	5.67854	0.771843	0.0162265	0.125788	2.78105	4.65e-07	7.09e-06	1.40572	0.000381113	0.00122327	-1.37533	0.000244272	0.00566541	FAM129A	4.38351	4.03311	4.41756	3.2892	5.33232	4.67247	4.595	4.6734	7.19806	7.13789	6.21504	6.63272	5.41071	5.65976	5.55146	5.26978
ENSG00000150681	RGS18	protein_coding	NA	chr1	27359	4.53871	-0.84362	0.0149783	0.120929	-2.51801	2.58e-06	2.6e-05	-5.0423	2.46e-09	1.39e-07	-2.52428	3.46e-06	0.000286528	RGS18	5.67264	5.80371	5.79665	5.82561	5.36619	4.78439	4.59894	4.801	3.31971	3.22962	2.29664	3.87755	0.272876	0.31774	0.804745	1.39117
ENSG00000163395	IGFN1	protein_coding	NA	chr1	38128	0.161145	2.19298	0.137357	0.38298	5.64802	0.00032183	0.00123558	8.32238	1.82e-06	1.65e-05	2.67436	0.000659404	0.0115472	IGFN1	-6.56084	-6.56084	-6.31628	-6.56084	-2.5569	-6.4651	-4.87078	-6.4651	-0.599212	-0.360989	-0.248189	-2.07086	2.98425	1.6569	0.470417	1.7842
ENSG00000134369	NAV1	protein_coding	ncRNA_host	chr1	204085	5.53089	0.672371	0.0236896	0.154705	0.702948	0.0245679	0.0461874	1.7167	3.27e-05	0.00016547	1.01375	0.0018501	0.0241583	NAV1	4.76824	4.74218	4.82856	4.03573	5.64598	5.22621	5.08575	5.09048	5.26099	5.32765	5.49469	5.17306	6.68169	6.27549	5.38751	6.61559
ENSG00000058668	ATP2B4	protein_coding	ncRNA_host	chr1	117521	5.82717	0.174328	0.623087	0.807266	-2.24031	3.85e-05	0.000223112	-0.272455	0.464095	0.539684	1.96785	9.6e-05	0.00296324	ATP2B4	6.37303	6.37644	6.22652	5.62071	6.45982	6.32573	6.20461	6.38631	3.44036	3.38807	4.7619	3.66124	6.53003	6.0689	5.22228	5.43385
ENSG00000133056	PIK3C2B	protein_coding	NA	chr1	72097	2.79819	-0.00131598	0.99606	0.997728	-3.63077	8.5e-09	3.78e-07	-2.4313	4.93e-07	5.97e-06	1.19947	0.000834892	0.013593	PIK3C2B	3.47153	4.08975	3.36128	3.60426	3.46059	3.47473	3.76956	3.93215	-0.321373	-0.422266	0.630492	0.101706	0.769324	1.27837	1.69491	1.1675
ENSG00000133065	SLC41A1	protein_coding	NA	chr1	24656	3.42926	0.316106	0.223045	0.487258	-0.464282	0.0933919	0.143538	0.807606	0.00722365	0.0148159	1.27189	0.000175902	0.00454647	SLC41A1	3.22254	3.40158	2.99744	2.99926	3.24392	3.4742	3.55928	3.66561	2.85023	2.88994	2.35046	2.74033	4.5011	4.13256	3.12036	3.8453
ENSG00000009790	TRAF3IP3	protein_coding	NA	chr1	26289	4.20233	-0.355586	0.276832	0.543795	-2.06818	2.81e-05	0.000172176	-3.37148	1.99e-07	3.01e-06	-1.30329	0.00136647	0.0197117	TRAF3IP3	4.93864	5.09212	5.28394	5.16765	5.19252	4.67162	4.1766	4.81323	3.38161	3.37377	2.41126	3.02555	2.21025	1.79267	0.568385	2.0692
ENSG00000082512	TRAF5	protein_coding	NA	chr1	48332	2.60674	0.918077	0.000320567	0.0132711	-1.67065	1.47e-06	1.67e-05	-0.633359	0.00730918	0.0149533	1.03729	0.000146049	0.00400395	TRAF5	2.62868	2.91749	2.7118	2.43315	3.77552	3.73787	3.40075	3.41241	1.14811	0.77998	1.19741	0.974589	1.8094	2.54722	1.88192	1.89625
ENSG00000162817	C1orf115	protein_coding	NA	chr1	9313	1.24018	1.32557	0.0343872	0.188454	2.77399	0.000244667	0.00098838	4.34735	2.68e-06	2.27e-05	1.57336	0.00485889	0.0463523	C1orf115	-1.46891	-2.14311	-2.13181	-1.28376	-1.40294	-0.62076	-0.0542252	0.0867655	0.775736	0.86921	0.483083	1.70396	2.73559	2.45756	0.925514	3.30585
ENSG00000228106	RP11-452F19.3	lincRNA	overlapping_locus	chr1	22363	2.27303	0.227902	0.557815	0.766362	-1.77589	0.000699375	0.00232268	-0.236001	0.555367	0.625348	1.53988	0.00174615	0.0232854	RP11-452F19.3	2.17798	2.33372	2.25887	3.12089	2.81335	2.81985	2.92442	2.52434	0.651309	-0.00451537	1.20369	0.971492	1.5136	1.76956	3.21261	2.04903
ENSG00000154309	DISP1	protein_coding	overlapping_locus	chr1	133725	4.03913	0.442367	0.0311638	0.178976	-1.77044	2.98e-07	4.95e-06	-0.577444	0.0080187	0.0161908	1.193	1.88e-05	0.000946853	DISP1	4.30859	4.53143	3.87351	4.54725	4.96767	4.41224	4.88943	4.56167	2.45713	2.6214	2.45064	2.77733	3.6209	3.66565	3.89635	3.89319
ENSG00000187554	TLR5	protein_coding	NA	chr1	33877	5.47581	-0.319392	0.278942	0.545394	-2.51126	1.32e-06	1.54e-05	-3.93011	1.18e-08	3.96e-07	-1.41885	0.000299491	0.00668528	TLR5	6.48889	6.53979	6.6373	6.31876	6.6313	6.14431	5.72028	6.03396	4.32523	3.87601	3.93984	3.90715	2.50454	2.70701	1.44894	3.19393
ENSG00000143786	CNIH3	protein_coding	overlapping_locus	chr1	305890	0.775539	2.18379	0.000108736	0.00738428	0.285775	0.534733	0.611131	2.86082	9.47e-06	6.11e-05	2.57504	1.94e-05	0.000966145	CNIH3	-0.924256	-1.30167	-1.39153	-0.886607	0.390946	0.895351	1.36579	1.42431	-1.10136	-1.32856	-0.21191	-1.08504	1.14845	1.73873	2.45143	1.02379
ENSG00000154380	ENAH	protein_coding	NA	chr1	166308	1.66716	0.755241	0.267518	0.53335	2.87097	0.00049568	0.00175124	4.8453	3.42e-06	2.74e-05	1.97433	0.00264165	0.0309517	ENAH	-0.784564	-1.02215	-2.58492	-3.23083	-0.107663	-3.97564	-0.533736	-1.36621	1.03248	1.36621	0.887617	1.84719	3.48457	2.89696	2.68023	3.83278
ENSG00000134324	LPIN1	protein_coding	ncRNA_host	chr2	149815	4.9685	-0.0155964	0.891182	0.952669	1.32937	2.18e-08	7.24e-07	0.102653	0.389139	0.465853	-1.22672	3.6e-08	1.63e-05	LPIN1	4.64906	4.61117	4.35676	4.28477	4.37373	4.60764	4.59202	4.29157	5.87568	5.88051	5.64258	5.85168	4.67787	4.57525	4.50267	4.59667
ENSG00000138080	EMILIN1	protein_coding	NA	chr2	7842	5.57566	2.27244	4.38e-06	0.00123982	2.82681	8.69e-07	1.1e-05	4.42954	6.7e-09	2.72e-07	1.60272	9.13e-05	0.00284121	EMILIN1	2.3244	2.43419	2.99091	2.28331	3.89544	5.05898	4.46306	5.31913	5.20577	5.30148	5.3471	5.44393	7.32642	7.11325	6.55716	6.53154
ENSG00000091106	NLRC4	protein_coding	NA	chr2	41402	6.4268	1.19587	1.29e-09	4.64e-06	0.102885	0.259474	0.337606	1.3434	5.6e-10	5.31e-08	1.24051	7.98e-10	1.13e-06	NLRC4	5.66094	5.62168	5.74272	5.505	6.77913	6.86527	6.7381	6.94932	5.74133	5.63813	5.79488	5.77116	7.07487	6.92473	6.86557	7.03665
ENSG00000115828	QPCT	protein_coding	NA	chr2	28749	5.26646	-0.849634	0.00911284	0.0921712	2.09642	5.85e-06	4.92e-05	1.00037	0.00374704	0.00844093	-1.09604	0.00142137	0.0202875	QPCT	4.34704	4.32042	4.25555	4.37178	3.37638	3.58454	3.73842	3.23073	6.07735	6.00324	7.00125	6.23769	4.68559	5.31076	5.92012	4.93736
ENSG00000163171	CDC42EP3	protein_coding	NA	chr2	96587	4.27981	-0.43131	0.0562089	0.242148	-0.120952	0.585507	0.656277	-1.63695	3.53e-06	2.81e-05	-1.516	5.18e-06	0.000375003	CDC42EP3	4.75838	4.67459	4.92008	4.43962	4.78453	4.19903	3.9707	3.94148	4.79263	4.61562	4.41375	4.51452	2.8771	3.13198	2.75673	3.43223
ENSG00000119866	BCL11A	protein_coding	NA	chr2	102401	2.14179	0.144321	0.593133	0.788603	1.12463	0.000952694	0.00299074	-0.0586884	0.830233	0.864842	-1.18332	0.000492987	0.00937423	BCL11A	1.52874	2.00147	1.386	1.91936	2.18939	1.50303	2.16611	1.47491	2.80837	2.79876	3.20366	2.51005	1.84119	1.34773	2.04817	1.29696
ENSG00000005448	WDR54	protein_coding	NA	chr2	4078	2.65115	0.410438	0.11305	0.347203	-0.13454	0.596155	0.666035	0.97943	0.00143103	0.00373983	1.11397	0.000424459	0.00839627	WDR54	2.53186	2.12283	1.90348	2.37439	2.27309	2.67511	2.97745	2.63469	2.10952	2.38512	1.52078	2.27737	3.53033	3.36808	2.79388	3.08366
ENSG00000222041	CYTOR	lincRNA	NA	chr2	151438	2.23029	3.35269	0.000154219	0.00862329	0.416251	0.558957	0.632607	2.79045	0.00111514	0.00303213	2.3742	0.00213898	0.0266791	CYTOR	-0.971602	-0.597361	0.237044	0.214399	2.38645	3.70736	2.727	3.31914	-0.504947	-0.707762	1.19195	-0.170223	1.12196	2.03301	3.71482	1.9079
ENSG00000019169	MARCO	protein_coding	NA	chr2	52495	6.83153	0.880644	0.160879	0.414397	0.133396	0.829903	0.86455	4.46958	1.46e-05	8.65e-05	4.33619	1.53e-05	0.000829243	MARCO	4.21327	4.12706	3.98791	4.41231	5.28179	5.23629	5.48748	4.07876	2.78841	2.66623	5.67692	3.29357	8.95597	8.37648	8.32977	8.80601
ENSG00000152128	TMEM163	protein_coding	NA	chr2	263242	1.40938	-1.80986	0.00671987	0.0778511	-0.721092	0.220926	0.294612	1.10084	0.0683012	0.104308	1.82193	0.00427067	0.0426878	TMEM163	1.22958	1.2946	1.69759	1.16038	0.108695	-0.196625	-1.03922	-1.36485	-0.503004	-0.578213	1.66086	0.452109	3.27372	2.10107	1.63006	2.07536
ENSG00000225107	AC092484.1	lincRNA	NA	chr2	18731	3.56618	1.40368	0.0225574	0.151034	3.88947	3.96e-06	3.6e-05	7.86066	1.08e-09	8.39e-08	3.97119	2.13e-07	4.21e-05	AC092484.1	-1.25311	-1.60275	-2.05236	-2.49819	-1.07359	-1.12137	0.132337	-1.24305	1.22563	0.778931	2.65059	1.2704	5.37687	5.62575	6.02158	5.60527
ENSG00000197635	DPP4	protein_coding	NA	chr2	82302	0.935322	1.85789	1.38e-05	0.00240543	-1.34426	0.00208272	0.00578276	3.44278	1.43e-08	4.48e-07	4.78704	7.69e-10	1.13e-06	DPP4	-0.995023	-1.28761	-1.40774	-0.773415	0.812413	0.535711	1.12382	0.411269	-2.10276	-2.84207	-2.13246	-3.24748	2.26813	2.09508	2.66618	2.01289
ENSG00000163093	BBS5	protein_coding	overlapping_locus	chr2	27478	2.48469	0.64853	0.00259026	0.0456812	-1.05585	6.71e-05	0.000349981	0.0149425	0.936306	0.951745	1.07079	4.06e-05	0.00165697	BBS5	2.47881	2.17413	2.44286	2.69576	3.25251	3.27027	3.04334	2.80469	1.47192	1.40247	1.37062	1.42514	2.62016	2.4896	2.02029	2.71295
ENSG00000138448	ITGAV	protein_coding	NA	chr2	90837	8.44084	-0.596213	0.142624	0.389852	0.372277	0.370577	0.453338	1.94374	0.00038424	0.0012307	1.57146	0.00127429	0.0187166	ITGAV	7.59276	7.71197	7.88375	7.48284	7.15716	6.93771	6.79695	7.27608	7.4734	7.40035	7.7861	8.87201	10.0935	9.40811	8.34537	9.94266
ENSG00000003436	TFPI	protein_coding	NA	chr2	101531	3.29335	0.186327	0.598846	0.790921	-1.12707	0.00729569	0.0165771	0.65811	0.0820843	0.122573	1.78518	0.000190877	0.00479102	TFPI	3.14332	3.09521	2.72047	3.66153	3.40681	3.06435	3.66432	3.40929	1.59867	1.5178	2.53034	2.42087	3.96908	3.02735	3.47457	4.55357
ENSG00000128641	MYO1B	protein_coding	ncRNA_host	chr2	180205	2.63107	1.94156	0.00130349	0.0304194	3.76876	2.84e-06	2.79e-05	5.65128	3.25e-08	7.85e-07	1.88252	0.000378622	0.00767536	MYO1B	-0.860788	-1.32402	-1.52006	-2.18097	-0.0772303	0.0308223	1.02243	0.794857	1.92362	1.92022	2.92555	1.88963	3.88008	3.88666	4.94047	3.17291
ENSG00000115414	FN1	protein_coding	NA	chr2	75733	12.3791	1.20824	0.00504296	0.0675912	-0.0550175	0.885297	0.909949	1.84146	0.000330925	0.0010891	1.89647	0.000159844	0.00425812	FN1	11.7392	11.2342	11.5685	10.4984	12.4202	12.6922	12.3988	12.5505	10.6063	10.8632	12.1017	10.7961	13.1164	13.5626	13.1389	12.5755
ENSG00000188282	RUFY4	protein_coding	NA	chr2	55622	2.2568	0.159841	0.77238	0.897272	-4.5348	9.1e-06	6.97e-05	-0.898324	0.114888	0.16359	3.63648	7.25e-05	0.00242182	RUFY4	3.11193	3.14119	1.94267	2.87434	2.90414	2.44425	3.67851	2.86887	-1.38883	-1.23646	-2.21258	-2.16682	2.01151	1.27678	2.92239	-0.262138
ENSG00000225062	CATIP-AS1	processed_transcript	NA	chr2	1171	1.50042	0.197771	0.586056	0.784045	0.109508	0.766304	0.81302	1.31458	0.00260528	0.00617948	1.20507	0.00383626	0.0398992	CATIP-AS1	0.815133	1.00299	0.510546	1.26624	0.794516	1.0937	1.44396	1.17957	0.00201582	0.340794	1.86709	1.14066	2.31232	2.11623	2.30233	2.27588
ENSG00000054356	PTPRN	protein_coding	ncRNA_host	chr2	20026	0.895631	1.53974	0.0072964	0.080605	0.446006	0.407946	0.490552	4.12141	7.25e-07	7.99e-06	3.6754	1.77e-06	0.000179884	PTPRN	-0.99339	-2.4047	-2.51236	-1.17771	-0.91935	0.00949787	0.573363	-0.500492	-1.86834	-1.71716	-0.575259	-1.28057	2.85535	2.06773	2.35532	2.2339
ENSG00000123989	CHPF	protein_coding	NA	chr2	4841	4.16296	0.939971	0.0096067	0.0951821	3.72648	2.38e-08	7.74e-07	5.07228	7.79e-10	6.61e-08	1.3458	0.000292337	0.00656451	CHPF	0.891895	0.846571	0.491675	0.426586	0.781409	1.33608	2.00489	1.98038	4.34953	4.58957	3.90861	4.46698	6.0706	5.63248	4.96	5.87309
ENSG00000163082	SGPP2	protein_coding	ncRNA_host	chr2	136432	4.50618	-1.24509	0.00624655	0.0750237	4.33639	4.99e-08	1.33e-06	3.12575	1.55e-06	1.46e-05	-1.21065	0.00291236	0.0336669	SGPP2	1.95525	1.9251	1.90901	0.52735	0.82525	0.538976	0.301363	0.0311779	6.1782	6.36018	5.59761	5.78668	4.80713	4.9271	3.78819	5.27293
ENSG00000123983	ACSL3	protein_coding	NA	chr2	83706	6.66484	0.170486	0.183769	0.441366	1.53439	1.29e-08	5.15e-07	0.249972	0.0691654	0.105386	-1.28441	6.4e-08	2.16e-05	ACSL3	6.00205	6.0012	6.03056	6.08746	6.03517	6.19403	6.22532	6.339	7.48113	7.49746	7.37982	7.84091	6.1482	6.08103	6.33185	6.50654
ENSG00000187957	DNER	protein_coding	NA	chr2	356930	0.562972	0.75161	0.366157	0.623134	3.20457	0.000602273	0.00205271	6.13212	3.62e-07	4.74e-06	2.92756	6.27e-05	0.00221175	DNER	-3.11067	-3.49649	-4.48764	-2.81603	-2.89358	-6.45751	-2.44502	-3.40797	-1.49708	-1.34565	0.435915	-0.819589	2.26822	1.81803	2.27672	2.91156
ENSG00000135916	ITM2C	protein_coding	NA	chr2	14610	1.68385	-0.822997	0.00116973	0.0281108	-1.89276	5.28e-07	7.74e-06	-2.89418	4.55e-09	2.08e-07	-1.00141	0.000414498	0.00825707	ITM2C	2.60628	2.71869	2.75544	2.80281	2.0627	1.80917	1.77965	1.898	0.823924	0.712575	1.16506	0.568411	-0.368131	-0.602015	0.3118	-0.138903
ENSG00000135931	ARMC9	protein_coding	overlapping_locus	chr2	176292	5.6049	0.868074	0.0192351	0.140046	-4.17114	3.92e-08	1.09e-06	-2.66658	3.32e-06	2.7e-05	1.50456	0.000690161	0.0119378	ARMC9	5.81255	6.03014	6.30903	5.88679	6.91032	7.01291	6.24178	7.26502	1.55766	0.852891	1.92126	2.63702	2.9938	3.65423	3.03016	3.73921
ENSG00000188042	ARL4C	protein_coding	retrogene	chr2	4013	7.25634	-1.56936	0.000872162	0.0244443	-2.5822	1.3e-05	9.29e-05	-5.3787	7.95e-09	3.03e-07	-2.7965	3.7e-06	0.000300794	ARL4C	8.49573	8.45798	9.09944	8.60531	7.66252	7.33353	6.28644	7.27733	6.42751	6.22049	5.90414	6.20927	3.53264	2.75534	2.88565	4.03616
ENSG00000144476	ACKR3	protein_coding	NA	chr2	14572	3.41145	0.41334	0.462403	0.697131	2.60016	0.000388791	0.00143229	5.04954	7.54e-07	8.27e-06	2.44938	0.000210563	0.00514786	ACKR3	-0.242539	0.577959	0.0868098	-0.65962	-0.066097	0.724777	0.271621	0.633569	1.50808	1.48873	3.64961	2.5359	5.62937	5.24531	4.26245	4.77751
ENSG00000206560	ANKRD28	protein_coding	ncRNA_host	chr3	192536	4.19262	1.82115	0.00178478	0.0368244	0.907727	0.0884357	0.137096	2.67969	0.000128277	0.0004991	1.77196	0.00197588	0.0252461	ANKRD28	2.35043	2.35104	2.74853	2.02515	3.58856	4.50986	4.03837	4.39586	2.48218	2.40236	4.22092	2.88914	4.268	4.99836	5.82479	4.27566
ENSG00000121807	CCR2	protein_coding	NA	chr3	7195	5.39379	-2.32577	7.71e-05	0.00598246	-0.246133	0.564385	0.637537	-2.1659	0.000190561	0.000695214	-1.91976	0.000380078	0.00767975	CCR2	6.23922	6.30582	6.4932	5.59438	4.21855	4.01665	3.53267	3.43281	5.38209	5.18423	6.53712	6.11955	4.6003	4.30485	2.79051	3.61864
ENSG00000164050	PLXNB1	protein_coding	NA	chr3	26198	1.9146	0.07279	0.824367	0.924926	-0.00974301	0.977351	0.983096	1.92409	5.94e-05	0.000267134	1.93384	3.44e-05	0.00144577	PLXNB1	1.42444	1.06742	1.23108	0.520941	1.18718	1.27375	0.971897	1.19393	1.00027	0.659501	1.6883	0.730117	3.43334	3.02364	2.0864	3.19411
ENSG00000178537	SLC25A20	protein_coding	NA	chr3	42063	5.5637	1.82884	3.63e-10	4.1e-06	-0.976332	1.25e-06	1.48e-05	1.57722	3.65e-09	1.79e-07	2.55356	6.58e-12	3.71e-08	SLC25A20	4.68716	4.38128	4.43614	4.68283	6.24706	6.20594	6.47198	6.59283	3.68915	3.64178	3.56084	3.43515	6.02251	6.08099	6.19356	6.24647
ENSG00000041880	PARP3	protein_coding	NA	chr3	6523	2.74608	1.03572	0.000343316	0.0135113	-0.177409	0.448666	0.52987	0.974547	0.000741089	0.00215737	1.15196	0.000135459	0.00375003	PARP3	2.33268	2.37316	1.95616	1.86335	3.05786	3.0136	3.4082	3.28983	1.92448	1.94069	2.38495	1.47324	2.80156	3.20292	3.4736	2.91528
ENSG00000010319	SEMA3G	protein_coding	NA	chr3	12033	1.19499	4.37807	3.85e-05	0.00444158	0.107668	0.907459	0.928018	3.69519	0.000308359	0.00103381	3.58752	0.000268703	0.00609439	SEMA3G	-3.59111	-1.73864	-1.68338	-2.44366	0.946019	2.0003	1.44952	3.33219	-2.24386	-2.09546	-1.66445	-1.75589	-0.395791	2.109	2.34892	0.970948
ENSG00000114251	WNT5A	protein_coding	NA	chr3	24825	3.35049	-0.064043	0.818484	0.921805	1.83551	1.77e-05	0.000118773	3.50608	1.44e-08	4.48e-07	1.67058	1.61e-05	0.000855812	WNT5A	1.46962	1.15516	1.57283	0.776313	1.19705	0.881574	0.875318	1.70365	2.79762	2.62473	3.27604	3.52873	4.92734	4.50916	4.57845	5.0212
ENSG00000114541	FRMD4B	protein_coding	overlapping_locus	chr3	372594	5.90113	-0.0992795	0.63871	0.817665	-0.85812	0.00152005	0.00443185	-1.90173	6.67e-07	7.52e-06	-1.04361	0.000205756	0.00508537	FRMD4B	6.39991	6.56248	6.69153	6.11375	6.39842	6.61394	6.03584	6.34067	5.68919	5.77447	5.21507	5.68686	4.32809	4.37826	4.31688	5.06968
ENSG00000241163	LINC00877	lincRNA	overlapping_locus	chr3	244204	3.3748	0.291248	0.383484	0.635949	2.11454	3.42e-05	0.000202588	0.862782	0.0250594	0.0435289	-1.25176	0.00128189	0.0188038	LINC00877	2.20786	2.1798	2.87462	1.6192	2.34393	3.02537	2.14211	2.80919	4.63774	4.75751	3.9896	3.92323	2.89442	3.09885	3.10639	3.37586
ENSG00000172986	GXYLT2	protein_coding	overlapping_locus	chr3	110066	1.85612	0.453168	0.644149	0.820903	7.31454	3.8e-07	6.02e-06	9.09243	2.11e-08	5.91e-07	1.77789	0.00180069	0.0237586	GXYLT2	-4.30332	-6.35054	-5.32023	-4.04893	-6.37521	-6.37521	-4.40013	-4.13801	0.925033	1.11392	2.57364	2.56114	4.1914	3.89575	2.52424	3.99902
ENSG00000170017	ALCAM	protein_coding	NA	chr3	209992	7.83291	2.73807	1.79e-05	0.00272467	1.04744	0.0294053	0.0538129	2.92523	1.76e-05	9.97e-05	1.87779	0.000442209	0.00864144	ALCAM	5.48212	5.59445	6.14428	5.54898	7.63329	8.51418	7.99772	9.06203	6.2466	6.28136	7.37646	6.63346	7.51101	8.93362	9.09435	8.3087
ENSG00000114423	CBLB	protein_coding	NA	chr3	214092	5.32498	0.639315	0.00172239	0.0360266	-0.361896	0.051682	0.0865839	0.724376	0.000819409	0.00233718	1.08627	1.39e-05	0.000767035	CBLB	5.22254	5.09196	4.79761	4.85596	5.78596	5.53174	5.80602	5.44084	4.37928	4.32292	4.99266	4.78054	5.76177	5.5337	5.86886	5.7577
ENSG00000065534	MYLK	protein_coding	NA	chr3	274283	0.804414	-0.130051	0.767831	0.895195	0.842125	0.066364	0.106976	2.91445	6.67e-06	4.63e-05	2.07233	0.000115685	0.00341166	MYLK	-0.231461	-0.604459	-1.28452	-0.841835	-0.641829	-1.62949	-0.321532	-1.42089	-0.482262	-0.328218	0.71636	0.106654	2.18393	2.61805	1.57417	2.05685
ENSG00000158163	DZIP1L	protein_coding	overlapping_locus	chr3	53829	2.89039	-0.435981	0.109211	0.341416	-0.777944	0.010646	0.022878	-1.88651	7.07e-06	4.85e-05	-1.10857	0.000845634	0.0137233	DZIP1L	3.56632	3.54475	3.32381	3.61925	3.0129	2.72748	3.17071	3.38262	2.35821	2.3548	3.17209	2.96366	1.00466	1.74764	2.13344	1.4863
ENSG00000163864	NMNAT3	protein_coding	overlapping_locus	chr3	117838	2.1115	-0.313387	0.163519	0.416731	-0.295853	0.204121	0.275883	-2.22738	1.79e-07	2.78e-06	-1.93153	6.37e-07	8.81e-05	NMNAT3	2.58555	2.62167	2.72537	2.52512	2.63781	2.20609	2.03839	2.20204	2.5918	2.61099	1.72501	2.21418	0.516669	0.643837	0.179456	0.208523
ENSG00000163710	PCOLCE2	protein_coding	overlapping_locus	chr3	73282	4.03832	4.36518	6.44e-06	0.00147415	0.194367	0.77021	0.816244	4.48815	8.96e-06	5.86e-05	4.29378	6.66e-06	0.000453133	PCOLCE2	-0.371446	0.246276	0.93345	0.741789	2.59665	4.86152	3.92488	5.946	0.770632	0.367074	1.11008	0.60495	4.90969	5.02867	4.82613	5.33047
ENSG00000175040	CHST2	protein_coding	overlapping_locus	chr3	4684	5.82126	0.310647	0.227318	0.491371	4.11763	9.14e-10	9.65e-08	2.66342	1.18e-07	2.03e-06	-1.45421	3.39e-05	0.00144379	CHST2	3.31991	2.73778	3.46155	3.36739	2.70534	3.74372	3.55423	3.89559	7.41215	7.50589	7.32908	6.98233	5.64782	5.84783	6.21031	5.68529
ENSG00000070087	PFN2	protein_coding	overlapping_locus	chr3	85885	0.858437	-0.456676	0.6917	0.851897	5.64326	4.04e-05	0.000232246	3.47893	0.00252581	0.00600991	-2.16433	0.00539942	0.049948	PFN2	-2.5907	-4.41115	-2.44217	-6.56159	-1.90802	-4.20993	-5.3235	-4.31249	3.01284	3.01492	1.04925	2.40195	1.05086	0.0285561	-1.48716	0.815823
ENSG00000169860	P2RY1	protein_coding	NA	chr3	6747	2.3912	1.13702	0.00681864	0.0782191	-1.52249	0.00165813	0.00476797	0.592531	0.135277	0.189154	2.11502	7.21e-05	0.00241728	P2RY1	2.15287	2.00051	2.17996	1.81213	2.87343	3.19198	2.99277	3.50726	-0.145365	-0.169715	1.19646	0.655974	1.65553	2.21465	3.14463	2.98507
ENSG00000169282	KCNAB1	protein_coding	NA	chr3	501438	1.78733	-0.488692	0.663563	0.833976	1.74513	0.121503	0.17877	-3.96172	0.00657234	0.0136586	-5.70685	0.00044982	0.00874505	KCNAB1	1.02343	0.636708	-0.155633	0.870848	0.915468	-0.277424	-0.0554352	0.182827	2.89688	2.47528	-4.76551	3.16581	-4.54007	-4.60253	-7.31083	-1.54614
ENSG00000182580	EPHB3	protein_coding	NA	chr3	20626	1.89216	-0.996864	0.00946084	0.0943856	-4.1467	7e-08	1.69e-06	-2.68501	3.57e-06	2.84e-05	1.46169	0.0021128	0.0264861	EPHB3	2.69187	3.18062	3.01725	3.31022	2.25445	2.00935	2.12626	1.89863	-1.26121	-0.994465	-0.796657	-1.26909	1.19806	0.37343	0.0430125	-0.977313
ENSG00000244405	ETV5	protein_coding	overlapping_locus	chr3	64011	5.13401	1.50506	0.0533316	0.235305	2.30718	0.0097783	0.0212887	0.0403294	0.956892	0.966389	-2.26685	0.00467578	0.0451504	ETV5	2.62112	3.86582	4.60171	3.00451	3.01324	6.18268	3.92359	5.40708	5.87975	5.80108	6.11378	5.97483	2.49429	3.02881	4.45438	3.88401
ENSG00000188001	TPRG1	protein_coding	NA	chr3	378091	2.64584	2.90807	5.6e-05	0.00536275	-0.578983	0.301467	0.381905	2.2756	0.000673519	0.00198109	2.85458	8.7e-05	0.00276188	TPRG1	0.254813	0.876568	0.808793	0.992629	2.94105	3.91899	3.63093	3.92399	-1.26762	0.151489	0.9683	-0.0923308	1.89397	2.79988	3.96364	2.50433
ENSG00000180611	MB21D2	protein_coding	NA	chr3	121347	4.93513	-1.41053	4.86e-05	0.00503461	0.579121	0.0365891	0.0647309	-0.702903	0.0137409	0.0259481	-1.28202	0.000103799	0.00312641	MB21D2	5.00686	4.92534	5.37109	5.18108	3.83234	3.88162	3.37098	3.70464	5.91361	5.90238	5.07681	5.77805	4.69284	4.2657	3.7671	4.75417
ENSG00000185112	FAM43A	protein_coding	NA	chr3	2494	1.11729	-0.374756	0.202474	0.463413	-1.40596	0.000370551	0.0013804	-2.59126	1.06e-06	1.08e-05	-1.1853	0.00158526	0.0218894	FAM43A	1.90246	1.75629	2.24661	1.62362	1.4653	1.69543	1.04361	1.8379	0.680648	0.647663	0.649807	-0.111016	-0.463183	-1.21466	-0.270874	-0.927726
ENSG00000159788	RGS12	protein_coding	overlapping_locus	chr4	146886	6.13661	-0.38142	0.0388147	0.199369	-1.04798	3.58e-05	0.000210328	-2.09325	1.54e-08	4.66e-07	-1.04527	2.63e-05	0.00117472	RGS12	6.88455	6.78073	6.93123	6.70913	6.42619	6.40079	6.32735	6.57941	5.83142	5.53578	5.91336	5.79032	4.387	4.59548	5.24804	4.50108
ENSG00000170801	HTRA3	protein_coding	NA	chr4	37347	1.02796	0.430111	0.442398	0.682189	1.49969	0.0138193	0.028546	4.43582	6.56e-07	7.43e-06	2.93613	1.95e-05	0.000966145	HTRA3	-1.16131	-1.95278	-2.12364	-1.22942	-1.14577	-1.70982	-0.598838	-2.71771	-0.341681	-0.727843	-0.0449847	-0.00948803	3.34488	2.80762	1.58386	2.35057
ENSG00000002587	HS3ST1	protein_coding	ncRNA_host	chr4	36616	5.7049	1.43719	0.00804075	0.0854377	-1.72714	0.00388285	0.00972219	2.11798	0.00090836	0.00255095	3.84512	2.77e-06	0.000246034	HS3ST1	4.49827	4.39428	5.19038	4.10251	5.56093	6.52485	5.48755	6.09303	1.81615	1.56857	3.43661	3.31409	6.32086	5.81381	7.25144	6.7533
ENSG00000153012	LGI2	protein_coding	NA	chr4	32033	1.64003	0.675828	0.145548	0.393387	-2.56245	0.000250593	0.00100871	1.69952	0.00219014	0.00532336	4.26197	1.18e-06	0.000134402	LGI2	0.616657	1.19011	0.717858	1.32525	1.54259	1.5592	1.95924	1.69508	-2.63784	-3.35668	-1.94797	-0.276072	2.98474	2.20617	2.17339	3.13175
ENSG00000170448	NFXL1	protein_coding	NA	chr4	67435	7.82688	-0.728645	0.182695	0.440457	-3.14765	8.25e-05	0.000413361	-5.00727	1.31e-06	1.28e-05	-1.85962	0.00346575	0.0375318	NFXL1	9.15182	9.04168	9.43575	8.60799	8.79947	8.60293	7.52895	8.14955	6.54676	6.39482	3.43901	5.79495	4.18648	4.02309	3.35428	4.60252
ENSG00000169429	CXCL8	protein_coding	NA	chr4	3211	9.69569	-1.53772	3.58e-05	0.00429614	4.18728	9.86e-10	1.02e-07	5.78508	3.49e-11	1.65e-08	1.5978	2.09e-05	0.000999301	CXCL8	5.8036	5.89936	5.50106	5.18561	4.38763	4.04362	4.39205	3.39979	9.66184	9.79454	10.189	9.40952	11.1965	11.1511	11.7458	11.3911
ENSG00000124875	CXCL6	protein_coding	overlapping_locus	chr4	12568	1.6126	-0.528019	0.53784	0.751848	-0.0393205	0.958226	0.967482	4.85163	1.35e-05	8.14e-05	4.89095	5.07e-06	0.000371814	CXCL6	-1.591	-0.835983	-4.2308	-4.49514	-1.3144	-3.619	-1.36921	-3.23229	-1.06981	-2.44803	-2.62635	-1.30891	3.46305	2.22881	2.79333	3.73637
ENSG00000163739	CXCL1	protein_coding	NA	chr4	1850	5.98951	-0.47216	0.224142	0.48846	2.5452	8.28e-06	6.46e-05	5.92989	1.28e-09	9.56e-08	3.38469	2.19e-07	4.21e-05	CXCL1	2.32253	2.35162	1.44548	1.30342	1.7242	1.58847	1.84042	0.0833368	4.57786	4.94193	4.28174	3.98737	7.97495	7.47788	7.97478	8.02516
ENSG00000163736	PPBP	protein_coding	NA	chr4	1160	6.48151	1.30086	0.162109	0.415258	2.15012	0.0294022	0.0538129	8.41467	1.02e-06	1.05e-05	6.26454	7.11e-06	0.000463964	PPBP	1.00391	0.196833	0.0826979	0.495896	1.72665	1.20991	2.62363	1.05336	0.743426	0.589474	3.96948	-0.0875129	8.6203	7.55146	9.54942	8.42767
ENSG00000163735	CXCL5	protein_coding	NA	chr4	3138	10.9737	1.49598	0.0107797	0.101088	6.01051	5.5e-08	1.43e-06	11.6252	1.85e-10	2.9e-08	5.61472	7.34e-08	2.3e-05	CXCL5	1.87485	1.43338	1.49149	2.48111	2.62014	2.86039	4.34714	3.16646	6.83203	7.24971	8.44099	7.77585	13.0744	12.5339	13.6293	13.7517
ENSG00000163734	CXCL3	protein_coding	NA	chr4	2219	5.94753	-0.511693	0.035348	0.19094	-0.626952	0.0159825	0.0323053	2.2006	2.67e-07	3.74e-06	2.82755	8.45e-09	5.46e-06	CXCL3	5.25414	4.84888	5.13181	4.96351	4.85632	4.70053	4.24073	4.2299	4.51701	4.62002	4.73591	3.73235	7.59139	7.05701	7.2411	7.18716
ENSG00000081041	CXCL2	protein_coding	NA	chr4	2259	5.46867	-0.836331	0.00699242	0.0789005	-1.60975	5.04e-05	0.000278037	0.265527	0.349407	0.425412	1.87528	7.06e-06	0.00046377	CXCL2	5.80036	5.3793	5.86011	5.91079	5.30074	5.09379	4.43098	4.65421	4.42176	4.5185	4.15045	3.38804	6.46052	5.79341	5.79786	6.08969
ENSG00000138760	SCARB2	protein_coding	NA	chr4	75804	8.96421	1.44076	3.97e-06	0.00117873	-0.259425	0.213762	0.286614	1.12162	7.46e-05	0.000320397	1.38104	6.19e-06	0.000430289	SCARB2	8.19453	8.25673	8.05335	8.33395	9.20302	9.54901	9.74683	10.0248	7.93809	7.93239	7.65426	8.28047	9.2897	9.1623	9.15964	9.71117
ENSG00000152784	PRDM8	protein_coding	NA	chr4	20451	1.13223	-0.676673	0.0494898	0.226554	0.424812	0.211822	0.284519	-0.723361	0.0447044	0.0719384	-1.14817	0.00245965	0.0293057	PRDM8	1.21594	1.04913	1.60275	1.15273	0.683204	0.823973	0.226854	0.533572	1.76176	1.87271	1.64122	1.36522	1.29016	-0.302227	0.216817	0.357161
ENSG00000118777	ABCG2	protein_coding	overlapping_locus	chr4	141059	2.2087	4.41759	7.41e-05	0.00598137	-0.883272	0.338695	0.421411	1.91608	0.0307754	0.0520528	2.79936	0.00368449	0.0390031	ABCG2	-1.12737	-1.59149	-0.241962	0.0586937	2.24978	3.26781	2.88563	5.06314	-2.33136	-1.74615	-1.01644	-0.826441	-0.73358	1.55045	2.30273	0.980612
ENSG00000138640	FAM13A	protein_coding	NA	chr4	385444	5.9033	1.15929	9.8e-05	0.00694633	-4.0135	2.24e-10	4.34e-08	-0.658331	0.00931769	0.018467	3.35517	1.44e-09	1.48e-06	FAM13A	6.14995	6.08359	5.64156	6.02035	7.23276	6.8847	7.29164	7.16077	1.97918	1.36498	1.97115	2.47254	5.2653	4.9917	5.26881	5.77388
ENSG00000145335	SNCA	protein_coding	NA	chr4	114217	4.09883	-0.818461	0.000143772	0.008414	-0.0731517	0.658522	0.720179	-1.31998	1.42e-06	1.36e-05	-1.24682	1.91e-06	0.000188909	SNCA	4.39001	4.47721	4.46628	4.82321	3.79292	3.75869	3.74478	3.64579	4.38017	4.47398	4.3026	4.76269	3.41608	3.14751	2.83806	3.48029
ENSG00000145354	CISD2	protein_coding	NA	chr4	20265	4.94416	0.781437	1.14e-05	0.00217397	0.188461	0.145639	0.208096	1.40306	2.22e-08	6.14e-07	1.21459	7.16e-08	2.3e-05	CISD2	4.03884	4.21509	4.29847	4.38765	4.92828	4.98176	4.9747	5.16659	4.4234	4.46494	4.35264	4.45062	5.54395	5.42337	5.60324	5.92512
ENSG00000164038	SLC9B2	protein_coding	overlapping_locus	chr4	65962	1.85166	1.45349	0.0041457	0.0609709	0.875569	0.077261	0.122034	4.99431	2.66e-08	6.9e-07	4.11875	1.23e-07	3.08e-05	SLC9B2	-1.73531	-1.20241	-1.53881	-0.78746	-0.185797	-0.374303	0.591498	0.339548	-0.85744	-1.19028	-0.0739402	-0.167285	4.38038	3.54028	3.16957	2.83042
ENSG00000248187	RP11-184M15.1	lincRNA	NA	chr4	2560	3.98577	3.90586	9.22e-08	0.000115768	2.6686	1.76e-05	0.000118168	6.76397	3.55e-10	4.18e-08	4.09537	1.85e-08	9.49e-06	RP11-184M15.1	-1.63317	-1.36394	-0.55297	-0.90694	1.9574	2.98016	2.66233	3.53821	1.14797	1.4073	1.82321	2.0317	5.41107	5.75553	6.09629	5.59006
ENSG00000170006	TMEM154	protein_coding	NA	chr4	61534	0.775329	-0.833378	0.023407	0.154158	-1.52723	0.000594725	0.00203066	-3.98468	9.23e-08	1.71e-06	-2.45745	1.77e-05	0.000901891	TMEM154	1.66435	1.65431	2.00144	1.90536	1.26187	0.322198	0.461579	1.40875	0.341115	-0.118848	0.536705	0.371657	-1.31681	-2.81313	-2.61201	-2.38611
ENSG00000171503	ETFDH	protein_coding	ncRNA_host	chr4	37499	4.70092	0.878052	2.19e-07	0.000213732	-0.428895	0.000615143	0.00209027	0.927555	1.9e-07	2.9e-06	1.35645	1.09e-09	1.36e-06	ETFDH	4.15749	4.13112	4.24798	4.38726	4.96919	5.16128	5.1206	5.18654	3.77704	3.81036	3.88092	3.73424	5.00082	5.10398	5.29214	5.21693
ENSG00000052802	MSMO1	protein_coding	NA	chr4	15538	5.19063	0.694723	0.0007798	0.0229587	3.35504	2.97e-11	1.73e-08	2.00004	1.45e-08	4.48e-07	-1.355	7.35e-07	9.75e-05	MSMO1	3.00164	3.33337	3.06268	3.25449	3.41108	3.98627	4.11924	3.865	6.56206	6.41717	6.28231	6.69272	5.18659	5.26215	5.24955	4.82444
ENSG00000154447	SH3RF1	protein_coding	NA	chr4	176850	3.36152	0.379435	0.253758	0.519144	-1.94152	6.1e-05	0.000323653	-0.438459	0.20212	0.267574	1.50306	0.000496508	0.00940949	SH3RF1	3.75279	3.92589	3.35126	3.47058	4.07473	3.80109	4.24626	4.02338	1.87082	1.45513	1.48781	1.99652	2.19165	2.77725	4.03857	3.16674
ENSG00000150627	WDR17	protein_coding	ncRNA_host	chr4	116985	1.57371	-0.168878	0.350116	0.609656	-1.3875	2.92e-06	2.85e-05	-2.5477	2.98e-09	1.57e-07	-1.1602	2.28e-05	0.00105698	WDR17	2.3775	2.53231	2.09664	2.04843	2.29824	2.07094	2.04956	2.02782	0.764676	0.969736	1.09818	0.88672	-0.0318064	-0.586388	-0.13522	-0.188763
ENSG00000173320	STOX2	protein_coding	overlapping_locus	chr4	225835	1.75878	-1.77963	0.00362253	0.0562813	2.2398	0.000571171	0.00196389	0.727281	0.161572	0.220966	-1.51252	0.00468339	0.0451504	STOX2	0.758357	0.97854	1.37733	0.0658674	-0.29127	-1.16754	-1.47073	-1.04944	3.10242	3.02401	2.74274	3.26562	1.9323	1.63897	-0.67768	1.90446
ENSG00000109762	SNX25	protein_coding	NA	chr4	165949	2.86162	-0.0827	0.801035	0.914093	1.79164	7e-05	0.000362376	3.07466	2.44e-07	3.5e-06	1.28302	0.000784856	0.0130015	SNX25	1.31	1.25971	0.664979	1.16751	0.726854	0.836423	1.51361	0.806457	2.77836	2.8247	2.52769	3.23711	4.49702	3.95421	3.24839	4.514
ENSG00000063438	AHRR	protein_coding	overlapping_locus	chr5	134116	7.33571	-0.922119	0.00102987	0.026558	0.161261	0.50095	0.57867	-2.23425	2.31e-07	3.36e-06	-2.39551	6.31e-08	2.16e-05	AHRR	7.7506	7.90856	8.14082	7.14582	6.81063	7.14366	6.52585	6.98745	8.11887	8.1341	7.63213	7.82202	5.3649	5.67586	5.72044	5.39223
ENSG00000153395	LPCAT1	protein_coding	ncRNA_host	chr5	67498	7.08746	-0.821496	0.00308364	0.0511449	-0.254047	0.302437	0.38292	-1.27947	0.000108425	0.000433662	-1.02542	0.000564478	0.0103503	LPCAT1	7.67523	7.426	7.50682	7.67788	6.97062	7.02535	6.62005	6.25357	7.3878	7.40667	7.27612	7.34079	6.86631	6.07218	5.66268	6.40188
ENSG00000164236	ANKRD33B	protein_coding	NA	chr5	93487	0.677016	-0.424053	0.428257	0.671455	3.98056	9.92e-07	1.23e-05	2.62809	7.82e-05	0.000331062	-1.35247	0.00330091	0.036339	ANKRD33B	-2.24018	-1.33582	-1.77311	-2.45701	-3.40796	-1.92103	-2.47321	-1.84135	2.43916	2.49727	1.36174	1.75139	1.30651	0.273956	0.0426521	0.960119
ENSG00000145555	MYO10	protein_coding	overlapping_locus	chr5	274363	4.52765	0.0725889	0.825772	0.925812	1.14561	0.00490715	0.0118382	3.10487	6.28e-07	7.17e-06	1.95926	3.16e-05	0.00135872	MYO10	3.08148	2.95767	3.1679	2.04512	2.97135	3.1212	2.6752	2.94216	3.89019	4.15547	3.64897	4.24952	6.67864	5.77822	5.07435	5.80693
ENSG00000039560	RAI14	protein_coding	NA	chr5	176391	3.81212	2.50372	0.00092417	0.0250324	4.89185	2.09e-06	2.2e-05	7.08592	4.21e-08	9.7e-07	2.19408	0.0004646	0.00894876	RAI14	-1.44154	-1.85193	-1.18207	-1.133	0.847438	0.535752	1.33394	1.50025	2.11452	1.81233	4.43394	3.53066	5.33155	5.41854	5.99904	5.58135
ENSG00000112972	HMGCS1	protein_coding	NA	chr5	24118	6.30748	0.272286	0.124606	0.365833	2.4952	1.81e-09	1.41e-07	1.0703	2.68e-05	0.000140566	-1.4249	7.6e-07	9.76e-05	HMGCS1	4.99954	5.1489	4.93994	4.93564	5.2265	5.46106	5.42848	5.01009	7.65018	7.64532	7.10611	7.51547	6.23751	6.3555	5.84036	5.75435
ENSG00000134352	IL6ST	protein_coding	NA	chr5	59899	7.17556	-0.410928	0.100043	0.327343	2.37936	2.8e-07	4.72e-06	1.22902	0.000231678	0.000816475	-1.15034	0.000220403	0.00533074	IL6ST	6.01273	6.01613	6.33962	5.46682	5.81049	5.52465	5.28169	5.64461	8.38468	8.45926	7.95962	8.52552	7.35839	7.07993	6.60002	7.56509
ENSG00000145632	PLK2	protein_coding	NA	chr5	6279	1.65136	-0.733022	0.00709477	0.0795715	0.197744	0.41621	0.498948	-1.27091	0.000124111	0.000484729	-1.46865	2.26e-05	0.00105125	PLK2	1.9817	2.07973	1.80171	1.96723	1.31695	1.2781	1.33882	1.01239	2.39835	2.47955	1.57298	2.06039	0.905769	0.93498	0.688077	0.151023
ENSG00000175857	GAPT	protein_coding	NA	chr5	5656	6.63442	-1.97542	0.000543471	0.018434	-0.109803	0.811062	0.849258	-3.92675	1.27e-06	1.24e-05	-3.81695	1.03e-06	0.000121694	GAPT	7.27174	7.22112	8.1052	7.123	5.74513	5.61906	4.65091	5.86151	7.6622	7.36798	6.75983	7.547	3.42854	3.57166	2.30399	4.24847
ENSG00000152932	RAB3C	protein_coding	overlapping_locus	chr5	277174	0.726176	-0.714357	0.275162	0.542514	3.00859	0.000276841	0.00109428	0.517745	0.415875	0.492948	-2.49084	0.000417731	0.00830681	RAB3C	-0.683484	-1.77805	0.00547261	-0.942606	-1.05096	-1.29087	-2.44966	-1.41363	2.69469	2.52542	0.744415	2.07176	-0.181347	-0.393679	-1.97005	0.401296
ENSG00000164181	ELOVL7	protein_coding	NA	chr5	92599	2.65495	0.34534	0.428179	0.671425	4.27095	2.76e-08	8.56e-07	6.35342	2.56e-10	3.4e-08	2.08247	5.8e-06	0.000409347	ELOVL7	-2.07106	-1.48956	-2.31794	-2.20089	-1.33867	-2.13758	-1.33245	-2.02177	2.28658	2.54131	1.38487	2.49571	4.79391	3.98474	3.85602	4.46716
ENSG00000038427	VCAN	protein_coding	NA	chr5	110839	10.1479	0.097271	0.79436	0.910524	-0.638255	0.114546	0.170103	2.58217	1.72e-05	9.81e-05	3.22043	1.4e-06	0.000152561	VCAN	9.08496	9.2143	8.67468	8.64136	8.38756	9.35603	9.05909	9.15176	7.43455	8.24003	9.10455	7.92752	12.0374	11.2783	10.8063	11.7443
ENSG00000113369	ARRDC3	protein_coding	NA	chr5	14636	6.00615	0.179593	0.351795	0.611217	-0.812907	0.000968163	0.00302584	0.275476	0.178147	0.240517	1.08838	5.16e-05	0.0019234	ARRDC3	6.01812	6.09637	6.02412	6.02714	6.29531	6.01511	6.18633	6.35961	5.03621	5.18081	4.98007	5.64133	6.30434	6.4231	5.75136	6.65705
ENSG00000164292	RHOBTB3	protein_coding	overlapping_locus	chr5	110862	1.55718	1.84619	0.000218977	0.0103182	0.138054	0.73389	0.784822	1.89359	0.000281926	0.000959143	1.75553	0.000330225	0.00710455	RHOBTB3	-0.152614	0.192393	0.542306	0.470304	1.77212	1.91224	1.82603	2.68786	0.386156	-0.589276	1.16361	0.0260879	1.96715	1.71155	2.58244	2.25111
ENSG00000118985	ELL2	protein_coding	NA	chr5	76974	6.34165	0.606831	0.0156975	0.123556	0.0414964	0.859989	0.88901	1.55272	1.35e-05	8.14e-05	1.51123	9.63e-06	0.000584907	ELL2	5.44036	5.64813	5.82076	5.60727	6.37652	6.12862	5.95773	6.41133	5.30117	5.33843	5.6452	6.21328	7.24576	7.13754	6.71598	7.53297
ENSG00000164211	STARD4	protein_coding	NA	chr5	16558	5.08834	0.945585	8.86e-06	0.0018189	3.05747	1.41e-11	1.73e-08	1.58253	4.31e-08	9.87e-07	-1.47494	4.27e-08	1.72e-05	STARD4	3.08174	3.44109	3.49415	3.10048	3.93507	4.48566	4.13377	4.31043	6.33976	6.37714	6.16993	6.41079	4.92609	4.70035	4.96721	4.80076
ENSG00000072682	P4HA2	protein_coding	ncRNA_host	chr5	103478	2.21278	-0.40233	0.0708763	0.273318	-0.574341	0.0174769	0.0348459	0.558777	0.0185852	0.0336389	1.13312	8.64e-05	0.00276047	P4HA2	2.39695	2.24733	2.02438	2.04135	1.81986	1.83432	2.04892	1.39739	1.27762	1.41053	1.7915	1.83023	2.89705	3.00631	2.50619	2.41016
ENSG00000131435	PDLIM4	protein_coding	NA	chr5	15784	1.4765	2.30004	2.45e-05	0.00355257	1.0273	0.0244087	0.0459417	4.21474	5.23e-08	1.14e-06	3.18745	4.9e-07	7.69e-05	PDLIM4	-0.645038	-1.83989	-1.18626	-2.08442	0.183945	1.21911	0.86249	1.39362	-0.00781583	-0.533544	-0.47499	-0.114	2.69139	3.40762	2.88626	2.48466
ENSG00000197375	SLC22A5	protein_coding	NA	chr5	25863	3.59458	1.31921	1.34e-06	0.00058179	-2.61868	1.07e-09	1.06e-07	0.540344	0.00590931	0.0124852	3.15902	8.38e-11	1.89e-07	SLC22A5	3.44845	3.30179	3.01599	3.20879	4.5483	4.42375	4.74252	4.57097	0.558466	0.201903	0.946127	0.75255	3.6009	3.92495	4.01919	3.60462
ENSG00000255833	TIFAB	protein_coding	overlapping_locus	chr5	8182	3.62385	-1.80321	0.0105761	0.100354	2.52828	0.00139298	0.00411339	-3.42894	0.000233888	0.000822723	-5.95722	1.09e-06	0.000127111	TIFAB	3.3165	2.459	3.16184	1.78027	2.01088	0.210598	0.44337	0.329994	5.9315	5.64514	3.67537	5.09638	-1.52946	0.131632	-2.05725	-0.243386
ENSG00000120708	TGFBI	protein_coding	NA	chr5	34924	12.2856	-0.305873	0.227108	0.491371	-1.5667	2.82e-05	0.000172578	-0.226083	0.386695	0.46332	1.34062	8.84e-05	0.00278109	TGFBI	12.4457	12.5751	12.8397	12.8829	12.0011	12.6202	12.2206	12.5663	10.6583	10.7797	11.5685	11.2709	12.8371	12.1656	12.1344	12.5808
ENSG00000146021	KLHL3	protein_coding	ncRNA_host	chr5	118591	1.21628	0.819616	0.0422988	0.207814	0.0931324	0.816484	0.853549	2.65068	7.5e-06	5.07e-05	2.55755	7.9e-06	0.000498556	KLHL3	-0.194065	-0.239112	-0.283648	0.0137777	0.301897	0.496791	0.858552	0.886735	-0.427899	-1.41775	-0.0933117	0.72078	2.75832	2.61634	2.43548	1.84252
ENSG00000120738	EGR1	protein_coding	NA	chr5	3826	8.13095	0.210081	0.728483	0.871209	-4.30169	2.04e-05	0.000132882	-1.9712	0.00745334	0.0151987	2.33049	0.00181995	0.023875	EGR1	8.67875	9.17221	9.39074	7.90284	8.96444	9.91515	8.1567	8.68933	5.50567	3.99888	4.68033	2.92403	6.64299	7.59881	7.11503	5.64118
ENSG00000113657	DPYSL3	protein_coding	NA	chr5	119246	1.87575	1.82288	0.00210355	0.0405454	2.12042	0.000884935	0.00281718	3.62211	5.97e-06	4.25e-05	1.50169	0.00468105	0.0451504	DPYSL3	-0.518565	-0.400751	-0.68549	-0.587	0.93525	1.07361	1.60049	1.45302	1.64297	0.982394	2.1506	0.923265	1.46318	3.61964	3.59597	2.26964
ENSG00000113721	PDGFRB	protein_coding	NA	chr5	42036	2.10328	0.201713	0.74323	0.880694	2.11442	0.00380134	0.0095626	4.77046	2.92e-06	2.43e-05	2.65604	0.00023121	0.00547487	PDGFRB	-0.530916	-0.413143	-1.15261	-3.1878	0.235362	-1.73764	-0.925685	-1.65798	0.913968	0.732039	1.67047	1.36812	4.53824	3.95231	2.56096	3.74036
ENSG00000070614	NDST1	protein_coding	NA	chr5	72394	7.06013	-0.0559628	0.866471	0.942579	0.389619	0.27115	0.350256	1.50074	0.000725895	0.00212079	1.11112	0.00471552	0.0453679	NDST1	6.42956	6.63887	6.42139	6.24349	6.05891	6.35653	6.51028	6.59446	5.86458	6.05145	7.68106	6.82212	8.11355	7.82232	8.01062	7.74074
ENSG00000256235	SMIM3	protein_coding	NA	chr5	18789	5.55001	-0.0808961	0.619448	0.804848	-1.42994	7.74e-07	1.01e-05	-0.226099	0.195772	0.260453	1.20385	3.48e-06	0.000286528	SMIM3	5.83906	5.86753	5.98184	5.91025	5.98429	5.83026	5.63043	5.77394	4.17467	4.07755	4.72153	4.79017	5.907	5.69419	5.57461	5.52514
ENSG00000253522	MIR3142HG	lincRNA	ncRNA_host	chr5	19159	2.6431	-1.09223	0.00869035	0.0895598	2.57243	6.7e-06	5.45e-05	0.979424	0.0158573	0.0293475	-1.59301	0.000328491	0.00708074	MIR3142HG	1.74225	1.38668	1.40908	1.05001	0.534834	-0.393331	0.338943	0.623694	4.47519	4.27762	3.11647	3.70158	2.20318	2.30381	1.84893	2.98548
ENSG00000113645	WWC1	protein_coding	NA	chr5	180653	0.308455	1.42928	0.058935	0.248942	1.914	0.0234779	0.0444669	5.35025	1.51e-06	1.44e-05	3.43625	2.86e-05	0.00125961	WWC1	-3.09686	-3.48073	-3.14973	-3.30365	-1.22453	-2.02177	-1.77009	-2.78873	-1.15082	-0.588843	-4.13795	-1.68945	2.75118	2.18368	1.41765	1.07541
ENSG00000160883	HK3	protein_coding	NA	chr5	18464	8.59859	0.412967	0.132268	0.376029	0.303287	0.274465	0.353528	1.69606	2.48e-05	0.000132568	1.39277	0.000114673	0.00339954	HK3	7.70704	7.98748	7.70674	7.78846	7.89187	8.43494	8.44998	8.08961	7.51431	7.68305	8.76221	8.02424	9.52578	9.64979	9.66365	8.99712
ENSG00000169220	RGS14	protein_coding	NA	chr5	14765	5.13485	-0.940885	0.0198498	0.142896	-1.21565	0.0057532	0.0135946	-2.42406	2.17e-05	0.000118283	-1.20841	0.00524581	0.0490898	RGS14	6.01629	5.97372	5.99071	5.72017	4.62942	5.20161	5.01973	5.03685	4.43529	4.27084	5.34836	4.41676	2.74793	3.38706	4.36896	2.66716
ENSG00000137265	IRF4	protein_coding	NA	chr6	19709	2.80432	-2.62833	3.7e-06	0.00116094	-1.17693	0.00477279	0.0115659	-4.38325	2.73e-08	7.05e-07	-3.20632	5.27e-07	8.02e-05	IRF4	3.78406	3.93719	4.52971	4.05143	2.17419	1.39198	0.507719	1.39021	2.93132	2.67646	2.79484	3.33981	0.0238436	-0.758365	-0.381592	0.0101696
ENSG00000137266	SLC22A23	protein_coding	NA	chr6	188061	1.65474	0.111123	0.805927	0.91625	-3.64418	9.72e-06	7.33e-05	0.409184	0.382748	0.459175	4.05336	2.41e-06	0.000225401	SLC22A23	1.81466	1.70387	1.69564	1.79724	2.59429	1.59012	1.51848	1.25357	-1.9186	-1.76798	-2.12226	-1.50919	2.41406	1.30421	0.900262	3.07712
ENSG00000112799	LY86	protein_coding	NA	chr6	66876	6.3681	-0.574346	0.00564608	0.072351	-1.97506	5.56e-08	1.44e-06	-3.36647	1.06e-10	2.49e-08	-1.39141	2.07e-06	0.000201978	LY86	7.11092	7.31511	7.50027	7.56464	7.17592	6.94728	6.42803	6.67456	5.53562	5.34424	5.41348	5.54248	4.23024	4.2489	3.65265	4.06157
ENSG00000112137	PHACTR1	protein_coding	ncRNA_host	chr6	573680	4.02675	0.692408	0.0144247	0.119093	-2.02448	2.93e-06	2.86e-05	-0.534883	0.0574708	0.0895232	1.48959	4.93e-05	0.00188753	PHACTR1	4.25664	4.41071	4.26896	3.91668	5.1091	4.76308	4.69225	5.01728	2.29017	2.26562	2.33199	1.9646	3.89583	3.52411	2.76674	4.22588
ENSG00000007944	MYLIP	protein_coding	ncRNA_host	chr6	19124	4.00549	-1.44602	0.00125571	0.0296101	-0.0639814	0.862494	0.891214	-2.56009	1.06e-05	6.72e-05	-2.4961	9.02e-06	0.000559491	MYLIP	4.43076	4.40781	4.87098	4.77099	3.76197	2.77609	2.50148	3.27818	4.55355	4.66057	4.28228	4.85338	2.33706	1.71325	0.931178	2.75814
ENSG00000124766	SOX4	protein_coding	retrogene	chr6	5852	4.16224	0.512707	0.170981	0.424498	1.00105	0.0183801	0.0363399	2.21608	5.15e-05	0.000238015	1.21503	0.00394133	0.0407348	SOX4	2.85074	2.75791	3.10463	3.144	2.93598	3.23766	3.26083	4.12019	3.61255	3.43546	3.95723	4.58711	5.21186	4.98951	4.3505	5.80011
ENSG00000111802	TDP2	protein_coding	NA	chr6	17057	6.67201	0.416632	0.0114348	0.104879	-0.811324	8.73e-05	0.000430326	0.353595	0.0318013	0.0535154	1.16492	1.39e-06	0.000152561	TDP2	6.55811	6.6045	6.48976	6.7601	7.19722	6.95918	7.11317	6.83062	5.76042	5.64515	5.84556	5.94963	6.80022	6.60978	7.2742	7.09186
ENSG00000196126	HLA-DRB1	protein_coding	NA	chr6	11080	10.7039	-1.06443	0.000386362	0.0144982	-0.440211	0.0839899	0.131176	-1.49906	2.19e-05	0.000118966	-1.05885	0.00040186	0.00804789	HLA-DRB1	11.245	11.2823	11.4357	11.4559	10.4691	10.3484	10.1423	10.1382	11.2487	11.0917	10.1507	10.9366	10.1775	9.78527	9.34655	9.99292
ENSG00000237541	HLA-DQA2	protein_coding	NA	chr6	5874	1.10469	-0.42368	0.847581	0.934398	8.77576	1.4e-05	9.82e-05	2.85069	0.122625	0.173262	-5.92507	1.77e-05	0.000901891	HLA-DQA2	-6.60655	-6.60655	-5.18949	-4.30538	-6.62234	-6.62234	-6.1955	-4.38557	3.69372	3.53193	-1.72615	3.3462	-3.14806	-2.57727	-3.51168	-1.95135
ENSG00000242574	HLA-DMB	protein_coding	overlapping_locus	chr6	6442	8.07689	-0.806423	0.00101678	0.0263517	-2.33734	2.44e-08	7.9e-07	-3.57707	1.85e-10	2.9e-08	-1.23973	2.08e-05	0.000999301	HLA-DMB	9.23671	9.17791	9.03874	9.43219	8.86028	8.23346	8.37377	8.10923	7.3147	6.96141	6.44485	6.85799	5.74306	5.78098	5.48482	5.74098
ENSG00000231389	HLA-DPA1	protein_coding	NA	chr6	16207	9.70264	-1.19277	0.000219603	0.0103182	-0.830859	0.00466295	0.0113493	-1.84488	3.96e-06	3.09e-05	-1.01402	0.00086409	0.013903	HLA-DPA1	10.474	10.4991	10.388	10.7118	9.48023	9.27235	9.37848	9.21182	10.0517	9.86919	8.82618	9.78537	8.94834	8.64824	8.15853	8.89252
ENSG00000223865	HLA-DPB1	protein_coding	overlapping_locus	chr6	11276	8.97388	-1.2035	0.000620302	0.0203081	-1.23924	0.000645802	0.00217158	-2.28336	1.81e-06	1.65e-05	-1.04412	0.00187509	0.0243438	HLA-DPB1	9.87245	9.8761	9.91206	10.138	8.96283	8.72557	8.6532	8.62417	9.06614	8.95794	7.73523	8.79984	7.99173	7.58556	7.01641	7.94875
ENSG00000096433	ITPR3	protein_coding	NA	chr6	76210	2.78466	1.73845	6.63e-05	0.00571534	0.0328341	0.920529	0.938305	2.217	8.63e-06	5.67e-05	2.18417	7.06e-06	0.00046377	ITPR3	1.55898	1.77742	1.32102	0.839428	3.02228	2.88009	3.27519	3.4306	0.713443	0.802341	1.99718	1.80369	3.77538	3.44261	3.37691	3.89192
ENSG00000156711	MAPK13	protein_coding	NA	chr6	16716	6.75363	0.554911	0.0429771	0.21005	-0.60514	0.0358964	0.06374	0.566653	0.0480251	0.0767681	1.17179	0.000388935	0.00784467	MAPK13	6.34298	6.66151	6.68668	6.44717	6.882	7.35204	6.96323	7.07739	5.37753	5.33645	6.35471	6.26585	6.86303	7.02148	7.51987	6.84893
ENSG00000146192	FGD2	protein_coding	NA	chr6	23425	5.98383	-0.318524	0.190075	0.447924	-2.42964	1.61e-07	3.16e-06	-3.98373	6.75e-10	6.13e-08	-1.55409	1.56e-05	0.000841458	FGD2	7.08649	7.04688	7.2036	6.60498	7.04199	6.73146	6.2426	6.67468	5.01101	4.89424	4.10525	4.18033	3.11091	3.13075	2.83482	3.13522
ENSG00000124496	TRERF1	protein_coding	NA	chr6	227121	5.42407	-0.395976	0.0359327	0.192299	-0.267167	0.155606	0.22033	-1.27277	5.87e-06	4.21e-05	-1.0056	4.58e-05	0.00181036	TRERF1	5.92158	5.99393	5.94172	5.29787	5.71717	5.29225	5.29276	5.28071	5.49218	5.5257	5.76343	5.35052	4.50277	4.79155	4.39584	4.41346
ENSG00000170915	PAQR8	protein_coding	retrogene	chr6	46357	4.54025	-0.471565	0.00874805	0.0899083	-1.47218	3.24e-07	5.31e-06	-2.79125	1.7e-10	2.86e-08	-1.31907	1.03e-06	0.000121694	PAQR8	5.46485	5.38164	5.15066	5.59171	5.07852	4.67573	4.96389	5.00411	4.04623	4.01666	3.87066	3.94533	2.81079	2.74431	2.08722	2.82801
ENSG00000135318	NT5E	protein_coding	NA	chr6	46208	1.50245	3.04958	0.00527311	0.0695791	0.312534	0.752382	0.800882	3.99358	0.000759275	0.0022018	3.68105	0.00115063	0.0173638	NT5E	-1.70178	-0.265447	-2.83902	-1.68479	0.986763	0.815132	2.79228	2.23002	-0.87516	-2.90617	-0.158946	-1.53521	0.785085	1.34222	4.07743	1.50098
ENSG00000112394	SLC16A10	protein_coding	NA	chr6	143692	6.13351	-0.28503	0.451461	0.689736	-1.66024	0.000861533	0.00275276	-0.0369336	0.924953	0.942933	1.6233	0.000736359	0.0124882	SLC16A10	6.37167	6.2511	6.64223	6.62121	5.96054	6.39643	5.76266	6.4726	4.01939	4.27021	5.11482	5.44273	6.92023	5.66881	5.77422	6.94272
ENSG00000056972	TRAF3IP2	protein_coding	NA	chr6	49825	3.90481	0.801771	0.0223153	0.15012	1.91193	4.11e-05	0.0002349	3.35127	1.13e-07	1.98e-06	1.43934	0.000309075	0.00683171	TRAF3IP2	1.96371	1.85848	1.59717	2.01513	1.62956	2.6143	2.96971	3.07903	3.09757	3.42298	4.26602	3.97262	5.42287	4.98515	5.17414	5.22016
ENSG00000135549	PKIB	protein_coding	overlapping_locus	chr6	254457	3.18089	-1.08392	0.0276189	0.166314	-2.51705	0.000103542	0.000490871	-5.52912	8.43e-08	1.6e-06	-3.01207	2.87e-05	0.00125961	PKIB	3.98138	4.0948	4.96632	4.60736	3.43459	3.60278	2.22161	3.93147	1.7092	1.77362	1.65264	2.64691	-1.20357	-1.44137	-1.64343	-0.18293
ENSG00000172594	SMPDL3A	protein_coding	NA	chr6	20672	5.27025	-0.919883	0.0165449	0.127039	1.28633	0.0029567	0.00772338	-1.01208	0.0122321	0.0234808	-2.29841	1.13e-05	0.000652937	SMPDL3A	4.88661	4.52691	5.34123	5.31429	4.32537	4.0828	3.58795	4.39409	6.07597	6.26441	6.4947	6.55841	4.14165	3.16261	3.49403	4.81557
ENSG00000152818	UTRN	protein_coding	overlapping_locus	chr6	567334	6.89523	-0.551777	0.0947789	0.318748	-0.408876	0.225799	0.299835	-1.45581	0.000548203	0.00166004	-1.04694	0.00431718	0.0430163	UTRN	7.50247	7.59272	7.735	6.55592	7.28483	6.69736	6.40336	6.91258	7.30644	7.3032	6.46062	6.79442	6.05413	5.74767	5.46934	6.40822
ENSG00000233452	STXBP5-AS1	antisense	overlapping_locus	chr6	362714	2.49538	0.109288	0.801495	0.914322	1.21089	0.0152421	0.031042	2.76108	2.64e-05	0.000139112	1.55019	0.00213668	0.0266791	STXBP5-AS1	1.16513	0.760534	0.80115	1.24505	1.27586	1.3628	1.36943	0.265524	1.54271	1.50256	3.05232	2.09618	4.46678	3.61329	2.91349	3.59026
ENSG00000111961	SASH1	protein_coding	ncRNA_host	chr6	279747	4.56862	-0.27839	0.435785	0.677241	0.224752	0.548739	0.623479	-0.997823	0.0165111	0.0303933	-1.22258	0.00313488	0.0352394	SASH1	4.63392	4.67849	5.25908	3.93937	4.3419	4.69901	3.88543	4.6999	4.92019	4.85587	5.24749	4.47669	3.03673	3.23407	4.20174	3.91016
ENSG00000074706	IPCEF1	protein_coding	NA	chr6	202297	1.45114	-0.75121	0.0448076	0.215088	-2.40074	1.7e-05	0.00011492	-4.48633	4.71e-08	1.05e-06	-2.08559	0.000158041	0.00423653	IPCEF1	2.53904	2.75815	2.92797	2.23677	1.85759	2.29601	1.371	1.7739	0.336785	0.595535	0.376571	-0.699971	-2.45326	-1.99766	-0.952765	-2.56127
ENSG00000164691	TAGAP	protein_coding	NA	chr6	10685	4.695	-0.881598	0.00116749	0.0281108	0.18033	0.436037	0.517601	-0.905577	0.00130067	0.00344052	-1.08591	0.000189958	0.00477857	TAGAP	4.81798	5.31379	5.20943	4.5814	4.03719	4.52219	3.83161	4.00615	5.12233	5.02577	5.23026	5.38895	4.50568	4.03669	4.10261	3.66513
ENSG00000120437	ACAT2	protein_coding	NA	chr6	18728	4.63579	-0.269137	0.314921	0.579228	0.537413	0.0584945	0.096157	-0.491285	0.0809075	0.121008	-1.0287	0.0013433	0.0195523	ACAT2	4.64543	4.62994	4.26906	4.90562	4.25442	4.28141	4.74275	4.08329	5.19783	5.20447	5.24925	4.92265	3.82622	4.27156	4.67203	3.33472
ENSG00000186340	THBS2	protein_coding	NA	chr6	38265	3.72186	0.483948	0.542989	0.7552	4.48664	2.07e-05	0.000134617	7.01284	2.33e-07	3.37e-06	2.5262	0.000436131	0.00856713	THBS2	-1.23762	-0.765859	-2.04847	-3.32595	-0.752338	-1.84914	-0.817276	-1.0626	2.38673	2.39331	3.05811	3.65288	6.11916	5.27458	3.21019	5.89434
ENSG00000240859	AC093627.10	lincRNA	NA	chr7	5869	4.14693	1.42582	0.000192634	0.00975696	-0.133034	0.65639	0.718473	1.03569	0.00334823	0.0076522	1.16872	0.00106456	0.016449	AC093627.10	3.45474	3.49129	3.30877	3.138	4.39804	4.83354	4.90348	4.96424	3.12077	3.08607	3.61904	2.92319	3.66999	4.50399	5.04233	3.84234
ENSG00000177706	FAM20C	protein_coding	NA	chr7	67777	8.16228	1.38899	0.000159428	0.00878412	-0.0844475	0.767125	0.813509	1.14021	0.00133919	0.00352756	1.22465	0.000449834	0.00874505	FAM20C	7.26266	7.13763	7.70139	7.30988	8.13693	9.02124	8.4519	9.09045	7.17627	7.07028	7.61838	7.06027	7.98192	8.50912	8.99925	8.17732
ENSG00000075618	FSCN1	protein_coding	NA	chr7	13833	6.30467	0.750401	0.0490207	0.225371	6.35394	6.27e-10	7.58e-08	3.51713	2.98e-07	4.09e-06	-2.83681	1.03e-06	0.000121694	FSCN1	1.91478	1.8606	2.33212	1.76678	2.35891	3.21481	2.71832	2.40307	8.75955	8.6468	6.92041	8.00982	5.48751	5.50305	5.30936	5.41169
ENSG00000003147	ICA1	protein_coding	NA	chr7	149504	2.5165	-0.111626	0.612852	0.800464	-1.18568	0.000129155	0.000585633	-0.158272	0.485338	0.560006	1.02741	0.000367667	0.0075643	ICA1	2.68345	2.93173	2.53454	2.98822	3.0102	2.38922	2.83906	2.43082	1.62091	1.6117	1.6652	1.62822	3.08915	2.50727	2.09277	2.73724
ENSG00000106537	TSPAN13	protein_coding	NA	chr7	31002	2.18843	3.19919	0.00252492	0.045229	2.15875	0.0571446	0.0942673	8.29532	1.16e-07	2.01e-06	6.13656	6.56e-07	8.82e-05	TSPAN13	-4.23139	-4.13701	-4.20182	-2.01789	-2.19168	-0.653343	0.171052	-1.30987	-2.68813	-2.54379	-0.927616	-2.94882	3.29631	2.95126	4.35665	4.98811
ENSG00000105855	ITGB8	protein_coding	ncRNA_host	chr7	85053	5.66438	-0.187677	0.744793	0.881524	4.77432	1.14e-06	1.37e-05	6.35081	7.27e-08	1.42e-06	1.57649	0.00493211	0.0468136	ITGB8	1.37114	0.731917	0.574427	0.807359	0.792714	0.19813	1.07815	0.746552	5.49269	5.92816	5.05766	6.03689	7.77262	6.61743	5.16599	7.91923
ENSG00000146592	CREB5	protein_coding	NA	chr7	526574	3.78069	-0.978069	0.000126687	0.00791721	-0.503517	0.0204577	0.0397506	-1.85511	2.2e-07	3.23e-06	-1.3516	5.18e-06	0.000375003	CREB5	4.64251	4.62014	4.58893	3.9141	3.77618	3.5663	3.26209	3.27648	3.68849	3.89528	4.25757	4.01662	2.75789	2.61427	2.50952	2.62697
ENSG00000106066	CPVL	protein_coding	NA	chr7	200221	8.21573	-0.710858	0.00837685	0.087387	-2.62317	5.78e-08	1.48e-06	-4.50886	1.35e-10	2.68e-08	-1.88569	1.38e-06	0.000152351	CPVL	9.14678	9.14127	9.52138	9.51482	9.00425	8.79466	8.08682	8.89254	6.9841	6.93145	6.55994	6.81586	5.26083	4.70931	4.66969	5.05421
ENSG00000011426	ANLN	protein_coding	NA	chr7	63986	1.03526	-0.741614	0.106621	0.337241	-1.73028	0.0018769	0.00528667	0.148037	0.731336	0.781425	1.87832	0.000822663	0.0134471	ANLN	1.58621	1.37907	0.808573	1.50807	1.25913	-0.103521	0.881552	-0.0134191	-0.0196454	-0.430094	-0.685902	-0.255812	2.15713	1.35971	0.113023	1.76023
ENSG00000086289	EPDR1	protein_coding	overlapping_locus	chr7	268099	1.08338	0.268044	0.379578	0.632908	-2.05123	2.07e-05	0.000134617	-0.496423	0.121637	0.17208	1.55481	0.000257204	0.00591674	EPDR1	1.20818	1.54273	0.940621	1.78627	1.95772	1.28841	1.97417	1.31192	-1.18332	-1.03062	-0.184469	-0.385102	1.15377	0.55447	0.766517	1.1185
ENSG00000169902	TPST1	protein_coding	ncRNA_host	chr7	215345	5.32784	1.54741	0.0325162	0.183819	2.64075	0.00214083	0.0059107	5.82604	2.8e-06	2.35e-05	3.18529	0.00021898	0.00530767	TPST1	1.07054	1.09369	1.80652	1.55993	2.15496	3.00026	2.68459	3.52726	1.62683	1.92847	4.97574	4.49363	7.14886	7.24846	7.00184	7.37422
ENSG00000182487	NCF1B	transcribed_unprocessed_pseudogene	NA	chr7	15322	4.18228	-1.65874	0.000128254	0.00795953	2.35061	5.32e-06	4.58e-05	1.07778	0.00449316	0.00986016	-1.27282	0.000714242	0.0122048	NCF1B	3.14103	3.23975	3.54272	2.42395	2.00785	1.64337	1.11877	0.845376	5.40643	5.56052	5.66705	5.13783	4.51988	4.35492	3.48112	4.15798
ENSG00000158517	NCF1	protein_coding	NA	chr7	15354	6.24752	-1.75662	1.44e-06	0.00058179	2.16348	2.2e-07	3.89e-06	0.963618	0.000723601	0.00211464	-1.19986	6.07e-05	0.00217691	NCF1	5.56022	5.15948	5.54224	5.04108	4.06698	3.30334	3.44865	3.30552	7.49754	7.41186	7.65263	7.35552	6.54145	6.44515	5.74458	6.26598
ENSG00000165178	NCF1C	unprocessed_pseudogene	NA	chr7	15406	5.06198	-1.71211	5.1e-06	0.00133915	2.52342	9.55e-08	2.14e-06	1.25369	0.000146083	0.000556682	-1.26973	6.28e-05	0.00221175	NCF1C	4.09063	3.62219	4.22522	3.4668	2.56909	2.2914	1.93019	1.74264	6.40725	6.31533	6.52545	6.23556	5.42624	5.16908	4.5672	5.11345
ENSG00000127951	FGL2	protein_coding	retrogene	chr7	6478	7.24579	-0.766288	0.016885	0.128602	-0.981409	0.00458155	0.0111889	-2.79413	3.27e-07	4.4e-06	-1.81272	2.29e-05	0.00105698	FGL2	8.18002	8.28856	7.86847	8.02204	7.31154	7.2723	7.49043	7.31221	7.28716	7.07698	7.19606	6.96136	4.90845	5.08364	6.1599	4.48494
ENSG00000075223	SEMA3C	protein_coding	NA	chr7	179822	6.36465	1.3031	0.00406516	0.0603243	1.13436	0.0118411	0.0250413	3.8072	4.15e-07	5.25e-06	2.67285	9.21e-06	0.000567095	SEMA3C	4.31859	4.03551	3.95547	4.0098	4.96482	5.00741	5.59704	5.85585	4.17564	4.34838	5.59925	5.897	8.07505	7.56976	7.52852	8.24738
ENSG00000127954	STEAP4	protein_coding	NA	chr7	36000	4.76552	-3.54132	0.0283562	0.168646	7.74815	6.36e-06	5.22e-05	0.237016	0.833684	0.868034	-7.51114	1.58e-06	0.000166486	STEAP4	-2.23817	-0.868566	1.01798	-1.69521	-1.50202	-2.66799	-4.24606	-2.78527	7.75183	7.59522	5.25969	4.84381	-1.25356	-0.127777	0.0335464	-1.54397
ENSG00000164647	STEAP1	protein_coding	NA	chr7	10455	0.973044	3.06987	0.00415887	0.0610057	4.51973	0.000523411	0.00183032	8.42032	1.74e-07	2.73e-06	3.9006	1.83e-05	0.000924694	STEAP1	-6.31216	-6.31216	-5.06049	-6.31216	-2.51337	-1.76124	-2.45317	-2.52771	-3.00418	-2.00073	0.218988	-1.37577	2.67022	2.8833	3.68036	1.71951
ENSG00000001630	CYP51A1	protein_coding	overlapping_locus	chr7	30802	2.43689	0.604723	0.027506	0.166314	2.61901	1.21e-07	2.57e-06	1.16124	0.000522194	0.0015941	-1.45778	2.9e-05	0.00126429	CYP51A1	0.950755	1.18234	1.256	0.535274	1.37953	1.9372	1.46031	1.56173	3.52245	4.00477	3.57585	3.15406	1.97975	2.41128	2.36313	1.68393
ENSG00000105854	PON2	protein_coding	NA	chr7	30467	3.24346	0.163565	0.503656	0.726477	-2.63553	1.08e-07	2.34e-06	-0.454559	0.0844654	0.125531	2.18097	7.43e-07	9.75e-05	PON2	3.57945	3.44709	3.36151	4.07585	3.81738	3.7079	4.05141	3.69292	0.782205	0.421647	1.60848	0.954821	2.93485	3.20123	3.52542	3.06686
ENSG00000004799	PDK4	protein_coding	NA	chr7	12993	7.62831	5.45966	8.18e-10	4.62e-06	-4.51279	3.19e-08	9.45e-07	3.25746	2.57e-07	3.64e-06	7.77025	7.05e-11	1.89e-07	PDK4	4.05359	3.85368	3.9589	3.69297	9.15617	9.12514	9.10717	9.83124	-0.673937	-0.253844	-1.35521	-0.27499	6.60692	6.52542	7.07127	7.94647
ENSG00000066923	STAG3	protein_coding	overlapping_locus	chr7	43926	1.72722	0.420729	0.17854	0.433906	-0.0793844	0.800144	0.840787	-1.16677	0.00227517	0.00549782	-1.08738	0.00304797	0.0345714	STAG3	2.17271	1.77329	1.64175	1.54222	2.03502	2.35114	2.21867	2.31437	2.07862	2.14597	0.715694	1.65095	0.368677	1.10005	0.350921	0.718574
ENSG00000077063	CTTNBP2	protein_coding	NA	chr7	163489	3.47982	-1.92478	0.00428059	0.0618276	-5.50627	9.83e-07	1.22e-05	-8.17123	6.17e-08	1.26e-06	-2.66497	0.00372725	0.0392717	CTTNBP2	4.87029	5.11819	6.18161	4.63246	4.07783	3.22644	1.36293	3.47798	-0.617786	-0.184843	-0.476007	0.235518	-2.97504	-3.04386	-3.12761	-2.40847
ENSG00000106034	CPED1	protein_coding	overlapping_locus	chr7	308768	4.77912	-0.958638	0.00141409	0.0320082	0.207389	0.423076	0.505312	-0.88554	0.00343495	0.00782056	-1.09293	0.000440229	0.00861765	CPED1	4.93119	5.31413	5.41273	4.4972	4.44897	4.06773	3.74781	4.20861	4.93	5.16261	5.44626	5.55367	4.29492	4.35871	3.73794	4.32413
ENSG00000171115	GIMAP8	protein_coding	NA	chr7	28763	6.5208	-0.938065	0.0648098	0.262476	-0.285169	0.56784	0.640574	-2.07126	0.000959513	0.0026707	-1.78609	0.00185844	0.0242391	GIMAP8	6.99944	6.92735	7.65015	6.97637	6.607	6.33462	5.41024	6.2772	7.16347	7.12148	6.03941	6.94289	5.39239	4.6119	3.3363	5.84918
ENSG00000179144	GIMAP7	protein_coding	NA	chr7	6244	5.06356	-1.12784	0.0138823	0.117158	-1.94852	0.000418943	0.001523	-3.88937	6.61e-07	7.46e-06	-1.94085	0.000321639	0.00701334	GIMAP7	6.05606	5.97372	6.74909	6.28952	5.63927	5.24039	4.3705	5.21684	4.58189	4.64111	3.59648	4.4416	2.8952	1.91642	1.25023	2.9538
ENSG00000273117	AC144652.1	lincRNA	NA	chr7	1624	1.50277	-0.456528	0.0925787	0.315128	0.899664	0.00343146	0.00876886	-0.287262	0.280942	0.354869	-1.18693	0.000298214	0.00666996	AC144652.1	1.25396	1.30149	1.05317	1.60543	0.897866	0.952253	1.05525	0.5495	2.39406	2.30204	1.93054	2.25993	1.27307	1.50421	0.62168	0.491264
ENSG00000186480	INSIG1	protein_coding	NA	chr7	12460	7.78142	-0.500692	0.00172083	0.0360266	0.867144	1.77e-05	0.000118573	-0.744332	7.68e-05	0.00032724	-1.61148	8.69e-09	5.46e-06	INSIG1	7.81395	7.66544	7.76124	7.701	7.2656	7.30639	7.21656	7.13854	8.58117	8.52385	8.35271	8.88637	6.8838	7.04454	7.23867	6.73561
ENSG00000154328	NEIL2	protein_coding	NA	chr8	17708	2.28971	0.741896	0.0104372	0.0998211	0.0588109	0.825462	0.860933	1.14138	0.000631583	0.00187335	1.08257	0.000746391	0.0126205	NEIL2	1.25504	1.94329	1.51892	1.78387	2.28136	1.98935	2.60928	2.64395	1.80525	1.8525	1.47882	1.63548	2.51591	2.81348	3.3059	2.24341
ENSG00000129422	MTUS1	protein_coding	ncRNA_host	chr8	157123	3.08803	2.74572	0.00222571	0.0420392	-2.50773	0.00855123	0.0189869	0.581737	0.43424	0.511018	3.08947	0.00188557	0.0244518	MTUS1	1.96049	1.96954	1.5551	1.98313	4.01246	4.41748	4.85329	5.08365	-2.64299	-1.97399	0.754726	-1.6695	0.17468	2.54192	3.59565	1.17432
ENSG00000104635	SLC39A14	protein_coding	NA	chr8	66881	3.49871	0.662521	0.0130414	0.112905	1.167	0.000293614	0.00114912	3.20135	5.51e-09	2.37e-07	2.03435	5.12e-07	7.92e-05	SLC39A14	1.92848	1.79825	1.70481	1.33983	2.38608	2.34917	2.55132	2.23642	2.68864	2.65574	3.10711	2.91615	5.41183	4.98208	4.61285	4.25441
ENSG00000253837	RP11-177H13.2	processed_transcript	NA	chr8	29955	0.365492	-1.07877	0.0976833	0.32374	5.0276	1.13e-07	2.42e-06	3.80707	3.16e-06	2.59e-05	-1.22053	0.00433284	0.0430854	RP11-177H13.2	-4.30439	-3.42262	-2.86256	-2.38213	-3.37972	-6.42729	-4.39441	-3.39356	2.30703	1.78421	1.56022	1.94696	0.969746	0.848794	-0.174664	0.890703
ENSG00000092964	DPYSL2	protein_coding	overlapping_locus	chr8	144157	6.9578	-0.425981	0.00220841	0.0418932	0.611202	0.000156188	0.000685105	-0.647546	8.62e-05	0.000358665	-1.25875	3.48e-08	1.63e-05	DPYSL2	6.89706	7.01969	7.03862	6.98135	6.78826	6.37931	6.53494	6.48008	7.73207	7.64121	7.4276	7.53233	6.34452	6.47201	6.07536	6.39271
ENSG00000133874	RNF122	protein_coding	NA	chr8	19371	2.39673	1.58777	1.01e-05	0.00204095	-0.365102	0.159303	0.224523	0.752259	0.00775646	0.01575	1.11736	0.000337939	0.00717486	RNF122	1.68557	1.54413	1.53984	1.92111	2.83496	2.94434	3.34992	3.76962	1.02594	1.34103	1.53073	1.38105	2.51215	2.03018	2.37899	2.76559
ENSG00000020181	ADGRA2	protein_coding	NA	chr8	60706	2.03237	-0.0621781	0.858877	0.939141	-1.75611	0.000307405	0.00119072	-0.506926	0.172745	0.234204	1.24918	0.00359031	0.0383339	ADGRA2	2.78234	2.62037	2.17589	2.09126	2.54515	2.2401	2.53528	2.2848	0.896925	0.58081	0.651572	0.755757	2.4516	1.9402	0.349847	2.27847
ENSG00000077782	FGFR1	protein_coding	overlapping_locus	chr8	57697	4.77337	0.842509	0.0134801	0.115301	0.611032	0.066817	0.107553	1.64637	0.000122788	0.000480554	1.03534	0.00364712	0.0388068	FGFR1	4.00681	3.85383	3.70444	3.70123	4.51048	4.62477	4.94517	4.64205	3.96271	4.16154	5.128	4.0132	4.94192	5.43223	6.07154	5.03117
ENSG00000198363	ASPH	protein_coding	ncRNA_host	chr8	214085	6.72965	0.647037	0.037527	0.196547	0.0473497	0.87435	0.901075	1.04781	0.00347899	0.00790967	1.00046	0.00332906	0.0364711	ASPH	5.97598	6.11579	6.39205	6.09545	6.52121	6.99014	6.69566	6.85159	5.53081	5.68223	6.84467	6.13289	6.96998	6.82053	7.69625	6.94189
ENSG00000178860	MSC	protein_coding	NA	chr8	2920	7.09395	0.853617	0.0158211	0.124011	7.19543	1.32e-11	1.73e-08	8.47079	2.66e-12	6.02e-09	1.27536	0.000240393	0.00564668	MSC	0.471078	0.363842	0.884207	0.698008	0.739291	1.42683	1.82337	1.64338	7.14399	7.06286	8.33647	7.73783	8.99763	8.98543	9.08767	8.72824
ENSG00000164683	HEY1	protein_coding	NA	chr8	3854	3.24486	0.893722	0.217437	0.481181	5.80833	2.43e-07	4.21e-06	7.3521	1.85e-08	5.4e-07	1.54377	0.00236648	0.0285876	HEY1	-3.68711	-3.08748	-2.20359	-1.8163	-1.63718	-2.14271	-2.16397	-1.01316	3.27423	3.63674	2.81043	3.26559	5.00556	4.33641	3.34621	5.59521
ENSG00000170323	FABP4	protein_coding	NA	chr8	4845	8.42174	7.96072	6.12e-06	0.00147415	-0.471451	0.63044	0.696344	5.40496	0.000162676	0.000609007	5.87641	5.87e-05	0.00212031	FABP4	0.861441	1.02897	2.29172	3.1348	8.02839	9.73284	9.14694	11.3742	1.06855	0.893269	2.33841	2.28384	4.60705	7.57916	8.6125	7.50544
ENSG00000169439	SDC2	protein_coding	NA	chr8	118430	7.75493	0.0630515	0.859199	0.939315	-1.16314	0.00652057	0.015086	0.655074	0.0921815	0.135613	1.81821	0.000187009	0.00471489	SDC2	7.72411	7.52032	7.50159	7.99435	7.05788	7.43697	7.93046	8.34478	5.99194	5.92267	7.22454	6.61429	7.78489	8.10632	8.75972	8.6028
ENSG00000180543	TSPYL5	protein_coding	retrogene	chr8	4491	1.99097	0.0127429	0.944439	0.977496	-1.49256	2.06e-06	2.18e-05	-0.35094	0.0793601	0.118882	1.14162	2.73e-05	0.00121291	TSPYL5	2.33496	2.32932	2.08991	2.5009	2.39318	2.19342	2.42896	2.34039	1.05845	1.12205	0.393883	0.719897	1.92049	2.11553	1.74063	2.15978
ENSG00000104341	LAPTM4B	protein_coding	NA	chr8	77957	1.60456	0.795236	0.0252781	0.159237	0.898654	0.0130817	0.0272515	2.12026	1.09e-05	6.86e-05	1.2216	0.00117996	0.017676	LAPTM4B	0.327031	0.698867	-0.115755	0.713404	0.592782	0.931308	1.67103	1.28229	1.28456	1.59563	0.765136	1.37321	2.48467	2.74578	2.20366	2.53363
ENSG00000155090	KLF10	protein_coding	NA	chr8	7124	5.29689	1.2865	0.00349025	0.0550592	-2.59572	1.61e-05	0.000109837	-0.262842	0.496388	0.570715	2.33288	3.45e-05	0.00144577	KLF10	4.84597	5.36251	5.18709	5.2014	6.29828	6.44293	6.37586	6.63059	2.13464	1.72831	3.35692	2.44006	4.02154	4.79147	5.67142	4.54082
ENSG00000147650	LRP12	protein_coding	NA	chr8	99794	5.46671	0.986171	2.48e-06	0.000876082	1.41828	6.52e-08	1.6e-06	2.69828	2.45e-11	1.46e-08	1.28	1.05e-07	2.89e-05	LRP12	3.80038	4.02228	4.04783	3.64199	4.65741	5.09262	4.81162	4.86338	5.12938	5.24343	5.36811	5.37765	6.79119	6.46377	6.43723	6.52941
ENSG00000155792	DEPTOR	protein_coding	NA	chr8	177197	3.41856	-0.496682	0.1761	0.430605	-3.53108	4.9e-07	7.35e-06	-5.11792	1.47e-08	4.51e-07	-1.58684	0.00154438	0.021509	DEPTOR	4.44604	4.65762	4.81356	4.61616	4.4617	4.01652	3.67645	4.21085	1.20339	1.03972	-0.170962	1.7828	-0.779426	-0.376222	-1.49567	0.242839
ENSG00000170873	MTSS1	protein_coding	NA	chr8	177640	6.91616	0.051019	0.882204	0.950086	-1.85319	0.000166001	0.000717285	-0.489401	0.190541	0.254543	1.36379	0.00138085	0.0198684	MTSS1	7.38737	7.26182	7.67187	6.9663	7.97322	7.36035	6.89795	7.01251	4.87916	4.83199	5.88961	5.93563	6.97951	6.38698	6.49419	7.33063
ENSG00000136997	MYC	protein_coding	NA	chr8	6001	5.50634	1.15236	0.0352122	0.1906	2.46305	0.000385166	0.00142311	4.05915	4.45e-06	3.38e-05	1.5961	0.00539605	0.049948	MYC	2.63216	3.34841	2.9324	2.39681	3.44206	4.46525	4.22404	3.80443	4.75799	4.48606	6.15945	5.10749	6.13055	7.0268	7.74676	5.70872
ENSG00000169436	COL22A1	protein_coding	NA	chr8	325772	1.9928	4.52995	8.88e-05	0.00659526	1.11154	0.232718	0.307829	4.98984	4.44e-05	0.000211285	3.8783	0.000186439	0.00471102	COL22A1	-2.86085	-2.46487	-2.65595	-0.749981	1.09406	2.73586	2.90553	3.09532	-2.32612	-1.94176	-0.0435093	-0.248806	1.134	3.82042	3.58534	2.24412
ENSG00000022567	SLC45A4	protein_coding	overlapping_locus	chr8	101140	5.51895	-0.753992	0.0113603	0.104474	-2.24239	1.39e-06	1.6e-05	-3.72215	5.82e-09	2.46e-07	-1.47976	7.65e-05	0.00253323	SLC45A4	6.75164	6.63515	6.75903	6.46324	6.61272	5.80964	5.44826	5.29659	4.63667	4.67815	4.48083	3.90166	3.14219	3.00729	2.95364	2.79525
ENSG00000107104	KANK1	protein_coding	overlapping_locus	chr9	275816	5.16147	1.84967	0.000163502	0.00891294	3.46026	5.09e-07	7.53e-06	5.65354	2.7e-09	1.48e-07	2.19328	1.65e-05	0.00087158	KANK1	1.40976	1.10005	1.62235	0.816577	2.58389	3.26418	3.02201	3.42036	3.98533	4.02426	5.39552	4.77041	6.77868	6.63015	7.39821	6.5014
ENSG00000173068	BNC2	protein_coding	overlapping_locus	chr9	461341	2.19284	-0.850924	0.0315996	0.180626	-7.85759	1.3e-09	1.19e-07	-5.14785	1.46e-08	4.5e-07	2.70974	0.00068389	0.0118474	BNC2	3.20639	3.76369	4.05475	3.3902	3.14199	2.82367	1.83063	2.80692	-4.71242	-6.915	-4.73722	-2.80999	-1.28577	-1.129	-2.43234	-1.53605
ENSG00000147872	PLIN2	protein_coding	NA	chr9	40916	8.27678	3.10498	2.55e-08	4.11e-05	-0.0510193	0.848027	0.879428	3.4983	8.52e-09	3.18e-07	3.54932	5.65e-09	4.26e-06	PLIN2	5.96651	5.8462	5.48629	5.86907	8.45122	8.74285	9.2561	9.08811	5.9894	5.86617	5.12004	5.82464	8.79426	8.98059	9.74866	9.41794
ENSG00000137094	DNAJB5	protein_coding	NA	chr9	9260	5.04763	1.64181	3.28e-06	0.00108803	2.58357	3.41e-08	9.82e-07	3.73771	4.69e-10	4.81e-08	1.15413	8.64e-05	0.00276047	DNAJB5	2.5438	2.29571	2.71265	2.58502	3.66283	4.25536	4.18298	4.46557	4.9085	4.98263	5.47914	4.88746	6.04463	6.08607	6.69655	6.01145
ENSG00000198467	TPM2	protein_coding	NA	chr9	9029	2.21968	1.37273	0.00309473	0.0511903	-1.42398	0.00267787	0.00710513	-0.0721806	0.849198	0.88066	1.3518	0.00356781	0.0382395	TPM2	2.3021	2.14405	1.16963	2.0313	3.123	2.91347	3.86434	3.13002	1.17308	-0.00236591	0.542602	-0.0675156	1.54446	1.87858	2.34806	1.53459
ENSG00000122694	GLIPR2	protein_coding	NA	chr9	27378	6.94633	1.43178	0.000859301	0.0244443	0.448396	0.218322	0.29169	1.69292	0.00032462	0.00107525	1.24453	0.00242558	0.029053	GLIPR2	5.67355	5.75371	5.93268	5.95179	6.59147	7.38313	7.25349	7.6024	5.84544	5.88002	7.0001	5.89652	7.13065	7.53075	8.11801	6.89513
ENSG00000107282	APBA1	protein_coding	overlapping_locus	chr9	244777	2.97872	-0.627397	0.0809954	0.292189	-2.75658	2.87e-06	2.81e-05	-4.02781	6.45e-08	1.3e-06	-1.27123	0.00340426	0.0370792	APBA1	4.11031	4.25236	4.03457	3.96413	4.08139	3.16156	3.10187	3.20807	1.75714	1.50573	0.631514	1.4379	0.0797943	0.162061	-1.11702	0.741667
ENSG00000135046	ANXA1	protein_coding	NA	chr9	18637	8.98448	0.5975	0.00844799	0.0877133	-0.520816	0.0194614	0.0380766	1.46685	4.24e-06	3.26e-05	1.98767	1.08e-07	2.92e-05	ANXA1	8.62562	8.26754	8.12449	8.53471	8.94403	8.87936	9.31353	8.74397	7.54976	7.61157	8.24786	7.89503	9.79067	9.90406	10.0314	9.6162
ENSG00000135047	CTSL	protein_coding	NA	chr9	5875	9.44375	0.628697	0.0109579	0.10212	-1.22667	8.57e-05	0.000425283	0.350756	0.138495	0.193004	1.57743	4.75e-06	0.000357868	CTSL	9.30204	9.25151	9.38861	9.50301	9.69381	10.305	9.91396	9.9648	7.95287	8.02079	8.41873	8.13141	9.92378	8.93354	9.96753	9.80934
ENSG00000130222	GADD45G	protein_coding	NA	chr9	1543	3.58844	1.02142	0.00907942	0.0921218	3.26077	5.54e-07	8.01e-06	2.19698	3.19e-05	0.000162182	-1.06379	0.00486662	0.0463713	GADD45G	1.32467	0.925642	1.96445	1.66009	2.10932	2.59377	2.09303	3.09612	4.86064	5.00376	4.01254	4.95068	4.00122	3.87836	3.02802	3.68646
ENSG00000237372	UNQ6494	lincRNA	NA	chr9	79946	1.30306	-0.325233	0.687343	0.848963	5.29598	4.84e-06	4.23e-05	3.40868	0.000328501	0.00108441	-1.8873	0.00339952	0.0370633	UNQ6494	-2.23903	-3.50191	-1.49816	-2.82195	-2.51771	-2.41359	-3.32486	-1.80896	3.39875	3.30034	1.69118	2.89281	1.4673	1.62267	-1.04227	0.957728
ENSG00000106799	TGFBR1	protein_coding	NA	chr9	50155	6.8584	-0.113255	0.69979	0.856723	-0.26389	0.396373	0.478776	-1.28221	0.000897592	0.00252511	-1.01832	0.00359412	0.0383339	TGFBR1	6.91171	7.37467	7.39077	7.0663	6.81199	7.33036	6.85424	7.19815	6.42372	6.32911	7.36277	7.24796	5.23257	5.85259	6.43408	5.82946
ENSG00000165029	ABCA1	protein_coding	NA	chr9	147236	8.26511	-0.581061	0.101246	0.32926	0.796158	0.0404663	0.070448	-0.36952	0.304864	0.379024	-1.16568	0.00319408	0.0355719	ABCA1	8.19354	8.1542	8.45332	7.54779	8.0356	7.36254	6.91844	7.73862	8.71042	9.00325	9.06952	9.05195	7.79752	7.24671	7.18362	8.50553
ENSG00000148143	ZNF462	protein_coding	overlapping_locus	chr9	150538	0.644103	2.21336	0.00307978	0.0511449	2.72096	0.00110742	0.00338353	5.07305	1.69e-06	1.57e-05	2.35209	0.000327738	0.00707802	ZNF462	-2.49662	-4.31722	-2.69521	-6.46785	-0.604475	-0.252935	-1.68159	-0.376881	-0.622644	0.0421284	-0.083212	0.0861764	2.75143	1.87873	1.07058	2.57597
ENSG00000119326	CTNNAL1	protein_coding	NA	chr9	70961	2.28282	1.90232	0.000870885	0.0244443	2.03738	0.00065592	0.0021984	3.62839	2.62e-06	2.23e-05	1.59101	0.00199588	0.0254261	CTNNAL1	-0.525767	-0.408	-0.421988	0.440551	0.842701	1.62263	2.11303	2.02847	1.23997	1.57346	2.56672	1.40156	2.5364	3.1786	4.13714	3.24542
ENSG00000119471	HSDL2	protein_coding	NA	chr9	92474	5.27082	0.601331	0.00182162	0.0372003	-1.17925	4.93e-06	4.28e-05	0.0497323	0.76273	0.807861	1.22898	2.22e-06	0.000210943	HSDL2	5.33511	5.19575	5.14759	5.43349	5.92631	5.70652	5.92323	5.993	4.18561	4.05209	3.76725	4.40821	5.49466	5.2038	5.01512	5.6093
ENSG00000231528	FAM225A	lincRNA	NA	chr9	6856	0.893514	0.754342	0.00202562	0.0394697	0.21229	0.33006	0.412347	2.27649	2.87e-08	7.27e-07	2.0642	5.68e-08	2.09e-05	FAM225A	-0.207938	-0.303409	-0.417996	-0.228259	0.320564	0.429488	0.614385	0.499542	-0.276407	-0.318202	0.06176	0.154243	2.10786	1.93781	1.67929	2.14155
ENSG00000136867	SLC31A2	protein_coding	NA	chr9	13196	7.33453	0.41377	0.0268407	0.163785	0.240334	0.190306	0.260073	1.32062	3.42e-06	2.74e-05	1.08028	1.72e-05	0.000891652	SLC31A2	6.72417	6.62054	6.80565	6.82812	7.08368	7.04479	7.06681	7.38429	6.97336	7.04031	6.86022	7.06572	8.36038	8.05485	7.43387	8.23504
ENSG00000204136	GGTA1P	transcribed_unitary_pseudogene	NA	chr9	55037	4.44036	-0.394363	0.285775	0.551013	-5.87503	3.95e-09	2.33e-07	-8.02332	4.15e-10	4.46e-08	-2.1483	0.00124645	0.0184035	GGTA1P	5.34177	5.22328	5.81748	5.65558	6.02315	5.18322	4.05656	4.92694	0.1094	-0.0535759	-0.595798	-0.426001	-2.19172	-2.58939	-2.82014	-1.92403
ENSG00000167123	CERCAM	protein_coding	overlapping_locus	chr9	25601	2.24227	-0.348471	0.343417	0.605321	-0.999909	0.0166229	0.0333728	0.449843	0.230348	0.299502	1.44975	0.00125836	0.0185308	CERCAM	2.52155	2.3426	1.92512	2.44981	2.39682	1.81654	2.23299	1.30554	1.4111	1.4361	1.14972	1.42061	3.3003	2.80381	1.34816	3.03363
ENSG00000148344	PTGES	protein_coding	NA	chr9	14717	5.61002	-0.176046	0.819579	0.922331	6.82725	6.25e-08	1.56e-06	8.41961	7.93e-09	3.03e-07	1.59235	0.00232221	0.028234	PTGES	-0.941121	-1.0003	-1.58363	-2.43934	-0.0139187	-4.13769	-2.27686	-3.44142	5.32997	5.58074	6.05818	5.52029	7.96254	7.0319	6.4657	7.03627
ENSG00000085265	FCN1	protein_coding	NA	chr9	12074	10.1585	-1.76552	7e-06	0.00152097	0.71794	0.0156952	0.0317814	-1.88953	5.01e-06	3.7e-05	-2.60747	1.02e-07	2.89e-05	FCN1	10.716	10.3543	10.7198	9.91818	9.05708	8.71186	8.45436	8.39112	11.3085	11.2687	10.9697	11.0742	8.10396	8.941	8.82321	8.11637
ENSG00000130558	OLFM1	protein_coding	NA	chr9	45758	2.25493	-1.90741	1.72e-05	0.00268694	1.6543	6.44e-05	0.000338597	-0.852159	0.0120458	0.0231703	-2.50646	6.19e-07	8.8e-05	OLFM1	2.28251	1.61758	1.99723	1.46356	0.296192	0.206852	0.00319682	-0.889514	3.74673	3.62301	3.41235	3.18289	0.523196	1.41046	1.14903	0.748368
ENSG00000107281	NPDC1	protein_coding	overlapping_locus	chr9	6734	1.71064	-0.0376782	0.889588	0.951866	-2.50044	8.16e-07	1.05e-05	-1.14964	0.00103308	0.00284568	1.35081	0.000343439	0.00724457	NPDC1	2.31321	2.10861	2.12083	2.70033	2.34916	2.33045	2.35075	2.19541	0.269277	0.0390659	-0.925924	-0.190093	1.38084	1.44615	0.456479	1.34357
ENSG00000151240	DIP2C	protein_coding	ncRNA_host	chr10	415479	1.26498	-0.0647433	0.782467	0.903678	-1.47496	3.44e-05	0.000203532	-3.18573	1.07e-08	3.69e-07	-1.71077	1.14e-05	0.000655836	DIP2C	2.03203	2.01487	2.05194	1.85026	2.39343	1.87528	1.54097	1.66686	0.695869	0.82306	0.109994	0.479223	-1.10643	-0.835823	-1.54233	-1.23332
ENSG00000067064	IDI1	protein_coding	NA	chr10	9263	6.07975	0.236389	0.0700646	0.271489	1.88375	8.89e-10	9.59e-08	0.723896	5.36e-05	0.000245813	-1.15986	1.78e-07	3.71e-05	IDI1	5.13529	5.05975	5.21861	5.28763	5.29773	5.58933	5.41906	5.32205	7.12583	7.09029	6.67615	7.2482	5.97914	5.93922	5.79234	5.85171
ENSG00000165757	KIAA1462	protein_coding	NA	chr10	102695	0.452557	-0.694984	0.56968	0.77394	3.07132	0.0036549	0.00925608	5.42918	2.06e-05	0.000113618	2.35787	0.00152455	0.0213117	KIAA1462	-3.01847	-3.76155	-2.70774	-4.39029	-2.87962	-6.79502	-5.94683	-4.55507	-0.236111	-0.0298795	-1.3559	-0.342475	2.39442	1.74236	-0.509973	2.49122
ENSG00000099250	NRP1	protein_coding	ncRNA_host	chr10	158771	8.3687	0.533661	0.0499774	0.227993	-0.97873	0.00217381	0.00599297	0.0598343	0.821301	0.857728	1.03856	0.00100187	0.0156517	NRP1	8.15972	8.49022	8.54935	8.29077	8.62007	9.08977	8.69205	9.11288	6.92363	7.00103	7.92646	7.46797	8.0397	8.24617	8.91643	8.36088
ENSG00000072422	RHOBTB1	protein_coding	ncRNA_host	chr10	132003	4.31709	0.394688	0.0502781	0.228619	-2.8772	1.6e-09	1.28e-07	-1.75339	4.28e-07	5.37e-06	1.12381	4.84e-05	0.00188192	RHOBTB1	4.76516	4.94425	5.03769	4.87795	5.31048	5.3979	5.02147	5.42634	1.62776	1.72009	2.17205	2.49421	2.86662	3.0907	3.19619	3.46728
ENSG00000172731	LRRC20	protein_coding	NA	chr10	83681	1.41696	-0.487554	0.0919729	0.314064	-0.139131	0.611773	0.680115	-1.29368	0.000343613	0.00112594	-1.15455	0.000794755	0.0131048	LRRC20	1.80545	2.02831	1.32393	1.97435	0.917715	1.0543	1.63331	1.41332	1.57956	1.78286	1.4133	1.82664	0.350928	0.916562	-0.0384137	0.602945
ENSG00000156113	KCNMA1	protein_coding	overlapping_locus	chr10	768769	4.6293	-0.744541	0.464619	0.698506	0.371964	0.704887	0.759994	-3.3381	0.00578687	0.0122425	-3.71006	0.00247884	0.0294721	KCNMA1	4.57767	4.45985	4.7364	4.77978	4.28467	3.6973	2.59506	3.7242	5.41008	5.35334	-0.394299	5.19188	1.39051	0.417467	-4.83127	2.32491
ENSG00000272734	ADIRF-AS1	processed_transcript	overlapping_locus	chr10	5967	3.6722	0.184281	0.484375	0.711261	-3.43876	1.57e-08	5.9e-07	-2.25999	1.24e-06	1.22e-05	1.17877	0.000789927	0.0130633	ADIRF-AS1	4.59661	4.31146	4.44787	4.34772	5.23418	4.53317	4.27375	4.06237	0.893	0.998584	1.16107	1.07991	2.54005	2.04486	1.50831	2.50122
ENSG00000152766	ANKRD22	protein_coding	NA	chr10	29687	2.02958	-1.56002	0.0696115	0.270565	6.88545	7.94e-08	1.87e-06	2.85649	0.000906107	0.00254526	-4.02895	1.54e-06	0.000163705	ANKRD22	-6.25633	-3.32267	-2.11166	-2.28002	-6.29938	-2.27947	-4.94519	-3.25938	3.91233	4.14301	4.27203	4.51571	-0.108793	-0.661014	0.735511	0.46238
ENSG00000107593	PKD2L1	protein_coding	NA	chr10	42333	0.554892	-1.13593	0.0401308	0.202899	-2.60838	0.000252106	0.00101336	-5.05882	1.4e-06	1.34e-05	-2.45044	0.00179626	0.0237586	PKD2L1	1.82917	1.65129	1.87177	1.82414	1.47244	0.749699	-0.194328	-0.893722	-0.85868	-0.633763	-0.88909	-0.67603	-2.99187	-3.6956	-6.8889	-2.26044
ENSG00000099194	SCD	protein_coding	NA	chr10	17711	8.2357	-0.254623	0.302538	0.567927	4.50528	2.18e-10	4.32e-08	0.806753	0.00543356	0.0115818	-3.69852	1.29e-09	1.46e-06	SCD	5.4306	5.84572	5.26582	5.43105	4.8615	5.10174	5.47952	5.53472	9.95101	10.0557	9.64501	10.3502	6.37343	6.48581	5.62015	6.61426
ENSG00000235823	OLMALINC	lincRNA	NA	chr10	9754	1.74621	0.309264	0.172352	0.426536	3.70238	1.17e-10	3.01e-08	0.604606	0.0127959	0.0244137	-3.09778	4.35e-10	8.19e-07	OLMALINC	-0.485123	-0.0565499	-0.669476	-0.356498	-0.0483194	-0.358993	0.1184	-0.0131725	3.3906	3.45724	3.23645	3.23763	0.235015	0.228809	-0.151514	0.554232
ENSG00000107957	SH3PXD2A	protein_coding	NA	chr10	261517	6.26372	-0.950254	0.0176155	0.132292	-1.14409	0.00677069	0.0155591	0.301632	0.410727	0.487614	1.44572	0.00115759	0.0174101	SH3PXD2A	6.72417	6.90225	6.18158	6.34035	6.09729	5.06225	5.89014	5.20115	4.71843	4.98276	6.22238	5.29812	7.11937	6.98318	6.2967	7.00879
ENSG00000231233	CFAP58-AS1	antisense	NA	chr10	1985	2.38601	1.97452	6.98e-05	0.00583934	5.10102	1.81e-09	1.41e-07	6.14078	1.95e-10	2.93e-08	1.03976	0.00183675	0.0240674	CFAP58-AS1	-2.60632	-3.34789	-1.86003	-1.78608	-1.03868	0.481161	-0.443919	-0.353149	2.87811	2.96693	2.92541	2.60321	4.08951	3.98891	3.7273	3.71453
ENSG00000148700	ADD3	protein_coding	NA	chr10	139198	5.57885	0.212442	0.336935	0.599791	-1.70954	2.83e-06	2.79e-05	-0.428482	0.07282	0.11024	1.28106	4.24e-05	0.00171654	ADD3	5.92868	6.02233	5.6681	5.9261	6.46718	5.87885	6.10306	5.91232	3.81195	4.03919	4.32687	4.58203	5.59943	5.30505	5.02285	5.9129
ENSG00000166033	HTRA1	protein_coding	NA	chr10	53384	6.72968	-0.0606757	0.88908	0.951592	-1.18189	0.017833	0.0354432	1.24423	0.0136371	0.0257792	2.42613	9.48e-05	0.00293502	HTRA1	6.5179	6.35793	6.07342	6.77784	5.9603	6.11637	6.80033	6.67113	4.00442	3.89636	5.93766	5.87244	7.87739	7.58215	7.50889	7.8126
ENSG00000185101	ANO9	protein_coding	ncRNA_host	chr11	24079	0.56998	-0.314697	0.643944	0.820903	3.54472	8.26e-05	0.000413515	-0.114735	0.864928	0.893321	-3.65946	2.33e-05	0.00106692	ANO9	-1.33091	-1.43413	-0.768454	-1.83382	-1.33218	-1.10957	-2.52138	-2.3766	2.88953	2.45658	-0.150906	1.91266	-0.83241	-1.57816	-1.90233	-1.9107
ENSG00000214063	TSPAN4	protein_coding	NA	chr11	24309	7.14074	-0.157646	0.660731	0.832176	-0.0257198	0.945207	0.957585	-1.22032	0.0054154	0.0115497	-1.1946	0.0048225	0.046083	TSPAN4	7.22594	7.19613	7.43953	7.67959	7.64468	7.28743	6.96279	6.89006	7.55905	7.75992	6.35987	7.52225	6.55392	6.03804	5.06755	6.6328
ENSG00000254827	SLC22A18AS	protein_coding	NA	chr11	15961	1.79852	-0.176501	0.505589	0.727358	-1.27418	0.00038046	0.00140941	-2.28311	1.33e-06	1.29e-05	-1.00893	0.00245033	0.0292873	SLC22A18AS	2.49274	2.26323	2.4082	2.73635	2.23775	2.70718	2.23295	1.94843	1.53126	1.46324	0.491367	1.23287	-0.0116998	-0.0442674	0.669428	0.195387
ENSG00000251364	CTD-2516F10.2	antisense	NA	chr11	85250	1.04898	-0.503355	0.119283	0.357184	-1.15792	0.00259117	0.00692224	-2.67228	1.54e-06	1.46e-05	-1.51436	0.000379181	0.00767536	CTD-2516F10.2	1.90969	1.96682	1.77016	1.59398	1.61851	1.00326	1.0879	1.41354	0.886379	0.992847	0.203789	0.568723	-0.423889	-0.699705	-2.11125	-0.614093
ENSG00000166387	PPFIBP2	protein_coding	NA	chr11	143830	5.83967	-0.652355	0.0143269	0.118731	0.0830236	0.736797	0.787111	-1.63039	1.23e-05	7.58e-05	-1.71342	5.05e-06	0.000371814	PPFIBP2	6.21658	6.1814	6.28888	6.26804	5.78667	5.5198	5.36343	5.5996	6.58486	6.60688	5.82202	6.19156	4.71275	4.7134	3.77809	5.00249
ENSG00000130413	STK33	protein_coding	NA	chr11	202422	0.144978	0.888488	0.574295	0.776939	5.23234	0.00245218	0.00661539	8.89466	2.22e-06	1.95e-05	3.66232	0.000126434	0.00360703	STK33	-4.44365	-6.49419	-6.66518	-6.49419	-6.50314	-6.50314	-4.97906	-6.50314	-1.83028	-2.2039	-2.74167	-0.368637	2.83465	1.77646	-0.341164	2.5481
ENSG00000166444	ST5	protein_coding	ncRNA_host	chr11	217601	2.13433	1.47185	0.00107652	0.0270206	-1.32019	0.00420626	0.0103914	-0.0753579	0.843204	0.875593	1.24483	0.00422458	0.0425282	ST5	1.50937	1.49183	2.14792	1.82722	2.61623	3.28364	2.60396	3.96215	0.00562627	0.338922	0.805168	0.603542	2.1223	1.4417	1.03828	1.97334
ENSG00000166833	NAV2	protein_coding	overlapping_locus	chr11	770875	1.05456	0.597221	0.380121	0.633255	2.09901	0.00608445	0.0142344	4.16863	1.7e-05	9.7e-05	2.06962	0.00240558	0.028905	NAV2	-1.00234	-1.62073	-1.93473	-1.60272	-1.16655	-0.818485	-0.347148	-1.84928	-0.306335	-1.14261	1.75903	-0.551797	3.05025	2.73427	2.10318	2.10672
ENSG00000135363	LMO2	protein_coding	NA	chr11	33714	6.02776	-0.505511	0.00524855	0.0693361	-1.55058	1.72e-07	3.32e-06	-2.63915	2.99e-10	3.7e-08	-1.08857	6.76e-06	0.000454331	LMO2	6.90491	6.86285	6.95941	6.97483	6.78586	6.43477	6.25431	6.06755	5.57951	5.4561	5.03755	5.43129	4.4754	4.16541	4.33567	4.21356
ENSG00000121691	CAT	protein_coding	NA	chr11	33138	7.60627	0.521728	0.000732674	0.0221271	-2.18664	1.24e-10	3.05e-08	-1.03058	1.12e-06	1.12e-05	1.15607	2.13e-07	4.21e-05	CAT	8.05312	7.90832	7.8386	8.1451	8.48702	8.36159	8.53072	8.67358	5.91752	5.8025	5.68671	5.898	6.75633	7.0453	6.83321	7.24748
ENSG00000110436	SLC1A2	protein_coding	NA	chr11	168858	5.30277	2.82431	0.00570808	0.0726045	7.61039	1.49e-07	2.98e-06	10.8184	2.43e-09	1.38e-07	3.20797	1.44e-05	0.000788967	SLC1A2	-4.34379	-4.24963	-3.29449	-2.78508	-1.76523	-0.865891	-0.817971	0.202346	3.6138	3.80215	4.78186	4.14277	7.58192	7.60268	5.30997	7.80636
ENSG00000149150	SLC43A1	protein_coding	NA	chr11	31253	3.49806	0.260529	0.155219	0.40608	-2.2718	9.65e-09	4.18e-07	-0.878837	0.000232303	0.000818421	1.39296	2.35e-06	0.000221491	SLC43A1	3.98394	4.1144	3.67256	4.01913	4.2841	3.97656	4.41916	4.1068	1.61006	1.46461	2.03299	1.55172	3.32776	3.14485	3.03627	2.73166
ENSG00000197629	MPEG1	protein_coding	NA	chr11	4442	10.5945	-0.879879	0.0272045	0.16479	-0.256102	0.502862	0.580641	-1.84317	0.00025076	0.00086988	-1.58707	0.000548284	0.0101332	MPEG1	11.1578	11.1821	11.5919	10.7128	10.7775	10.5272	9.68224	10.0517	11.2089	11.1561	10.4979	10.8364	9.63341	9.36288	8.16758	9.77529
ENSG00000110077	MS4A6A	protein_coding	NA	chr11	12653	8.5379	-1.19228	0.0674139	0.267359	-7.40634	1.4e-07	2.87e-06	-9.90386	1.47e-08	4.51e-07	-2.49752	0.00169379	0.0227483	MS4A6A	9.74575	9.81562	10.6328	9.77132	9.66404	9.07317	7.36877	8.68955	2.7496	2.74687	1.03422	3.39137	0.447864	-0.510146	-1.02526	1.03293
ENSG00000006118	TMEM132A	protein_coding	NA	chr11	12697	5.1101	0.895247	0.111437	0.344301	6.7529	2.44e-09	1.7e-07	8.64711	1.68e-10	2.86e-08	1.89421	9.4e-05	0.00291772	TMEM132A	-0.707431	-1.0848	-1.84513	-2.57117	-0.594968	-2.12426	-0.123821	-0.928868	4.63855	5.05571	5.12545	5.60215	7.47397	7.31325	6.11489	6.87896
ENSG00000162144	CYB561A3	protein_coding	NA	chr11	13555	8.75611	-0.829527	2.09e-05	0.00312519	2.59458	6.22e-11	2.01e-08	1.2954	2.67e-07	3.74e-06	-1.29918	1.33e-07	3.22e-05	CYB561A3	7.55294	7.3492	7.76199	7.23263	6.80243	6.48124	6.65065	6.67604	10.1779	10.0888	9.8412	9.99979	8.78641	8.78617	8.47493	8.85452
ENSG00000134824	FADS2	protein_coding	overlapping_locus	chr11	74375	7.0618	-0.356354	0.185152	0.44354	3.89416	2.75e-09	1.84e-07	0.578053	0.0450479	0.07245	-3.31611	1.08e-08	6.42e-06	FADS2	4.7342	5.17655	4.734	4.98149	4.42932	4.58536	4.83678	4.45556	8.84735	9.05384	8.30819	8.90644	5.81123	5.87471	4.60389	5.30112
ENSG00000149485	FADS1	protein_coding	ncRNA_host	chr11	29694	7.56232	-0.0815831	0.657813	0.830054	3.02766	5.4e-10	7.07e-08	1.07513	5.72e-05	0.000259984	-1.95254	5.58e-08	2.09e-05	FADS1	5.89773	6.28479	5.87648	5.78172	5.66342	5.96664	6.05527	5.91477	8.99251	9.1434	8.56119	9.20742	7.19402	7.28366	6.64262	6.97557
ENSG00000133315	MACROD1	protein_coding	overlapping_locus	chr11	167549	1.30507	0.48535	0.13992	0.38629	-1.53019	0.00039654	0.00145372	-0.168702	0.596347	0.661924	1.36149	0.000921478	0.0145772	MACROD1	1.73306	1.18019	0.904608	1.65917	1.57517	1.73662	2.31124	1.77026	-0.179506	-0.56787	0.175791	-0.0975206	0.858442	1.70988	1.39292	0.625756
ENSG00000149809	TM7SF2	protein_coding	overlapping_locus	chr11	4540	2.63022	-0.590501	0.0209982	0.145717	1.08655	0.000365191	0.00136765	-0.427138	0.0865067	0.128194	-1.51369	1.09e-05	0.000636087	TM7SF2	2.35798	2.27551	2.21812	2.76206	2.01512	1.85215	1.9688	1.4797	3.6398	3.67465	3.28564	3.46128	2.25167	2.34274	1.33168	1.87933
ENSG00000175505	CLCF1	protein_coding	overlapping_locus	chr11	10010	3.04255	0.91093	0.00137854	0.0315033	0.700833	0.0111667	0.0238337	2.93632	1.24e-08	4.06e-07	2.23549	1.48e-07	3.4e-05	CLCF1	1.36765	1.45223	1.48777	1.44309	2.0108	2.34014	2.33568	2.62133	1.86425	1.85559	2.764	1.72074	4.55147	4.45473	4.2463	4.16704
ENSG00000162337	LRP5	protein_coding	NA	chr11	136667	4.62349	-0.146321	0.587195	0.784879	-7.86474	1.76e-11	1.73e-08	-4.93947	4.65e-10	4.81e-08	2.92527	4.14e-06	0.000326844	LRP5	5.94993	6.07409	5.31529	5.12376	5.86025	5.1016	5.41524	5.64796	-2.1771	-2.22753	-1.87977	-2.12449	-0.144668	0.821447	1.24904	0.968635
ENSG00000110090	CPT1A	protein_coding	NA	chr11	89791	6.87202	1.80629	1.54e-08	2.89e-05	-1.62798	8.71e-08	2.02e-06	1.55524	1.53e-07	2.46e-06	3.18323	2.04e-11	7.67e-08	CPT1A	5.93753	6.01972	5.90845	5.70234	7.62316	7.59182	7.72441	7.85993	4.19415	3.98678	4.66482	4.09713	7.25843	7.30949	7.66619	7.51397
ENSG00000172893	DHCR7	protein_coding	NA	chr11	24676	4.62173	-0.656135	0.0285635	0.168913	3.60067	5.16e-09	2.75e-07	0.949787	0.00300161	0.00697597	-2.65088	1.03e-07	2.89e-05	DHCR7	2.59403	2.78024	2.37146	3.10296	1.33039	2.12945	2.48953	2.00406	6.21125	6.36292	6.07542	6.50139	3.81485	4.0259	3.27458	3.30089
ENSG00000137496	IL18BP	protein_coding	NA	chr11	7175	6.18455	-0.49647	0.171877	0.425827	0.0560608	0.879288	0.904844	-2.08496	6.35e-05	0.000281588	-2.14102	2.88e-05	0.00125961	IL18BP	6.26926	6.57685	7.08052	5.91284	6.05068	6.43453	5.5037	6.00053	6.99597	6.94527	6.00378	5.80536	4.32416	4.53919	4.62929	4.06326
ENSG00000171631	P2RY6	protein_coding	NA	chr11	34113	6.39869	-1.13768	2.77e-05	0.00366848	-0.710397	0.00252345	0.00677498	-2.32528	1.44e-08	4.48e-07	-1.61488	5.66e-07	8.3e-05	P2RY6	7.15329	7.13002	7.51119	6.913	6.22689	6.29064	5.73247	6.15773	6.62387	6.62635	6.20902	6.5539	4.9901	4.91093	4.95853	4.72154
ENSG00000149257	SERPINH1	protein_coding	NA	chr11	10728	5.07014	0.609141	0.000196706	0.00978747	0.436064	0.00372341	0.00941059	1.60748	5.57e-09	2.39e-07	1.17142	1.66e-07	3.67e-05	SERPINH1	4.29764	4.26263	4.15308	4.37835	4.53997	4.80438	5.07958	5.01987	4.70245	4.82633	4.55015	4.66988	5.96025	5.91828	5.73736	5.82062
ENSG00000255363	RP11-672A2.5	lincRNA	NA	chr11	22575	1.25203	-0.350343	0.337588	0.60067	2.38215	9.06e-06	6.94e-05	1.19701	0.00375226	0.00844932	-1.18514	0.00201912	0.0256824	RP11-672A2.5	0.33209	-0.443158	-0.341199	-0.0767449	-0.114437	-0.11266	-0.432314	-1.396	2.60013	2.42485	2.31392	1.89277	1.68324	1.06215	0.554496	1.03814
ENSG00000137474	MYO7A	protein_coding	NA	chr11	86976	6.19001	0.0266163	0.893436	0.953303	-2.6946	6.1e-09	3.03e-07	-1.62044	1.97e-06	1.75e-05	1.07416	0.000100705	0.00307421	MYO7A	6.83684	7.07969	7.04761	6.63197	7.09284	7.07458	6.69078	6.80735	3.91243	4.39268	4.47248	4.02946	4.87309	5.00637	5.50197	5.64621
ENSG00000151376	ME3	protein_coding	NA	chr11	231529	1.99962	3.04617	7.11e-07	0.000472484	-1.62	0.00108719	0.00333752	0.154614	0.673303	0.731718	1.77461	0.000378977	0.00767536	ME3	0.741097	0.365368	0.543956	0.75841	3.20857	3.61999	3.60327	4.05176	-0.742553	-1.4301	-1.12782	-0.741856	-0.267564	0.971056	1.51122	0.209048
ENSG00000166025	AMOTL1	protein_coding	NA	chr11	170323	1.30181	1.20995	0.000680633	0.0214742	-0.353967	0.250693	0.327804	1.01591	0.00334914	0.0076522	1.36987	0.00026297	0.00599297	AMOTL1	0.53538	0.624694	0.503431	0.88011	1.60691	1.28477	1.89887	2.38989	0.338022	0.602078	-0.141541	0.346881	1.59763	1.67659	1.22681	2.06806
ENSG00000152558	TMEM123	protein_coding	NA	chr11	74053	8.66124	-0.549261	0.0127454	0.111835	-0.440088	0.0464515	0.0791358	-1.5543	2.51e-06	2.14e-05	-1.11422	4.95e-05	0.00188753	TMEM123	9.13325	9.12377	9.44103	9.09619	8.81069	8.5897	8.33814	8.86638	9.00104	8.80164	8.25768	8.92595	7.80944	7.36798	7.48374	7.91341
ENSG00000187240	DYNC2H1	protein_coding	NA	chr11	370433	1.87067	0.25857	0.363716	0.621227	-0.551745	0.0794071	0.124934	0.872524	0.00882675	0.0176194	1.42427	0.000178889	0.00459215	DYNC2H1	1.92909	1.62093	1.56814	1.11328	2.33629	1.57412	1.8253	1.48737	0.422738	0.88286	1.28085	1.40475	2.74024	2.42241	2.11536	2.53529
ENSG00000137752	CASP1	protein_coding	NA	chr11	9808	6.70613	-0.647675	0.0370812	0.195472	-0.65469	0.042532	0.0735455	-2.32932	2.44e-06	2.09e-05	-1.67463	4.7e-05	0.00183656	CASP1	7.29736	7.29068	7.54969	7.53693	7.10469	6.72031	6.45219	6.6913	7.17947	7.02975	6.05276	6.60087	5.65673	5.1465	4.36158	4.95015
ENSG00000150764	DIXDC1	protein_coding	overlapping_locus	chr11	95441	3.88602	2.21309	0.000735689	0.022159	2.41277	0.000628328	0.00212484	6.9625	9.55e-09	3.46e-07	4.54973	2.29e-07	4.29e-05	DIXDC1	-1.00039	-1.69332	-0.924176	-0.591148	0.746004	0.257129	1.32042	1.89574	0.53335	0.187714	2.38887	1.09134	5.93786	5.76824	6.15155	5.75768
ENSG00000137726	FXYD6	protein_coding	overlapping_locus	chr11	40511	3.84152	-0.363924	0.166304	0.419381	-0.989745	0.0018634	0.00525258	-3.26322	1.41e-08	4.48e-07	-2.27347	6.09e-07	8.8e-05	FXYD6	4.46175	4.44342	4.42708	4.71212	4.73805	4.15059	3.75312	3.63283	3.7882	3.81434	2.97238	3.62818	1.0026	1.67434	1.28813	1.21665
ENSG00000019144	PHLDB1	protein_coding	overlapping_locus	chr11	51599	5.10685	0.978758	0.00107557	0.0270206	2.57471	1.16e-07	2.46e-06	3.68889	1.9e-09	1.23e-07	1.11418	0.000263171	0.00599297	PHLDB1	2.6858	2.69689	3.12031	2.37	3.21657	4.07138	3.55017	3.84817	4.80005	4.97321	5.76132	5.3191	6.49102	6.29404	6.33626	6.40182
ENSG00000160683	CXCR5	protein_coding	NA	chr11	14034	2.02963	-0.0579025	0.898851	0.955734	4.39984	2.08e-07	3.75e-06	2.35592	0.000129652	0.000503411	-2.04392	0.00012798	0.00363199	CXCR5	-1.37525	-0.279413	-0.443791	-0.825385	-0.693554	-1.93408	-0.862068	-0.0501135	3.76614	3.27558	3.51098	4.12721	0.937105	1.49773	2.4347	1.27811
ENSG00000036672	USP2	protein_coding	NA	chr11	26512	2.43522	4.60561	4.4e-05	0.0047192	2.30378	0.0143265	0.0294209	4.65477	6.42e-05	0.000284041	2.35098	0.00398844	0.0410683	USP2	-1.94778	-2.03228	-1.08231	-1.17358	2.10171	3.34722	2.72543	3.69827	-0.178343	-0.0249588	2.01849	-0.281047	1.35989	3.52624	4.01838	2.2065
ENSG00000109929	SC5D	protein_coding	NA	chr11	16242	5.27633	0.115333	0.367598	0.624083	1.88241	1.22e-09	1.14e-07	0.82005	1.96e-05	0.000109444	-1.06236	6.56e-07	8.82e-05	SC5D	4.26436	4.35107	4.39009	4.47403	4.25983	4.53982	4.5345	4.59693	6.16489	6.11236	6.0798	6.55886	5.10033	5.17419	5.3506	5.08533
ENSG00000023171	GRAMD1B	protein_coding	NA	chr11	269347	3.85155	-0.28922	0.262311	0.526802	-3.29189	1.27e-08	5.1e-07	-2.09504	1.56e-06	1.47e-05	1.19684	0.000406283	0.00812206	GRAMD1B	4.59375	4.93229	4.55779	4.72233	4.73896	4.46508	4.14326	4.23631	1.15631	1.40008	1.74006	1.55739	3.17082	2.65587	1.71455	2.75365
ENSG00000273415	RP11-702B10.2	lincRNA	NA	chr11	3128	0.787318	1.49056	0.279901	0.546231	4.64791	0.00721153	0.0164189	9.27273	1.72e-06	1.59e-05	4.62482	4.58e-05	0.00181036	RP11-702B10.2	-4.23689	-6.28869	-6.15783	-3.98193	-6.32747	-6.32747	-3.9481	-6.32747	-3.14375	-6.14599	-0.207174	-2.90722	2.19056	3.3366	3.66737	1.89272
ENSG00000134909	ARHGAP32	protein_coding	ncRNA_host	chr11	314265	3.54172	0.413791	0.0466612	0.218688	0.602873	0.00950472	0.0207867	2.11298	7.19e-08	1.41e-06	1.51011	1.5e-06	0.000160853	ARHGAP32	2.52656	2.57507	2.7997	2.02104	3.20074	2.86332	2.70854	2.90406	2.84892	2.95297	3.44246	3.06766	4.72245	4.54858	4.40524	4.73052
ENSG00000149418	ST14	protein_coding	NA	chr11	50815	7.34369	2.67589	0.00037898	0.0142686	-0.577656	0.329939	0.412241	3.21348	0.000136782	0.000526388	3.79113	2.13e-05	0.00100532	ST14	5.04579	5.12331	5.46717	4.9297	7.17887	7.77666	7.61693	8.33821	3.18335	2.95376	5.78007	4.00428	7.95447	8.07704	8.93993	8.0371
ENSG00000149328	GLB1L2	protein_coding	NA	chr11	46468	1.16126	2.43999	0.0355827	0.19175	5.32768	0.000168345	0.000724639	7.52984	3.35e-06	2.71e-05	2.20216	0.00535883	0.0496538	GLB1L2	-4.16634	-3.28438	-4.91933	-6.21266	-6.10558	-2.45744	-1.93999	-1.491	-0.298557	-0.060295	1.79994	-0.230264	2.30982	2.77436	3.84021	1.1961
ENSG00000111186	WNT5B	protein_coding	NA	chr12	117353	1.77976	-0.443368	0.603632	0.794221	1.57174	0.0936595	0.143899	-1.34523	0.141303	0.196312	-2.91698	0.00331396	0.0364472	WNT5B	0.758103	0.938024	2.48287	1.24989	1.10264	0.369597	-1.33178	1.19343	3.29949	3.49572	0.0195202	2.03124	0.62755	-0.701031	-3.84869	0.27191
ENSG00000111676	ATN1	protein_coding	NA	chr12	17859	6.55586	0.21642	0.144741	0.392145	-0.181199	0.236307	0.311627	0.872188	4.04e-05	0.000195787	1.05339	3.33e-06	0.000278966	ATN1	6.3913	6.33699	6.37905	5.91758	6.48995	6.4958	6.38825	6.52906	5.78174	6.08062	6.42796	5.93467	7.15949	7.18105	7.00474	7.17886
ENSG00000139182	CLSTN3	protein_coding	NA	chr12	29248	2.0448	0.630781	0.171087	0.424498	0.208171	0.65956	0.721035	1.75463	0.00202006	0.00498615	1.54646	0.00346422	0.0375318	CLSTN3	1.47196	1.22145	1.30498	0.380885	1.77213	1.65282	1.72529	1.93786	0.654276	1.02927	2.33645	0.265927	3.49674	2.81504	2.78226	2.0641
ENSG00000177575	CD163	protein_coding	overlapping_locus	chr12	33081	11.3621	0.11506	0.719363	0.867288	-2.24506	1.21e-05	8.72e-05	0.259945	0.445367	0.522424	2.50501	2.69e-06	0.000243259	CD163	11.5252	11.4574	11.879	11.3664	11.8261	11.8587	11.3356	11.5559	9.04578	9.37714	9.50631	9.23932	12.3182	10.9298	10.9548	12.3126
ENSG00000151490	PTPRO	protein_coding	overlapping_locus	chr12	275003	5.2441	0.49133	0.0872308	0.305038	-3.5554	1.85e-08	6.49e-07	-1.90136	1.19e-05	7.37e-05	1.65404	5.16e-05	0.0019234	PTPRO	5.77885	5.78519	5.78347	5.76234	6.27233	6.21587	6.26542	6.31726	2.13578	1.99096	2.74314	1.78408	3.30077	3.83184	4.59464	3.2994
ENSG00000139146	FAM60A	protein_coding	overlapping_locus	chr12	46475	4.11997	0.076303	0.74453	0.881413	2.05755	8.6e-07	1.09e-05	1.02639	0.000791133	0.00227491	-1.03116	0.000471216	0.0090363	FAM60A	2.88735	3.2555	3.15593	3.03632	2.94321	3.23099	3.18996	3.26927	5.47613	5.40484	4.31912	5.01906	3.89695	4.00858	4.46879	3.93913
ENSG00000151746	BICD1	protein_coding	overlapping_locus	chr12	276799	2.11807	0.814958	0.0297649	0.173699	0.906949	0.0203608	0.03961	2.24013	1.69e-05	9.7e-05	1.33318	0.00119424	0.0178662	BICD1	1.07219	0.924628	0.582803	0.605492	1.46448	1.39744	2.06673	1.56756	1.4294	1.3148	2.02209	1.8261	2.11597	3.09444	3.73766	2.50177
ENSG00000139173	TMEM117	protein_coding	NA	chr12	553796	1.07436	0.640399	0.0776587	0.285161	-2.38086	2.78e-05	0.000170654	-0.764144	0.0499291	0.0793735	1.61672	0.000775842	0.012925	TMEM117	1.0939	0.980154	1.38179	1.72127	1.36773	1.8677	1.71678	2.55016	-0.603115	-2.20416	-0.705326	-1.19515	0.115332	0.610237	0.869386	0.630786
ENSG00000174233	ADCY6	protein_coding	ncRNA_host	chr12	22844	2.23686	0.653766	0.0166195	0.127309	-1.38651	0.000107944	0.000507587	-0.295695	0.259645	0.331715	1.09081	0.000635166	0.0112625	ADCY6	2.28553	2.22413	2.48543	2.31134	2.82791	2.82736	2.70639	3.39258	0.776665	1.27432	0.467993	1.14493	2.2294	2.08956	1.37082	2.27558
ENSG00000110844	PRPF40B	protein_coding	overlapping_locus	chr12	76449	2.14106	0.333439	0.0684615	0.269022	-1.25235	6.86e-06	5.56e-05	0.209411	0.246565	0.317664	1.46176	9.11e-07	0.00011304	PRPF40B	2.39448	2.18669	1.96988	2.11247	2.53463	2.38948	2.70858	2.35799	0.936549	1.01165	1.07563	0.58699	2.30755	2.43628	2.60557	2.11153
ENSG00000135480	KRT7	protein_coding	overlapping_locus	chr12	19667	1.33599	-0.878262	0.348654	0.608515	7.16444	2.04e-07	3.72e-06	5.05963	1.2e-05	7.42e-05	-2.10481	0.000722922	0.0122973	KRT7	-3.50227	-6.32835	-3.76878	-6.32835	-2.42708	-6.3402	-5.77015	-6.3402	3.75079	3.65106	2.83447	2.93038	0.792132	1.5496	1.69079	0.679528
ENSG00000257605	RP11-680A11.5	antisense	NA	chr12	1660	1.80006	2.19714	0.000340456	0.0135113	-0.258975	0.612838	0.681032	1.99082	0.00110082	0.00299969	2.24979	0.000333453	0.00713324	RP11-680A11.5	-0.262635	0.107474	0.330126	0.86122	1.52706	2.79288	2.47161	2.86201	-0.329263	0.608104	0.0396239	-0.286517	1.13476	2.09172	3.20059	1.9343
ENSG00000123360	PDE1B	protein_coding	NA	chr12	29890	4.90029	1.51812	1.55e-05	0.0025258	-1.0654	0.000681708	0.00227202	0.323881	0.201638	0.267062	1.38928	4.18e-05	0.00169825	PDE1B	4.34277	4.56108	4.51375	4.29203	5.39199	5.81641	5.6814	6.55983	3.43637	3.64222	3.35715	3.04274	4.67807	4.50972	4.74003	5.10492
ENSG00000123342	MMP19	protein_coding	NA	chr12	7534	7.92976	1.83734	1.06e-06	0.000548012	0.405457	0.0992291	0.15105	2.14761	3.83e-07	4.92e-06	1.74215	1.63e-06	0.00016998	MMP19	6.57139	6.33174	6.90914	6.30486	7.96636	8.56614	8.04447	8.84582	6.90446	6.78882	7.21243	6.86496	8.78834	8.47462	8.76477	8.73008
ENSG00000110944	IL23A	protein_coding	NA	chr12	6237	0.672127	0.349573	0.25442	0.520122	1.92899	1.81e-05	0.000121093	0.745127	0.0272349	0.0467789	-1.18386	0.000765008	0.0128011	IL23A	-0.276453	-0.158269	-0.253209	-0.693579	0.317085	0.000637561	-0.0989563	-0.239031	1.91124	1.90304	0.963812	1.37619	0.738987	0.488909	-0.0958396	0.386303
ENSG00000139266	2020-03-09	protein_coding	NA	chr12	5310	3.85718	-0.065489	0.71884	0.867272	-0.288502	0.133854	0.193881	0.963041	0.00011361	0.000449625	1.25154	6.41e-06	0.000438466	2020-03-09	3.73739	3.60429	3.28397	3.79265	3.41006	3.32493	3.77242	3.53536	3.18409	3.26878	3.44575	3.36509	4.87064	4.36557	4.23414	4.71048
ENSG00000111012	CYP27B1	protein_coding	overlapping_locus	chr12	6653	5.42234	3.66123	2.91e-05	0.00377204	5.75438	2.2e-07	3.89e-06	10.1199	3.22e-10	3.91e-08	4.36554	1.45e-07	3.4e-05	CYP27B1	-2.89614	-4.06658	-2.49638	-1.1902	0.0541398	0.702224	1.39852	1.90615	3.08309	2.92901	4.03021	2.41462	8.06423	7.66002	7.28808	7.34425
ENSG00000037897	METTL1	protein_coding	overlapping_locus	chr12	4323	4.70802	2.46075	1.35e-06	0.00058179	3.89304	1.54e-08	5.83e-07	4.97477	9.89e-10	7.92e-08	1.08173	0.00144125	0.0204234	METTL1	0.278729	0.894353	1.4522	1.31019	2.70767	3.81785	3.35804	3.82404	4.95021	4.96662	5.04318	4.57472	5.74027	5.9823	6.39121	5.66721
ENSG00000123427	METTL21B	protein_coding	overlapping_locus	chr12	11050	4.03645	0.41817	0.0227511	0.151786	0.40996	0.0289968	0.0532515	2.03863	1.26e-08	4.08e-07	1.62867	1.16e-07	2.99e-05	METTL21B	3.23178	3.01921	2.90307	3.13277	3.36238	3.29648	3.71078	3.58668	3.35581	3.2976	3.83995	3.3334	5.28945	5.16131	4.75674	5.15773
ENSG00000118596	SLC16A7	protein_coding	NA	chr12	193789	3.0417	-0.333597	0.189513	0.447252	-1.96332	2.88e-06	2.82e-05	-0.816961	0.00577406	0.0122291	1.14636	0.000443823	0.008658	SLC16A7	3.75131	3.8489	3.48206	3.46362	3.63126	3.24845	3.41753	2.90481	1.4465	1.38834	2.11208	1.72548	2.51841	2.41806	3.36375	2.87144
ENSG00000090382	LYZ	protein_coding	NA	chr12	5894	12.388	-1.36647	3.79e-05	0.00442274	0.386587	0.12592	0.184273	-1.13561	0.000303434	0.00101942	-1.5222	1.27e-05	0.000711115	LYZ	12.879	12.6065	12.8323	12.5845	11.774	11.2964	11.1547	11.0662	13.3308	13.2312	12.5301	13.2607	11.9154	11.7492	11.1335	11.4833
ENSG00000205057	CLLU1OS	protein_coding	NA	chr12	8055	1.74017	3.09434	0.000117095	0.00763168	5.74635	5.17e-08	1.37e-06	7.67083	1.27e-09	9.56e-08	1.92448	0.0001042	0.00313015	CLLU1OS	-3.23116	-3.62089	-4.73847	-3.44111	-1.94571	-1.45759	-0.0274607	-1.28407	1.5969	1.50906	1.49499	0.901756	2.9802	3.57468	3.6869	2.87645
ENSG00000111696	NT5DC3	protein_coding	NA	chr12	70745	1.41583	0.0123829	0.969836	0.989533	-0.737406	0.042216	0.0731223	0.436103	0.194078	0.258534	1.17351	0.00271857	0.031787	NT5DC3	1.3757	1.84288	0.949211	0.923513	0.951239	1.24717	1.77332	1.28619	0.521313	0.481175	0.947352	0.202176	1.29104	1.85155	2.29095	1.23051
ENSG00000174600	CMKLR1	protein_coding	NA	chr12	51298	8.46479	-0.3586	0.127766	0.370046	0.482199	0.0585727	0.0962717	-0.659292	0.0133078	0.0252668	-1.14149	0.00015669	0.00423024	CMKLR1	8.46249	8.56524	8.80317	8.26444	8.47219	8.27542	7.84041	8.03859	9.19612	9.24114	8.42039	9.06833	7.89874	7.86896	7.42423	8.20608
ENSG00000139428	MMAB	protein_coding	ncRNA_host	chr12	20138	4.71807	0.334949	0.0942226	0.318065	2.2998	1.62e-08	5.98e-07	1.23404	1.77e-05	0.000100593	-1.06575	4.87e-05	0.00188192	MMAB	3.61613	3.42047	3.32982	3.54298	3.3724	3.90253	4.08672	3.84633	5.86826	5.90114	5.51772	5.72629	4.55365	5.03594	4.82468	4.22807
ENSG00000110921	MVK	protein_coding	NA	chr12	24863	4.70915	0.184232	0.141316	0.387816	2.16258	1.03e-10	2.84e-08	0.764493	2.29e-05	0.000123715	-1.39809	1.28e-08	7.22e-06	MVK	3.64502	3.68374	3.61331	3.72583	3.7961	3.87814	4.01284	3.73331	5.90415	5.9237	5.61219	5.79598	4.45966	4.66737	4.35071	4.12853
ENSG00000198324	FAM109A	protein_coding	NA	chr12	8471	5.10639	-0.0696695	0.773447	0.897851	-1.96003	2.28e-06	2.35e-05	-0.62687	0.023211	0.0407726	1.33316	9.02e-05	0.00282064	FAM109A	5.63869	5.46546	5.41523	5.63967	5.45876	5.52193	5.66761	5.29392	3.26726	3.04599	4.15531	3.56559	4.86765	4.84216	5.37513	4.37614
ENSG00000111344	RASAL1	protein_coding	NA	chr12	37421	5.3948	-1.02157	0.128367	0.370821	-0.998142	0.152625	0.216544	-3.57254	0.000194253	0.000705494	-2.5744	0.00168339	0.0226652	RASAL1	6.23613	5.95922	6.86369	5.79029	4.8235	5.31512	4.5573	5.71515	4.86969	4.46751	6.23114	4.00046	0.76094	2.96881	3.58675	1.04417
ENSG00000166578	IQCD	protein_coding	NA	chr12	25654	2.97494	-1.34446	0.00455901	0.0638336	-1.45924	0.00339039	0.00867763	-3.75789	9.4e-07	9.85e-06	-2.29865	8.58e-05	0.00276047	IQCD	4.01846	4.01558	4.49891	4.07644	3.14309	3.10565	2.15498	2.51877	2.66116	2.86439	2.03148	3.07534	1.06511	0.0310922	-1.32523	0.765279
ENSG00000186815	TPCN1	protein_coding	overlapping_locus	chr12	77536	8.40816	-0.397801	0.0829206	0.295361	-0.993	0.000579051	0.00198615	-2.29004	1.08e-07	1.9e-06	-1.29704	3.23e-05	0.00138318	TPCN1	9.17288	9.17382	9.30064	8.83486	9.11334	8.80642	8.35659	8.5525	8.26944	8.31661	7.84347	8.1846	7.02855	6.92804	6.22897	7.11511
ENSG00000110931	CAMKK2	protein_coding	NA	chr12	60618	7.03518	-0.193242	0.546808	0.757965	1.61308	0.000302188	0.00117616	0.346492	0.309144	0.383459	-1.26658	0.00134532	0.0195547	CAMKK2	6.46448	6.35058	6.52687	6.20186	6.45344	6.16817	5.97285	6.07824	8.127	7.9022	7.21764	8.46155	7.0985	6.88522	5.53065	6.91648
ENSG00000090975	PITPNM2	protein_coding	overlapping_locus	chr12	166536	0.847465	1.91473	0.000991131	0.0261561	-0.777195	0.16091	0.226618	1.29412	0.0186869	0.0337927	2.07132	0.000840712	0.0136631	PITPNM2	-0.554659	-0.310086	0.112042	-0.175907	1.1991	1.97424	1.39166	1.948	-1.22298	-1.48993	-0.11276	-2.28622	0.483466	1.30851	1.74077	-0.0570652
ENSG00000073060	SCARB1	protein_coding	NA	chr12	105813	5.75836	0.0792244	0.666082	0.835483	-1.31005	7.02e-06	5.66e-05	-2.71981	1.7e-09	1.17e-07	-1.40976	2.65e-06	0.000241687	SCARB1	6.36607	6.57599	6.1917	6.47741	6.80268	6.25166	6.54955	6.31017	5.06397	5.01831	5.40165	4.98504	3.56786	3.73845	4.12556	3.30323
ENSG00000081760	AACS	protein_coding	overlapping_locus	chr12	77955	3.32246	-0.39056	0.0107566	0.101062	0.672812	0.00025415	0.00102048	-0.517234	0.00218878	0.0053212	-1.19005	4.12e-07	6.95e-05	AACS	3.12631	3.37595	3.3431	3.33157	3.10167	2.90077	2.83588	2.73833	3.889	4.05058	4.03484	3.89631	2.93059	2.98929	2.58796	2.5488
ENSG00000102763	VWA8	protein_coding	ncRNA_host	chr13	394284	4.02995	0.660542	0.0871456	0.304834	0.235512	0.532847	0.609469	1.5779	0.000862934	0.00244527	1.34238	0.00229339	0.0279545	VWA8	3.35314	3.44615	2.98987	3.09895	3.67226	3.60332	4.25102	4.07039	3.17361	3.06708	4.01903	3.34557	4.08813	4.82015	5.62741	3.91985
ENSG00000102804	TSC22D1	protein_coding	NA	chr13	145005	6.74513	1.1119	0.00278866	0.0477965	1.78259	6.12e-05	0.000324481	2.83455	5.73e-07	6.68e-06	1.05196	0.00354992	0.0381144	TSC22D1	5.18499	5.08438	4.64766	4.92734	5.77423	5.77286	6.5651	6.14529	6.36864	6.39041	7.42493	6.33135	7.36308	7.72683	8.28861	7.51519
ENSG00000102445	RUBCNL	protein_coding	overlapping_locus	chr13	96191	4.55089	0.773466	0.00257332	0.045629	0.495593	0.0423958	0.0733773	1.67754	3.39e-06	2.74e-05	1.18195	6.55e-05	0.00227641	RUBCNL	3.54972	3.84811	3.88137	3.37574	4.31951	4.86398	4.21265	4.2563	3.93515	3.90115	4.18637	4.5492	5.60425	4.98814	5.20708	5.51336
ENSG00000102794	ACOD1	protein_coding	NA	chr13	10146	1.93649	-1.0427	0.505722	0.727358	4.54071	0.000434418	0.00156865	6.78036	1.12e-05	7.05e-05	2.23965	0.00455089	0.0444243	ACOD1	-3.0794	-2.96698	-5.2389	-3.6469	-3.75673	-4.47017	-3.33023	-6.81988	1.36626	1.52156	0.350902	1.32365	4.65798	2.76841	0.472076	2.97291
ENSG00000136160	EDNRB	protein_coding	NA	chr13	24288	3.55376	-0.0206545	0.973474	0.990005	-3.20609	0.000412163	0.00150077	-0.958769	0.159707	0.218813	2.24732	0.00375942	0.0394369	EDNRB	3.94923	3.88394	4.80048	4.05677	4.50586	4.47701	3.15322	4.10915	0.561173	0.0312875	0.644656	1.93558	3.46831	2.10951	1.06929	4.2331
ENSG00000152767	FARP1	protein_coding	overlapping_locus	chr13	312615	2.97341	-1.11603	0.0113678	0.104474	-3.36449	1.76e-06	1.93e-05	-5.34071	2.37e-08	6.39e-07	-1.97622	0.0004595	0.00890232	FARP1	4.0922	4.31407	4.7386	4.33009	3.96479	3.14836	2.3976	3.07607	1.24556	1.04257	-0.00587535	1.52472	-0.444808	-1.07896	-2.01064	-0.623236
ENSG00000102524	TNFSF13B	protein_coding	overlapping_locus	chr13	57245	6.017	-0.516749	0.127509	0.36976	0.192343	0.569303	0.641896	-1.06759	0.00634404	0.0132622	-1.25994	0.00163079	0.0222193	TNFSF13B	6.34401	6.26088	6.17495	6.2881	6.03693	5.5443	5.70175	5.68088	6.77073	6.70223	5.69563	6.51315	5.88674	5.1248	4.06863	5.20168
ENSG00000134871	COL4A2	protein_coding	overlapping_locus	chr13	207216	1.47915	0.70908	0.0867389	0.303882	1.78946	0.000542076	0.00188161	0.29404	0.470289	0.545988	-1.49542	0.00131118	0.0191589	COL4A2	0.927103	0.441077	0.516774	0.0477919	1.71551	0.73079	0.973102	1.23186	2.86227	2.75756	1.37497	1.76999	0.948735	0.896471	0.218413	1.15561
ENSG00000139832	RAB20	protein_coding	NA	chr13	38668	6.13931	0.162828	0.39674	0.647008	0.284067	0.161339	0.227081	-0.980605	0.000173957	0.000643789	-1.26467	1.08e-05	0.000632852	RAB20	6.20601	6.05738	5.93551	6.48359	6.26794	6.22562	6.45043	6.4695	6.75624	6.76012	5.99712	6.31642	5.27935	5.19663	4.89582	5.48769
ENSG00000255874	LINC00346	lincRNA	NA	chr13	6265	0.973627	2.00642	2.79e-05	0.00366848	2.39423	7.11e-06	5.71e-05	4.29179	5.82e-09	2.46e-07	1.89756	1.15e-05	0.000660057	LINC00346	-1.9616	-1.2566	-2.07712	-3.23995	-0.403635	-0.0148658	0.216966	0.24456	0.228386	0.601279	0.639852	0.0395781	2.26169	2.15118	2.50332	2.25192
ENSG00000165804	ZNF219	protein_coding	NA	chr14	14677	5.45166	0.875569	0.0168482	0.128408	-1.38113	0.00124523	0.0037357	0.0683341	0.841618	0.874282	1.44947	0.000623559	0.011109	ZNF219	5.52168	4.89699	5.50536	5.39857	5.67346	6.3586	6.00995	6.61221	3.39684	3.52266	4.7728	3.63436	4.89652	5.48331	5.6992	5.46465
ENSG00000092068	SLC7A8	protein_coding	ncRNA_host	chr14	58380	7.36979	-0.149971	0.491989	0.716586	-4.62968	4.25e-11	1.73e-08	-2.36239	7.59e-08	1.46e-06	2.26729	9.29e-08	2.76e-05	SLC7A8	8.31732	8.3311	8.54222	8.03702	8.5263	8.21574	7.83854	7.98524	3.36843	3.4857	4.07255	3.74355	5.76887	5.71572	5.83061	6.41084
ENSG00000033170	FUT8	protein_coding	ncRNA_host	chr14	333530	4.27763	0.346344	0.0427045	0.209253	0.206549	0.221006	0.294683	1.43469	4.85e-07	5.91e-06	1.22814	1.79e-06	0.000180958	FUT8	3.72021	3.59306	3.57102	3.71871	3.97106	4.01223	4.12103	3.9253	3.67625	3.76681	3.76212	4.16884	5.38895	5.18466	4.6399	5.01172
ENSG00000119681	LTBP2	protein_coding	NA	chr14	114209	8.26511	-0.429471	0.248982	0.514312	0.848015	0.0406945	0.0708068	2.20251	6.34e-05	0.00028137	1.3545	0.00225083	0.0276078	LTBP2	7.61762	7.29658	7.39427	6.42112	7.03411	6.91656	6.79929	6.41152	7.15947	7.51821	8.79024	8.19641	9.7743	9.40421	8.86002	9.50624
ENSG00000015133	CCDC88C	protein_coding	NA	chr14	146522	4.45805	0.284854	0.145593	0.393415	0.279565	0.169843	0.236545	-0.785852	0.00120869	0.00323434	-1.06542	5.83e-05	0.00211743	CCDC88C	4.53143	4.63446	4.50004	4.09861	5.06291	4.66734	4.62638	4.50734	4.82405	4.90037	4.87075	4.27693	3.43299	3.59811	3.97888	3.63791
ENSG00000140092	FBLN5	protein_coding	NA	chr14	78576	3.37946	3.47053	0.000196102	0.00978747	-4.70618	0.0001711	0.000733147	-0.901443	0.212322	0.279053	3.80474	0.000911479	0.0144798	FBLN5	1.14409	1.13699	2.32948	1.86126	4.91371	5.6325	3.95785	5.42066	-2.89987	-3.11799	-3.78728	-2.36299	0.485679	-0.512994	-1.91198	2.0606
ENSG00000203485	INF2	protein_coding	NA	chr14	32930	6.76558	0.566153	0.000137991	0.00816449	-0.292243	0.0220136	0.0421573	0.951594	9.58e-07	9.99e-06	1.24384	2.27e-08	1.12e-05	INF2	6.41741	6.37301	6.47225	6.22092	7.00039	7.01976	6.87108	6.82821	6.1436	6.21805	5.97782	5.92194	7.46859	7.37348	7.03469	7.34207
ENSG00000099814	CEP170B	protein_coding	NA	chr14	31491	3.18594	0.0311784	0.914707	0.9644	0.297848	0.339416	0.422168	1.52417	0.000195162	0.000708362	1.22632	0.000778112	0.0129437	CEP170B	2.83579	2.26911	2.75245	2.0448	2.16228	2.76812	2.43804	2.66965	2.35078	2.46183	3.3983	2.60135	3.70203	3.7687	4.51649	3.84764
ENSG00000166922	SCG5	protein_coding	NA	chr15	55423	2.76147	2.72913	0.0455591	0.216352	4.26805	0.00390205	0.00975945	7.72833	2.46e-05	0.000131591	3.46028	0.00222039	0.0273792	SCG5	-2.03604	-2.80077	-3.12884	-2.61701	-0.969418	-0.325888	0.770922	-0.540452	0.00668895	-0.378805	2.59108	-0.592919	3.10495	3.87838	6.04534	2.1473
ENSG00000166923	GREM1	protein_coding	NA	chr15	27134	3.46009	2.50354	0.00239969	0.0443035	1.7217	0.0245047	0.0461146	5.17194	5.41e-06	3.92e-05	3.45024	0.000111455	0.00332159	GREM1	0.398778	0.445164	-0.641376	-0.821308	1.88377	2.14426	3.18341	2.48599	0.965059	0.685732	2.79653	0.209941	4.59953	4.97825	5.95316	3.70983
ENSG00000172575	RASGRP1	protein_coding	NA	chr15	77473	3.92574	-0.354737	0.536496	0.750988	6.94432	4.81e-09	2.64e-07	5.27049	9.66e-08	1.77e-06	-1.67382	0.000581349	0.010608	RASGRP1	-2.09899	-1.31851	-0.674418	-1.26334	-1.07452	-2.28586	-1.92352	-0.974796	5.96072	5.94701	4.8696	5.67546	4.15596	4.38962	2.62578	4.21706
ENSG00000137801	THBS1	protein_coding	overlapping_locus	chr15	18388	10.704	-1.09761	0.089146	0.308972	-1.74598	0.0128451	0.0268379	-5.04409	2.84e-06	2.38e-05	-3.29811	6.63e-05	0.00228914	THBS1	11.5952	11.5271	12.773	11.3161	10.6586	11.4521	9.40941	11.19	10.3881	10.6252	9.89131	9.49306	7.15048	6.34879	6.41709	7.30105
ENSG00000276107	CTD-2033D15.2	sense_intronic	overlapping_locus	chr15	733	0.836228	-1.02601	0.164305	0.417506	-2.68495	0.00329807	0.00847016	-7.53584	7.6e-06	5.1e-05	-4.85089	0.00077286	0.0128943	CTD-2033D15.2	2.03788	2.39522	3.17778	-0.0147825	1.23647	1.89994	-0.869665	0.863435	-0.415001	0.284318	-1.16544	-1.61882	-4.1706	-6.96027	-4.83583	-6.96027
ENSG00000104055	TGM5	protein_coding	NA	chr15	34263	0.408872	-2.75885	0.000260882	0.0116071	-1.0621	0.071088	0.113442	-4.0393	2.21e-05	0.000119973	-2.97721	0.000348158	0.00730945	TGM5	1.46563	1.12578	2.05034	0.322733	-1.04115	-1.64458	-2.08139	-0.950247	-0.148889	-1.10365	-0.506656	1.30681	-2.85299	-2.92012	-3.08212	-2.20963
ENSG00000171766	GATM	protein_coding	NA	chr15	41204	4.19787	-0.768653	0.0368461	0.194839	-2.37531	1.32e-05	9.39e-05	-4.12479	5.63e-08	1.19e-06	-1.74948	0.000262454	0.00599297	GATM	5.35749	5.22791	5.37964	5.51903	4.7969	4.56518	4.48591	4.52933	3.46996	3.20655	1.6059	3.09589	0.278858	1.23157	1.72371	1.43465
ENSG00000137869	CYP19A1	protein_coding	overlapping_locus	chr15	130554	0.976887	3.38038	5.5e-07	0.000414047	-0.568432	0.232326	0.307454	2.62566	1.29e-05	7.89e-05	3.1941	1.86e-06	0.000185641	CYP19A1	-2.053	-1.34741	-1.33568	-0.657748	1.45995	2.13236	2.05705	2.51315	-2.62621	-2.19326	-1.1253	-1.85405	1.51418	1.35414	1.62547	0.772905
ENSG00000247982	LINC00926	lincRNA	NA	chr15	7405	2.30101	-0.440175	0.215688	0.479336	0.683008	0.0767992	0.121457	-1.66875	0.000456909	0.00142839	-2.35176	1.04e-05	0.000619878	LINC00926	2.46762	2.11017	2.88422	1.69712	2.34992	2.00733	1.43507	1.80728	3.47816	3.20499	2.61456	2.51141	0.697673	0.332272	1.14436	0.323228
ENSG00000128918	ALDH1A2	protein_coding	overlapping_locus	chr15	544443	4.96798	4.09956	6.51e-05	0.00570676	1.97501	0.0166209	0.0333728	4.72165	2.85e-05	0.000147571	2.74664	0.00111722	0.0169874	ALDH1A2	1.31377	0.773379	1.46635	1.55355	4.69954	5.53049	5.34598	5.77244	1.96416	1.88556	4.53306	2.47249	4.51072	6.18228	6.90608	5.11546
ENSG00000035664	DAPK2	protein_coding	NA	chr15	164998	0.261195	0.925919	0.163954	0.417181	5.63245	8.34e-08	1.95e-06	3.95751	6.3e-06	4.43e-05	-1.67495	0.000584658	0.010617	DAPK2	-3.22738	-4.40259	-3.53086	-6.54953	-2.88974	-2.13479	-3.53807	-2.90413	1.77167	1.74028	1.57254	2.26573	0.36014	0.288635	-0.865798	0.558507
ENSG00000140451	PIF1	protein_coding	NA	chr15	10037	1.60758	1.70923	0.00134797	0.0311976	2.87229	1.45e-05	0.000101194	5.43987	8.66e-09	3.21e-07	2.56758	5.87e-06	0.000412021	PIF1	-1.94032	-1.49818	-2.19728	-3.21886	-0.982644	-0.379791	-0.133737	-0.206844	0.788678	0.652665	0.58436	0.911684	3.69153	3.13729	2.08908	3.70157
ENSG00000166949	SMAD3	protein_coding	NA	chr15	131433	2.85665	0.260315	0.627998	0.810841	-0.135482	0.808079	0.847156	-2.80728	0.000275292	0.00093997	-2.6718	0.000270307	0.00611847	SMAD3	2.77265	3.19526	3.69521	2.73612	3.80238	3.53471	2.38553	3.43028	3.67717	3.44574	0.665628	2.58395	0.0758143	0.0712506	0.315138	0.78522
ENSG00000167173	C15orf39	protein_coding	NA	chr15	16527	6.21249	-0.88098	0.000350894	0.013714	-1.24766	1.91e-05	0.000125992	-2.62133	4.2e-09	1.98e-07	-1.37367	4.2e-06	0.000327374	C15orf39	7.14435	7.09059	7.33147	6.91678	6.6866	6.33128	5.8434	6.20857	5.97565	6.06263	5.99238	5.69241	4.78127	4.55872	4.60046	4.26613
ENSG00000103888	CEMIP	protein_coding	NA	chr15	172434	2.7485	0.39668	0.744422	0.881413	0.719238	0.549946	0.624348	5.0437	0.00100796	0.00278974	4.32446	0.0018892	0.0244545	CEMIP	-0.00912879	0.185719	-2.26194	-4.17937	0.742489	-0.792142	-0.224857	-3.40705	0.960261	0.13859	-0.318555	-0.372071	5.98423	2.05652	0.933452	3.89567
ENSG00000172349	IL16	protein_coding	NA	chr15	154484	6.21419	-0.398778	0.00322852	0.0523324	-0.434229	0.00243814	0.00658351	-1.9066	2.85e-10	3.61e-08	-1.47237	4.38e-09	3.53e-06	IL16	6.70664	6.80178	6.86668	6.60046	6.54337	6.40431	6.13803	6.38079	6.28709	6.20628	6.47757	6.38136	4.73	4.88435	5.0229	4.82499
ENSG00000197696	NMB	protein_coding	NA	chr15	3435	1.59247	1.41511	0.00254441	0.0454732	-0.174112	0.675042	0.734398	2.00493	0.000190907	0.000696028	2.17904	7.46e-05	0.00247908	NMB	0.584052	0.411494	0.127565	0.534249	0.734453	1.61299	2.08049	2.42895	-0.110288	0.200717	0.918451	-0.390981	2.10083	2.72761	2.77638	1.9203
ENSG00000166825	ANPEP	protein_coding	NA	chr15	30513	10.5329	-0.561417	0.00771171	0.0832196	-0.0116647	0.950481	0.961893	1.29082	8.19e-06	5.43e-05	1.30249	5.26e-06	0.000378302	ANPEP	10.4044	10.2531	10.0241	9.95656	9.66964	9.49805	9.88055	9.39427	9.82403	9.89923	10.5466	10.1696	11.6519	11.4552	11.3749	11.2671
ENSG00000103260	METRN	protein_coding	NA	chr16	4541	2.3495	0.256347	0.523485	0.740576	-0.491596	0.237858	0.313317	0.903569	0.0370349	0.0611384	1.39517	0.00321934	0.0357195	METRN	2.22195	1.72605	1.52274	2.28462	1.76596	2.18581	2.80287	2.06077	1.15945	1.16203	1.96125	1.32149	2.44236	3.03398	3.53363	1.61662
ENSG00000065054	SLC9A3R2	protein_coding	NA	chr16	13671	1.44092	-0.166362	0.515827	0.735082	-2.4463	4.82e-07	7.27e-06	-0.476483	0.0835727	0.124466	1.96981	4.07e-06	0.000323895	SLC9A3R2	1.87961	2.0196	1.71735	2.03959	1.95278	1.76863	1.75627	1.55165	-0.439664	-0.8864	-0.247911	-0.447625	1.82473	1.81315	0.674714	1.27832
ENSG00000008516	MMP25	protein_coding	NA	chr16	14046	3.5502	-2.15431	0.00301373	0.0502067	1.2854	0.0440145	0.0757149	-0.772431	0.202554	0.268087	-2.05783	0.00311846	0.0351878	MMP25	3.98482	3.30238	3.02134	3.14305	1.76059	1.07848	1.53796	0.450285	5.3474	5.15733	2.74246	4.41325	2.99149	2.77425	0.742062	3.12332
ENSG00000184602	SNN	protein_coding	NA	chr16	10746	6.83478	-0.772008	0.0066104	0.0772125	-1.51801	3.71e-05	0.000216415	-3.65662	2.86e-09	1.52e-07	-2.13861	7.7e-07	9.77e-05	SNN	7.82423	7.77539	7.8591	7.90664	7.51074	7.17257	6.72248	6.66639	6.71966	6.69967	5.65273	6.10269	4.23263	4.38787	3.90426	4.34132
ENSG00000103489	XYLT1	protein_coding	overlapping_locus	chr16	369113	5.83151	-0.57319	0.25689	0.521585	-1.68079	0.00524949	0.0125461	-4.1552	2.89e-06	2.41e-05	-2.47441	0.000203877	0.00506107	XYLT1	6.58584	6.85648	7.45525	5.78203	6.4156	6.34793	5.35307	6.5704	4.58866	4.61773	5.95236	4.63188	2.2291	2.3055	3.32652	2.29012
ENSG00000197006	METTL9	protein_coding	overlapping_locus	chr16	60256	6.70343	-0.209579	0.065755	0.264415	0.735115	1.16e-05	8.47e-05	-0.376532	0.00408094	0.00906832	-1.11165	5.72e-08	2.09e-05	METTL9	6.54216	6.40812	6.68179	6.7236	6.58111	6.34211	6.23537	6.35361	7.2465	7.18673	7.44676	7.44978	6.31169	6.17394	6.27567	6.13573
ENSG00000261596	CTB-31N19.3	sense_intronic	overlapping_locus	chr16	828	1.81458	-0.704832	0.0384473	0.198475	1.99398	2.38e-05	0.00015021	-0.37067	0.262141	0.334337	-2.36465	2.15e-06	0.00020561	CTB-31N19.3	0.985711	0.991968	1.38069	1.14163	0.870104	0.772583	0.0506749	-0.482861	3.29804	3.18586	3.21681	2.69507	0.878193	1.17014	0.580586	0.187289
ENSG00000140749	IGSF6	protein_coding	NA	chr16	13124	7.82631	-0.14167	0.515422	0.734969	1.12756	0.000205841	0.000854457	-0.0957282	0.673322	0.731718	-1.22328	5.78e-05	0.0021049	IGSF6	7.43477	7.45589	7.65693	7.44238	7.81306	7.43017	7.14938	6.74806	8.75708	8.75165	8.63855	8.29215	7.55759	7.61843	7.3605	6.9656
ENSG00000103522	IL21R	protein_coding	NA	chr16	49881	4.28228	-2.48766	3.24e-05	0.00402219	-0.66533	0.124473	0.18254	-3.21421	3.88e-06	3.04e-05	-2.54888	2.62e-05	0.00117472	IL21R	5.31738	5.3125	5.73019	4.94414	3.47733	2.7778	2.36181	2.39287	4.6187	4.67641	3.69979	5.22202	2.65876	2.39922	1.01544	1.78802
ENSG00000103485	QPRT	protein_coding	overlapping_locus	chr16	19692	1.04033	-1.10793	0.033902	0.187072	-2.42201	0.00026717	0.00106145	-5.24097	5.63e-07	6.61e-06	-2.81896	0.000369446	0.00758708	QPRT	2.50961	2.40378	1.72338	2.33123	1.34699	0.66465	1.4898	1.21816	0.250719	-0.173437	-2.18256	0.474486	-3.4578	-3.16769	-1.78698	-4.61329
ENSG00000140807	NKD1	protein_coding	overlapping_locus	chr16	100920	1.1826	0.0392662	0.919845	0.967019	1.13953	0.0122036	0.0257004	2.36932	3.56e-05	0.00017717	1.22979	0.00420422	0.0424173	NKD1	-0.239572	0.3648	0.025313	-0.695807	-0.347496	-0.0441726	-0.10217	0.245546	1.06224	0.780961	1.15013	1.16522	3.09536	1.67628	1.37022	2.24253
ENSG00000274508	RP11-212I21.5	lincRNA	NA	chr16	557	1.9679	-1.32714	0.0406551	0.204194	6.0981	1.09e-08	4.6e-07	4.28113	6.25e-07	7.15e-06	-1.81697	0.000229485	0.00545691	RP11-212I21.5	-2.60911	-1.4527	-2.53926	-3.9782	-6.38493	-4.04738	-3.87161	-2.49193	3.63743	3.4533	4.38717	3.55375	2.0679	2.05383	1.55431	2.23427
ENSG00000260549	MT1L	transcribed_unitary_pseudogene	NA	chr16	1343	6.11426	1.00329	0.287658	0.553226	6.84787	1.65e-06	1.83e-05	8.93874	1.42e-07	2.33e-06	2.09087	0.00505457	0.0476954	MT1L	0.418182	-1.63404	-1.58819	-0.435403	-1.66931	-0.766642	1.05322	0.305542	5.69277	6.13162	4.82313	6.67017	8.59538	7.88527	5.87315	8.55923
ENSG00000255986	MT1JP	transcribed_unprocessed_pseudogene	NA	chr16	1348	3.56994	3.65528	0.0235772	0.15429	10.3783	9.34e-07	1.17e-05	12.7847	5.43e-08	1.16e-06	2.40641	0.00132369	0.0192917	MT1JP	-4.33453	-6.38384	-6.57341	-6.38384	-3.19206	-6.24478	-2.43909	-3.20592	3.12204	3.37086	1.49863	4.03491	6.15979	5.4164	3.27591	6.25802
ENSG00000205362	MT1A	protein_coding	NA	chr16	1422	2.50405	3.27161	0.0358063	0.191947	8.07959	1.84e-05	0.000122656	11.7577	9.32e-08	1.72e-06	3.67815	5.67e-05	0.00207402	MT1A	-6.43951	-4.29498	-6.69024	-6.43951	-3.26658	-6.32059	-2.80245	-4.08017	0.512717	1.08512	-0.630293	1.90963	5.21423	4.36694	2.36756	5.21082
ENSG00000166816	LDHD	protein_coding	NA	chr16	4912	2.49883	-0.544866	0.0252137	0.159237	-0.44844	0.065198	0.105458	-1.49247	1.42e-05	8.46e-05	-1.04403	0.000348247	0.00730945	LDHD	3.04532	2.87748	2.85439	3.19206	2.81079	2.18954	2.59149	2.16077	2.35622	2.43085	2.95233	2.396	1.33537	1.41807	1.95276	1.2354
ENSG00000050820	BCAR1	protein_coding	overlapping_locus	chr16	39867	2.32935	3.16316	0.000177093	0.00913361	3.83324	5.33e-05	0.000290548	6.44865	1.95e-07	2.97e-06	2.61542	0.000171637	0.00446691	BCAR1	-2.93443	-2.18128	-2.06853	-3.1411	-0.313822	0.538534	0.539692	1.49835	1.14164	1.35042	2.01087	0.530506	2.60409	4.45608	4.61442	3.26201
ENSG00000178573	MAF	protein_coding	NA	chr16	14872	7.5226	-0.461583	0.0394967	0.201225	-2.91959	3.63e-09	2.23e-07	-4.07809	8.5e-11	2.21e-08	-1.1585	6.79e-05	0.00231639	MAF	8.55798	8.50877	8.64601	8.80322	8.47291	8.19722	7.84114	8.09397	5.87844	5.99417	5.20631	5.82307	4.54648	4.22361	4.43188	5.05052
ENSG00000167508	MVD	protein_coding	NA	chr16	11227	6.10163	-0.0191426	0.897566	0.955315	1.94876	6.92e-09	3.29e-07	0.527775	0.00384945	0.0086409	-1.42099	1.69e-07	3.67e-05	MVD	5.27559	5.08474	5.26503	5.3438	5.07421	5.41895	5.25896	5.13095	7.3071	7.44711	6.87088	7.04082	6.01771	5.8127	5.53265	5.64429
ENSG00000129993	CBFA2T3	protein_coding	overlapping_locus	chr16	102347	2.43704	-1.10494	0.00150155	0.0330604	-2.05287	7.91e-06	6.23e-05	-3.26986	6.17e-08	1.26e-06	-1.21699	0.00110488	0.0168644	CBFA2T3	3.70142	3.65538	3.54777	3.5106	2.93402	2.40451	2.43066	2.09625	2.08393	1.82724	0.90286	1.11622	0.747023	0.189127	0.494414	-0.165875
ENSG00000261373	VPS9D1-AS1	antisense	NA	chr16	6310	0.961522	3.65804	0.00189127	0.0380105	7.27735	7.56e-06	5.99e-05	10.3231	3.22e-08	7.8e-07	3.04578	5.11e-05	0.0019234	VPS9D1-AS1	-6.21808	-6.21808	-6.69379	-6.21808	-6.09003	-2.44034	-3.01234	-6.09003	-0.321634	-0.373067	0.417814	-1.17878	2.13927	2.79335	3.69008	1.71994
ENSG00000187741	FANCA	protein_coding	NA	chr16	79109	3.14493	0.583518	0.037092	0.195472	0.60938	0.033176	0.0595461	1.77245	9.07e-06	5.92e-05	1.16307	0.000376218	0.00765655	FANCA	2.33381	2.47101	1.93402	2.1445	2.5151	2.59586	3.19772	2.85868	2.62671	2.71298	3.09712	2.77503	4.51651	4.00341	3.76986	3.33613
ENSG00000183688	RFLNB	protein_coding	NA	chr17	5962	4.9667	1.52862	0.00202678	0.0394697	-0.322551	0.452715	0.533481	1.33082	0.00707762	0.014564	1.65338	0.00117823	0.0176734	RFLNB	3.80768	4.28556	4.205	3.99117	4.79994	5.76822	5.4727	6.05149	3.22817	3.45832	4.60802	3.07903	4.38292	5.56295	5.87271	5.39061
ENSG00000132386	SERPINF1	protein_coding	NA	chr17	15616	5.54089	-2.38535	0.000625596	0.0203241	0.285132	0.603479	0.672749	-1.45981	0.0173144	0.0316604	-1.74495	0.00484023	0.0462133	SERPINF1	5.89281	5.97964	6.14345	5.99311	4.37586	3.44331	3.08636	2.94557	6.17745	6.04639	5.88293	6.91373	5.23697	4.58758	2.0276	4.72968
ENSG00000083457	ITGAE	protein_coding	NA	chr17	86616	5.56283	1.17549	0.00344514	0.0546529	-1.23876	0.00350857	0.00893962	0.893748	0.0232421	0.0408143	2.13251	2.58e-05	0.00116552	ITGAE	5.20007	4.77026	5.33719	4.81587	5.90388	6.21031	5.96954	6.59654	3.3267	3.21124	4.51595	3.61436	5.28366	6.20618	6.38885	5.42461
ENSG00000185245	GP1BA	protein_coding	NA	chr17	2734	2.26399	0.203614	0.68173	0.845519	7.88893	4.67e-11	1.73e-08	5.36722	6.57e-09	2.69e-07	-2.52171	4.32e-07	7.07e-05	GP1BA	-4.35816	-3.47197	-3.2818	-6.41428	-2.77306	-3.17446	-3.71182	-2.78747	4.52914	4.19466	4.24939	4.04836	1.44321	2.1692	1.74044	1.49937
ENSG00000132514	CLEC10A	protein_coding	NA	chr17	5771	7.10179	-0.0748303	0.887779	0.951085	-1.38799	0.023243	0.0441375	-5.73204	3.47e-07	4.6e-06	-4.34405	3.09e-06	0.000268428	CLEC10A	7.57451	7.62454	8.43111	7.67605	8.33608	7.87921	6.68597	7.89578	7.07573	6.79539	5.37367	6.20876	0.289178	2.80173	2.12412	2.34672
ENSG00000161944	ASGR2	protein_coding	NA	chr17	14379	3.31546	-1.40409	0.00741655	0.0813072	-2.82295	4.2e-05	0.000239731	-6.82017	2.09e-08	5.9e-07	-3.99721	4.65e-06	0.000352279	ASGR2	4.7356	4.4636	5.52279	4.29473	4.05518	3.64018	2.29213	3.08315	2.06428	1.66713	2.1171	2.05259	-3.87003	-1.37322	-2.60401	-1.46814
ENSG00000213876	RPL7AP64	processed_pseudogene	pseudo_consens	chr17	663	2.95493	-0.889856	0.0639492	0.260903	-2.10706	0.000536005	0.00186512	-4.47696	6.71e-07	7.55e-06	-2.36991	0.000218567	0.00530767	RPL7AP64	3.98152	4.2295	4.64402	3.56242	3.91671	3.12775	2.30179	3.2866	1.88608	1.76695	2.27826	2.29437	-1.08465	-0.312101	-1.52282	0.66614
ENSG00000072778	ACADVL	protein_coding	NA	chr17	8149	9.24222	1.89013	1.41e-08	2.89e-05	-0.256578	0.133994	0.194033	1.98937	1.22e-08	4.01e-07	2.24595	1.81e-09	1.7e-06	ACADVL	8.05639	7.94412	7.87858	8.01739	9.51483	9.78327	9.99086	10.1363	7.88027	7.81961	7.52006	7.63028	9.68472	9.88815	10.2645	9.95948
ENSG00000181885	CLDN7	protein_coding	overlapping_locus	chr17	4081	3.17276	-0.268154	0.349432	0.60908	-1.98592	1.13e-05	8.28e-05	-0.73194	0.0233849	0.0410208	1.25398	0.000619632	0.0110565	CLDN7	3.81032	3.73605	3.6754	3.73004	3.81576	3.42501	3.29564	3.24762	1.94933	1.59937	2.0485	1.4515	3.32468	2.9434	1.9052	3.47424
ENSG00000072818	ACAP1	protein_coding	NA	chr17	14950	4.29121	-1.2811	0.00168915	0.0359072	-2.4304	7.96e-06	6.25e-05	-1.17388	0.00374269	0.0084345	1.25651	0.00215964	0.0268056	ACAP1	5.41602	5.40053	5.06468	5.13685	4.55804	3.86484	4.01419	3.18197	2.59483	2.57252	3.36269	2.76651	4.66563	4.0107	3.21539	4.20052
ENSG00000179593	ALOX15B	protein_coding	NA	chr17	10118	1.40049	-0.0709721	0.897633	0.955315	2.16204	0.00207663	0.00577154	-0.0621714	0.914426	0.935049	-2.22421	0.000890682	0.0142295	ALOX15B	0.412366	0.113197	1.03696	0.354126	-0.117205	0.43313	-0.196533	1.12905	1.87919	1.97754	3.80194	1.35365	0.615767	0.432503	-0.0687968	0.606003
ENSG00000007237	GAS7	protein_coding	NA	chr17	287943	8.97622	0.0716107	0.828476	0.927325	-0.593699	0.104066	0.157268	-2.29282	1.44e-05	8.54e-05	-1.69912	0.000156925	0.00423024	GAS7	9.49981	9.49699	9.79707	8.88792	9.66527	9.65405	9.07351	9.59292	9.1669	9.17497	7.9026	8.81365	7.15626	6.96233	6.46001	7.72952
ENSG00000166582	CENPV	protein_coding	NA	chr17	11123	0.433959	3.70721	6.78e-05	0.00575953	0.452402	0.570495	0.642832	2.85405	0.00101903	0.00281556	2.40165	0.00245471	0.0293057	CENPV	-2.0681	-3.031	-2.21949	-1.76147	0.62439	0.995093	1.38351	2.29312	-1.85154	-2.42431	-1.07009	-2.03542	-1.62834	0.880699	1.50922	0.135527
ENSG00000072310	SREBF1	protein_coding	ncRNA_host	chr17	26604	7.37334	-0.553211	7.5e-05	0.00598246	2.01225	3.43e-11	1.73e-08	-0.73625	5.91e-06	4.23e-05	-2.74849	3.9e-13	4.41e-09	SREBF1	6.67671	6.64272	6.78695	6.69641	6.15397	6.25157	6.01815	6.15402	8.71712	8.8408	8.52206	8.77374	5.99325	5.90285	5.7956	6.16152
ENSG00000141068	KSR1	protein_coding	overlapping_locus	chr17	169725	5.06131	-1.13709	0.00582345	0.0731561	0.130186	0.722815	0.775548	-1.2483	0.00403953	0.00900463	-1.37848	0.00148135	0.0207591	KSR1	5.6193	5.53789	5.63886	5.07209	4.74763	4.26509	3.99767	4.18587	5.77608	5.9236	5.45459	5.24719	4.94941	4.2955	2.86373	4.08342
ENSG00000109084	TMEM97	protein_coding	NA	chr17	9591	2.84772	-0.110394	0.67798	0.84402	1.9209	4.63e-06	4.08e-05	0.729302	0.0143984	0.0269926	-1.1916	0.000340426	0.0072141	TMEM97	2.09922	2.15575	1.62377	2.01226	1.66392	1.51057	2.28231	1.85399	3.98781	3.75462	3.94061	3.79155	2.63928	3.0257	2.91671	1.83568
ENSG00000179761	PIPOX	protein_coding	overlapping_locus	chr17	106708	2.40595	-0.556123	0.094792	0.318748	-3.29771	1.82e-07	3.46e-06	-4.84599	4.23e-09	1.98e-07	-1.54829	0.000694767	0.0119515	PIPOX	3.47186	3.35867	3.34734	3.77297	3.22522	2.70066	2.58036	3.11043	0.419078	0.572981	-1.10064	0.589001	-0.798452	-1.48986	-1.95212	-1.12512
ENSG00000265798	RP11-271K11.5	transcribed_unprocessed_pseudogene	NA	chr17	20547	1.94318	-0.270621	0.758868	0.89006	1.34678	0.118145	0.17462	5.86772	3.49e-06	2.79e-05	4.52094	1.61e-05	0.000855812	RP11-271K11.5	-1.57857	-1.75431	-2.68831	-2.17309	-2.27186	-4.13041	-1.78783	-2.05118	-1.187	-0.538438	-2.00904	0.214653	4.25869	3.71618	1.02652	4.43298
ENSG00000196712	NF1	protein_coding	overlapping_locus	chr17	287190	6.66404	0.192771	0.291011	0.557303	0.719514	0.0016064	0.00464168	1.75281	2.46e-07	3.52e-06	1.03329	4.46e-05	0.00178675	NF1	5.83581	6.15025	5.85798	5.34469	5.83264	5.98468	6.02973	6.20256	6.36376	6.55438	6.65105	6.57732	7.70986	7.52209	7.15849	7.81163
ENSG00000176658	MYO1D	protein_coding	overlapping_locus	chr17	384656	2.58983	0.47603	0.27102	0.537704	-0.771503	0.0927663	0.142751	0.854953	0.0607561	0.0940442	1.62646	0.001806	0.0237586	MYO1D	2.38556	2.37508	1.83258	2.48895	2.71151	2.65949	3.25271	2.44094	0.790961	1.00392	2.21644	1.52529	2.24028	3.10155	3.99886	2.39927
ENSG00000278540	ACACA	protein_coding	NA	chr17	321831	5.69141	-0.0108012	0.952642	0.982272	1.78803	2.13e-07	3.81e-06	0.477994	0.021794	0.0385779	-1.31003	4.36e-06	0.000334908	ACACA	4.98637	5.30937	4.80266	4.40015	4.84931	4.97523	5.05292	4.7794	6.68191	6.88825	6.56923	6.66235	5.27549	5.71677	5.36391	5.15431
ENSG00000276023	DUSP14	protein_coding	NA	chr17	23671	1.28746	1.14224	0.00921096	0.0928081	0.371844	0.360633	0.443011	1.96834	0.000171202	0.000635466	1.59649	0.000772239	0.0128943	DUSP14	0.151977	-0.332518	-0.222315	0.691422	0.803885	1.22499	1.68822	1.28903	0.10117	0.255157	0.8952	0.502356	1.45296	2.11216	2.80249	1.35593
ENSG00000277258	PCGF2	protein_coding	NA	chr17	15921	0.663664	0.0792163	0.905198	0.95921	1.86424	0.00687234	0.0157514	4.17304	4.59e-06	3.45e-05	2.3088	0.000426766	0.00841244	PCGF2	-1.79444	-0.763863	-2.72749	-3.25224	-2.15162	-2.33394	-1.1318	-2.45267	-0.948197	-0.33236	0.843998	-0.58376	1.91383	2.3419	2.55468	2.11805
ENSG00000067191	CACNB1	protein_coding	NA	chr17	24248	2.66631	2.2935	3.46e-07	0.000300581	0.0473533	0.854029	0.884572	1.63361	1.52e-05	8.94e-05	1.58626	1.66e-05	0.00087158	CACNB1	1.73878	1.421	0.874068	1.25904	3.40904	3.46137	3.95714	3.63866	1.62405	1.66907	0.702749	1.39879	2.97083	2.78903	3.05592	3.10352
ENSG00000108352	RAPGEFL1	protein_coding	ncRNA_host	chr17	18647	3.31434	0.37892	0.183852	0.441456	1.05926	0.00184528	0.00520957	2.89951	8.68e-08	1.63e-06	1.84025	7.74e-06	0.000493799	RAPGEFL1	1.62939	2.2101	1.44955	1.6576	1.84956	2.07501	2.52765	2.06943	2.5719	2.79545	2.93961	2.88577	4.895	4.42729	3.84708	5.07583
ENSG00000068137	PLEKHH3	protein_coding	NA	chr17	9081	2.05419	-0.807716	0.00613162	0.0747106	-2.04393	2.56e-06	2.59e-05	-3.29821	1.49e-08	4.55e-07	-1.25427	0.000351746	0.00730945	PLEKHH3	3.20095	2.85781	3.28094	3.23696	2.51345	2.34684	1.94351	2.46542	1.55159	1.33482	0.606105	0.838023	0.0468046	-0.253823	-0.737342	0.279455
ENSG00000108797	CNTNAP1	protein_coding	NA	chr17	17202	0.226865	-0.242608	0.738233	0.877388	3.53491	0.000147446	0.000652815	0.430253	0.554808	0.624906	-3.10466	0.000170319	0.00445146	CNTNAP1	-1.36822	-1.49127	-1.33638	-4.16022	-1.48787	-1.53566	-2.64271	-2.26778	2.41459	2.42483	-0.0462688	1.33048	-0.514288	-1.34033	-2.14299	-1.48605
ENSG00000180340	FZD2	protein_coding	NA	chr17	2112	4.52389	-0.716939	0.02643	0.162508	-1.70996	7.33e-05	0.000376775	-2.71387	6.97e-07	7.76e-06	-1.00391	0.00437562	0.0433993	FZD2	5.56705	5.32747	5.71365	5.48693	5.16798	4.73701	4.43593	4.74635	3.88294	4.03801	3.1935	4.04518	2.95443	2.46468	1.95917	3.45744
ENSG00000073670	ADAM11	protein_coding	NA	chr17	22816	0.84846	-0.28793	0.762604	0.892097	3.0534	0.00504065	0.0121111	-0.285815	0.756327	0.802359	-3.33922	0.00122653	0.0182046	ADAM11	-0.716935	-1.05799	0.397513	-1.32476	-0.381412	-1.46893	-3.4628	-2.011	2.75283	2.75347	-1.14002	1.51862	-0.168736	-1.46141	-3.91351	-1.5357
ENSG00000159217	IGF2BP1	protein_coding	overlapping_locus	chr17	58239	1.58758	1.29259	0.225452	0.489332	5.84269	0.000110626	0.000517656	9.99773	6.45e-08	1.3e-06	4.15504	8.29e-06	0.000520488	IGF2BP1	-6.24393	-6.24393	-5.73739	-3.94414	-3.97137	-6.21934	-4.08844	-6.21934	-1.79545	-2.79823	1.01065	-0.638912	3.94913	3.54203	4.11214	3.8977
ENSG00000006283	CACNA1G	protein_coding	NA	chr17	66407	1.60942	2.43022	0.000339373	0.0135113	2.97108	0.000104485	0.000494202	5.48355	1.22e-07	2.07e-06	2.51248	5.89e-05	0.00212031	CACNA1G	-1.90327	-2.50621	-1.88105	-3.9886	-0.472941	0.466118	-0.139777	0.60144	0.00656933	0.0980848	1.61589	0.325258	2.66308	3.27459	3.74708	2.92364
ENSG00000267416	CTD-2319I12.2	lincRNA	NA	chr17	9387	2.70328	-0.255078	0.482412	0.710133	3.93084	1.5e-08	5.73e-07	6.06374	8.77e-11	2.21e-08	2.13289	1.73e-06	0.000178899	CTD-2319I12.2	-1.33046	-1.21425	-1.50277	-1.48792	-3.16785	-1.91754	-1.30749	-1.2738	2.04506	1.93714	2.76084	2.78926	4.84999	4.45022	4.32658	4.61162
ENSG00000261040	WFDC21P	processed_transcript	NA	chr17	8320	5.11842	0.310353	0.63334	0.81448	6.30667	4.83e-08	1.3e-06	10.1806	1.47e-10	2.79e-08	3.87389	1.74e-07	3.7e-05	WFDC21P	-2.42241	-1.79376	-2.55862	-3.78908	-2.54538	-2.08007	-1.92931	-3.8527	3.58964	3.38844	2.78027	4.22934	8.08554	7.05826	6.44512	7.7059
ENSG00000108950	FAM20A	protein_coding	NA	chr17	66277	5.56642	1.70664	0.000879919	0.0244795	1.12844	0.0188378	0.0371331	2.39777	8.8e-05	0.000364885	1.26933	0.00496315	0.0469504	FAM20A	3.70405	3.91592	4.63626	3.56469	5.60792	6.21738	5.05762	5.85591	5.08706	5.30694	5.30454	4.73692	7.01565	6.10186	5.35665	6.56669
ENSG00000167851	CD300A	protein_coding	NA	chr17	18381	5.64095	2.23645	1.83e-06	0.000691875	-4.14042	6.18e-09	3.05e-07	-0.342271	0.240055	0.310373	3.79815	1.38e-08	7.45e-06	CD300A	4.77698	5.08781	4.61873	5.37257	6.79507	7.17802	7.44994	7.4541	0.501203	0.270453	1.25859	1.21334	4.21337	4.48006	5.2497	4.51882
ENSG00000186074	CD300LF	protein_coding	NA	chr17	18668	5.42887	-0.846905	0.00523059	0.0692609	-0.915067	0.00390048	0.00975768	-2.18852	1.48e-06	1.42e-05	-1.27345	0.000242986	0.00565881	CD300LF	6.19938	6.27533	6.1375	6.33796	5.58527	5.35922	5.36987	5.24968	5.05791	5.04992	5.76305	5.37749	3.57809	4.22518	4.6793	3.3894
ENSG00000109089	CDR2L	protein_coding	NA	chr17	18169	1.56866	-0.920414	0.0505565	0.228689	-5.12347	2.15e-07	3.84e-06	-2.8085	2.79e-05	0.0001451	2.31497	0.000696248	0.0119515	CDR2L	2.91542	2.98951	2.12979	2.93528	2.31447	1.24986	2.1786	1.6039	-1.68157	-3.58718	-1.58635	-4.30663	0.564396	-0.364597	-0.909659	0.349167
ENSG00000177303	CASKIN2	protein_coding	NA	chr17	15323	2.21411	0.307782	0.186199	0.444283	-1.5071	1.69e-05	0.000114457	0.131487	0.567477	0.636636	1.63858	5.58e-06	0.000398635	CASKIN2	2.66301	2.29283	1.97006	2.27893	2.37001	2.81264	2.88654	2.31419	0.872553	1.224	0.44602	0.588995	2.6644	2.39662	2.32836	2.39786
ENSG00000167291	TBC1D16	protein_coding	overlapping_locus	chr17	103506	4.7577	-0.147332	0.616614	0.803067	-0.117671	0.699053	0.754785	1.1217	0.00228904	0.00552098	1.23937	0.000811184	0.013298	TBC1D16	4.51392	4.58	4.33111	4.24448	4.1594	4.13424	4.38695	4.44748	4.09623	4.52236	3.86447	4.61961	5.25933	5.41333	4.70348	6.29025
ENSG00000181409	AATK	protein_coding	ncRNA_host	chr17	48783	5.86751	-0.571968	0.0727343	0.27689	-1.70145	9.08e-05	0.000443799	-2.99362	2.82e-07	3.91e-06	-1.29217	0.000642599	0.011325	AATK	6.74104	6.57233	7.21486	6.65047	5.99422	6.59444	5.65325	6.68266	5.1434	5.1609	5.22972	5.08255	3.37019	3.34274	4.23699	4.21711
ENSG00000185813	PCYT2	protein_coding	NA	chr17	10500	4.658	-0.73995	0.000138063	0.00816449	0.719333	0.000232316	0.000946272	-0.565867	0.00170033	0.0043148	-1.2852	3.66e-07	6.36e-05	PCYT2	4.75556	4.76093	4.56473	4.62388	3.94704	4.05321	4.07596	3.68481	5.38896	5.54297	5.18099	5.45906	4.32304	4.32627	3.81875	3.9021
ENSG00000185269	NOTUM	protein_coding	NA	chr17	9334	0.646965	0.437494	0.775088	0.898771	5.63499	0.000143519	0.000637958	7.92527	2.22e-06	1.95e-05	2.29028	0.00161117	0.022112	NOTUM	-6.60409	-6.60409	-5.21134	-4.3028	-4.31554	-6.56498	-5.36487	-4.32808	-0.476383	-0.323404	-0.105187	0.924248	3.04423	2.94616	0.0031327	1.82019
ENSG00000169710	FASN	protein_coding	NA	chr17	20000	7.43242	-0.0665576	0.762903	0.892213	3.41694	1.41e-09	1.22e-07	1.22112	9.87e-05	0.000400678	-2.19581	1.34e-07	3.22e-05	FASN	5.69486	5.8325	5.49387	5.24657	5.09037	5.71325	5.75188	5.49969	8.92383	9.31272	8.69762	8.94205	6.59624	7.09204	7.0292	6.28788
ENSG00000141542	RAB40B	protein_coding	ncRNA_host	chr17	43756	1.12925	0.445088	0.145309	0.392972	-2.23798	7.63e-06	6.04e-05	-1.10802	0.00258012	0.00612879	1.12996	0.00329556	0.036339	RAB40B	1.49511	1.58453	1.15343	1.73651	1.91771	1.53418	2.23032	2.08852	-0.194221	-1.13244	-0.662548	-1.15343	-0.127191	0.484665	0.963137	0.0476337
ENSG00000158270	COLEC12	protein_coding	overlapping_locus	chr18	183983	3.4944	0.747028	0.104931	0.334148	-1.80115	0.00161243	0.00465552	-4.03385	1.62e-06	1.52e-05	-2.2327	0.000332493	0.0071262	COLEC12	2.87259	3.75055	4.337	4.26014	4.04602	4.99372	3.81343	5.30344	2.34986	2.17772	1.61885	2.36123	-0.718053	0.498822	0.249383	-0.868738
ENSG00000173482	PTPRM	protein_coding	overlapping_locus	chr18	840080	4.55354	0.97029	0.00400848	0.0602071	0.299127	0.315271	0.396635	1.60776	8.08e-05	0.000340418	1.30863	0.000375897	0.00765655	PTPRM	3.67242	3.73335	3.32332	3.88431	4.30379	4.44819	4.85374	4.91261	3.70035	3.88792	3.77133	4.45495	5.34609	5.50363	4.30094	5.65383
ENSG00000141401	IMPA2	protein_coding	NA	chr18	49859	5.24873	1.31394	1.49e-05	0.00251522	-2.35952	3.3e-08	9.67e-07	0.597973	0.0105497	0.0205837	2.9575	1.96e-09	1.7e-06	IMPA2	4.96181	4.72044	4.4937	5.33565	6.1047	5.86812	6.44872	6.28731	2.55564	2.42567	2.50025	2.71882	5.63072	5.29005	5.30025	5.75571
ENSG00000141391	PRELID3A	protein_coding	NA	chr18	24343	2.10596	0.211861	0.509956	0.731144	-2.5144	5.85e-06	4.92e-05	-1.19254	0.00313783	0.00723155	1.32186	0.00164108	0.0223325	PRELID3A	2.56323	2.5623	2.88242	2.48182	3.04039	3.2447	2.49673	2.26019	-0.0619553	-0.732179	0.579845	0.297027	1.08214	0.971103	2.05192	1.32552
ENSG00000167315	ACAA2	protein_coding	overlapping_locus	chr18	31794	5.90948	1.18825	6.15e-06	0.00147415	-0.790558	0.000409942	0.00149413	1.05092	2.71e-05	0.000141593	1.84148	4.15e-08	1.72e-05	ACAA2	5.3194	5.42115	5.07418	5.51702	6.42214	6.30014	6.78363	6.48037	4.42279	4.45914	4.68334	4.54358	6.05653	6.34172	6.74279	6.24809
ENSG00000134042	MRO	protein_coding	NA	chr18	30283	4.28384	1.16664	0.0499086	0.227857	-5.26694	3.33e-06	3.16e-05	-2.6589	0.000552023	0.00166937	2.60805	0.00162992	0.0222193	MRO	4.2347	4.50475	4.81787	4.63931	5.34116	5.89113	5.1216	6.18815	-1.69466	-1.54343	-1.87868	0.642287	1.00062	0.706984	1.42497	3.07526
ENSG00000081923	ATP8B1	protein_coding	NA	chr18	156676	2.70987	-0.162923	0.77063	0.8967	3.11817	0.000130522	0.000589932	1.09165	0.0768144	0.115544	-2.02652	0.00147615	0.0207319	ATP8B1	1.11959	0.616326	1.86178	0.416672	0.516953	1.5575	0.269871	1.08587	4.12676	4.32833	3.04353	4.63705	1.84163	2.03413	0.672159	2.98201
ENSG00000141655	TNFRSF11A	protein_coding	ncRNA_host	chr18	66006	5.84694	1.97389	0.000920958	0.0250324	-2.14654	0.000618195	0.00209874	-0.386457	0.428823	0.50596	1.76008	0.00157611	0.0218432	TNFRSF11A	4.75701	4.82044	5.88748	4.53327	6.0944	7.77892	6.22933	7.41173	2.73819	2.46888	3.24322	3.0021	4.59908	4.62794	4.9107	4.44088
ENSG00000267751	AC009005.2	antisense	NA	chr19	5019	1.30219	0.486576	0.052494	0.233893	-0.354923	0.166783	0.233202	0.703781	0.0105639	0.0206078	1.0587	0.000461177	0.00891951	AC009005.2	1.11659	0.907181	0.985264	0.946739	0.941811	1.72453	1.44197	1.66461	0.296472	0.673776	0.344442	1.11275	1.77914	1.68373	1.52556	1.80039
ENSG00000172232	AZU1	protein_coding	NA	chr19	6922	2.36009	-1.59273	0.000629786	0.0203241	-5.35491	9.84e-09	4.23e-07	-7.66902	7.24e-10	6.34e-08	-2.31411	0.000923697	0.0145781	AZU1	3.77568	3.72616	4.33628	4.0706	2.76485	2.36974	1.36912	2.46686	-0.821707	-3.64594	-1.42355	-0.945392	-4.13608	-3.71382	-3.51958	-3.16764
ENSG00000125910	S1PR4	protein_coding	NA	chr19	7987	3.04117	0.866008	0.0117066	0.106426	-1.09707	0.00381123	0.00958535	0.11978	0.704096	0.757406	1.21685	0.00142754	0.0202875	S1PR4	2.91787	2.71877	2.82313	3.05323	3.5333	3.73451	3.83061	3.90456	1.74548	1.29605	2.43824	1.28169	2.69886	3.08826	3.5931	2.25697
ENSG00000105246	EBI3	protein_coding	NA	chr19	8034	4.11808	-0.197662	0.792728	0.910037	6.85983	2.12e-07	3.79e-06	3.96824	4.6e-05	0.000217626	-2.89159	0.000111967	0.00332807	EBI3	-1.37842	-0.471525	-0.666798	-1.06789	-1.40521	-1.15978	-1.18976	-0.580932	6.49529	6.43985	3.9185	5.78012	3.18299	2.81025	1.58206	3.84888
ENSG00000276043	UHRF1	protein_coding	ncRNA_host	chr19	59075	1.52153	0.1915	0.493216	0.717526	0.776002	0.0150326	0.0306541	2.44734	5.15e-07	6.18e-06	1.67133	1.89e-05	0.000946853	UHRF1	0.368501	0.243558	0.0907573	0.19686	-0.371498	0.448659	0.795689	0.537137	0.493939	0.764411	1.12235	1.28378	2.71638	2.89315	2.59487	2.15947
ENSG00000125648	SLC25A23	protein_coding	NA	chr19	29125	1.20283	-0.593752	0.118983	0.357142	1.51969	0.000719081	0.00237694	0.410991	0.260067	0.332141	-1.1087	0.00530491	0.0493973	SLC25A23	0.972989	0.748425	0.154653	0.483385	0.377673	-0.223569	0.415778	-0.822311	1.96165	2.3754	1.87797	2.28714	1.27941	1.35096	0.011095	1.09008
ENSG00000104918	RETN	protein_coding	NA	chr19	1411	1.08053	0.947053	0.117357	0.35547	0.67775	0.257542	0.335274	3.41918	3.15e-05	0.00016024	2.74143	0.000148309	0.00405599	RETN	-0.851904	-1.06761	-1.76914	-0.3972	-0.971531	0.252315	0.621605	-0.115968	-1.17409	-1.93311	0.558804	0.0626429	2.92182	2.01377	1.71769	2.81636
ENSG00000167772	ANGPTL4	protein_coding	NA	chr19	11085	1.74053	6.55789	0.000397204	0.0148557	-1.44888	0.633736	0.698905	7.90539	8.16e-05	0.000342857	9.35427	5.61e-05	0.00206471	ANGPTL4	-3.91738	-3.81185	-6.61315	-6.74717	-1.22842	0.042554	2.36365	3.01636	-4.60951	-6.81467	-6.81467	-6.81467	0.429865	1.3826	4.14725	3.6541
ENSG00000214212	C19orf38	protein_coding	overlapping_locus	chr19	33216	4.55118	-0.509753	0.00251835	0.0452221	-0.228295	0.134049	0.194088	-1.43862	1.22e-07	2.07e-06	-1.21033	6.23e-07	8.8e-05	C19orf38	4.93447	4.76767	4.96533	5.28122	4.6986	4.52511	4.3635	4.32594	4.84273	4.73917	4.61056	4.96444	3.6483	3.53037	3.35201	3.77387
ENSG00000130164	LDLR	protein_coding	ncRNA_host	chr19	44455	6.84988	-0.275209	0.371775	0.627868	3.28439	1.48e-07	2.97e-06	1.15022	0.00266082	0.00629271	-2.13417	7.55e-06	0.000487228	LDLR	5.04898	5.50129	5.16674	4.49238	4.51827	5.38346	4.74846	4.38368	8.39844	8.66358	8.1399	8.27468	6.65113	6.56555	5.81575	5.66745
ENSG00000197256	KANK2	protein_coding	NA	chr19	33525	3.95222	-0.0199272	0.961314	0.986341	-2.78595	2.56e-05	0.000159303	-0.965282	0.0403559	0.0658224	1.82067	0.000706063	0.0120833	KANK2	4.37347	4.55025	5.00866	4.23839	5.09712	4.69504	3.76199	4.31518	1.26732	1.68039	2.02991	2.09418	4.09932	3.50096	2.09686	3.98774
ENSG00000205517	RGL3	protein_coding	overlapping_locus	chr19	35002	2.18739	1.34059	0.00293568	0.0494904	-2.40848	4.06e-05	0.000233337	-0.594493	0.13794	0.192303	1.81399	0.000432064	0.00850202	RGL3	2.18327	2.05464	1.63635	2.08249	2.906	3.44917	3.31436	3.67183	-0.176222	-0.813597	-0.916344	0.255878	1.33151	1.38887	0.225348	2.22676
ENSG00000187912	CLEC17A	protein_coding	ncRNA_host	chr19	28074	1.54499	-1.58682	0.102788	0.331187	3.31703	0.00175362	0.00500432	0.136043	0.872785	0.90035	-3.18098	0.0010334	0.0160553	CLEC17A	-0.244818	-0.494393	-0.0387907	-0.0253273	-2.20023	-2.98168	-2.48003	-0.847279	1.91275	2.04282	1.52018	4.46968	-0.0351722	-0.18265	-2.49198	0.756438
ENSG00000131355	ADGRE3	protein_coding	overlapping_locus	chr19	70911	2.20985	-1.92806	0.000213933	0.0101957	1.2207	0.00710084	0.016193	-0.903971	0.0336776	0.0563039	-2.12467	5.13e-05	0.0019234	ADGRE3	2.28577	2.00984	2.46346	1.62937	-0.494791	0.083086	-0.480126	0.983731	2.93095	3.00992	3.24206	3.942	1.30455	1.59612	0.559815	1.21886
ENSG00000160111	CPAMD8	protein_coding	ncRNA_host	chr19	133869	5.02703	-0.952657	0.167309	0.420132	3.96131	7.26e-05	0.000373827	0.462119	0.489723	0.564143	-3.49919	0.000120052	0.00348925	CPAMD8	2.7866	2.79535	2.62534	2.70941	2.53187	1.49022	1.66956	0.887871	7.0565	7.12939	4.92754	6.82338	3.17651	2.61163	0.775656	4.26098
ENSG00000160113	NR2F6	protein_coding	overlapping_locus	chr19	14058	2.01809	0.415345	0.188201	0.446574	0.15249	0.630753	0.696567	1.1888	0.00178423	0.00449712	1.0363	0.00383254	0.0398992	NR2F6	1.65649	1.06633	1.18188	1.69142	1.24985	1.61549	2.15977	2.18867	1.09926	1.12351	2.05989	1.72788	2.16857	2.64517	2.97626	2.50063
ENSG00000105173	CCNE1	protein_coding	NA	chr19	12411	1.30432	0.274963	0.255848	0.520969	0.0159331	0.948507	0.960239	1.10601	0.00036656	0.00118429	1.09007	0.000337764	0.00717486	CCNE1	0.642379	0.670981	0.574203	1.22393	1.15222	0.447514	1.37863	1.1121	0.895182	0.805079	0.716656	0.732432	1.68586	1.9387	2.09689	1.74813
ENSG00000104823	ECH1	protein_coding	overlapping_locus	chr19	16584	6.27439	0.993799	2.7e-05	0.00366848	-0.802185	0.000250257	0.00100772	0.639279	0.00162013	0.00414998	1.44146	4.48e-07	7.22e-05	ECH1	5.96739	5.81218	5.62662	6.26882	6.68505	6.7753	7.1436	6.9502	5.22367	5.23318	4.95265	5.06719	6.43185	6.57999	6.76106	6.46366
ENSG00000104936	DMPK	protein_coding	overlapping_locus	chr19	12836	3.0553	-0.880006	0.346367	0.606922	6.20843	5.76e-06	4.86e-05	2.65762	0.00607565	0.0127769	-3.5508	0.000103702	0.00312641	DMPK	-1.94521	-2.26566	-0.137125	-1.1671	-0.73773	-1.63836	-3.05379	-2.84866	5.52294	5.70905	3.19714	4.23836	1.97057	0.653522	0.748799	1.92434
ENSG00000185800	DMWD	protein_coding	overlapping_locus	chr19	9856	3.61397	-0.0584016	0.933652	0.97347	6.03514	7.64e-07	1.01e-05	3.15601	0.000346276	0.00113335	-2.87912	0.000119315	0.00348925	DMWD	-0.783904	-0.665894	0.331266	-1.76532	0.127576	0.012812	-1.24144	-0.919113	6.00165	6.19213	3.81231	4.86425	2.91421	2.34512	2.11982	3.00998
ENSG00000178980	SELENOW	protein_coding	NA	chr19	6115	5.59829	0.174319	0.183579	0.441327	-0.429392	0.00550896	0.0131025	0.727966	7.55e-05	0.000323299	1.15736	2.95e-07	5.38e-05	SELENOW	5.39899	5.10017	5.56662	5.44819	5.33681	5.62503	5.46823	5.75567	5.01638	4.8062	5.09062	4.81624	6.0369	5.9643	6.14796	6.22014
ENSG00000087076	HSD17B14	protein_coding	NA	chr19	23662	3.05653	-0.545493	0.116681	0.354086	-2.70173	2.78e-06	2.75e-05	-4.30972	2.59e-08	6.79e-07	-1.60799	0.000494098	0.00937955	HSD17B14	3.78617	3.89752	4.29247	4.51103	4.2039	3.74501	2.94845	3.09915	1.59372	1.44206	1.61665	1.36455	-0.00851195	-1.34872	0.0607437	0.37202
ENSG00000142552	RCN3	protein_coding	NA	chr19	19345	6.23741	0.45712	0.00787993	0.0842042	-2.70416	1.44e-10	3.32e-08	-1.45449	2.32e-07	3.36e-06	1.24968	1.02e-06	0.000121694	RCN3	6.93958	6.66044	6.71999	6.67621	7.45323	7.2873	7.06081	6.97159	4.29339	4.05735	4.1504	3.73847	5.27147	5.10244	5.28897	5.59253
ENSG00000105379	ETFB	protein_coding	overlapping_locus	chr19	21250	5.06712	0.558281	0.000206398	0.0100054	0.371951	0.00614873	0.0143551	1.42483	8.59e-09	3.19e-07	1.05288	2.19e-07	4.21e-05	ETFB	4.41686	4.24799	4.23271	4.59752	4.89104	4.85717	5.10869	4.83218	4.6508	4.75153	4.66132	4.87784	5.81314	5.92019	5.68514	5.73309
ENSG00000105374	NKG7	protein_coding	NA	chr19	1110	5.15799	0.612609	0.405054	0.652692	5.45588	3.77e-06	3.47e-05	7.33319	2.13e-07	3.18e-06	1.87731	0.00455452	0.0444243	NKG7	-1.02448	-0.405062	0.173545	-0.357114	0.701652	0.196559	0.0030388	0.22979	4.54476	4.79681	5.04615	5.66199	7.75296	6.45047	4.10665	7.29534
ENSG00000105501	SIGLEC5	protein_coding	overlapping_locus	chr19	33619	0.836229	-0.690772	0.011294	0.104264	1.25504	0.000124009	0.000566618	0.109155	0.654524	0.71463	-1.14588	0.000173044	0.00449318	SIGLEC5	0.0476563	0.882759	0.494074	0.226776	-0.201449	-0.219995	-0.262858	-0.278642	1.54326	1.31792	1.86307	1.96819	0.664482	0.593054	0.445569	0.503818
ENSG00000142405	NLRP12	protein_coding	NA	chr19	30792	3.2935	-1.37989	0.00766317	0.0830497	-0.345506	0.447976	0.529277	-2.10347	0.000464767	0.00144608	-1.75796	0.00158327	0.0218886	NLRP12	4.13287	4.26638	3.62043	3.88355	3.25671	2.57778	2.75906	1.17186	3.11841	3.20948	4.40495	3.61885	1.49171	1.5829	2.71345	1.51832
ENSG00000187116	LILRA5	protein_coding	overlapping_locus	chr19	6070	4.40984	-1.03382	0.0116262	0.106158	-0.71153	0.0749633	0.118887	-3.36144	8.16e-07	8.79e-06	-2.64991	6.21e-06	0.000430289	LILRA5	5.05764	5.0949	5.67213	5.32929	3.85102	4.85267	3.64937	4.40602	4.83233	5.00051	4.43335	3.9273	2.71166	1.50778	1.69416	1.48684
ENSG00000239998	LILRA2	protein_coding	NA	chr19	17368	5.87419	-0.329686	0.340222	0.603456	0.626358	0.0940847	0.144465	-0.551435	0.134767	0.188554	-1.17779	0.00371436	0.0391724	LILRA2	5.67598	5.9403	5.86936	5.89572	5.43692	5.71559	5.56063	5.34056	5.9782	6.24992	7.22107	5.93747	4.59144	5.21075	6.02365	4.82678
ENSG00000104974	LILRA1	protein_coding	NA	chr19	8509	5.93833	-0.0871202	0.602877	0.793938	2.71872	6.01e-10	7.55e-08	1.24076	5.42e-06	3.93e-05	-1.47796	3.72e-07	6.36e-05	LILRA1	4.34419	4.6276	4.83674	4.31001	4.33141	4.65458	4.37639	4.41399	7.18977	7.38287	7.39152	6.82886	5.47039	5.72248	6.01776	5.6897
ENSG00000177732	SOX12	protein_coding	NA	chr20	4630	1.93158	0.271683	0.499501	0.723224	-3.09091	4.89e-06	4.26e-05	-0.701538	0.085145	0.126408	2.38937	6.24e-05	0.00221175	SOX12	2.58827	2.21164	1.53814	2.89532	2.46245	2.05409	3.22287	2.40962	-0.500826	-1.41451	-0.673119	-0.539077	1.18572	1.45797	1.81652	1.99373
ENSG00000101307	SIRPB1	protein_coding	overlapping_locus	chr20	56541	3.76384	-0.101254	0.740555	0.878552	-0.141325	0.661094	0.722362	-1.46217	0.000437665	0.00137806	-1.32084	0.000602694	0.0108571	SIRPB1	3.91826	4.05557	4.52497	3.54543	4.23697	3.99669	3.4335	4.20786	3.59449	3.90981	4.46869	3.50348	2.61918	2.43657	2.37301	2.93163
ENSG00000088826	SMOX	protein_coding	NA	chr20	66768	5.06489	-0.973429	0.017574	0.132244	-2.17219	6.27e-05	0.000330596	-0.952874	0.0223087	0.0393714	1.21931	0.00506986	0.0477997	SMOX	5.99849	5.95331	5.71198	5.90433	5.06634	4.93563	5.07822	4.63927	2.81398	2.90328	4.61098	3.73647	4.70554	4.65671	5.57677	4.61403
ENSG00000182621	PLCB1	protein_coding	overlapping_locus	chr20	891110	1.8127	0.868997	0.0252527	0.159237	-1.54463	0.00110442	0.00337695	-0.329501	0.379486	0.455891	1.21513	0.004251	0.0425289	PLCB1	1.64508	1.68613	2.18437	1.66567	2.90669	2.91214	2.06005	2.68848	-0.151571	0.281027	-0.0360864	0.845592	1.24387	1.96178	0.452676	1.83363
ENSG00000100997	ABHD12	protein_coding	overlapping_locus	chr20	96241	7.75527	-0.480692	0.000588709	0.019615	-1.19234	6.13e-08	1.54e-06	-2.27722	1.92e-11	1.28e-08	-1.08488	1.16e-07	2.99e-05	ABHD12	8.42912	8.4757	8.62037	8.60104	8.25354	8.13763	7.84521	8.03426	7.48048	7.28554	7.2289	7.48076	6.18403	6.37743	6.24211	6.3434
ENSG00000101000	PROCR	protein_coding	ncRNA_host	chr20	44168	3.45612	0.00728873	0.988189	0.994705	1.35165	0.00941689	0.0206211	3.79685	1.51e-06	1.44e-05	2.4452	6.99e-05	0.00237021	PROCR	1.33684	1.64752	0.839515	1.45325	0.497296	1.42826	1.99198	1.08086	1.60282	1.66105	3.38264	2.95756	5.33198	5.20326	5.1793	4.43356
ENSG00000088367	EPB41L1	protein_coding	NA	chr20	141296	1.92549	1.76532	0.00384813	0.0584988	-1.40108	0.0196652	0.0384353	0.55996	0.280154	0.353913	1.96104	0.00225115	0.0276078	EPB41L1	1.33511	1.35356	0.477902	1.73168	2.29427	2.44512	3.62027	3.46547	-0.473871	-0.893921	0.520207	-0.0269118	0.319701	2.41284	2.30795	1.39934
ENSG00000196839	ADA	protein_coding	NA	chr20	32712	6.29351	-0.587849	0.124404	0.365447	-0.207268	0.58893	0.65972	-1.49387	0.00154149	0.00398515	-1.2866	0.00335635	0.0366634	ADA	6.72427	6.81007	6.92232	6.65575	6.42407	6.40499	5.91379	5.8501	7.05265	6.94821	5.46296	6.27946	5.64082	5.11346	4.21552	5.70395
ENSG00000196562	SULF2	protein_coding	NA	chr20	130269	4.92622	-1.3253	0.00189646	0.0380471	-2.2205	2.53e-05	0.00015791	-4.18927	4.88e-08	1.07e-06	-1.96877	8.79e-05	0.00278049	SULF2	6.47767	6.33541	5.63519	6.16713	5.20663	4.83669	5.06606	4.1387	4.14331	3.9218	4.32101	3.53706	1.83372	2.4668	2.46379	0.740718
ENSG00000198768	APCDD1L	protein_coding	NA	chr20	56031	0.95901	1.83057	0.0575409	0.245532	1.52772	0.120174	0.177173	4.85192	7.28e-05	0.000314046	3.3242	0.000785037	0.0130015	APCDD1L	-1.64329	-1.26416	-3.55295	-6.35585	-0.319609	-2.18084	-0.0233333	-0.491168	-1.49371	-3.91352	0.391634	-1.084	1.82589	2.46467	3.38919	1.91486
ENSG00000156265	MAP3K7CL	protein_coding	NA	chr21	98419	2.59929	2.1819	3.7e-05	0.004405	2.51181	1.55e-05	0.000107049	4.75322	1.34e-08	4.29e-07	2.24141	1.09e-05	0.000636087	MAP3K7CL	-0.649976	-0.845624	-0.339737	-0.741869	1.34859	1.41447	1.30846	1.95331	0.963116	1.3203	2.73033	1.68322	4.19315	4.04982	3.80665	4.3158
ENSG00000159200	RCAN1	protein_coding	NA	chr21	102001	5.38152	0.567029	0.0382985	0.198291	0.286607	0.273704	0.35291	1.58446	2.5e-05	0.000133265	1.29786	0.000130878	0.00368997	RCAN1	4.64589	4.60892	4.32354	4.85122	4.66359	4.93371	5.54866	5.42321	4.8501	4.79007	5.03752	4.84361	5.63306	6.02775	6.74776	6.05335
ENSG00000160179	ABCG1	protein_coding	ncRNA_host	chr21	97556	5.97475	-2.60264	0.00123916	0.0293638	1.96281	0.0112803	0.0240533	-1.33118	0.0542307	0.085098	-3.294	0.000127483	0.00362699	ABCG1	5.11753	4.86684	6.22442	5.25765	2.94646	2.66057	1.09571	3.14382	6.95469	7.1415	7.29641	7.64102	4.19412	3.3111	1.29903	4.92396
ENSG00000215458	AATBC	antisense	NA	chr21	6810	1.95284	-1.01712	0.0278566	0.166918	-1.64814	0.00212073	0.00586621	-5.05886	1.6e-07	2.56e-06	-3.41072	8.76e-06	0.000546359	AATBC	3.29441	3.24518	3.24521	2.41624	3.0133	1.84228	1.52696	0.941153	1.93284	1.79686	1.00738	0.898011	-2.06192	-1.84094	-2.29894	-1.51765
ENSG00000142185	TRPM2	protein_coding	ncRNA_host	chr21	92919	7.01573	-0.918311	0.00245571	0.0448822	-0.294113	0.27464	0.353632	-1.47379	6.5e-05	0.000287322	-1.17967	0.000324601	0.00703717	TRPM2	7.56086	7.65101	7.82309	7.28981	7.02529	6.65909	6.30116	6.59232	7.33304	7.37983	7.14074	7.37122	6.65749	6.19967	5.26039	6.02488
ENSG00000142156	COL6A1	protein_coding	NA	chr21	23314	4.6618	0.462083	0.360926	0.619741	1.58662	0.00573453	0.013559	3.42485	1.1e-05	6.94e-05	1.83823	0.00162446	0.0222193	COL6A1	3.14817	3.28866	1.97089	1.39609	3.56157	2.04475	3.76563	2.5179	4.70668	4.10701	3.90235	4.08378	5.62566	6.59366	6.21781	5.58383
ENSG00000142173	COL6A2	protein_coding	NA	chr21	34753	3.76744	0.578109	0.384275	0.636607	0.998283	0.135874	0.196302	3.22607	0.000251119	0.000870584	2.22778	0.0031439	0.0352635	COL6A2	2.43828	2.73225	0.953558	0.323813	3.24118	0.76261	3.10219	1.52816	3.604	2.62237	2.73678	2.60099	4.47428	5.63961	5.58205	4.65852
ENSG00000283633	AC005301.9	lincRNA	overlapping_locus	chr22	13201	1.13035	-0.096189	0.728793	0.871209	0.885104	0.00556659	0.013209	2.08117	2.22e-06	1.95e-05	1.19607	0.000334657	0.00714015	AC005301.9	0.311897	0.360502	-0.299409	-0.0806654	-0.272602	-0.446697	0.335838	0.0982389	0.974022	0.995826	0.809419	1.04559	2.3257	2.28583	1.58576	2.2742
ENSG00000093072	CECR1	protein_coding	NA	chr22	43200	8.53069	-0.406336	0.0202947	0.143882	-0.909144	7e-05	0.000362349	-2.55594	5.26e-10	5.06e-08	-1.6468	6.49e-08	2.16e-05	CECR1	9.30009	9.24916	9.34243	9.10164	9.32052	8.7203	8.53915	8.6939	8.4226	8.35525	8.41979	8.31415	6.81962	6.84154	6.46924	6.76336
ENSG00000100024	UPB1	protein_coding	overlapping_locus	chr22	34284	0.937303	1.52741	0.310431	0.57462	8.59588	8.43e-07	1.07e-05	6.66681	2.07e-05	0.000114351	-1.92908	0.00326042	0.0360689	UPB1	-6.63875	-6.63875	-5.31866	-6.63875	-6.53012	-3.37645	-5.41022	-3.48904	3.24451	3.14629	1.80693	2.05054	1.72089	0.477386	-1.01034	0.616426
ENSG00000100068	LRP5L	protein_coding	NA	chr22	53960	3.19628	-0.25117	0.20927	0.471422	0.711089	0.00306508	0.00795681	-0.368255	0.0844212	0.125498	-1.07934	6.31e-05	0.00221324	LRP5L	3.07822	3.24583	3.11978	2.92948	2.95626	2.79599	2.76496	2.84076	4.10642	4.0736	3.47894	3.44456	2.89115	2.71451	2.28385	2.95205
ENSG00000100122	CRYBB1	protein_coding	NA	chr22	18811	2.868	0.308749	0.231314	0.494668	-4.02717	2.51e-09	1.72e-07	-2.46074	3.51e-07	4.62e-06	1.56643	7.99e-05	0.0026259	CRYBB1	3.17012	3.57309	3.75697	3.86092	4.0365	4.05758	3.61412	3.8845	-0.651035	-0.357575	-1.01461	0.197454	0.999002	0.847367	0.973879	1.68113
ENSG00000100276	RASL10A	protein_coding	overlapping_locus	chr22	6747	2.22433	-0.598188	0.0134937	0.115301	-1.17589	0.000110635	0.000517656	-2.65417	1.88e-08	5.45e-07	-1.47828	1.02e-05	0.000613477	RASL10A	3.06833	2.82179	3.08222	3.12082	2.82303	2.31745	2.02625	2.41093	2.23915	2.09436	1.56716	1.53427	0.469475	0.423536	0.11789	0.626084
ENSG00000128342	LIF	protein_coding	NA	chr22	6405	3.49816	-0.0750041	0.897878	0.955457	2.83476	0.000245917	0.00099201	4.83315	1.76e-06	1.61e-05	1.99838	0.0017319	0.0231775	LIF	0.48466	0.670203	0.0938628	0.357366	0.327131	0.524975	0.828026	-0.75505	1.94529	1.87025	4.29268	3.0764	5.42254	5.1597	5.60181	4.25365
ENSG00000185339	TCN2	protein_coding	NA	chr22	20441	5.19403	-0.278789	0.414812	0.659995	-1.42528	0.00120265	0.00362819	-2.6516	4.18e-06	3.23e-05	-1.22632	0.00257121	0.0303129	TCN2	5.66186	5.81715	6.25437	6.01382	6.20451	5.78867	4.98581	5.55043	4.93209	4.91195	3.88746	4.30701	3.82947	3.28078	2.53441	3.44982
ENSG00000100234	TIMP3	protein_coding	NA	chr22	61343	6.60846	4.16785	2.66e-05	0.00366848	-0.498676	0.448834	0.530014	2.26177	0.00411696	0.00913756	2.76045	0.000729289	0.012387	TIMP3	3.37095	3.38713	4.11083	4.66912	7.28447	8.099	7.75382	8.90367	2.86582	2.75932	3.74961	4.19789	4.03609	6.48667	7.1659	5.74738
ENSG00000100292	HMOX1	protein_coding	NA	chr22	13854	9.07173	0.181875	0.470399	0.702266	-3.93693	1.49e-09	1.22e-07	-2.32061	5.07e-07	6.1e-06	1.61632	1.68e-05	0.000881068	HMOX1	9.78468	9.74695	9.83878	10.0194	10.2745	10.1487	9.7374	9.88623	5.9086	5.6323	6.08052	6.14762	7.62929	7.19063	6.86016	8.20282
ENSG00000100079	LGALS2	protein_coding	NA	chr22	12371	5.05382	-0.938713	0.0125925	0.111293	2.48177	3.92e-06	3.57e-05	1.30291	0.00137671	0.00361543	-1.17886	0.00222755	0.0274375	LGALS2	4.33809	3.63871	3.51719	3.74034	3.15408	2.75543	3.41139	1.93652	6.40895	6.31367	6.56978	5.73212	5.16008	5.39665	5.25528	4.45432
ENSG00000128274	A4GALT	protein_coding	NA	chr22	29178	4.74529	-0.269627	0.571822	0.77545	5.77766	5.97e-09	3.02e-07	6.88065	8.86e-10	7.36e-08	1.10299	0.00480559	0.0459603	A4GALT	-0.709103	-0.972233	0.159916	-0.671406	-0.958621	-0.439759	-0.887054	-0.11541	5.33689	5.53045	4.7872	5.37999	6.7636	6.26211	5.14227	6.79137
ENSG00000075240	GRAMD4	protein_coding	NA	chr22	103779	7.61334	-1.09313	3.96e-06	0.00117873	-2.73718	1.17e-10	3.01e-08	-4.01262	1.39e-12	3.93e-09	-1.27544	7.61e-07	9.76e-05	GRAMD4	8.86282	8.96037	8.91433	8.98586	8.0392	7.9209	7.67197	7.66284	5.89748	5.89253	6.56256	6.38761	4.96798	4.96866	4.9343	4.90781
ENSG00000196664	TLR7	protein_coding	NA	chrX	23298	5.73477	-1.10707	0.0224953	0.150882	-5.137	1.13e-07	2.41e-06	-7.07714	7.28e-09	2.88e-07	-1.94014	0.00147758	0.0207319	TLR7	7.0525	7.23085	7.59561	6.94872	6.83738	5.96031	5.15372	6.03544	2.72892	2.28742	0.705302	2.09864	0.592945	0.205975	-1.25277	0.539199
ENSG00000130066	SAT1	protein_coding	NA	chrX	3054	9.82209	-0.0686081	0.800974	0.914093	-1.76456	2.28e-05	0.00014526	-0.50627	0.0895441	0.132189	1.25828	0.000394749	0.00794775	SAT1	10.2575	10.1093	10.0412	10.4747	10.5793	9.94378	10.0618	9.96832	8.74164	8.59163	8.23798	8.4314	10.2218	9.50975	8.82482	10.0879
ENSG00000184831	APOO	protein_coding	overlapping_locus	chrX	74582	3.89606	0.853428	0.00015377	0.00862329	1.2257	4.95e-06	4.29e-05	2.89872	1.82e-10	2.9e-08	1.67302	7.84e-08	2.39e-05	APOO	2.13946	2.25932	2.12376	2.53026	2.83836	2.94834	3.44035	3.09405	3.50504	3.24024	3.70246	3.25482	4.9801	5.11213	5.23269	5.11843
ENSG00000165175	MID1IP1	protein_coding	NA	chrX	5106	6.42731	-0.35706	0.00275042	0.047429	0.537191	0.000124555	0.000568653	-0.680555	1.11e-05	6.96e-05	-1.21775	8.24e-09	5.46e-06	MID1IP1	6.52818	6.29778	6.37685	6.6649	6.18916	6.00559	6.16585	6.12396	6.95596	7.13762	6.90868	7.07707	5.82894	5.94269	5.7459	5.68924
ENSG00000171659	GPR34	protein_coding	NA	chrX	8305	6.36405	-0.342179	0.465791	0.699284	-4.6585	4.72e-07	7.14e-06	-7.16927	1.11e-08	3.79e-07	-2.51077	0.000224261	0.00537797	GPR34	7.22962	7.3402	8.17394	7.33817	7.64729	7.40346	6.23972	7.43303	2.92195	2.57518	2.97022	3.22563	-0.677413	-0.0522194	-0.313826	1.54505
ENSG00000171657	GPR82	protein_coding	NA	chrX	5981	3.89749	-1.09269	0.0419131	0.20709	0.0888365	0.863399	0.891987	-3.96231	6.14e-06	4.35e-05	-4.05114	3.21e-06	0.000272983	GPR82	4.43147	4.28002	5.21027	3.92162	3.49185	3.56977	2.59676	3.77504	4.82611	4.74429	4.09236	4.52501	-1.04456	0.0143624	-0.0730239	1.66984
ENSG00000189221	MAOA	protein_coding	NA	chrX	91918	4.70234	0.144312	0.60769	0.796826	2.65656	4.06e-07	6.3e-06	3.65809	1.16e-08	3.91e-07	1.00153	0.00192156	0.0246637	MAOA	2.39049	2.38708	2.61492	2.21193	1.92939	2.5976	2.51489	2.93318	4.81932	4.77452	5.11767	5.31831	6.457	6.02468	5.14614	6.14567
ENSG00000124479	NDP	protein_coding	NA	chrX	24729	3.82633	3.18763	0.0877575	0.306121	9.40129	6.03e-05	0.000320776	13.4028	5.22e-07	6.24e-06	4.00152	0.00020763	0.00510082	NDP	-6.31306	-4.16977	-6.41791	-6.31306	-3.96137	-6.21305	-2.84352	-3.97392	0.160339	-0.544489	3.72708	-0.119903	6.39793	6.46633	5.99039	5.72564
ENSG00000017483	SLC38A5	protein_coding	NA	chrX	11720	1.52876	1.36847	0.0200411	0.143014	0.45112	0.414367	0.497031	2.82561	9.17e-05	0.000376825	2.37449	0.00034906	0.00730945	SLC38A5	0.15821	-0.308675	-0.934414	-0.49562	-0.395718	0.553123	1.71489	1.29036	0.287611	0.00997254	0.209947	-0.745449	2.46781	2.49388	2.89072	0.930837
ENSG00000102096	PIM2	protein_coding	NA	chrX	5843	3.77202	-0.290433	0.140491	0.386967	0.296386	0.138	0.198789	-0.841064	0.000584782	0.00175202	-1.13745	2.86e-05	0.00125961	PIM2	4.15127	3.92171	3.59462	3.97882	3.5626	3.56156	3.8559	3.45435	4.45916	4.47182	3.91788	3.91431	3.09807	2.85785	3.32927	3.00353
ENSG00000158352	SHROOM4	protein_coding	NA	chrX	222656	1.25384	0.93028	0.00298064	0.0500243	2.18813	1.11e-06	1.34e-05	4.24687	3.02e-10	3.7e-08	2.05873	3.57e-07	6.3e-05	SHROOM4	-1.12299	-1.48845	-1.38822	-1.82413	-0.809243	-0.346793	-0.342576	-0.550104	0.134681	0.645598	1.10336	0.790284	2.69524	2.96832	2.59792	2.79115
ENSG00000204131	NHSL2	protein_coding	overlapping_locus	chrX	250933	4.37052	-2.2322	0.00181406	0.0371866	-2.71001	0.000545236	0.00189051	-4.72933	5.33e-06	3.88e-05	-2.01932	0.00409668	0.0416116	NHSL2	5.95119	6.0973	6.53406	5.12782	4.72453	3.69899	2.7124	2.84435	2.62641	2.73544	3.94595	3.45486	2.16836	1.04881	-0.374933	1.126
ENSG00000242732	RGAG4	protein_coding	NA	chrX	4792	6.06332	-0.430736	0.111302	0.344301	-0.683764	0.0223992	0.0427653	-1.78021	1.29e-05	7.87e-05	-1.09645	0.000682528	0.011842	RGAG4	6.50615	6.58914	7.02695	6.39356	6.53722	6.47734	5.75184	6.14262	6.13732	5.94024	5.82563	6.0356	5.33474	4.90682	4.23881	4.86225
ENSG00000173198	CYSLTR1	protein_coding	NA	chrX	56228	4.02046	-0.868186	0.00182461	0.0372003	-1.08253	0.00044909	0.00161492	-3.40549	2.75e-09	1.49e-07	-2.32296	1.52e-07	3.44e-05	CYSLTR1	4.77154	5.00986	5.25462	4.7131	4.43818	4.07499	3.70704	4.0649	3.87512	3.69176	4.06835	3.84488	1.99204	1.75249	0.99752	1.21906
ENSG00000187808	SOWAHD	protein_coding	NA	chrX	1552	3.38661	-0.290698	0.244668	0.510037	-0.210116	0.414223	0.496988	-1.4112	7.3e-05	0.000314596	-1.20108	0.000232305	0.0054893	SOWAHD	3.83196	3.32452	3.8522	4.01317	3.09525	3.40253	3.26823	3.96656	3.3858	3.4893	3.5067	3.89425	2.02985	2.16651	2.31851	2.8576
ENSG00000188706	ZDHHC9	protein_coding	NA	chrX	40622	3.30946	1.15291	0.000176766	0.00913361	1.08177	0.000484725	0.00172133	2.4847	8.36e-08	1.59e-06	1.40293	2.23e-05	0.00104625	ZDHHC9	1.53488	1.92996	1.94818	1.88306	2.82877	3.05145	3.03401	2.99746	2.53821	2.54525	3.31068	2.96573	3.99562	4.48237	4.66832	3.79863
ENSG00000189420	ZFP92	protein_coding	NA	chrX	8160	2.50117	0.523174	0.207673	0.46904	-1.35466	0.00644765	0.0149336	0.480542	0.258225	0.330162	1.8352	0.000588516	0.0106527	ZFP92	2.46226	2.55826	2.18409	2.33811	2.50666	2.91952	3.11988	3.11936	0.462714	-0.20431	1.99776	0.860538	2.08199	3.15284	3.32628	2.62231
ENSG00000155962	CLIC2	protein_coding	overlapping_locus	chrX	58447	3.55815	-0.62595	0.0704223	0.272311	0.853773	0.0231777	0.0440406	-0.560046	0.114897	0.16359	-1.41382	0.0006076	0.010914	CLIC2	3.27393	3.45866	3.70005	3.55517	3.65759	2.41677	2.54618	2.31316	4.63996	4.40668	3.82427	4.44138	3.03936	2.53396	2.55595	3.43925
