# Supplementary material for: In vitro responses to platelet-rich-plasma are associated with variable clinical outcomes in patients with knee osteoarthritis
Source: Sci Rep. 2021 Jun 1;11:11493. doi: 10.1038/s41598-021-90174-x (PMC8169703; doi:10.1038/s41598-021-90174-x)
Supplement: Supplementary file 2 — Supplementary Information 2. [file 41598_2021_90174_MOESM2_ESM.xlsx]

## Sheet: Table S4_NanoString-MACS
Gene Name	Annotation	Class Name	Comments	Ctrl	PRP	TNF	TNF+PRP	Ctrl	PRP	TNF	TNF+PRP	Ctrl	PRP	TNF	TNF+PRP
ABL1		Endogenous	ENDOGENOUS	651.87	552.08	353.44	451.09	568.28	604.14	372.06	409.82	578.49	603.93	327.74	389
ACVR1B		Endogenous	ENDOGENOUS	86.38	102.95	265.55	277.5	94.57	136.19	227.31	308.68	101.55	108.37	256.35	300.05
ACVR1C		Endogenous	ENDOGENOUS	1.78	6.79	3.74	5.26	7.01	5.24	7.14	5.27	2.72	12.63	2.16	5.93
ACVR2A		Endogenous	ENDOGENOUS	121.11	122.18	355.31	245.93	139.23	117.86	529.04	300.25	146.89	152.56	551.65	297.68
AKT1		Endogenous	ENDOGENOUS	2616.37	3112.26	1350.19	1547.92	2613.75	2937.77	1191.62	1657.19	2821.72	3109.1	1365.06	1686.44
AKT2		Endogenous	ENDOGENOUS	1351.82	1396.05	1224.89	1177.05	1344.97	1343.6	1169.19	1221.03	1350.11	1487.74	1188.75	1260.68
AKT3		Endogenous	ENDOGENOUS	173.65	162.91	391.78	414.27	174.25	139.69	374.1	301.31	164.12	191.49	333.15	406.79
ALK		Endogenous	ENDOGENOUS	10.69	9.05	10.29	19.73	13.13	6.98	17.33	18.96	9.07	11.57	12.98	17.79
ALKBH2		Endogenous	ENDOGENOUS	16.03	29.41	28.05	26.3	15.76	27.06	40.77	59	9.97	22.1	36.78	36.76
ALKBH3		Endogenous	ENDOGENOUS	259.14	256.81	264.61	239.36	238.17	237.47	240.57	260.22	236.65	253.57	226.07	236.01
AMER1		Endogenous	ENDOGENOUS	25.83	29.41	38.34	23.67	24.52	25.32	39.75	32.66	27.2	28.41	46.51	33.21
AMH		Endogenous	ENDOGENOUS	7.12	10.18	16.83	11.84	7.88	9.6	11.21	3.16	5.44	5.26	7.57	4.74
ANGPT1		Endogenous	ENDOGENOUS	16.92	40.73	12.16	10.52	15.76	19.21	11.21	13.7	23.57	28.41	5.41	17.79
APC		Endogenous	ENDOGENOUS	213.73	216.08	210.38	186.75	204.9	225.24	190.62	219.13	214.89	227.26	202.27	193.31
APH1B		Endogenous	ENDOGENOUS	220.85	192.32	124.36	164.39	190.89	189.45	125.38	125.37	221.24	243.05	127.64	131.64
AR		Endogenous	ENDOGENOUS	13.36	2.26	8.42	17.1	2.63	7.86	9.17	14.75	9.07	6.31	11.9	14.23
ARID1A		Endogenous	ENDOGENOUS	529.86	561.14	576.92	593.13	605.06	591.92	573.89	576.28	592.09	586.05	560.3	587.05
ARID1B		Endogenous	ENDOGENOUS	597.54	573.58	537.64	483.97	588.42	524.7	466.86	463.55	597.53	676.53	468.36	476.76
ARID2		Endogenous	ENDOGENOUS	631.38	599.6	700.34	687.82	626.95	632.08	725.78	623.68	693.64	576.58	684.69	600.1
ARNT2		Endogenous	ENDOGENOUS	10.69	18.1	24.31	134.14	15.76	18.33	48.93	56.89	8.16	14.73	60.57	161.29
ASXL1		Endogenous	ENDOGENOUS	340.18	398.23	366.53	416.9	382.65	340.48	382.26	396.12	379.01	369.3	340.72	356.98
ATM		Endogenous	ENDOGENOUS	581.51	518.15	327.26	293.28	553.4	438.26	345.56	300.25	528.62	582.89	327.74	262.1
ATR		Endogenous	ENDOGENOUS	131.8	176.49	199.16	244.62	155.86	185.08	243.62	241.26	192.23	169.4	204.43	203.99
ATRX		Endogenous	ENDOGENOUS	839.77	811.16	557.28	672.04	837.1	804.07	598.36	516.22	812.42	836.46	488.91	540.8
AXIN1		Endogenous	ENDOGENOUS	301.89	231.92	208.51	194.64	269.69	275.88	205.91	199.12	265.67	277.77	206.6	219.4
AXIN2		Endogenous	ENDOGENOUS	8.91	14.71	9.35	3.95	10.51	7.86	4.08	13.7	5.44	15.78	4.33	17.79
B2M		Endogenous	ENDOGENOUS	128486	121081	148429	134433	129490	116920	156803	124503	133141	140930	167223	168043
BAD		Endogenous	ENDOGENOUS	400.74	340.53	332.87	369.56	372.14	339.61	268.09	271.81	386.26	407.18	321.25	347.49
BAIAP3		Endogenous	ENDOGENOUS	9.8	6.79	6.55	3.95	11.38	10.48	9.17	15.8	7.25	12.63	9.73	14.23
BAMBI		Endogenous	ENDOGENOUS	12.47	13.58	8.42	11.84	9.63	6.98	9.17	22.12	10.88	11.57	12.98	16.6
BAP1		Endogenous	ENDOGENOUS	711.53	741.02	650.78	727.27	653.22	668.75	642.19	687.95	670.98	723.88	634.94	820.69
BAX		Endogenous	ENDOGENOUS	1930.67	2262.64	2327.3	2705.25	2057.73	2241.96	2389.35	2986.73	2196.99	2016.97	2507.3	2991
BCL2		Endogenous	ENDOGENOUS	31.17	71.27	97.24	124.94	30.65	81.19	79.51	105.35	38.08	70.49	57.33	115.04
BCL2A1		Endogenous	ENDOGENOUS	13.36	118.79	82.28	85.48	17.51	62.86	109.07	172.78	15.41	123.1	147.11	109.11
BCL2L1		Endogenous	ENDOGENOUS	516.51	610.91	521.75	487.92	441.32	653.03	515.79	484.62	500.51	628.13	551.65	475.57
BCOR		Endogenous	ENDOGENOUS	252.02	244.37	166.44	106.53	271.45	257.55	140.67	119.05	272.02	254.62	149.27	126.9
BDNF		Endogenous	ENDOGENOUS	11.58	14.71	4.68	7.89	8.76	10.48	12.23	16.86	8.16	18.94	8.65	15.42
BID		Endogenous	ENDOGENOUS	617.14	651.64	1153.83	1012.66	579.67	634.7	1155.94	1139.91	563.08	692.31	1246.08	1043.65
BIRC3		Endogenous	ENDOGENOUS	31.17	52.04	262.74	297.22	25.39	33.18	351.67	268.65	30.83	69.44	408.87	298.86
BIRC7		Endogenous	ENDOGENOUS	14.25	18.1	8.42	7.89	7.88	10.48	4.08	7.37	8.16	7.37	4.33	3.56
BMP2		Endogenous	ENDOGENOUS	19.59	115.39	24.31	65.76	18.39	100.4	31.6	25.28	9.97	130.47	29.2	28.46
BMP4		Endogenous	ENDOGENOUS	5.34	3.39	5.61	2.63	4.38	3.49	3.06	3.16	2.72	2.1	6.49	3.56
BMP5		Endogenous	ENDOGENOUS	16.92	28.28	13.09	18.41	8.76	12.22	13.25	14.75	18.13	9.47	16.22	10.67
BMP6		Endogenous	ENDOGENOUS	36.51	23.76	16.83	11.84	21.02	13.97	10.19	43.19	16.32	33.67	19.47	27.28
BMP7		Endogenous	ENDOGENOUS	8.01	11.31	5.61	13.15	2.63	5.24	8.15	7.37	8.16	6.31	9.73	8.3
BMP8A		Endogenous	ENDOGENOUS	6.23	6.79	8.42	6.58	5.25	6.11	8.15	9.48	6.35	8.42	6.49	4.74
BMPR1B		Endogenous	ENDOGENOUS	74.8	47.52	59.84	48.66	70.05	72.46	61.16	55.84	62.56	65.23	69.23	62.86
BNIP3		Endogenous	ENDOGENOUS	270.72	197.98	244.98	265.66	227.66	297.71	221.2	467.76	255.7	192.54	253.11	259.73
BRAF		Endogenous	ENDOGENOUS	330.39	351.84	329.13	313	357.26	312.55	338.42	271.81	349.09	321.96	289.89	308.35
BRCA1		Endogenous	ENDOGENOUS	120.22	119.92	129.03	124.94	117.33	115.24	104.99	126.42	119.69	122.05	102.76	123.34
BRCA2		Endogenous	ENDOGENOUS	111.32	56.57	84.15	84.17	98.95	79.45	124.36	116.94	94.3	88.38	99.51	138.76
BRIP1		Endogenous	ENDOGENOUS	24.04	23.76	13.09	7.89	23.64	13.1	7.14	25.28	25.39	17.89	12.98	17.79
C19orf40		Endogenous	ENDOGENOUS	134.47	144.81	100.05	111.79	108.58	118.73	91.74	99.03	128.75	150.46	96.27	116.22
CACNA1C		Endogenous	ENDOGENOUS	9.8	10.18	16.83	14.47	13.13	12.22	12.23	18.96	14.51	13.68	8.65	17.79
CACNA1D		Endogenous	ENDOGENOUS	8.91	11.31	19.64	26.3	6.13	6.11	37.72	26.34	9.07	8.42	24.88	36.76
CACNA1E		Endogenous	ENDOGENOUS	10.69	12.44	11.22	5.26	3.5	13.97	13.25	8.43	9.97	11.57	9.73	14.23
CACNA1G		Endogenous	ENDOGENOUS	4.45	4.53	4.68	17.1	2.63	8.73	3.06	26.34	6.35	10.52	5.41	16.6
CACNA1H		Endogenous	ENDOGENOUS	12.47	11.31	7.48	15.78	15.76	13.1	12.23	5.27	12.69	17.89	14.06	7.12
CACNA2D1		Endogenous	ENDOGENOUS	17.81	10.18	12.16	22.36	9.63	11.35	18.35	20.02	14.51	8.42	10.82	10.67
CACNA2D2		Endogenous	ENDOGENOUS	11.58	10.18	14.96	13.15	11.38	13.1	13.25	12.64	11.79	10.52	14.06	8.3
CACNA2D3		Endogenous	ENDOGENOUS	3.56	12.44	5.61	3.95	7.01	4.37	3.06	5.27	3.63	6.31	2.16	7.12
CACNA2D4		Endogenous	ENDOGENOUS	28.5	26.02	11.22	9.21	25.39	29.68	3.06	10.54	22.67	27.36	8.65	10.67
CACNB2		Endogenous	ENDOGENOUS	5.34	2.26	2.81	1.32	3.5	4.37	7.14	2.11	3.63	5.26	4.33	7.12
CACNB3		Endogenous	ENDOGENOUS	11.58	16.97	10.29	10.52	10.51	13.97	10.19	21.07	15.41	19.99	7.57	14.23
CACNB4		Endogenous	ENDOGENOUS	9.8	12.44	5.61	14.47	13.13	12.22	6.12	17.91	9.07	16.83	8.65	10.67
CACNG1		Endogenous	ENDOGENOUS	12.47	10.18	17.77	24.99	15.76	11.35	23.44	28.45	18.13	12.63	12.98	21.35
CACNG4		Endogenous	ENDOGENOUS	4.45	10.18	9.35	9.21	5.25	5.24	13.25	7.37	5.44	7.37	17.31	9.49
CACNG6		Endogenous	ENDOGENOUS	5.34	10.18	8.42	7.89	2.63	3.49	6.12	9.48	3.63	4.21	1.08	3.56
CALML3		Endogenous	ENDOGENOUS	6.23	2.26	4.68	13.15	3.5	4.37	10.19	11.59	7.25	6.31	6.49	2.37
CALML5		Endogenous	ENDOGENOUS	13.36	9.05	9.35	15.78	7.01	6.98	13.25	8.43	9.07	13.68	7.57	14.23
CALML6		Endogenous	ENDOGENOUS	4.45	5.66	1.87	5.26	1.75	4.37	2.04	2.11	4.53	4.21	5.41	4.74
CAMK2B		Endogenous	ENDOGENOUS	8.01	24.89	17.77	14.47	13.13	12.22	12.23	13.7	15.41	16.83	17.31	24.91
CAPN2		Endogenous	ENDOGENOUS	1489.85	1091.72	576.92	601.02	1610.28	1391.62	464.82	923.94	1746.35	1287.83	477.01	777.99
CARD11		Endogenous	ENDOGENOUS	7.12	2.26	1.87	1.32	5.25	3.49	4.08	3.16	7.25	4.21	2.16	2.37
CASP10		Endogenous	ENDOGENOUS	333.95	317.9	97.24	156.5	380.02	356.2	122.32	126.42	331.86	400.87	116.82	137.57
CASP12		Endogenous	ENDOGENOUS	8.91	7.92	10.29	13.15	7.01	5.24	13.25	13.7	7.25	5.26	4.33	14.23
CASP3		Endogenous	ENDOGENOUS	877.17	1010.27	687.25	708.86	827.47	983.04	689.08	644.75	856.85	1139.48	705.24	722.25
CASP7		Endogenous	ENDOGENOUS	155.84	148.2	252.46	370.87	161.99	183.34	258.91	298.15	138.73	172.55	273.66	359.35
CASP8		Endogenous	ENDOGENOUS	832.64	986.51	809.74	740.43	911.53	962.09	704.37	723.77	923.95	972.19	743.1	756.65
CASP9		Endogenous	ENDOGENOUS	155.84	73.54	115.94	105.21	143.6	98.65	110.09	128.53	116.97	123.1	113.57	156.55
CBL		Endogenous	ENDOGENOUS	857.58	1009.14	648.91	633.9	902.77	883.51	615.69	574.17	951.15	966.92	548.4	488.62
CBLC		Endogenous	ENDOGENOUS	8.01	2.26	3.74	2.63	2.63	2.62	6.12	3.16	3.63	5.26	3.24	2.37
CCNA1		Endogenous	ENDOGENOUS	8.91	12.44	14.03	27.62	9.63	6.11	12.23	17.91	9.97	12.63	12.98	21.35
CCNA2		Endogenous	ENDOGENOUS	34.73	22.63	14.03	35.51	29.77	19.21	15.29	41.09	30.83	26.3	12.98	53.37
CCNB1		Endogenous	ENDOGENOUS	53.43	80.32	56.1	81.54	60.42	57.62	67.28	104.3	49.87	70.49	60.57	83.02
CCNB3		Endogenous	ENDOGENOUS	11.58	15.84	19.64	11.84	20.14	13.1	19.37	14.75	10.88	18.94	19.47	14.23
CCND1		Endogenous	ENDOGENOUS	24.04	97.29	273.96	223.57	18.39	81.19	130.48	520.44	14.51	110.48	98.43	259.73
CCND2		Endogenous	ENDOGENOUS	8.91	39.6	8.42	21.04	8.76	32.3	6.12	52.68	13.6	39.98	6.49	14.23
CCND3		Endogenous	ENDOGENOUS	321.48	330.35	676.03	986.36	326.61	323.9	680.92	841.76	337.3	318.8	735.53	893.03
CCNE1		Endogenous	ENDOGENOUS	40.96	52.04	35.53	74.96	33.27	39.29	34.66	82.17	29.92	45.24	29.2	84.2
CCNE2		Endogenous	ENDOGENOUS	18.7	14.71	7.48	15.78	16.64	5.24	16.31	18.96	14.51	12.63	10.82	21.35
CCNO		Endogenous	ENDOGENOUS	5.34	2.26	7.48	9.21	6.13	5.24	4.08	6.32	7.25	6.31	7.57	7.12
CCR7		Endogenous	ENDOGENOUS	14.25	12.44	20.57	19.73	9.63	6.11	24.46	9.48	9.97	6.31	31.37	21.35
CD14		Endogenous	ENDOGENOUS	41124.6	35297.2	42522.5	54407.5	46871.6	48208.3	35356.1	47355.7	48992.1	42136.5	38913.9	61794.7
CD19		Endogenous	ENDOGENOUS	22.26	28.28	14.03	23.67	23.64	28.81	14.27	10.54	33.55	33.67	11.9	17.79
CD40		Endogenous	ENDOGENOUS	42.75	73.54	476.87	398.49	64.8	78.57	773.68	473.03	68.91	74.7	831.8	496.92
CDC14A		Endogenous	ENDOGENOUS	170.98	142.55	144	178.86	157.61	153.65	176.35	154.87	145.08	144.14	159	164.85
CDC14B		Endogenous	ENDOGENOUS	8.01	12.44	10.29	18.41	6.13	8.73	6.12	18.96	9.97	8.42	6.49	16.6
CDC25A		Endogenous	ENDOGENOUS	7.12	9.05	7.48	9.21	10.51	4.37	3.06	26.34	2.72	8.42	6.49	13.05
CDC25B		Endogenous	ENDOGENOUS	229.76	254.55	199.16	269.6	262.69	269.77	224.26	211.76	299.22	312.49	250.95	222.96
CDC25C		Endogenous	ENDOGENOUS	3.56	6.79	5.61	5.26	1	4.37	5.1	5.27	4.53	2.1	2.16	7.12
CDC6		Endogenous	ENDOGENOUS	19.59	18.1	37.4	49.98	7.88	15.71	39.75	60.05	19.04	17.89	27.04	55.74
CDC7		Endogenous	ENDOGENOUS	65.01	74.67	57.04	59.18	56.92	56.75	60.14	61.1	48.06	44.19	44.35	56.93
CDH1		Endogenous	ENDOGENOUS	3.56	14.71	12.16	14.47	7.88	4.37	17.33	4.21	5.44	3.16	15.14	13.05
CDK2		Endogenous	ENDOGENOUS	66.79	55.43	49.56	49.98	54.29	61.99	58.1	60.05	76.16	62.08	50.84	81.83
CDK4		Endogenous	ENDOGENOUS	272.5	351.84	391.78	406.38	249.55	390.25	374.1	497.26	310.1	374.57	396.97	411.53
CDK6		Endogenous	ENDOGENOUS	40.07	81.46	31.79	46.03	40.28	94.29	50.97	38.98	35.36	75.75	42.18	40.32
CDKN1A		Endogenous	ENDOGENOUS	1193.31	772.69	1294.09	569.46	1602.4	1225.74	1611.59	1251.58	1046.36	992.18	1711.19	1069.74
CDKN1B		Endogenous	ENDOGENOUS	122.89	101.82	77.61	78.91	126.09	98.65	82.57	67.43	107.9	104.16	87.61	65.23
CDKN1C		Endogenous	ENDOGENOUS	468.42	107.48	11.22	30.25	366.01	76.83	18.35	18.96	334.58	187.28	23.8	27.28
CDKN2A		Endogenous	ENDOGENOUS	11.58	18.1	10.29	17.1	17.51	10.48	13.25	18.96	10.88	21.04	16.22	16.6
CDKN2B		Endogenous	ENDOGENOUS	25.83	70.14	73.87	77.59	27.14	88.18	128.44	60.05	38.08	77.86	123.31	79.46
CDKN2C		Endogenous	ENDOGENOUS	130.91	79.19	60.78	80.22	110.33	57.62	56.06	49.52	131.47	96.8	70.31	81.83
CDKN2D		Endogenous	ENDOGENOUS	53.43	19.23	61.71	81.54	72.68	31.43	82.57	74.8	47.15	35.77	65.98	74.72
CEBPA		Endogenous	ENDOGENOUS	2556.71	3040.99	359.99	234.1	2421.99	2530.94	325.17	386.64	2766.41	2532.52	355.87	275.14
CEBPE		Endogenous	ENDOGENOUS	247.57	99.56	13.09	17.1	232.92	153.65	17.33	20.02	311.01	135.73	17.31	14.23
CHAD		Endogenous	ENDOGENOUS	7.12	6.79	1	6.58	6.13	3.49	9.17	8.43	6.35	10.52	5.41	3.56
CHEK1		Endogenous	ENDOGENOUS	24.04	19.23	23.38	48.66	27.14	24.45	15.29	54.78	11.79	33.67	19.47	67.6
CHEK2		Endogenous	ENDOGENOUS	114.88	181.01	92.57	84.17	107.7	140.56	122.32	102.19	108.81	153.61	90.86	91.32
CHUK		Endogenous	ENDOGENOUS	559.25	504.57	678.83	712.81	505.24	502.87	712.52	681.63	569.42	483.99	733.37	781.55
CIC		Endogenous	ENDOGENOUS	418.55	323.56	509.59	382.71	380.02	364.93	538.22	352.93	429.79	390.35	531.1	405.6
CLCF1		Endogenous	ENDOGENOUS	5.34	18.1	6.55	56.55	13.13	17.46	12.23	61.1	4.53	13.68	8.65	52.18
CNTFR		Endogenous	ENDOGENOUS	10.69	5.66	5.61	2.63	3.5	6.98	10.19	5.27	12.69	11.57	4.33	11.86
COL11A1		Endogenous	ENDOGENOUS	4.45	1.13	7.48	1.32	5.25	1	3.06	3.16	1.81	2.1	2.16	5.93
COL11A2		Endogenous	ENDOGENOUS	1.78	11.31	9.35	10.52	1	4.37	6.12	6.32	4.53	9.47	4.33	8.3
COL1A1		Endogenous	ENDOGENOUS	4.45	5.66	9.35	14.47	6.13	8.73	9.17	8.43	6.35	5.26	8.65	7.12
COL1A2		Endogenous	ENDOGENOUS	2.67	4.53	1	2.63	3.5	1.75	2.04	2.11	1.81	2.1	2.16	2.37
COL24A1		Endogenous	ENDOGENOUS	8.91	3.39	38.34	65.76	5.25	8.73	28.54	100.08	7.25	9.47	34.61	74.72
COL27A1		Endogenous	ENDOGENOUS	6.23	6.79	6.55	9.21	5.25	5.24	6.12	13.7	4.53	8.42	5.41	10.67
COL2A1		Endogenous	ENDOGENOUS	17.81	21.5	26.18	38.14	21.02	22.7	22.43	26.34	15.41	24.2	24.88	15.42
COL3A1		Endogenous	ENDOGENOUS	8.01	3.39	1	2.63	4.38	5.24	3.06	5.27	4.53	3.16	5.41	1.19
COL4A3		Endogenous	ENDOGENOUS	6.23	6.79	3.74	5.26	4.38	4.37	5.1	4.21	3.63	5.26	3.24	3.56
COL4A4		Endogenous	ENDOGENOUS	3.56	2.26	2.81	3.95	2.63	4.37	7.14	2.11	4.53	5.26	1.08	1.19
COL4A5		Endogenous	ENDOGENOUS	1	7.92	2.81	1.32	3.5	3.49	4.08	9.48	7.25	7.37	2.16	8.3
COL4A6		Endogenous	ENDOGENOUS	2.67	2.26	3.74	10.52	5.25	7.86	5.1	7.37	3.63	11.57	5.41	3.56
COL5A1		Endogenous	ENDOGENOUS	9.8	12.44	13.09	15.78	11.38	9.6	9.17	11.59	7.25	9.47	9.73	11.86
COL5A2		Endogenous	ENDOGENOUS	4.45	3.39	5.61	5.26	4.38	5.24	4.08	10.54	3.63	2.1	5.41	14.23
COL6A6		Endogenous	ENDOGENOUS	6.23	6.79	10.29	1.32	7.01	8.73	17.33	4.21	4.53	6.31	15.14	9.49
COMP		Endogenous	ENDOGENOUS	8.01	5.66	8.42	9.21	4.38	5.24	8.15	12.64	5.44	8.42	5.41	5.93
CREB3L1		Endogenous	ENDOGENOUS	5.34	5.66	5.61	5.26	5.25	6.11	3.06	7.37	3.63	2.1	4.33	5.93
CREB3L3		Endogenous	ENDOGENOUS	1	2.26	1.87	1.32	2.63	3.49	3.06	2.11	1	1.05	4.33	4.74
CREB3L4		Endogenous	ENDOGENOUS	80.15	78.06	89.76	68.39	78.81	70.72	79.51	97.98	77.07	88.38	81.12	100.81
CREB5		Endogenous	ENDOGENOUS	288.53	152.73	235.63	98.64	326.61	221.75	236.49	109.57	328.23	159.93	248.78	105.55
CREBBP		Endogenous	ENDOGENOUS	73.91	59.96	44.88	64.44	56.04	34.92	40.77	47.41	69.82	64.18	45.43	49.81
CRLF2		Endogenous	ENDOGENOUS	4.45	9.05	9.35	10.52	4.38	8.73	6.12	12.64	1.81	6.31	7.57	8.3
CSF1R		Endogenous	ENDOGENOUS	1752.56	1848.58	1036.02	1323.03	1503.46	1657.9	947.99	1239.99	1533.27	1904.39	990.8	1255.94
CSF2		Endogenous	ENDOGENOUS	2.67	3.39	1.87	1.32	4.38	1.75	3.06	2.11	2.72	4.21	2.16	4.74
CSF3		Endogenous	ENDOGENOUS	3.56	5.66	3.74	5.26	5.25	3.49	5.1	5.27	2.72	6.31	1.08	4.74
CSF3R		Endogenous	ENDOGENOUS	1256.54	1055.52	546.99	428.74	1172.47	912.32	364.93	315	1150.63	980.6	424.01	424.58
CTNNB1		Endogenous	ENDOGENOUS	6127.72	6708.73	3922.47	4568.81	5519.09	5996.89	3553.45	4199.33	5364.18	5902.56	3685.23	4281.33
CUL1		Endogenous	ENDOGENOUS	703.52	714.99	675.09	760.15	647.97	723.75	626.9	804.89	652.84	636.55	659.81	769.69
CXXC4		Endogenous	ENDOGENOUS	3.56	11.31	6.55	9.21	4.38	6.11	6.12	4.21	6.35	6.31	9.73	4.74
CYLD		Endogenous	ENDOGENOUS	886.97	728.57	1372.63	1415.09	882.63	739.46	1383.25	1309.52	798.82	892.22	1429.96	1423.16
DAXX		Endogenous	ENDOGENOUS	566.38	550.95	938.77	990.3	544.64	529.06	1004.06	982.93	552.19	538.7	982.15	1115.99
DDB2		Endogenous	ENDOGENOUS	291.2	212.69	254.33	168.34	273.2	220.01	225.28	278.13	231.21	265.14	228.23	257.35
DDIT3		Endogenous	ENDOGENOUS	339.29	366.55	215.06	276.18	316.98	404.22	206.93	246.52	296.5	427.17	221.74	224.15
DDIT4		Endogenous	ENDOGENOUS	470.2	459.32	978.98	725.96	733.78	573.59	902.12	1193.64	437.95	187.28	920.5	884.73
DKK1		Endogenous	ENDOGENOUS	10.69	2.26	1.87	3.95	8.76	11.35	4.08	14.75	4.53	8.42	12.98	10.67
DKK2		Endogenous	ENDOGENOUS	14.25	11.31	13.09	13.15	10.51	12.22	17.33	27.39	9.07	18.94	14.06	36.76
DKK4		Endogenous	ENDOGENOUS	12.47	14.71	9.35	21.04	14.01	13.1	12.23	10.54	13.6	12.63	14.06	16.6
DLL1		Endogenous	ENDOGENOUS	55.21	27.15	77.61	152.56	37.65	12.22	64.22	57.94	34.46	33.67	72.47	107.92
DLL3		Endogenous	ENDOGENOUS	12.47	9.05	6.55	2.63	6.13	1.75	5.1	1.05	2.72	7.37	10.82	2.37
DLL4		Endogenous	ENDOGENOUS	1.78	1.13	1.87	6.58	7.01	1	2.04	3.16	6.35	8.42	8.65	4.74
DNMT1		Endogenous	ENDOGENOUS	1421.28	1426.6	994.88	919.29	1499.08	1833.38	979.59	1028.23	1553.22	1739.2	1000.54	915.56
DNMT3A		Endogenous	ENDOGENOUS	266.27	350.71	145.87	59.18	309.1	397.23	139.65	64.26	337.3	325.11	133.04	59.3
DTX1		Endogenous	ENDOGENOUS	5.34	5.66	5.61	1.32	4.38	1	6.12	1.05	7.25	4.21	2.16	3.56
DTX3		Endogenous	ENDOGENOUS	4.45	7.92	5.61	7.89	3.5	1.75	3.06	10.54	5.44	5.26	12.98	8.3
DTX4		Endogenous	ENDOGENOUS	24.04	26.02	43.95	64.44	19.26	16.59	58.1	65.32	25.39	26.3	58.41	66.41
DUSP10		Endogenous	ENDOGENOUS	611.79	385.78	921.94	615.49	597.18	355.33	840.96	588.92	528.62	471.36	946.46	727
DUSP2		Endogenous	ENDOGENOUS	104.19	226.26	107.53	198.59	128.72	291.59	249.74	374	87.95	113.63	345.05	193.31
DUSP4		Endogenous	ENDOGENOUS	3.56	9.05	7.48	6.58	7.88	14.84	3.06	9.48	8.16	4.21	8.65	1.19
DUSP5		Endogenous	ENDOGENOUS	37.4	123.31	72.93	81.54	69.17	212.15	93.78	159.08	30.83	126.26	130.88	129.27
DUSP6		Endogenous	ENDOGENOUS	1081.99	1984.34	5223.1	4808.16	2663.66	4718.77	6185.4	5707.97	2968.61	1836	6210.91	4726.07
DUSP8		Endogenous	ENDOGENOUS	16.03	16.97	2.81	6.58	18.39	15.71	6.12	10.54	9.97	19.99	14.06	4.74
E2F1		Endogenous	ENDOGENOUS	11.58	10.18	4.68	10.52	3.5	8.73	10.19	18.96	9.07	10.52	8.65	21.35
E2F5		Endogenous	ENDOGENOUS	6.23	18.1	21.51	38.14	4.38	8.73	11.21	23.18	5.44	9.47	11.9	26.09
EFNA1		Endogenous	ENDOGENOUS	8.01	9.05	7.48	11.84	8.76	10.48	16.31	12.64	6.35	11.57	8.65	14.23
EFNA2		Endogenous	ENDOGENOUS	9.8	11.31	7.48	22.36	7.01	6.11	12.23	7.37	13.6	10.52	8.65	11.86
EFNA3		Endogenous	ENDOGENOUS	34.73	45.25	37.4	28.93	26.27	38.41	26.5	32.66	29.02	35.77	30.29	41.51
EFNA5		Endogenous	ENDOGENOUS	7.12	5.66	5.61	15.78	4.38	7.86	9.17	13.7	8.16	7.37	5.41	11.86
EGF		Endogenous	ENDOGENOUS	6.23	4.53	5.61	10.52	1.75	1.75	13.25	5.27	7.25	9.47	1.08	5.93
EGFR		Endogenous	ENDOGENOUS	13.36	14.71	11.22	24.99	10.51	9.6	8.15	9.48	19.04	16.83	7.57	15.42
EIF4EBP1		Endogenous	ENDOGENOUS	983.14	968.41	806	700.97	977.2	883.51	707.43	997.68	1011.9	966.92	696.59	857.45
ENDOG		Endogenous	ENDOGENOUS	361.55	401.62	309.5	284.07	355.51	363.18	241.59	438.26	424.35	300.91	233.64	364.09
EP300		Endogenous	ENDOGENOUS	1973.41	1743.37	1662.49	1755.72	1980.67	1839.49	1740.03	1505.48	1948.55	1879.14	1578.15	1451.62
EPHA2		Endogenous	ENDOGENOUS	7.12	7.92	8.42	2.63	5.25	2.62	5.1	2.11	1.81	3.16	3.24	5.93
EPO		Endogenous	ENDOGENOUS	6.23	10.18	5.61	9.21	7.01	4.37	11.21	10.54	5.44	10.52	7.57	8.3
EPOR		Endogenous	ENDOGENOUS	251.13	200.24	98.18	97.32	252.18	192.94	79.51	55.84	238.47	237.79	88.7	87.76
ERBB2		Endogenous	ENDOGENOUS	25.83	24.89	16.83	21.04	27.14	22.7	17.33	24.23	23.57	27.36	25.96	24.91
ERCC2		Endogenous	ENDOGENOUS	76.59	79.19	113.14	89.43	82.31	85.56	67.28	122.21	87.05	86.28	74.63	88.95
ERCC6		Endogenous	ENDOGENOUS	295.66	236.45	215.99	167.02	288.08	202.54	178.39	115.89	224.87	233.58	178.47	125.71
ETS2		Endogenous	ENDOGENOUS	1576.23	1552.17	978.98	1129.71	1665.45	1629.09	1759.39	912.35	1870.57	1440.39	1773.93	1042.46
ETV1		Endogenous	ENDOGENOUS	3.56	5.66	8.42	6.58	6.13	9.6	1.02	11.59	6.35	5.26	10.82	9.49
ETV4		Endogenous	ENDOGENOUS	4.45	4.53	9.35	7.89	5.25	4.37	6.12	9.48	3.63	7.37	5.41	5.93
ETV7		Endogenous	ENDOGENOUS	8.91	10.18	12.16	19.73	9.63	5.24	25.48	29.5	13.6	8.42	31.37	53.37
EYA1		Endogenous	ENDOGENOUS	13.36	3.39	6.55	3.95	3.5	4.37	8.15	6.32	5.44	7.37	6.49	10.67
EZH2		Endogenous	ENDOGENOUS	115.77	130.1	171.11	219.63	98.95	94.29	201.83	233.88	107.9	132.57	175.23	257.35
FANCA		Endogenous	ENDOGENOUS	28.5	40.73	19.64	31.56	11.38	28.81	18.35	48.46	11.79	21.04	22.71	32.02
FANCB		Endogenous	ENDOGENOUS	37.4	41.86	30.86	11.84	29.77	30.56	21.41	30.55	38.08	27.36	23.8	26.09
FANCC		Endogenous	ENDOGENOUS	119.33	112	125.29	118.36	127.84	101.27	144.75	112.73	127.85	93.64	104.92	111.48
FANCE		Endogenous	ENDOGENOUS	74.8	73.54	79.48	59.18	61.29	53.26	75.43	77.96	50.78	65.23	80.04	61.67
FANCF		Endogenous	ENDOGENOUS	137.14	164.04	144.93	144.67	122.59	136.19	159.02	152.76	131.47	147.3	146.02	143.5
FANCG		Endogenous	ENDOGENOUS	71.24	78.06	59.84	56.55	66.55	79.45	46.89	81.12	65.28	79.96	35.69	71.16
FANCL		Endogenous	ENDOGENOUS	168.31	170.83	156.15	182.8	144.48	136.19	179.41	165.4	145.98	133.62	136.29	152.99
FAS		Endogenous	ENDOGENOUS	67.68	69.01	111.27	131.51	63.05	57.62	180.42	128.53	58.94	68.39	220.66	154.18
FASLG		Endogenous	ENDOGENOUS	14.25	20.36	13.09	5.26	20.14	13.1	10.19	20.02	17.23	23.15	14.06	21.35
FBXW7		Endogenous	ENDOGENOUS	74.8	91.64	99.11	84.17	75.3	87.3	106.01	112.73	77.98	85.22	97.35	94.88
FEN1		Endogenous	ENDOGENOUS	37.4	39.6	52.36	61.81	42.03	43.65	56.06	62.16	40.8	38.93	67.06	65.23
FGF1		Endogenous	ENDOGENOUS	4.45	9.05	7.48	5.26	8.76	7.86	6.12	5.27	1.81	5.26	5.41	4.74
FGF10		Endogenous	ENDOGENOUS	7.12	10.18	6.55	7.89	10.51	13.1	8.15	11.59	9.97	15.78	4.33	14.23
FGF11		Endogenous	ENDOGENOUS	13.36	10.18	12.16	7.89	19.26	13.1	7.14	11.59	19.04	15.78	10.82	10.67
FGF12		Endogenous	ENDOGENOUS	6.23	1.13	4.68	5.26	3.5	3.49	3.06	5.27	4.53	5.26	5.41	8.3
FGF13		Endogenous	ENDOGENOUS	11.58	11.31	7.48	5.26	5.25	13.97	7.14	15.8	8.16	14.73	10.82	10.67
FGF14		Endogenous	ENDOGENOUS	8.01	7.92	1	7.89	7.01	6.98	1.02	1.05	2.72	1.05	1.08	1.19
FGF16		Endogenous	ENDOGENOUS	16.92	15.84	9.35	17.1	7.01	9.6	9.17	9.48	6.35	15.78	10.82	14.23
FGF17		Endogenous	ENDOGENOUS	7.12	12.44	3.74	10.52	2.63	6.11	5.1	6.32	3.63	9.47	2.16	7.12
FGF18		Endogenous	ENDOGENOUS	8.91	5.66	2.81	3.95	5.25	4.37	6.12	9.48	9.07	4.21	6.49	4.74
FGF19		Endogenous	ENDOGENOUS	2.67	2.26	3.74	1.32	1	1.75	2.04	2.11	2.72	3.16	3.24	1.19
FGF2		Endogenous	ENDOGENOUS	4.45	10.18	7.48	7.89	5.25	12.22	8.15	13.7	10.88	10.52	7.57	5.93
FGF20		Endogenous	ENDOGENOUS	37.4	42.99	28.05	32.88	28.9	31.43	44.85	38.98	28.11	33.67	54.08	43.88
FGF21		Endogenous	ENDOGENOUS	28.5	27.15	18.7	31.56	15.76	16.59	29.56	26.34	16.32	26.3	28.12	28.46
FGF22		Endogenous	ENDOGENOUS	9.8	11.31	9.35	10.52	5.25	6.11	11.21	6.32	9.07	4.21	9.73	7.12
FGF23		Endogenous	ENDOGENOUS	9.8	11.31	8.42	19.73	10.51	19.21	12.23	11.59	9.07	12.63	8.65	10.67
FGF3		Endogenous	ENDOGENOUS	3.56	4.53	1.87	1.32	7.01	4.37	6.12	4.21	3.63	6.31	6.49	4.74
FGF4		Endogenous	ENDOGENOUS	16.03	19.23	4.68	14.47	11.38	17.46	18.35	17.91	13.6	12.63	23.8	14.23
FGF5		Endogenous	ENDOGENOUS	2.67	4.53	1	1.32	1	1	3.06	1.05	1	3.16	2.16	2.37
FGF6		Endogenous	ENDOGENOUS	12.47	7.92	6.55	5.26	7.88	9.6	3.06	13.7	5.44	11.57	3.24	9.49
FGF7		Endogenous	ENDOGENOUS	4.45	9.05	1	5.26	11.38	3.49	5.1	2.11	4.53	8.42	4.33	14.23
FGF8		Endogenous	ENDOGENOUS	1.78	2.26	3.74	13.15	3.5	4.37	5.1	7.37	1.81	1.05	11.9	17.79
FGF9		Endogenous	ENDOGENOUS	7.12	10.18	7.48	9.21	6.13	8.73	4.08	5.27	7.25	8.42	7.57	9.49
FGFR1		Endogenous	ENDOGENOUS	116.66	166.3	124.36	266.97	109.45	190.32	98.88	289.72	113.34	160.98	125.47	220.59
FGFR2		Endogenous	ENDOGENOUS	8.01	6.79	6.55	10.52	10.51	7.86	14.27	8.43	11.79	5.26	8.65	10.67
FGFR3		Endogenous	ENDOGENOUS	5.34	2.26	8.42	11.84	7.88	4.37	7.14	10.54	8.16	8.42	7.57	7.12
FGFR4		Endogenous	ENDOGENOUS	3.56	6.79	2.81	5.26	4.38	4.37	13.25	8.43	4.53	5.26	4.33	7.12
FIGF		Endogenous	ENDOGENOUS	9.8	5.66	46.75	48.66	14.89	8.73	62.18	42.14	7.25	7.37	44.35	61.67
FLNA		Endogenous	ENDOGENOUS	3512.24	6309.38	8633.17	8540.54	3816.87	5450.37	7913.2	10731.1	4351.37	5739.47	7716.59	9010.96
FLNC		Endogenous	ENDOGENOUS	2.67	4.53	3.74	6.58	4.38	5.24	5.1	7.37	2.72	10.52	1.08	5.93
FLT1		Endogenous	ENDOGENOUS	13.36	82.59	25.25	31.56	8.76	48.89	41.79	77.96	6.35	66.29	31.37	33.21
FLT3		Endogenous	ENDOGENOUS	8.01	6.79	7.48	10.52	6.13	4.37	3.06	7.37	7.25	6.31	5.41	5.93
FN1		Endogenous	ENDOGENOUS	8469.81	19835.5	6090.81	17328.3	10145	23035.1	5626.8	30698.5	8655.58	22739	4256.35	22882
FOS		Endogenous	ENDOGENOUS	9922.27	12298.6	2503.09	4617.47	19131.6	25212.5	3901.04	14954.7	8613.87	8241.48	8095.17	5526.59
FOSL1		Endogenous	ENDOGENOUS	9.8	33.94	52.36	53.92	23.64	78.57	43.83	97.98	26.29	28.41	43.27	54.55
FOXL2		Endogenous	ENDOGENOUS	19.59	21.5	8.42	15.78	4.38	9.6	8.15	12.64	16.32	11.57	14.06	13.05
FOXO4		Endogenous	ENDOGENOUS	260.03	190.06	107.53	145.98	245.18	214.77	102.95	115.89	233.93	259.88	89.78	175.52
FST		Endogenous	ENDOGENOUS	4.45	10.18	5.61	2.63	5.25	16.59	8.15	9.48	1	11.57	4.33	10.67
FUBP1		Endogenous	ENDOGENOUS	342.85	389.17	334.74	353.77	360.76	418.18	382.26	407.71	380.82	330.37	409.95	353.42
FUT8		Endogenous	ENDOGENOUS	111.32	140.28	172.98	306.43	96.32	150.16	129.46	319.22	114.25	151.51	116.82	295.31
FZD10		Endogenous	ENDOGENOUS	5.34	4.53	8.42	5.26	6.13	3.49	5.1	2.11	2.72	7.37	7.57	4.74
FZD2		Endogenous	ENDOGENOUS	345.52	217.21	171.11	84.17	337.12	227.86	140.67	64.26	384.45	300.91	171.98	56.93
FZD3		Endogenous	ENDOGENOUS	18.7	31.68	11.22	22.36	13.13	21.83	21.41	16.86	21.76	23.15	11.9	16.6
FZD7		Endogenous	ENDOGENOUS	18.7	29.41	112.2	119.68	17.51	22.7	138.63	102.19	19.95	24.2	203.35	109.11
FZD8		Endogenous	ENDOGENOUS	6.23	14.71	9.35	7.89	9.63	7.86	7.14	10.54	6.35	6.31	6.49	5.93
FZD9		Endogenous	ENDOGENOUS	20.48	11.31	14.96	18.41	14.01	12.22	14.27	14.75	13.6	11.57	15.14	22.53
GADD45A		Endogenous	ENDOGENOUS	97.96	90.51	90.7	74.96	105.08	72.46	74.41	83.23	86.14	93.64	60.57	72.34
GADD45B		Endogenous	ENDOGENOUS	722.22	1515.97	383.36	365.61	1501.7	2136.32	580.01	387.7	777.06	1996.98	824.23	411.53
GADD45G		Endogenous	ENDOGENOUS	29.39	53.17	259.94	147.3	24.52	48.02	234.45	158.03	16.32	59.97	236.88	203.99
GAS1		Endogenous	ENDOGENOUS	7.12	5.66	1	2.63	7.88	6.11	3.06	1.05	6.35	3.16	1.08	4.74
GATA1		Endogenous	ENDOGENOUS	7.12	10.18	7.48	15.78	7.88	6.98	16.31	6.32	11.79	8.42	15.14	11.86
GATA2		Endogenous	ENDOGENOUS	8.91	11.31	10.29	14.47	7.01	5.24	10.19	6.32	9.07	12.63	7.57	9.49
GATA3		Endogenous	ENDOGENOUS	1	5.66	6.55	3.95	4.38	1	5.1	3.16	4.53	2.1	2.16	3.56
GDF6		Endogenous	ENDOGENOUS	5.34	4.53	4.68	5.26	7.01	2.62	4.08	5.27	4.53	3.16	4.33	1.19
GHR		Endogenous	ENDOGENOUS	3.56	2.26	1.87	3.95	4.38	3.49	3.06	4.21	5.44	2.1	2.16	3.56
GLI1		Endogenous	ENDOGENOUS	3.56	7.92	4.68	9.21	4.38	5.24	6.12	6.32	5.44	10.52	7.57	8.3
GLI3		Endogenous	ENDOGENOUS	24.04	27.15	23.38	19.73	20.14	18.33	24.46	21.07	26.29	34.72	19.47	22.53
GNA11		Endogenous	ENDOGENOUS	196.81	211.56	268.35	341.94	224.16	211.28	266.05	414.03	185.88	224.11	280.15	361.72
GNAQ		Endogenous	ENDOGENOUS	1366.96	915.24	1065.94	827.23	1337.09	1169	1140.65	880.74	1365.53	1104.76	1146.56	938.1
GNAS		Endogenous	ENDOGENOUS	3091.91	4215.3	2022.48	2365.94	2711.82	3926.92	1799.15	2292.46	2981.31	4732.57	1943.75	2345.84
GNG12		Endogenous	ENDOGENOUS	38.29	47.52	28.99	97.32	35.9	63.73	27.52	49.52	44.43	28.41	23.8	48.62
GNG4		Endogenous	ENDOGENOUS	3.56	3.39	6.55	11.84	4.38	3.49	7.14	7.37	6.35	11.57	5.41	4.74
GNG7		Endogenous	ENDOGENOUS	110.43	24.89	10.29	9.21	99.82	50.64	2.04	9.48	70.72	56.82	3.24	7.12
GNGT1		Endogenous	ENDOGENOUS	8.91	12.44	2.81	11.84	4.38	13.1	5.1	11.59	5.44	11.57	6.49	15.42
GPC4		Endogenous	ENDOGENOUS	54.32	742.15	217.86	552.36	31.52	384.14	314.98	1570.8	34.46	663.91	233.64	598.91
GRB2		Endogenous	ENDOGENOUS	11260.7	8363.86	11128.8	9430.89	11154.6	9015.86	10657.3	9209.87	10970.5	9399.9	11842	10647.6
GRIA3		Endogenous	ENDOGENOUS	14.25	6.79	11.22	23.67	10.51	7.86	20.39	12.64	9.97	11.57	19.47	16.6
GRIN1		Endogenous	ENDOGENOUS	2.67	6.79	1	3.95	4.38	2.62	3.06	9.48	1	5.26	6.49	5.93
GRIN2A		Endogenous	ENDOGENOUS	8.01	9.05	6.55	5.26	7.88	6.98	13.25	9.48	7.25	12.63	5.41	7.12
GRIN2B		Endogenous	ENDOGENOUS	1.78	3.39	4.68	2.63	2.63	5.24	4.08	1.05	2.72	4.21	1.08	4.74
GSK3B		Endogenous	ENDOGENOUS	825.52	869.99	914.46	860.1	868.62	822.4	1004.06	883.9	817.86	846.98	974.58	864.57
GTF2H3		Endogenous	ENDOGENOUS	339.29	457.05	549.8	590.5	359.88	454.85	557.58	711.13	384.45	398.76	564.63	590.61
GZMB		Endogenous	ENDOGENOUS	5.34	6.79	6.55	5.26	2.63	6.11	8.15	10.54	8.16	12.63	6.49	8.3
H2AFX		Endogenous	ENDOGENOUS	301	302.06	309.5	349.83	246.05	303.82	283.38	367.68	314.63	324.06	351.54	377.14
H3F3A		Endogenous	ENDOGENOUS	16996.6	18294.6	13725.4	17742.6	15947	18160.9	12309.6	17076.5	16416.2	18978.7	13532.7	18650.5
H3F3C		Endogenous	ENDOGENOUS	5521.27	6130.63	7229.68	8051.31	5948.15	6448.25	8927.45	10673.2	5644.35	6613.81	9317.45	10631
HDAC1		Endogenous	ENDOGENOUS	800.58	778.35	922.88	883.78	851.11	810.18	926.59	978.72	823.3	818.57	989.72	995.02
HDAC10		Endogenous	ENDOGENOUS	378.47	366.55	192.62	269.6	337.99	336.99	220.18	228.61	330.05	371.41	194.7	226.52
HDAC11		Endogenous	ENDOGENOUS	105.08	81.46	35.53	39.45	95.44	98.65	33.64	32.66	98.83	112.58	32.45	32.02
HDAC2		Endogenous	ENDOGENOUS	1382.99	1364.37	1950.48	1822.79	1340.59	1455.35	1975.5	2061.74	1373.69	1521.41	2095.18	1936.68
HDAC4		Endogenous	ENDOGENOUS	195.03	143.68	196.36	156.5	242.55	196.43	206.93	124.32	269.3	131.52	179.56	163.66
HDAC5		Endogenous	ENDOGENOUS	862.03	714.99	227.21	266.97	739.91	606.76	176.35	269.7	784.32	974.29	194.7	277.52
HDAC6		Endogenous	ENDOGENOUS	439.92	366.55	437.6	395.86	442.19	381.52	514.77	398.23	396.24	492.41	484.59	425.76
HELLS		Endogenous	ENDOGENOUS	26.72	18.1	45.82	46.03	22.77	11.35	37.72	48.46	13.6	15.78	27.04	52.18
HES1		Endogenous	ENDOGENOUS	5.34	9.05	5.61	6.58	10.51	8.73	8.15	5.27	5.44	4.21	11.9	3.56
HES5		Endogenous	ENDOGENOUS	12.47	7.92	2.81	10.52	9.63	8.73	7.14	11.59	6.35	10.52	15.14	10.67
HGF		Endogenous	ENDOGENOUS	2039.31	2447.05	69.19	39.45	1745.13	2139.81	48.93	40.03	1736.38	3169.07	67.06	29.65
HHEX		Endogenous	ENDOGENOUS	1859.42	1497.87	338.48	282.76	1739	1648.29	280.32	304.47	1752.7	1701.32	280.15	278.7
HHIP		Endogenous	ENDOGENOUS	3.56	4.53	1.87	7.89	3.5	1	6.12	3.16	3.63	5.26	4.33	2.37
HIST1H3B		Endogenous	ENDOGENOUS	23.15	35.07	14.96	118.36	20.14	27.94	15.29	154.87	13.6	45.24	7.57	201.61
HIST1H3G		Endogenous	ENDOGENOUS	16.03	23.76	9.35	55.24	15.76	15.71	15.29	54.78	16.32	19.99	14.06	87.76
HIST1H3H		Endogenous	ENDOGENOUS	683.93	653.9	501.18	846.95	686.49	548.27	797.13	1083.02	554.01	657.59	528.93	983.16
HMGA1		Endogenous	ENDOGENOUS	1116.72	2135.93	2823.8	3265.5	992.09	1600.28	1686	4455.33	1071.75	1476.17	1730.66	3019.46
HMGA2		Endogenous	ENDOGENOUS	10.69	14.71	8.42	10.52	19.26	8.73	12.23	13.7	13.6	14.73	19.47	18.98
HNF1A		Endogenous	ENDOGENOUS	11.58	12.44	10.29	15.78	7.88	3.49	15.29	9.48	15.41	9.47	6.49	5.93
HOXA10		Endogenous	ENDOGENOUS	24.93	22.63	20.57	24.99	18.39	24.45	18.35	25.28	21.76	21.04	18.39	32.02
HOXA11		Endogenous	ENDOGENOUS	8.91	6.79	3.74	9.21	7.88	6.11	4.08	5.27	2.72	8.42	3.24	11.86
HOXA9		Endogenous	ENDOGENOUS	46.31	49.78	25.25	22.36	56.04	48.02	40.77	26.34	46.24	66.29	34.61	35.58
HPGD		Endogenous	ENDOGENOUS	6.23	6.79	8.42	9.21	3.5	3.49	5.1	5.27	6.35	7.37	7.57	4.74
HRAS		Endogenous	ENDOGENOUS	74.8	87.11	98.18	85.48	65.67	96.03	72.37	115.89	77.98	93.64	111.41	99.62
HSP90B1		Endogenous	ENDOGENOUS	1815.79	3011.58	2280.55	4111.14	1879.1	3106.27	2498.42	3874.84	2294.01	2544.1	2612.22	4026.35
HSPA1A		Endogenous	ENDOGENOUS	566.38	509.09	645.17	587.87	582.29	507.23	654.42	481.46	657.37	494.51	657.65	483.87
HSPA2		Endogenous	ENDOGENOUS	54.32	38.46	63.58	72.33	42.91	38.41	69.32	52.68	54.4	44.19	80.04	72.34
HSPA6		Endogenous	ENDOGENOUS	706.19	479.68	219.73	138.09	820.46	579.7	225.28	120.1	701.8	518.71	237.97	188.57
HSPB1		Endogenous	ENDOGENOUS	147.83	552.08	300.15	251.19	155.86	494.14	415.89	418.25	153.24	466.1	365.6	300.05
IBSP		Endogenous	ENDOGENOUS	8.01	15.84	9.35	11.84	6.13	14.84	3.06	12.64	6.35	7.37	6.49	16.6
ID1		Endogenous	ENDOGENOUS	17.81	9.05	5.61	1.32	33.27	23.57	7.14	6.32	29.02	5.26	2.16	5.93
ID2		Endogenous	ENDOGENOUS	1099.8	2741.19	589.07	954.79	1451.79	2867.93	567.78	1270.54	1456.2	1491.95	539.75	842.03
ID4		Endogenous	ENDOGENOUS	12.47	13.58	11.22	10.52	6.13	9.6	13.25	8.43	9.97	16.83	12.98	13.05
IDH1		Endogenous	ENDOGENOUS	2666.24	2657.47	1620.41	994.25	2528.82	2757.93	1504.56	1049.31	2731.96	2365.23	1429.96	1050.76
IDH2		Endogenous	ENDOGENOUS	3143.56	2178.92	2024.35	2226.54	3076.08	2407.84	1763.47	2238.73	3226.12	2483.07	1781.5	2384.97
IFNA17		Endogenous	ENDOGENOUS	5.34	11.31	9.35	11.84	8.76	8.73	13.25	11.59	5.44	10.52	4.33	17.79
IFNA2		Endogenous	ENDOGENOUS	20.48	19.23	14.96	17.1	14.89	16.59	12.23	17.91	16.32	12.63	19.47	26.09
IFNA7		Endogenous	ENDOGENOUS	2.67	1.13	1	3.95	1.75	1	2.04	1.05	2.72	4.21	3.24	3.56
IFNG		Endogenous	ENDOGENOUS	12.47	5.66	6.55	9.21	1	4.37	5.1	4.21	5.44	3.16	6.49	9.49
IGF1		Endogenous	ENDOGENOUS	542.33	218.34	25.25	24.99	451.82	157.15	37.72	37.93	427.07	290.39	36.78	49.81
IGF1R		Endogenous	ENDOGENOUS	389.16	336	234.69	381.39	337.99	343.98	232.41	337.13	377.2	445.06	228.23	379.51
IGFBP3		Endogenous	ENDOGENOUS	6.23	9.05	5.61	6.58	8.76	5.24	6.12	1.05	2.72	8.42	4.33	8.3
IKBKB		Endogenous	ENDOGENOUS	654.54	524.93	377.75	401.12	675.99	583.19	399.58	343.45	699.08	588.15	391.56	390.18
IKBKG		Endogenous	ENDOGENOUS	351.76	381.26	369.34	452.41	360.76	318.66	433.22	441.42	360.88	340.9	432.67	439.99
IL10		Endogenous	ENDOGENOUS	452.39	517.01	561.96	511.59	779.31	1239.71	824.65	582.6	455.18	577.63	971.33	596.54
IL11		Endogenous	ENDOGENOUS	1.78	10.18	2.81	10.52	7.88	7.86	3.06	10.54	2.72	6.31	5.41	7.12
IL11RA		Endogenous	ENDOGENOUS	62.34	46.38	18.7	14.47	61.29	50.64	17.33	18.96	53.5	65.23	15.14	17.79
IL12A		Endogenous	ENDOGENOUS	10.69	7.92	3.74	1.32	8.76	6.11	4.08	4.21	7.25	7.37	7.57	8.3
IL12B		Endogenous	ENDOGENOUS	7.12	12.44	5.61	10.52	12.26	10.48	11.21	14.75	5.44	9.47	3.24	13.05
IL12RB2		Endogenous	ENDOGENOUS	4.45	5.66	14.96	119.68	5.25	3.49	31.6	27.39	1.81	6.31	42.18	27.28
IL13		Endogenous	ENDOGENOUS	2.67	6.79	5.61	6.58	4.38	3.49	11.21	10.54	5.44	2.1	9.73	8.3
IL13RA2		Endogenous	ENDOGENOUS	8.01	4.53	7.48	3.95	5.25	2.62	7.14	9.48	4.53	6.31	4.33	8.3
IL15		Endogenous	ENDOGENOUS	35.62	18.1	25.25	49.98	27.14	20.95	42.81	33.71	24.48	29.46	38.94	47.44
IL19		Endogenous	ENDOGENOUS	3.56	5.66	4.68	5.26	4.38	10.48	5.1	4.21	5.44	15.78	2.16	3.56
IL1A		Endogenous	ENDOGENOUS	6.23	3.39	301.08	370.87	20.14	1	462.78	735.36	17.23	3.16	412.11	679.56
IL1B		Endogenous	ENDOGENOUS	89.05	29.41	8664.02	7873.76	259.19	77.7	13796.9	12448.4	184.06	42.09	13916.7	12622.2
IL1R1		Endogenous	ENDOGENOUS	144.27	164.04	30.86	24.99	112.96	205.16	20.39	23.18	87.05	234.63	35.69	47.44
IL1R2		Endogenous	ENDOGENOUS	24.04	167.44	12.16	17.1	21.89	75.95	9.17	37.93	29.02	50.5	9.73	55.74
IL1RAP		Endogenous	ENDOGENOUS	147.83	117.66	207.58	96.01	136.6	128.34	136.59	109.57	171.37	75.75	137.37	110.29
IL20RA		Endogenous	ENDOGENOUS	7.12	3.39	1.87	5.26	4.38	3.49	5.1	5.27	1.81	5.26	8.65	1.19
IL20RB		Endogenous	ENDOGENOUS	10.69	12.44	19.64	26.3	17.51	13.97	25.48	29.5	16.32	7.37	29.2	28.46
IL22RA1		Endogenous	ENDOGENOUS	2.67	5.66	4.68	10.52	4.38	1.75	3.06	3.16	5.44	2.1	3.24	7.12
IL22RA2		Endogenous	ENDOGENOUS	12.47	14.71	7.48	15.78	11.38	11.35	4.08	11.59	11.79	16.83	16.22	18.98
IL23A		Endogenous	ENDOGENOUS	25.83	19.23	34.6	17.1	14.89	20.95	48.93	42.14	9.07	14.73	55.16	37.95
IL23R		Endogenous	ENDOGENOUS	10.69	18.1	14.03	31.56	14.01	11.35	12.23	17.91	12.69	14.73	14.06	28.46
IL24		Endogenous	ENDOGENOUS	17.81	11.31	6.55	5.26	9.63	6.11	7.14	6.32	11.79	13.68	6.49	4.74
IL2RA		Endogenous	ENDOGENOUS	17.81	5.66	288.93	439.26	14.89	6.98	253.82	135.9	32.64	5.26	271.5	391.37
IL2RB		Endogenous	ENDOGENOUS	11.58	11.31	12.16	26.3	12.26	18.33	12.23	13.7	18.13	18.94	22.71	20.16
IL3		Endogenous	ENDOGENOUS	9.8	7.92	11.22	22.36	8.76	9.6	16.31	14.75	11.79	9.47	17.31	33.21
IL3RA		Endogenous	ENDOGENOUS	63.23	42.99	51.43	24.99	54.29	26.19	71.35	38.98	43.52	44.19	93.02	49.81
IL5RA		Endogenous	ENDOGENOUS	4.45	6.79	3.74	5.26	5.25	3.49	7.14	3.16	2.72	9.47	3.24	8.3
IL6		Endogenous	ENDOGENOUS	4.45	6.79	2.81	7.89	5.25	4.37	7.14	6.32	8.16	6.31	5.41	4.74
IL6R		Endogenous	ENDOGENOUS	1981.43	1749.02	742.42	524.74	1883.48	1618.61	627.92	583.65	1883.26	1880.19	698.75	482.69
IL7		Endogenous	ENDOGENOUS	4.45	10.18	4.68	14.47	11.38	6.11	3.06	13.7	7.25	8.42	3.24	9.49
IL7R		Endogenous	ENDOGENOUS	56.1	118.79	2958.45	4967.3	63.05	89.92	2708.41	4949.43	86.14	43.14	3073.01	7878.36
IL8		Endogenous	ENDOGENOUS	1147.89	306.59	19416	82426.6	2129.53	644.3	31244	81049.4	1127.06	460.84	30528.9	86522
INHBA		Endogenous	ENDOGENOUS	4.45	10.18	12.16	14.47	5.25	9.6	25.48	37.93	3.63	9.47	9.73	13.05
INHBB		Endogenous	ENDOGENOUS	2.67	3.39	4.68	1.32	2.63	2.62	6.12	3.16	5.44	3.16	5.41	1.19
IRAK2		Endogenous	ENDOGENOUS	52.54	79.19	926.62	844.32	56.04	55.87	1090.7	731.14	54.4	74.7	1069.77	830.17
IRAK3		Endogenous	ENDOGENOUS	488.01	312.24	812.54	806.18	492.98	259.29	978.57	611.04	452.45	332.48	857.76	607.21
IRS1		Endogenous	ENDOGENOUS	9.8	18.1	4.68	9.21	9.63	13.1	17.33	10.54	9.97	12.63	16.22	8.3
ITGA2		Endogenous	ENDOGENOUS	6.23	15.84	36.47	60.5	7.88	7.86	51.99	83.23	8.16	18.94	50.84	71.16
ITGA3		Endogenous	ENDOGENOUS	8.91	97.29	7.48	6.58	12.26	37.54	11.21	11.59	5.44	71.55	3.24	11.86
ITGA6		Endogenous	ENDOGENOUS	179	441.22	105.66	105.21	170.75	279.37	85.63	198.06	144.17	311.44	64.9	104.36
ITGA7		Endogenous	ENDOGENOUS	5.34	2.26	10.29	9.21	4.38	6.98	10.19	2.11	6.35	7.37	8.65	4.74
ITGA8		Endogenous	ENDOGENOUS	5.34	10.18	11.22	5.26	6.13	6.11	5.1	8.43	9.07	14.73	9.73	9.49
ITGA9		Endogenous	ENDOGENOUS	347.31	496.65	9.35	24.99	366.01	360.56	6.12	5.27	377.2	348.26	6.49	17.79
ITGB3		Endogenous	ENDOGENOUS	6.23	11.31	4.68	11.84	3.5	7.86	5.1	14.75	6.35	18.94	10.82	21.35
ITGB4		Endogenous	ENDOGENOUS	1	5.66	1.87	7.89	1	4.37	3.06	8.43	1.81	6.31	5.41	4.74
ITGB6		Endogenous	ENDOGENOUS	23.15	14.71	14.03	22.36	13.13	12.22	16.31	23.18	19.95	19.99	21.63	22.53
ITGB7		Endogenous	ENDOGENOUS	313.47	351.84	29.92	105.21	338.87	307.31	38.74	174.88	281.99	358.78	55.16	118.6
ITGB8		Endogenous	ENDOGENOUS	40.07	23.76	762.05	2701.3	35.03	26.19	932.7	1611.88	28.11	32.62	849.11	2639.96
JAG1		Endogenous	ENDOGENOUS	123.78	55.43	81.35	147.3	92.82	72.46	55.04	141.17	130.57	61.02	57.33	118.6
JAG2		Endogenous	ENDOGENOUS	23.15	14.71	6.55	13.15	21.89	15.71	8.15	10.54	17.23	22.1	7.57	14.23
JAK1		Endogenous	ENDOGENOUS	1780.17	1745.63	2046.79	1772.81	1696.09	1654.41	1950.01	1766.75	1622.13	1973.83	2046.51	1867.89
JAK2		Endogenous	ENDOGENOUS	1026.78	721.78	772.34	651	1019.23	763.91	900.08	580.49	1065.4	875.39	743.1	664.14
JAK3		Endogenous	ENDOGENOUS	114.88	99.56	1437.15	1154.7	154.99	185.96	1597.32	730.09	214.89	117.84	1786.91	1027.04
JUN		Endogenous	ENDOGENOUS	616.25	468.37	609.64	280.13	618.19	484.54	787.96	495.15	459.71	409.29	920.5	281.07
KAT2B		Endogenous	ENDOGENOUS	257.36	242.1	189.81	272.23	268.82	280.25	230.37	250.74	261.14	272.51	221.74	322.58
KDM5C		Endogenous	ENDOGENOUS	972.46	972.94	920.07	952.16	944.8	1012.72	926.59	990.31	975.63	957.46	974.58	933.35
KDM6A		Endogenous	ENDOGENOUS	538.77	450.27	554.47	569.46	591.05	550.01	641.17	558.37	578.49	549.22	566.79	556.22
KIT		Endogenous	ENDOGENOUS	6.23	11.31	8.42	18.41	6.13	5.24	8.15	10.54	7.25	7.37	10.82	20.16
KITLG		Endogenous	ENDOGENOUS	88.16	76.93	27.12	38.14	78.81	193.81	45.87	17.91	99.74	92.59	44.35	36.76
KLF4		Endogenous	ENDOGENOUS	206.6	102.95	23.38	34.19	429.93	213.02	28.54	80.07	228.49	96.8	71.39	46.25
KMT2C		Endogenous	ENDOGENOUS	1042.81	996.69	877.06	919.29	1075.27	1111.38	955.13	798.57	1139.75	1033.21	876.15	777.99
KMT2D		Endogenous	ENDOGENOUS	862.03	786.27	801.32	747	841.48	841.61	714.56	733.25	848.69	836.46	696.59	550.29
KRAS		Endogenous	ENDOGENOUS	650.09	592.81	636.76	593.13	692.62	694.94	578.99	476.19	738.07	617.61	586.26	537.24
LAMA1		Endogenous	ENDOGENOUS	7.12	14.71	4.68	7.89	11.38	12.22	9.17	11.59	8.16	5.26	10.82	13.05
LAMA3		Endogenous	ENDOGENOUS	5.34	9.05	14.96	39.45	6.13	10.48	25.48	38.98	6.35	7.37	30.29	34.39
LAMA5		Endogenous	ENDOGENOUS	4.45	6.79	1.87	2.63	7.88	4.37	2.04	3.16	6.35	7.37	3.24	3.56
LAMB3		Endogenous	ENDOGENOUS	32.06	47.52	351.57	497.12	47.28	42.78	352.69	381.37	50.78	23.15	356.95	508.78
LAMB4		Endogenous	ENDOGENOUS	5.34	5.66	6.55	17.1	2.63	2.62	6.12	10.54	1	6.31	7.57	13.05
LAMC2		Endogenous	ENDOGENOUS	3.56	1.13	2.81	9.21	1	2.62	1.02	1.05	5.44	1.05	3.24	9.49
LAMC3		Endogenous	ENDOGENOUS	8.91	11.31	2.81	11.84	2.63	6.11	13.25	6.32	11.79	10.52	7.57	11.86
LAT		Endogenous	ENDOGENOUS	75.69	105.21	106.59	248.56	73.55	77.7	63.2	253.9	65.28	106.27	61.65	232.45
LEF1		Endogenous	ENDOGENOUS	12.47	5.66	9.35	11.84	7.01	5.24	8.15	7.37	9.07	19.99	15.14	13.05
LEFTY1		Endogenous	ENDOGENOUS	20.48	24.89	13.09	11.84	14.89	13.97	15.29	14.75	14.51	14.73	15.14	21.35
LEFTY2		Endogenous	ENDOGENOUS	5.34	2.26	3.74	10.52	2.63	4.37	3.06	1.05	4.53	4.21	7.57	2.37
LEP		Endogenous	ENDOGENOUS	30.28	9.05	6.55	14.47	20.14	21.83	3.06	4.21	17.23	29.46	7.57	5.93
LEPR		Endogenous	ENDOGENOUS	110.43	127.84	66.39	126.25	95.44	131.83	81.55	107.46	111.53	134.68	64.9	129.27
LFNG		Endogenous	ENDOGENOUS	468.42	770.43	870.52	928.49	448.32	719.38	593.26	805.94	447.01	792.27	645.75	906.08
LIF		Endogenous	ENDOGENOUS	9.8	9.05	64.52	101.27	11.38	11.35	22.43	185.42	9.07	6.31	22.71	179.08
LIFR		Endogenous	ENDOGENOUS	4.45	5.66	2.81	6.58	3.5	3.49	2.04	3.16	6.35	6.31	6.49	8.3
LIG4		Endogenous	ENDOGENOUS	218.18	204.77	342.22	377.45	234.67	213.02	358.81	371.89	243	165.19	363.44	397.3
LRP2		Endogenous	ENDOGENOUS	3.56	5.66	1	3.95	8.76	4.37	6.12	7.37	5.44	5.26	3.24	7.12
LTBP1		Endogenous	ENDOGENOUS	6.23	4.53	4.68	7.89	1	1	4.08	3.16	4.53	4.21	1.08	2.37
MAD2L2		Endogenous	ENDOGENOUS	505.82	434.43	904.18	741.74	499.98	420.8	992.84	685.84	525.9	479.78	1150.89	697.35
MAML2		Endogenous	ENDOGENOUS	247.57	304.33	411.41	480.03	284.58	442.63	343.52	300.25	309.19	347.21	359.11	355.79
MAP2K1		Endogenous	ENDOGENOUS	1556.64	1315.73	1553.09	1298.05	1511.34	1371.54	1373.06	1297.94	1671.09	1261.53	1393.18	1513.29
MAP2K2		Endogenous	ENDOGENOUS	997.39	1037.42	739.61	821.96	929.92	998.75	738.01	899.71	1018.25	1010.06	792.86	853.89
MAP2K4		Endogenous	ENDOGENOUS	380.26	330.35	413.28	432.68	326.61	350.09	374.1	377.16	377.2	347.21	413.2	394.93
MAP2K6		Endogenous	ENDOGENOUS	55.21	31.68	10.29	5.26	63.92	23.57	4.08	7.37	45.34	35.77	5.41	5.93
MAP3K1		Endogenous	ENDOGENOUS	2388.4	1928.9	764.86	611.54	2326.55	1978.3	727.81	498.31	2523.41	2224.24	819.9	526.57
MAP3K12		Endogenous	ENDOGENOUS	154.95	130.1	103.79	151.24	157.61	123.97	129.46	89.55	137.82	173.6	117.9	131.64
MAP3K13		Endogenous	ENDOGENOUS	6.23	9.05	10.29	18.41	9.63	12.22	14.27	12.64	9.97	11.57	12.98	16.6
MAP3K14		Endogenous	ENDOGENOUS	336.62	254.55	308.56	219.63	292.46	281.12	219.16	214.92	351.81	269.35	262.84	212.29
MAP3K5		Endogenous	ENDOGENOUS	187.01	217.21	105.66	101.27	166.37	173.73	172.27	92.71	173.18	206.22	157.92	86.58
MAP3K8		Endogenous	ENDOGENOUS	434.58	527.2	444.14	962.68	447.45	584.94	559.62	585.76	502.32	647.07	547.32	830.17
MAPK1		Endogenous	ENDOGENOUS	1387.44	1323.65	1486.7	1586.06	1399.26	1424.8	1362.87	1597.14	1492.47	1397.25	1338.02	1605.8
MAPK10		Endogenous	ENDOGENOUS	2.67	2.26	3.74	14.47	4.38	3.49	5.1	7.37	3.63	4.21	4.33	13.05
MAPK12		Endogenous	ENDOGENOUS	28.5	19.23	19.64	38.14	28.9	23.57	16.31	56.89	22.67	17.89	22.71	49.81
MAPK3		Endogenous	ENDOGENOUS	1201.32	995.56	497.44	760.15	1084.03	1071.22	492.34	634.22	1122.52	1387.78	483.5	727
MAPK8		Endogenous	ENDOGENOUS	267.16	247.76	341.29	355.09	260.06	257.55	341.48	347.66	260.23	308.28	316.93	336.81
MAPK8IP1		Endogenous	ENDOGENOUS	19.59	9.05	16.83	17.1	11.38	12.22	15.29	15.8	10.88	11.57	11.9	5.93
MAPK8IP2		Endogenous	ENDOGENOUS	5.34	4.53	6.55	3.95	4.38	4.37	12.23	3.16	3.63	7.37	3.24	1.19
MAPK9		Endogenous	ENDOGENOUS	538.77	518.15	417.03	466.88	496.48	465.33	374.1	421.41	561.26	498.72	452.14	458.97
MAPT		Endogenous	ENDOGENOUS	5.34	12.44	9.35	9.21	7.88	3.49	12.23	17.91	6.35	14.73	14.06	18.98
MCM2		Endogenous	ENDOGENOUS	139.81	113.13	98.18	82.85	130.47	144.05	89.7	154.87	106.09	149.41	72.47	131.64
MCM4		Endogenous	ENDOGENOUS	145.16	149.33	132.77	139.41	140.98	128.34	134.55	234.93	156.86	146.25	124.39	193.31
MCM5		Endogenous	ENDOGENOUS	152.28	169.7	141.19	135.46	166.37	149.29	145.77	150.65	165.93	166.24	152.51	147.06
MCM7		Endogenous	ENDOGENOUS	470.2	463.84	525.49	614.17	478.09	362.31	472.98	695.32	428.88	499.77	471.61	729.37
MDC1		Endogenous	ENDOGENOUS	217.29	178.75	227.21	230.15	220.66	213.89	270.13	202.28	225.77	176.76	210.92	253.8
MDM2		Endogenous	ENDOGENOUS	1485.4	1616.66	2992.11	3445.68	1556.87	1427.42	2920.43	3603.04	1416.3	1788.65	3093.56	3736.97
MECOM		Endogenous	ENDOGENOUS	10.69	12.44	3.74	7.89	9.63	9.6	19.37	9.48	12.69	17.89	9.73	10.67
MED12		Endogenous	ENDOGENOUS	293.87	467.24	269.29	432.68	331.86	429.53	293.57	348.71	321.89	520.81	333.15	390.18
MEN1		Endogenous	ENDOGENOUS	406.08	449.13	407.67	407.69	374.77	390.25	350.66	428.78	392.61	401.92	372.09	416.27
MET		Endogenous	ENDOGENOUS	30.28	14.71	219.73	710.18	22.77	12.22	241.59	302.36	19.04	32.62	243.37	608.4
MFNG		Endogenous	ENDOGENOUS	530.75	664.09	272.09	323.53	553.4	520.33	189.6	467.76	603.88	526.07	205.52	394.93
MGMT		Endogenous	ENDOGENOUS	590.42	505.7	347.83	402.43	528	515.97	343.52	443.53	534.97	532.39	321.25	464.9
MLF1		Endogenous	ENDOGENOUS	14.25	13.58	23.38	48.66	20.14	11.35	17.33	43.19	17.23	14.73	19.47	32.02
MLH1		Endogenous	ENDOGENOUS	574.39	647.12	1226.76	1199.41	657.6	677.48	1392.43	1194.69	610.22	616.56	1385.61	1183.59
MLLT3		Endogenous	ENDOGENOUS	16.92	30.55	17.77	14.47	27.14	13.97	15.29	15.8	18.13	28.41	14.06	17.79
MLLT4		Endogenous	ENDOGENOUS	9.8	9.05	68.26	85.48	17.51	10.48	59.12	80.07	13.6	8.42	54.08	60.48
MMP3		Endogenous	ENDOGENOUS	1.78	4.53	4.68	2.63	2.63	2.62	2.04	3.16	1	1.05	4.33	1.19
MMP7		Endogenous	ENDOGENOUS	75.69	469.5	228.15	720.7	34.15	350.96	67.28	1195.74	70.72	552.38	102.76	526.57
MMP9		Endogenous	ENDOGENOUS	3014.44	3757.12	70695.1	79044.1	3699.53	4066.61	68334	87351.5	3456.43	5541.67	72319	92741.2
MNAT1		Endogenous	ENDOGENOUS	152.28	82.59	86.96	69.7	126.09	95.16	81.55	117.99	106.99	112.58	82.21	101.99
MPL		Endogenous	ENDOGENOUS	4.45	5.66	1	7.89	4.38	2.62	2.04	5.27	1.81	2.1	10.82	8.3
MPO		Endogenous	ENDOGENOUS	7.12	7.92	11.22	6.58	9.63	7.86	11.21	10.54	9.97	6.31	16.22	15.42
MSH2		Endogenous	ENDOGENOUS	157.62	187.8	82.28	99.95	131.34	153.65	86.64	105.35	135.1	173.6	88.7	103.18
MSH6		Endogenous	ENDOGENOUS	273.39	236.45	297.34	331.42	266.19	273.26	279.3	291.82	295.59	277.77	280.15	308.35
MTOR		Endogenous	ENDOGENOUS	446.15	461.58	546.06	547.1	499.11	389.37	535.16	628.95	452.45	418.76	561.38	538.43
MUTYH		Endogenous	ENDOGENOUS	51.65	50.91	62.65	71.02	48.16	47.14	53.01	61.1	46.24	39.98	51.92	54.55
MYB		Endogenous	ENDOGENOUS	11.58	18.1	7.48	5.26	7.88	11.35	5.1	6.32	8.16	18.94	5.41	10.67
MYC		Endogenous	ENDOGENOUS	77.48	194.59	372.14	651	115.58	270.64	225.28	1320.06	148.7	177.81	213.09	723.44
MYCN		Endogenous	ENDOGENOUS	4.45	2.26	3.74	3.95	1.75	2.62	7.14	2.11	3.63	8.42	2.16	4.74
MYD88		Endogenous	ENDOGENOUS	1456.9	1474.11	3385.76	3970.42	1561.25	1686.71	4178.31	4240.42	1685.6	1687.65	4034.61	4720.14
NASP		Endogenous	ENDOGENOUS	120.22	115.39	100.98	98.64	138.35	92.54	109.07	82.17	106.09	98.9	113.57	86.58
NBN		Endogenous	ENDOGENOUS	799.69	866.59	1302.5	2772.32	753.92	859.94	1598.34	2367.26	768.9	944.83	1753.38	2972.03
NCOR1		Endogenous	ENDOGENOUS	1325.11	1517.1	1182.82	1279.63	1343.22	1451.86	1163.08	1249.47	1329.26	1498.26	1027.58	1171.73
NF1		Endogenous	ENDOGENOUS	344.63	452.53	571.31	1187.57	455.33	412.95	592.24	877.58	456.99	331.43	458.63	864.57
NF2		Endogenous	ENDOGENOUS	729.34	785.14	726.52	727.27	753.92	745.57	751.26	724.82	748.95	709.15	691.18	730.55
NFATC1		Endogenous	ENDOGENOUS	120.22	125.58	300.15	332.73	149.73	147.54	248.72	663.72	143.26	162.03	206.6	558.59
NFE2L2		Endogenous	ENDOGENOUS	2074.04	1694.72	3406.33	3128.73	2072.61	1777.5	4238.45	3146.86	1994.79	2062.21	4288.8	3358.65
NFKB1		Endogenous	ENDOGENOUS	257.36	254.55	1187.49	875.89	267.94	253.18	1176.33	859.67	245.72	233.58	1199.57	949.96
NFKBIA		Endogenous	ENDOGENOUS	2366.13	1956.05	26138.9	26885.5	3032.3	2320.53	29782.3	25065.3	2705.66	2144.28	31821.5	27260.6
NFKBIZ		Endogenous	ENDOGENOUS	433.69	282.83	1111.76	892.98	780.19	615.49	1349.62	1042.98	494.16	350.37	1379.12	1036.53
NGF		Endogenous	ENDOGENOUS	36.51	32.81	27.12	51.29	34.15	35.79	43.83	47.41	29.92	43.14	31.37	55.74
NGFR		Endogenous	ENDOGENOUS	1.78	3.39	1.87	10.52	2.63	5.24	9.17	3.16	1.81	3.16	2.16	2.37
NKD1		Endogenous	ENDOGENOUS	19.59	12.44	32.73	47.35	11.38	20.95	24.46	32.66	14.51	9.47	16.22	53.37
NODAL		Endogenous	ENDOGENOUS	13.36	20.36	7.48	14.47	7.88	10.48	11.21	6.32	10.88	4.21	7.57	7.12
NOG		Endogenous	ENDOGENOUS	6.23	4.53	3.74	6.58	5.25	2.62	1.02	8.43	4.53	3.16	2.16	4.74
NOS3		Endogenous	ENDOGENOUS	1	9.05	7.48	5.26	2.63	3.49	2.04	6.32	2.72	5.26	4.33	2.37
NOTCH1		Endogenous	ENDOGENOUS	1495.2	750.07	1071.55	543.15	1658.44	694.94	664.61	449.85	1673.81	771.23	676.04	588.24
NOTCH2		Endogenous	ENDOGENOUS	3396.47	2364.46	4130.04	3515.38	3355.41	2554.51	3835.81	3332.28	3287.78	3404.75	4062.73	3274.45
NOTCH3		Endogenous	ENDOGENOUS	132.69	154.99	112.2	501.07	82.31	156.27	90.72	239.15	62.56	213.59	103.84	322.58
NPM1		Endogenous	ENDOGENOUS	57.88	63.35	69.19	67.07	45.53	68.97	102.95	84.28	45.34	43.14	95.19	77.09
NPM2		Endogenous	ENDOGENOUS	1	1.13	1.87	1.32	1	1	3.06	3.16	1.81	1.05	1.08	1.19
NR4A1		Endogenous	ENDOGENOUS	64.12	164.04	14.03	17.1	143.6	177.23	13.25	43.19	46.24	144.14	17.31	30.84
NR4A3		Endogenous	ENDOGENOUS	70.35	495.52	59.84	136.77	91.07	281.99	62.18	333.97	61.66	499.77	88.7	190.94
NRAS		Endogenous	ENDOGENOUS	583.3	696.89	833.12	887.72	609.44	756.05	981.63	906.03	674.6	713.36	938.88	868.13
NSD1		Endogenous	ENDOGENOUS	461.29	520.41	373.08	455.04	447.45	505.49	336.38	414.03	482.38	481.88	356.95	479.13
NTF3		Endogenous	ENDOGENOUS	7.12	5.66	3.74	5.26	3.5	2.62	2.04	4.21	3.63	7.37	2.16	1.19
NTHL1		Endogenous	ENDOGENOUS	97.96	99.56	80.41	55.24	95.44	83.81	49.95	115.89	101.55	98.9	69.23	90.13
NTRK1		Endogenous	ENDOGENOUS	1	3.39	1	1.32	3.5	2.62	2.04	1.05	4.53	4.21	2.16	2.37
NTRK2		Endogenous	ENDOGENOUS	1.78	3.39	2.81	2.63	5.25	3.49	4.08	2.11	1	6.31	6.49	4.74
NUMBL		Endogenous	ENDOGENOUS	40.96	58.83	25.25	49.98	42.91	62.86	21.41	47.41	48.96	68.39	27.04	52.18
NUPR1		Endogenous	ENDOGENOUS	161.19	10.18	7.48	9.21	133.97	25.32	4.08	6.32	139.64	22.1	7.57	4.74
OSM		Endogenous	ENDOGENOUS	389.16	187.8	492.76	322.21	524.5	331.75	207.95	817.53	267.48	85.22	219.58	558.59
PAK3		Endogenous	ENDOGENOUS	11.58	10.18	7.48	14.47	9.63	13.1	8.15	10.54	7.25	9.47	8.65	15.42
PAK7		Endogenous	ENDOGENOUS	4.45	3.39	1	1.32	3.5	3.49	3.06	2.11	4.53	2.1	2.16	1.19
PAX3		Endogenous	ENDOGENOUS	2.67	2.26	9.35	10.52	4.38	5.24	9.17	8.43	2.72	2.1	4.33	8.3
PAX5		Endogenous	ENDOGENOUS	7.12	2.26	5.61	6.58	6.13	7.86	5.1	5.27	3.63	3.16	6.49	5.93
PAX8		Endogenous	ENDOGENOUS	32.95	46.38	14.03	18.41	32.4	47.14	12.23	17.91	29.92	44.19	17.31	24.91
PBRM1		Endogenous	ENDOGENOUS	667.9	693.5	580.66	778.56	662.85	787.48	618.74	696.38	733.54	789.11	590.59	626.19
PBX1		Endogenous	ENDOGENOUS	9.8	5.66	8.42	9.21	9.63	8.73	9.17	9.48	9.97	8.42	9.73	13.05
PBX3		Endogenous	ENDOGENOUS	467.53	384.65	382.43	301.17	406.29	395.49	250.76	304.47	442.48	485.04	258.52	334.44
PCK1		Endogenous	ENDOGENOUS	1	6.79	3.74	3.95	1	6.98	5.1	2.11	4.53	6.31	2.16	4.74
PCNA		Endogenous	ENDOGENOUS	351.76	276.04	258.07	255.14	321.36	221.75	239.55	304.47	309.19	255.67	255.27	278.7
PDGFA		Endogenous	ENDOGENOUS	3.56	11.31	6.55	3.95	7.88	10.48	6.12	15.8	3.63	16.83	5.41	13.05
PDGFB		Endogenous	ENDOGENOUS	20.48	21.5	41.14	15.78	25.39	13.1	16.31	15.8	35.36	16.83	19.47	21.35
PDGFC		Endogenous	ENDOGENOUS	777.43	470.63	230.02	192.01	760.92	690.57	220.18	162.24	643.77	961.66	237.97	195.68
PDGFD		Endogenous	ENDOGENOUS	8.91	2.26	11.22	9.21	1	7.86	9.17	9.48	6.35	7.37	7.57	8.3
PDGFRA		Endogenous	ENDOGENOUS	1.78	4.53	10.29	1.32	1.75	5.24	9.17	5.27	2.72	4.21	5.41	8.3
PDGFRB		Endogenous	ENDOGENOUS	8.01	3.39	7.48	68.39	4.38	3.49	3.06	82.17	4.53	5.26	6.49	61.67
PGF		Endogenous	ENDOGENOUS	16.03	19.23	11.22	21.04	12.26	11.35	15.29	14.75	13.6	13.68	10.82	10.67
PHF6		Endogenous	ENDOGENOUS	377.58	385.78	442.27	452.41	383.53	383.26	365.95	427.73	375.38	411.39	373.17	423.39
PIK3CA		Endogenous	ENDOGENOUS	389.16	376.73	332.87	344.57	351.13	334.37	348.62	315	369.94	371.41	323.42	328.51
PIK3CB		Endogenous	ENDOGENOUS	599.33	564.53	602.16	653.63	540.26	577.08	466.86	685.84	526.81	596.57	480.26	703.28
PIK3CD		Endogenous	ENDOGENOUS	621.59	618.83	903.24	616.8	591.93	563.98	942.9	484.62	602.97	707.04	824.23	436.43
PIK3CG		Endogenous	ENDOGENOUS	359.77	340.53	161.76	77.59	341.5	356.2	154.94	120.1	412.56	400.87	161.17	92.51
PIK3R1		Endogenous	ENDOGENOUS	590.42	562.27	259	284.07	535.89	553.51	240.57	212.81	566.7	582.89	280.15	247.87
PIK3R2		Endogenous	ENDOGENOUS	388.27	375.6	293.6	319.58	331.86	364.06	238.53	331.86	402.59	351.42	230.39	340.37
PIK3R3		Endogenous	ENDOGENOUS	54.32	72.4	55.17	46.03	48.16	50.64	43.83	38.98	46.24	56.82	57.33	37.95
PIK3R5		Endogenous	ENDOGENOUS	3175.62	3274.04	3543.78	2844.66	3238.95	3209.29	3065.18	2160.77	3455.52	2845.01	2907.51	2248.59
PIM1		Endogenous	ENDOGENOUS	298.33	305.46	119.68	228.83	772.3	790.97	197.75	462.5	654.65	434.54	213.09	224.15
PITX2		Endogenous	ENDOGENOUS	7.12	4.53	1.87	6.58	1.75	1.75	1.02	5.27	6.35	4.21	5.41	3.56
PKMYT1		Endogenous	ENDOGENOUS	16.92	14.71	7.48	30.25	13.13	6.98	11.21	25.28	16.32	15.78	10.82	28.46
PLA1A		Endogenous	ENDOGENOUS	3.56	3.39	5.61	3.95	8.76	5.24	9.17	4.21	2.72	4.21	1.08	3.56
PLA2G10		Endogenous	ENDOGENOUS	2.67	7.92	10.29	7.89	2.63	6.98	7.14	12.64	4.53	5.26	6.49	10.67
PLA2G2A		Endogenous	ENDOGENOUS	8.01	5.66	9.35	14.47	6.13	8.73	10.19	13.7	9.97	8.42	7.57	9.49
PLA2G3		Endogenous	ENDOGENOUS	7.12	12.44	9.35	9.21	7.01	3.49	5.1	7.37	7.25	6.31	8.65	13.05
PLA2G4A		Endogenous	ENDOGENOUS	126.45	270.39	159.89	127.57	129.59	228.74	199.79	142.23	177.72	175.71	203.35	141.13
PLA2G4C		Endogenous	ENDOGENOUS	21.37	19.23	144	109.16	21.89	16.59	172.27	117.99	19.04	32.62	186.05	145.87
PLA2G4E		Endogenous	ENDOGENOUS	1	1.13	7.48	2.63	6.13	3.49	3.06	4.21	3.63	3.16	4.33	5.93
PLA2G4F		Endogenous	ENDOGENOUS	5.34	1.13	3.74	1.32	7.01	1.75	6.12	1.05	5.44	4.21	2.16	3.56
PLA2G5		Endogenous	ENDOGENOUS	3.56	7.92	3.74	7.89	1	2.62	4.08	3.16	3.63	1.05	5.41	7.12
PLAT		Endogenous	ENDOGENOUS	13.36	18.1	11.22	5.26	14.89	9.6	6.12	9.48	15.41	10.52	8.65	9.49
PLAU		Endogenous	ENDOGENOUS	1104.26	564.53	1232.37	565.51	1400.13	973.44	699.27	616.31	1531.46	537.65	686.86	740.04
PLCB1		Endogenous	ENDOGENOUS	59.67	124.45	29.92	57.87	63.05	136.19	34.66	67.43	58.94	166.24	44.35	66.41
PLCB4		Endogenous	ENDOGENOUS	14.25	10.18	8.42	17.1	8.76	10.48	10.19	10.54	10.88	5.26	11.9	13.05
PLCE1		Endogenous	ENDOGENOUS	2.67	2.26	4.68	7.89	3.5	6.11	10.19	8.43	1	10.52	5.41	7.12
PLCG2		Endogenous	ENDOGENOUS	633.17	574.71	437.6	356.4	675.99	595.41	479.09	414.03	708.15	539.75	435.91	348.67
PLD1		Endogenous	ENDOGENOUS	334.84	191.19	732.13	633.9	314.35	239.21	858.29	693.22	285.62	294.6	817.74	903.7
PML		Endogenous	ENDOGENOUS	992.05	997.83	1555.9	1792.54	1023.61	853.83	1773.66	1703.54	988.33	1058.46	1847.48	2558.12
POLB		Endogenous	ENDOGENOUS	256.47	210.43	143.06	119.68	234.67	197.31	115.19	140.12	239.37	229.37	127.64	124.53
POLD1		Endogenous	ENDOGENOUS	187.01	209.29	196.36	203.85	161.12	173.73	145.77	271.81	188.6	227.26	130.88	212.29
POLD4		Endogenous	ENDOGENOUS	2539.79	3096.43	2951.9	3727.12	2468.4	2673.24	2155.92	3545.09	2568.75	2573.56	2479.17	3983.65
POLE2		Endogenous	ENDOGENOUS	22.26	26.02	20.57	26.3	22.77	22.7	27.52	28.45	32.64	26.3	24.88	24.91
POLR2D		Endogenous	ENDOGENOUS	233.32	273.78	330.07	337.99	240.8	303.82	369	403.5	291.06	250.41	356.95	426.95
POLR2H		Endogenous	ENDOGENOUS	258.25	305.46	297.34	382.71	255.68	326.52	332.31	508.85	277.46	281.98	305.03	434.06
POLR2J		Endogenous	ENDOGENOUS	66.79	78.06	70.13	89.43	71.8	68.97	98.88	84.28	78.88	66.29	84.37	120.97
PPARG		Endogenous	ENDOGENOUS	42.75	282.83	53.3	60.5	42.03	319.53	39.75	90.6	52.59	315.64	47.59	54.55
PPARGC1A		Endogenous	ENDOGENOUS	36.51	22.63	21.51	24.99	26.27	20.95	23.44	24.23	29.02	15.78	29.2	27.28
PPP2CB		Endogenous	ENDOGENOUS	1649.26	1656.25	2018.74	1938.52	1563.87	1712.9	2102.91	1911.08	1721.87	1683.44	2170.9	1939.05
PPP2R1A		Endogenous	ENDOGENOUS	2448.06	2564.71	2488.12	2689.47	2283.64	2596.41	2406.68	2807.63	2492.58	2538.84	2576.52	2750.25
PPP2R2B		Endogenous	ENDOGENOUS	14.25	14.71	3.74	9.21	7.88	9.6	8.15	11.59	14.51	9.47	7.57	10.67
PPP2R2C		Endogenous	ENDOGENOUS	8.91	6.79	9.35	11.84	3.5	3.49	4.08	7.37	2.72	3.16	5.41	5.93
PPP3CA		Endogenous	ENDOGENOUS	591.31	472.89	432.92	477.4	539.39	447.87	318.04	474.08	574.86	468.21	329.91	562.15
PPP3CB		Endogenous	ENDOGENOUS	347.31	457.05	347.83	391.91	360.76	431.28	450.55	387.7	361.78	413.49	430.5	400.86
PPP3CC		Endogenous	ENDOGENOUS	138.03	156.12	320.72	395.86	126.97	139.69	369	398.23	134.2	167.29	324.5	451.85
PPP3R1		Endogenous	ENDOGENOUS	3032.25	2552.26	1671.84	1639.98	2950.87	3015.47	1479.07	1588.71	3003.97	3296.38	1661.44	1648.49
PPP3R2		Endogenous	ENDOGENOUS	5.34	5.66	2.81	1.32	7.01	4.37	3.06	4.21	5.44	4.21	4.33	2.37
PRDM1		Endogenous	ENDOGENOUS	1034.79	827	511.46	507.65	1224.13	959.47	663.6	538.35	862.29	713.36	639.26	533.68
PRKAA2		Endogenous	ENDOGENOUS	8.91	6.79	15.9	17.1	5.25	7.86	22.43	18.96	2.72	4.21	20.55	21.35
PRKACA		Endogenous	ENDOGENOUS	2310.92	2475.33	3261.4	3329.94	2295.9	2423.55	3449.47	2981.46	2449.97	2418.89	3611.68	3324.26
PRKACB		Endogenous	ENDOGENOUS	535.21	476.29	47.69	36.82	486.85	467.08	40.77	53.73	519.55	574.47	46.51	36.76
PRKACG		Endogenous	ENDOGENOUS	8.91	13.58	10.29	15.78	7.88	10.48	13.25	9.48	7.25	6.31	8.65	8.3
PRKAR1B		Endogenous	ENDOGENOUS	24.04	59.96	28.99	23.67	28.02	48.02	20.39	40.03	18.13	52.61	17.31	23.72
PRKAR2A		Endogenous	ENDOGENOUS	894.98	958.23	876.13	800.92	887.89	919.31	808.34	935.53	953.87	901.69	912.92	798.15
PRKAR2B		Endogenous	ENDOGENOUS	71.24	49.78	101.92	124.94	71.8	53.26	130.48	108.51	67.1	62.08	127.64	129.27
PRKCA		Endogenous	ENDOGENOUS	105.97	441.22	165.5	135.46	139.23	247.94	181.44	212.81	227.59	187.28	153.6	104.36
PRKCB		Endogenous	ENDOGENOUS	483.56	757.99	554.47	422.16	552.52	763.91	630.98	502.53	597.53	835.41	641.43	406.79
PRKCG		Endogenous	ENDOGENOUS	8.91	12.44	17.77	18.41	1.75	6.11	16.31	23.18	9.07	6.31	16.22	20.16
PRKDC		Endogenous	ENDOGENOUS	725.78	970.67	1098.66	1074.47	714.51	798.83	983.67	1290.56	762.55	783.85	871.82	781.55
PRKX		Endogenous	ENDOGENOUS	293.87	328.08	147.74	123.62	293.34	269.77	139.65	147.49	339.11	432.43	178.47	151.8
PRL		Endogenous	ENDOGENOUS	7.12	20.36	14.03	43.4	7.88	5.24	4.08	40.03	9.07	13.68	9.73	23.72
PRLR		Endogenous	ENDOGENOUS	73.91	40.73	34.6	36.82	69.17	67.22	32.62	38.98	54.4	63.13	29.2	46.25
PRMT8		Endogenous	ENDOGENOUS	8.01	4.53	4.68	6.58	5.25	2.62	3.06	8.43	2.72	5.26	3.24	1.19
PROM1		Endogenous	ENDOGENOUS	9.8	10.18	5.61	5.26	16.64	6.98	18.35	20.02	8.16	15.78	8.65	17.79
PTCH1		Endogenous	ENDOGENOUS	2.67	9.05	6.55	3.95	4.38	4.37	2.04	5.27	3.63	4.21	2.16	4.74
PTCRA		Endogenous	ENDOGENOUS	5.34	19.23	4.68	5.26	7.88	9.6	5.1	1.05	8.16	32.62	3.24	4.74
PTEN		Endogenous	ENDOGENOUS	2506.84	2461.75	1977.6	2189.71	2663.66	2317.91	2087.62	1822.59	2647.63	2397.85	2186.04	1914.15
PTPN11		Endogenous	ENDOGENOUS	815.72	922.03	1078.09	1081.05	780.19	858.2	1026.48	1264.22	897.66	796.48	1055.7	1149.2
PTPN5		Endogenous	ENDOGENOUS	3.56	6.79	5.61	9.21	9.63	6.98	7.14	7.37	4.53	9.47	7.57	7.12
PTPRR		Endogenous	ENDOGENOUS	1	1.13	1	1.32	1	1	1.02	1.05	1	1.05	1.08	1.19
PTTG2		Endogenous	ENDOGENOUS	48.98	65.62	79.48	89.43	49.04	42.78	90.72	113.78	38.08	46.29	83.29	125.71
RAC1		Endogenous	ENDOGENOUS	2629.73	2289.79	3090.29	2693.41	2518.31	2088.31	2822.57	2614.84	2801.78	2285.27	3008.11	3036.07
RAC2		Endogenous	ENDOGENOUS	666.12	1755.81	1112.69	1070.53	704.88	1395.99	1226.28	2076.49	879.52	1461.43	1172.52	1044.83
RAC3		Endogenous	ENDOGENOUS	12.47	12.44	8.42	6.58	16.64	11.35	10.19	10.54	19.04	9.47	12.98	16.6
RAD21		Endogenous	ENDOGENOUS	2289.55	2192.5	2174.89	2281.77	2169.81	2076.96	2263.97	2132.32	2357.48	2185.31	2441.32	2292.47
RAD50		Endogenous	ENDOGENOUS	187.01	214.95	174.85	239.36	203.15	171.12	204.89	220.19	190.41	184.13	162.25	169.59
RAD51		Endogenous	ENDOGENOUS	14.25	12.44	10.29	35.51	17.51	15.71	7.14	25.28	13.6	17.89	5.41	26.09
RAD52		Endogenous	ENDOGENOUS	88.16	85.98	105.66	99.95	103.32	88.18	125.38	59	84.33	96.8	83.29	94.88
RAF1		Endogenous	ENDOGENOUS	814.83	843.97	931.29	1017.92	840.6	795.34	920.47	1046.14	789.76	878.54	909.68	1038.9
RASA4		Endogenous	ENDOGENOUS	416.77	339.4	540.45	469.51	485.97	353.58	502.54	473.03	462.43	444.01	435.91	455.41
RASAL1		Endogenous	ENDOGENOUS	155.84	174.22	53.3	10.52	155.86	85.56	56.06	25.28	166.84	94.69	53	20.16
RASGRF1		Endogenous	ENDOGENOUS	9.8	12.44	20.57	7.89	8.76	13.1	17.33	20.02	2.72	12.63	28.12	4.74
RASGRF2		Endogenous	ENDOGENOUS	5.34	5.66	7.48	3.95	8.76	5.24	8.15	1.05	6.35	4.21	4.33	7.12
RASGRP1		Endogenous	ENDOGENOUS	8.01	9.05	545.12	159.13	12.26	5.24	637.09	232.83	6.35	10.52	617.63	228.89
RASGRP2		Endogenous	ENDOGENOUS	104.19	75.8	8.42	17.1	91.07	95.16	20.39	17.91	87.95	93.64	15.14	20.16
RB1		Endogenous	ENDOGENOUS	1558.42	1140.37	1388.53	1070.53	1521.84	1235.35	1403.64	928.15	1559.56	1144.74	1492.7	1035.35
RBX1		Endogenous	ENDOGENOUS	2252.15	2494.56	3069.72	3198.43	2140.91	2414.82	3085.57	3345.98	2407.35	2296.84	3264.46	3280.38
RELA		Endogenous	ENDOGENOUS	792.57	729.7	1050.98	949.53	755.67	717.64	1069.3	933.42	729.01	656.54	1078.42	1022.3
RELN		Endogenous	ENDOGENOUS	1	2.26	6.55	3.95	4.38	2.62	2.04	5.27	6.35	5.26	4.33	8.3
RET		Endogenous	ENDOGENOUS	11.58	22.63	14.96	24.99	13.13	13.1	17.33	21.07	14.51	10.52	18.39	32.02
RFC3		Endogenous	ENDOGENOUS	231.54	248.89	183.27	189.38	239.05	214.77	187.56	212.81	206.73	230.42	181.72	215.85
RFC4		Endogenous	ENDOGENOUS	122.89	125.58	132.77	132.83	98.07	108.26	132.52	169.62	111.53	108.37	109.25	144.69
RHOA		Endogenous	ENDOGENOUS	4108.01	3891.74	3604.55	3612.7	3586.58	3527.94	3392.39	3393.39	3828.19	3845.6	3551.1	3320.7
RIN1		Endogenous	ENDOGENOUS	179.89	127.84	126.23	106.53	148.86	92.54	122.32	117.99	154.14	127.31	110.33	113.85
RNF43		Endogenous	ENDOGENOUS	16.92	9.05	8.42	7.89	5.25	5.24	11.21	9.48	11.79	7.37	12.98	9.49
RPA3		Endogenous	ENDOGENOUS	13.36	16.97	14.96	22.36	19.26	16.59	20.39	20.02	19.04	14.73	18.39	13.05
RPS27A		Endogenous	ENDOGENOUS	23949.9	26653.9	26416.6	29819.6	22869.7	24610.9	24234	34394.2	23975.6	26301.6	26923.7	34484.3
RPS6KA5		Endogenous	ENDOGENOUS	245.79	169.7	234.69	169.65	228.54	158.02	218.14	128.53	209.45	169.4	218.5	180.27
RPS6KA6		Endogenous	ENDOGENOUS	2.67	3.39	1.87	5.26	1	1.75	4.08	4.21	4.53	6.31	3.24	3.56
RRAS2		Endogenous	ENDOGENOUS	10.69	9.05	16.83	13.15	14.89	13.1	23.44	13.7	17.23	16.83	11.9	22.53
RUNX1		Endogenous	ENDOGENOUS	375.8	711.6	616.19	576.03	506.11	694.06	609.57	575.22	440.67	586.05	552.73	504.03
RUNX1T1		Endogenous	ENDOGENOUS	8.01	2.26	5.61	6.58	5.25	8.73	6.12	12.64	2.72	6.31	8.65	5.93
RXRG		Endogenous	ENDOGENOUS	4.45	3.39	4.68	9.21	3.5	4.37	3.06	10.54	1.81	1.05	6.49	18.98
SETBP1		Endogenous	ENDOGENOUS	8.01	11.31	14.96	13.15	9.63	13.97	11.21	25.28	13.6	11.57	7.57	9.49
SETD2		Endogenous	ENDOGENOUS	528.08	471.76	475	411.64	510.49	483.66	479.09	392.96	553.1	469.26	464.03	394.93
SF3B1		Endogenous	ENDOGENOUS	1836.27	1770.52	1546.55	1555.81	1854.58	1644.8	1628.92	1640.33	1786.25	1881.24	1566.25	1678.14
SFN		Endogenous	ENDOGENOUS	14.25	7.92	4.68	11.84	10.51	6.11	14.27	5.27	5.44	9.47	5.41	2.37
SFRP1		Endogenous	ENDOGENOUS	9.8	18.1	19.64	18.41	8.76	10.48	7.14	11.59	14.51	11.57	8.65	16.6
SFRP2		Endogenous	ENDOGENOUS	4.45	2.26	8.42	10.52	4.38	6.98	5.1	4.21	3.63	10.52	6.49	11.86
SFRP4		Endogenous	ENDOGENOUS	5.34	3.39	1	5.26	1.75	1.75	2.04	2.11	1.81	7.37	3.24	1.19
SGK2		Endogenous	ENDOGENOUS	5.34	6.79	6.55	9.21	4.38	6.11	4.08	7.37	9.07	11.57	2.16	4.74
SHC1		Endogenous	ENDOGENOUS	812.16	858.67	731.2	687.82	809.08	912.32	719.66	733.25	856.85	831.2	725.8	722.25
SHC2		Endogenous	ENDOGENOUS	3.56	4.53	2.81	9.21	5.25	1.75	3.06	3.16	8.16	1.05	3.24	5.93
SHC3		Endogenous	ENDOGENOUS	6.23	11.31	4.68	6.58	6.13	10.48	5.1	10.54	2.72	8.42	5.41	13.05
SHC4		Endogenous	ENDOGENOUS	6.23	9.05	7.48	5.26	5.25	6.11	3.06	7.37	6.35	9.47	8.65	9.49
SIN3A		Endogenous	ENDOGENOUS	424.78	330.35	445.08	451.09	369.52	296.83	416.91	380.32	366.32	350.37	485.67	423.39
SIRT4		Endogenous	ENDOGENOUS	31.17	32.81	17.77	15.78	27.14	14.84	19.37	14.75	28.11	26.3	10.82	20.16
SIX1		Endogenous	ENDOGENOUS	5.34	9.05	12.16	13.15	8.76	8.73	6.12	10.54	9.07	8.42	7.57	11.86
SKP1		Endogenous	ENDOGENOUS	3610.2	3731.1	4219.81	4249.23	3448.23	3566.36	3788.92	4504.85	3701.24	3710.93	4124.38	4563.59
SKP2		Endogenous	ENDOGENOUS	263.6	214.95	220.67	210.42	281.95	236.59	221.2	222.29	258.42	253.57	197.94	194.5
SMAD2		Endogenous	ENDOGENOUS	577.95	601.86	780.75	819.33	629.58	652.16	875.62	608.93	715.4	600.78	759.33	537.24
SMAD3		Endogenous	ENDOGENOUS	68.57	83.72	55.17	21.04	70.93	100.4	82.57	14.75	72.54	155.72	126.55	17.79
SMAD4		Endogenous	ENDOGENOUS	988.49	1018.19	772.34	777.25	966.69	1033.68	710.49	764.86	989.24	1047.94	636.02	753.09
SMAD9		Endogenous	ENDOGENOUS	3.56	10.18	7.48	5.26	3.5	4.37	9.17	6.32	2.72	8.42	3.24	7.12
SMARCA4		Endogenous	ENDOGENOUS	497.81	556.61	600.29	677.3	502.61	586.68	611.61	801.73	558.54	548.17	590.59	685.49
SMARCB1		Endogenous	ENDOGENOUS	781.88	830.39	1007.03	946.9	725.02	775.26	974.5	1009.27	809.7	771.23	947.54	879.99
SMC1A		Endogenous	ENDOGENOUS	582.41	631.28	737.74	626.01	619.95	598.03	664.61	672.15	606.6	598.67	731.2	706.83
SMC1B		Endogenous	ENDOGENOUS	2.67	2.26	1	5.26	4.38	6.11	5.1	3.16	4.53	3.16	1.08	7.12
SMC3		Endogenous	ENDOGENOUS	756.06	678.79	721.85	606.28	654.09	628.59	673.79	646.86	651.03	683.9	739.86	666.51
SMO		Endogenous	ENDOGENOUS	12.47	13.58	14.96	13.15	9.63	6.98	15.29	22.12	9.07	18.94	10.82	11.86
SOCS1		Endogenous	ENDOGENOUS	27.61	38.46	89.76	84.17	49.04	22.7	71.35	81.12	38.99	31.56	84.37	126.9
SOCS2		Endogenous	ENDOGENOUS	25.83	14.71	17.77	30.25	24.52	18.33	36.7	29.5	30.83	18.94	36.78	45.07
SOCS3		Endogenous	ENDOGENOUS	1735.64	848.49	904.18	979.78	3344.9	1822.03	1532.08	1690.9	1109.83	757.55	1995.67	1414.86
SOS1		Endogenous	ENDOGENOUS	628.71	615.44	429.18	494.49	636.58	556.12	463.8	430.89	619.29	677.58	467.28	451.85
SOS2		Endogenous	ENDOGENOUS	1010.75	897.14	560.09	672.04	954.44	821.53	523.94	588.92	1018.25	1013.22	574.36	596.54
SOST		Endogenous	ENDOGENOUS	8.91	6.79	11.22	2.63	7.01	5.24	1.02	8.43	5.44	5.26	8.65	3.56
SOX17		Endogenous	ENDOGENOUS	2.67	3.39	2.81	21.04	4.38	2.62	7.14	21.07	5.44	3.16	4.33	21.35
SOX9		Endogenous	ENDOGENOUS	4.45	3.39	3.74	1.32	1	1.75	5.1	2.11	1.81	6.31	3.24	5.93
SP1		Endogenous	ENDOGENOUS	692.83	753.46	657.33	593.13	654.09	729.86	644.23	560.47	689.11	759.65	633.85	576.38
SPOP		Endogenous	ENDOGENOUS	83.71	84.85	63.58	63.13	89.31	79.45	72.37	65.32	82.51	64.18	57.33	62.86
SPP1		Endogenous	ENDOGENOUS	5928.25	31317.2	2015	8209.12	3331.77	19288.9	864.41	11369.6	4268.85	24476.1	1767.44	6958.05
SPRY1		Endogenous	ENDOGENOUS	1	9.05	1.87	3.95	4.38	4.37	4.08	4.21	5.44	3.16	5.41	9.49
SPRY2		Endogenous	ENDOGENOUS	58.77	449.13	110.33	149.93	79.68	495.89	113.15	268.65	88.86	376.67	151.43	130.46
SPRY4		Endogenous	ENDOGENOUS	5.34	10.18	38.34	15.78	3.5	4.37	40.77	14.75	3.63	4.21	47.59	10.67
SRSF2		Endogenous	ENDOGENOUS	953.76	1270.47	1221.15	1266.48	969.32	1228.36	1345.54	1472.82	1052.71	1124.75	1325.04	1293.89
SSX1		Endogenous	ENDOGENOUS	7.12	3.39	20.57	10.52	3.5	6.11	18.35	17.91	3.63	3.16	18.39	16.6
STAG2		Endogenous	ENDOGENOUS	874.5	773.82	789.17	821.96	818.71	788.35	849.12	754.32	886.78	960.61	802.59	827.8
STAT1		Endogenous	ENDOGENOUS	843.33	1285.18	2132.81	1793.86	983.33	988.28	2878.64	1802.57	984.7	1203.66	3082.74	3202.1
STAT3		Endogenous	ENDOGENOUS	1710.7	1475.24	1795.26	1633.41	1919.38	1727.74	1999.96	1734.09	1938.57	1824.43	2045.43	2031.56
STAT4		Endogenous	ENDOGENOUS	199.48	350.71	193.55	402.43	176	268.9	203.87	182.26	111.53	223.06	175.23	292.93
STK11		Endogenous	ENDOGENOUS	996.5	1015.93	881.74	765.41	898.4	907.09	764.51	821.75	938.46	921.68	778.8	744.79
STMN1		Endogenous	ENDOGENOUS	600.22	2534.16	51.43	99.95	443.07	1478.93	54.03	94.82	404.4	2253.7	82.21	88.95
SUV39H2		Endogenous	ENDOGENOUS	39.18	36.2	35.53	59.18	38.53	48.89	56.06	85.34	30.83	42.09	60.57	62.86
SYK		Endogenous	ENDOGENOUS	4721.58	3837.44	2411.45	1996.39	4657.47	4084.94	2391.39	1894.23	4734.91	4482.15	2629.52	2264.01
TBL1XR1		Endogenous	ENDOGENOUS	1735.64	1980.94	2823.8	2660.53	1861.59	2051.64	2932.66	2663.3	2146.21	1756.04	2926.98	2714.67
TCF3		Endogenous	ENDOGENOUS	142.48	148.2	107.53	90.74	140.98	146.67	94.8	121.15	135.1	137.83	107.08	88.95
TCF7L1		Endogenous	ENDOGENOUS	8.01	12.44	6.55	11.84	3.5	6.98	9.17	12.64	9.07	11.57	5.41	11.86
TCL1B		Endogenous	ENDOGENOUS	7.12	4.53	1.87	7.89	5.25	2.62	3.06	8.43	3.63	3.16	8.65	2.37
TET2		Endogenous	ENDOGENOUS	1980.53	1692.46	1460.52	1530.83	2150.55	1782.74	1631.98	1293.72	2148.93	1930.69	1438.61	1499.06
TFDP1		Endogenous	ENDOGENOUS	729.34	398.23	377.75	298.54	646.21	427.79	303.77	380.32	647.4	430.33	332.07	309.54
TGFB1		Endogenous	ENDOGENOUS	3065.2	4144.03	3050.08	2498.77	2996.4	3946.13	3019.31	2643.28	3337.65	3440.53	3309.89	2554.57
TGFB2		Endogenous	ENDOGENOUS	25.83	14.71	6.55	9.21	23.64	13.97	5.1	6.32	19.04	14.73	5.41	14.23
TGFB3		Endogenous	ENDOGENOUS	12.47	15.84	9.35	18.41	7.88	8.73	8.15	16.86	15.41	9.47	9.73	10.67
TGFBR2		Endogenous	ENDOGENOUS	2629.73	2232.1	2346.93	1976.66	2723.21	1992.27	2004.04	1802.57	2790.89	2126.39	2111.41	2103.9
THBS1		Endogenous	ENDOGENOUS	24313.2	19802.7	5859.86	1316.46	20363.6	22757.5	10761.2	535.19	16255.7	10851.9	12943.2	1650.86
THBS4		Endogenous	ENDOGENOUS	2.67	15.84	2.81	11.84	2.63	4.37	4.08	7.37	3.63	3.16	3.24	2.37
THEM4		Endogenous	ENDOGENOUS	72.13	114.26	77.61	120.99	67.42	95.16	72.37	159.08	96.11	97.85	75.72	100.81
TIAM1		Endogenous	ENDOGENOUS	793.46	808.89	423.57	278.81	880.01	741.21	376.14	397.18	884.06	932.2	398.05	340.37
TLR2		Endogenous	ENDOGENOUS	1849.63	1623.45	4114.15	5321.07	2205.71	1577.58	4581.97	3579.86	2669.39	1131.06	4758.24	4354.86
TLR4		Endogenous	ENDOGENOUS	2574.52	2195.89	1165.99	1116.56	2500.8	2314.42	1043.81	664.77	2543.36	2536.73	1163.87	872.87
TLX1		Endogenous	ENDOGENOUS	5.34	4.53	6.55	11.84	5.25	3.49	3.06	5.27	8.16	6.31	12.98	11.86
TMPRSS2		Endogenous	ENDOGENOUS	1	3.39	3.74	2.63	5.25	5.24	3.06	7.37	1	6.31	2.16	10.67
TNC		Endogenous	ENDOGENOUS	1.78	7.92	28.05	14.47	6.13	11.35	58.1	12.64	8.16	9.47	38.94	10.67
TNF		Endogenous	ENDOGENOUS	237.77	149.33	344.09	231.47	485.1	294.21	449.53	358.2	441.57	196.75	549.49	365.28
TNFAIP3		Endogenous	ENDOGENOUS	335.73	303.19	6535.89	7738.3	602.43	249.69	7923.39	6120.95	455.18	354.57	7751.2	5281.1
TNFRSF10A		Endogenous	ENDOGENOUS	33.84	37.33	99.11	115.73	33.27	33.18	89.7	135.9	38.08	34.72	95.19	91.32
TNFRSF10B		Endogenous	ENDOGENOUS	138.92	151.6	536.71	435.31	155.86	144.92	582.05	422.46	153.24	140.99	592.75	509.96
TNFRSF10C		Endogenous	ENDOGENOUS	39.18	49.78	63.58	32.88	61.29	50.64	77.47	51.62	60.75	58.92	89.78	36.76
TNFRSF10D		Endogenous	ENDOGENOUS	72.13	126.71	178.59	220.94	92.82	105.64	130.48	282.34	78.88	99.95	147.11	188.57
TNFSF10		Endogenous	ENDOGENOUS	1044.59	449.13	198.23	113.1	1109.42	357.95	478.07	103.24	1011.9	660.75	541.91	377.14
TNN		Endogenous	ENDOGENOUS	4.45	4.53	5.61	6.58	4.38	4.37	7.14	7.37	9.07	8.42	4.33	9.49
TNR		Endogenous	ENDOGENOUS	10.69	22.63	5.61	17.1	8.76	6.98	13.25	10.54	6.35	11.57	14.06	9.49
TP53		Endogenous	ENDOGENOUS	577.06	789.66	1329.62	1063.95	584.92	685.33	1307.82	1267.38	659.19	703.89	1343.43	1110.06
TPO		Endogenous	ENDOGENOUS	6.23	4.53	2.81	5.26	2.63	2.62	8.15	1.05	2.72	4.21	5.41	3.56
TRAF7		Endogenous	ENDOGENOUS	1308.19	1382.47	1359.54	1543.98	1242.52	1282.49	1238.51	1548.67	1209.57	1340.44	1247.16	1533.45
TSC1		Endogenous	ENDOGENOUS	452.39	415.19	245.91	263.03	457.95	421.68	255.86	297.09	456.08	444.01	268.25	263.28
TSHR		Endogenous	ENDOGENOUS	6.23	5.66	4.68	7.89	4.38	1.75	6.12	7.37	8.16	5.26	7.57	11.86
TSLP		Endogenous	ENDOGENOUS	10.69	3.39	16.83	17.1	5.25	6.11	12.23	14.75	6.35	7.37	27.04	22.53
TSPAN7		Endogenous	ENDOGENOUS	3.56	12.44	43.95	21.04	5.25	3.49	44.85	48.46	1	2.1	44.35	87.76
TTK		Endogenous	ENDOGENOUS	24.04	31.68	38.34	49.98	21.02	19.21	32.62	34.77	27.2	25.25	32.45	40.32
U2AF1		Endogenous	ENDOGENOUS	2302.02	2563.57	2768.64	2660.53	2404.48	2755.31	2702.29	2850.82	2567.84	2494.65	2875.06	2731.28
UBB		Endogenous	ENDOGENOUS	9716.55	10435.3	14594	14467.9	8602.18	9193.96	14081.3	13915.9	9102.6	9929.13	14968.1	15521.9
UBE2T		Endogenous	ENDOGENOUS	39.18	50.91	66.39	60.5	44.66	47.14	69.32	83.23	41.71	33.67	78.96	84.2
UTY		Endogenous	ENDOGENOUS	4.45	15.84	5.61	13.15	7.88	13.1	1.02	8.43	4.53	15.78	2.16	11.86
VEGFA		Endogenous	ENDOGENOUS	465.75	287.36	1787.78	1897.75	609.44	468.82	1719.64	1855.25	423.44	293.55	1644.13	2065.95
VEGFC		Endogenous	ENDOGENOUS	2.67	5.66	2.81	2.63	4.38	2.62	3.06	6.32	2.72	2.1	3.24	2.37
VHL		Endogenous	ENDOGENOUS	1386.55	1284.05	1338.03	1430.88	1337.96	1360.19	1255.84	1284.24	1360.99	1360.43	1235.26	1264.24
WEE1		Endogenous	ENDOGENOUS	16.92	26.02	11.22	30.25	18.39	18.33	8.15	32.66	14.51	23.15	8.65	36.76
WHSC1		Endogenous	ENDOGENOUS	247.57	314.51	160.83	223.57	258.31	336.99	192.66	191.74	305.57	318.8	181.72	175.52
WHSC1L1		Endogenous	ENDOGENOUS	913.68	902.79	787.3	783.83	896.64	831.13	779.8	712.18	853.23	876.44	791.78	847.96
WIF1		Endogenous	ENDOGENOUS	8.91	10.18	9.35	11.84	13.13	9.6	12.23	10.54	6.35	7.37	10.82	17.79
WNT10A		Endogenous	ENDOGENOUS	7.12	10.18	6.55	7.89	5.25	9.6	11.21	4.21	7.25	9.47	15.14	14.23
WNT10B		Endogenous	ENDOGENOUS	1.78	5.66	5.61	9.21	4.38	1.75	4.08	3.16	6.35	4.21	3.24	4.74
WNT11		Endogenous	ENDOGENOUS	5.34	2.26	4.68	5.26	3.5	2.62	4.08	8.43	6.35	5.26	8.65	7.12
WNT16		Endogenous	ENDOGENOUS	1	5.66	1.87	1.32	4.38	6.98	1.02	1.05	2.72	3.16	2.16	4.74
WNT2		Endogenous	ENDOGENOUS	8.01	15.84	11.22	5.26	7.88	8.73	6.12	11.59	7.25	11.57	4.33	9.49
WNT2B		Endogenous	ENDOGENOUS	37.4	26.02	10.29	22.36	29.77	22.7	13.25	8.43	30.83	29.46	11.9	13.05
WNT3		Endogenous	ENDOGENOUS	9.8	10.18	3.74	11.84	10.51	14.84	3.06	7.37	8.16	9.47	7.57	9.49
WNT4		Endogenous	ENDOGENOUS	2.67	4.53	6.55	5.26	7.01	5.24	6.12	4.21	7.25	6.31	6.49	1.19
WNT5A		Endogenous	ENDOGENOUS	43.64	71.27	196.36	508.96	30.65	38.41	103.97	357.14	45.34	30.51	88.7	374.76
WNT5B		Endogenous	ENDOGENOUS	31.17	28.28	61.71	21.04	14.89	17.46	166.15	15.8	19.95	14.73	184.96	33.21
WNT6		Endogenous	ENDOGENOUS	8.91	10.18	4.68	9.21	8.76	5.24	3.06	15.8	7.25	6.31	6.49	4.74
WNT7A		Endogenous	ENDOGENOUS	17.81	26.02	9.35	15.78	15.76	16.59	15.29	24.23	9.97	17.89	17.31	9.49
WNT7B		Endogenous	ENDOGENOUS	9.8	5.66	14.03	13.15	8.76	2.62	7.14	9.48	11.79	8.42	8.65	7.12
WT1		Endogenous	ENDOGENOUS	3.56	12.44	2.81	9.21	2.63	1.75	6.12	7.37	1.81	4.21	4.33	4.74
XPA		Endogenous	ENDOGENOUS	390.94	373.34	321.65	320.89	403.67	430.41	318.04	325.54	418	417.7	316.93	309.54
XRCC4		Endogenous	ENDOGENOUS	310.79	334.87	313.24	386.65	309.1	357.95	314.98	384.53	331.86	328.27	311.52	387.81
ZAK		Endogenous	ENDOGENOUS	67.68	80.32	79.48	77.59	68.3	53.26	60.14	79.01	68	64.18	69.23	99.62
ZBTB16		Endogenous	ENDOGENOUS	3.56	13.58	11.22	21.04	12.26	12.22	8.15	7.37	8.16	9.47	4.33	2.37
ZBTB32		Endogenous	ENDOGENOUS	3.56	4.53	5.61	3.95	2.63	2.62	5.1	2.11	4.53	6.31	3.24	2.37
ZIC2		Endogenous	ENDOGENOUS	2.67	3.39	1	1.32	5.25	1	1.02	1.05	6.35	1.05	1.08	1.19
ACAD9		Housekeeping	HOUSEKEEPING	390.94	488.73	449.75	393.23	434.31	480.17	380.22	433	418.91	438.75	367.77	416.27
AGK		Housekeeping	HOUSEKEEPING	141.59	158.38	188.88	269.6	141.85	144.05	227.31	279.18	126.94	145.2	199.03	291.75
AMMECR1L		Housekeeping	HOUSEKEEPING	209.27	250.02	263.68	278.81	183.01	263.66	277.26	317.11	249.35	229.37	280.15	303.61
C10orf76		Housekeeping	HOUSEKEEPING	437.25	429.9	493.7	430.05	435.19	405.96	561.66	378.21	432.51	434.54	518.12	443.55
CC2D1B		Housekeeping	HOUSEKEEPING	73.02	62.22	47.69	53.92	83.18	63.73	44.85	37.93	74.35	69.44	34.61	54.55
CNOT10		Housekeeping	HOUSEKEEPING	450.61	411.8	460.97	403.75	439.57	380.64	390.41	395.07	427.07	424.02	455.38	399.67
CNOT4		Housekeeping	HOUSEKEEPING	434.58	418.59	350.64	397.17	450.95	426.92	411.82	346.61	412.56	398.76	381.83	351.05
COG7		Housekeeping	HOUSEKEEPING	264.49	277.17	234.69	232.78	282.83	268.02	247.7	283.4	270.2	325.11	248.78	277.52
DDX50		Housekeeping	HOUSEKEEPING	248.46	285.09	345.96	353.77	314.35	319.53	369	363.46	296.5	290.39	387.24	329.7
DHX16		Housekeeping	HOUSEKEEPING	346.42	337.13	369.34	372.19	337.12	311.67	358.81	406.66	330.95	339.84	386.15	343.93
DNAJC14		Housekeeping	HOUSEKEEPING	229.76	217.21	301.08	328.79	200.52	257.55	226.3	274.97	223.05	253.57	285.56	353.42
EDC3		Housekeeping	HOUSEKEEPING	260.92	271.52	273.96	278.81	271.45	257.55	272.17	316.06	261.14	229.37	259.6	257.35
EIF2B4		Housekeeping	HOUSEKEEPING	550.35	529.46	627.41	652.31	555.15	572.71	554.53	614.2	559.45	526.07	646.83	617.89
ERCC3		Housekeeping	HOUSEKEEPING	264.49	273.78	252.46	293.28	268.82	237.47	257.89	242.31	265.67	287.24	248.78	253.8
FCF1		Housekeeping	HOUSEKEEPING	1101.58	1218.43	1446.5	1529.51	1157.58	1289.48	1451.55	1591.87	1085.35	1181.56	1383.45	1407.74
FTSJ2		Housekeeping	HOUSEKEEPING	522.74	409.54	299.21	238.04	405.42	413.82	259.93	259.17	444.29	426.12	290.97	196.87
GPATCH3		Housekeeping	HOUSEKEEPING	162.08	177.62	168.31	165.71	181.26	157.15	171.25	154.87	186.79	176.76	157.92	160.11
HDAC3		Housekeeping	HOUSEKEEPING	841.55	909.58	923.81	753.58	817.84	832	658.5	697.43	787.04	832.25	750.67	727
MRPS5		Housekeeping	HOUSEKEEPING	629.6	688.97	754.57	664.15	699.63	748.19	892.95	799.62	697.27	661.8	827.47	703.28
MTMR14		Housekeeping	HOUSEKEEPING	1488.07	1543.12	1306.24	1174.42	1414.14	1486.78	1571.83	1282.13	1418.12	1717.11	1543.53	1191.89
NOL7		Housekeeping	HOUSEKEEPING	566.38	674.27	1031.34	875.89	555.15	770.02	980.61	1088.29	616.57	651.28	1061.11	985.54
NUBP1		Housekeeping	HOUSEKEEPING	417.66	459.32	451.62	481.34	440.44	420.8	433.22	444.59	439.76	492.41	482.42	430.5
PIAS1		Housekeeping	HOUSEKEEPING	1098.91	984.25	811.61	800.92	1061.26	1031.93	830.77	784.87	1045.45	1042.68	884.8	866.94
PIK3R4		Housekeeping	HOUSEKEEPING	341.07	329.21	333.81	337.99	333.61	340.48	332.31	323.43	308.29	358.78	362.36	332.07
PRPF38A		Housekeeping	HOUSEKEEPING	799.69	776.09	723.72	598.39	814.34	825.02	738.01	736.41	797.92	742.82	744.18	704.46
RBM45		Housekeeping	HOUSEKEEPING	179	141.42	193.55	181.49	170.75	189.45	192.66	179.1	159.58	131.52	173.07	194.5
SAP130		Housekeeping	HOUSEKEEPING	478.21	442.35	495.57	497.12	460.58	403.34	464.82	470.92	474.22	460.84	478.1	501.66
SF3A3		Housekeeping	HOUSEKEEPING	522.74	623.36	736.81	665.46	550.77	598.03	707.43	813.32	611.13	516.61	695.51	694.98
SLC4A1AP		Housekeeping	HOUSEKEEPING	648.3	656.17	707.82	703.6	690	626.84	669.71	751.16	675.51	571.32	739.86	761.39
TLK2		Housekeeping	HOUSEKEEPING	528.08	532.85	585.33	603.65	535.89	491.52	600.4	545.72	517.74	519.76	587.34	622.63
TMUB2		Housekeeping	HOUSEKEEPING	724	614.31	417.96	483.97	686.49	625.09	387.35	438.26	608.41	724.93	362.36	439.99
TRIM39		Housekeeping	HOUSEKEEPING	128.24	150.47	201.03	199.9	124.34	131.83	182.46	167.51	121.5	168.34	173.07	211.1
TTC31		Housekeeping	HOUSEKEEPING	496.91	564.53	343.16	372.19	492.98	511.6	442.4	367.68	515.02	580.79	373.17	379.51
USP39		Housekeeping	HOUSEKEEPING	430.13	452.53	505.85	483.97	387.03	460.96	527	524.65	470.59	418.76	554.89	520.64
VPS33B		Housekeeping	HOUSEKEEPING	281.41	291.88	233.76	259.08	287.21	267.15	224.26	246.52	316.45	272.51	231.48	258.54
ZC3H14		Housekeeping	HOUSEKEEPING	340.18	343.92	352.51	370.87	311.72	341.36	325.17	338.18	339.11	373.51	330.99	341.56
ZKSCAN5		Housekeeping	HOUSEKEEPING	88.16	97.29	67.32	73.65	91.94	82.94	76.45	72.69	73.44	73.65	78.96	75.9
ZNF143		Housekeeping	HOUSEKEEPING	428.34	369.94	363.73	336.68	447.45	469.69	371.04	366.62	473.31	405.08	347.21	365.28
ZNF346		Housekeeping	HOUSEKEEPING	61.45	33.94	30.86	35.51	53.41	41.03	45.87	32.66	52.59	38.93	37.86	28.46
ZNF384		Housekeeping	HOUSEKEEPING	799.69	756.85	753.64	753.58	826.59	755.18	702.33	832.28	845.97	788.06	743.1	754.27
NEG_A		Negative	RNA SPIKE	7	8	6	7	10	8	4	7	5	4	2	4
NEG_B		Negative	RNA SPIKE	4	6	6	8	10	9	9	3	4	7	6	4
NEG_C		Negative	RNA SPIKE	7	6	8	3	7	9	3	4	5	6	7	6
NEG_D		Negative	RNA SPIKE	12	12	13	11	8	16	7	9	13	16	10	12
NEG_E		Negative	RNA SPIKE	7	9	2	7	7	11	14	6	8	10	7	6
NEG_F		Negative	RNA SPIKE	15	15	19	10	12	11	11	14	16	6	10	10
NEG_G		Negative	RNA SPIKE	4	5	4	3	7	2	6	5	11	5	2	4
NEG_H		Negative	RNA SPIKE	12	7	9	8	12	10	7	4	6	4	7	13
POS_A		Positive	RNA SPIKE	45258	45623	42743	39520	45967	45394	35390	32672	46035	40484	32663	36798
POS_B		Positive	RNA SPIKE	8393	8544	7712	7446	8380	8004	6642	6035	8667	7463	6133	6791
POS_C		Positive	RNA SPIKE	2516	2406	2325	2180	2445	2457	1993	1815	2369	2250	1769	2054
POS_D		Positive	RNA SPIKE	689	691	628	586	723	705	528	499	696	634	511	606
POS_E		Positive	RNA SPIKE	152	167	132	123	171	156	121	109	157	114	90	146
POS_F		Positive	RNA SPIKE	47	56	45	45	57	49	34	37	46	37	32	44
