# Supplementary material for: In vitro responses to platelet-rich-plasma are associated with variable clinical outcomes in patients with knee osteoarthritis
Source: Sci Rep. 2021 Jun 1;11:11493. doi: 10.1038/s41598-021-90174-x (PMC8169703; doi:10.1038/s41598-021-90174-x)
Supplement: Supplementary file 3 — Supplementary Information 3. [file 41598_2021_90174_MOESM3_ESM.xlsx]

## Sheet: Table S5_MACS_quSageResults
Pathway	size	logFC	lowCI	highCI	PValue	FDR	Genes
KEGG_PPAR_SIGNALING_PATHWAY	40	0.884915	0.544288	1.14753	2.93608e-05	0.00464304	FABP3, SCP2, CPT2, ACADM, DBI, CYP27A1, ACSL3, PPARG, ACAA1, ACOX2, EHHADH, ACOX3, ACSL1, RXRB, PPARD, ME1, CD36, LPL, FABP5, FABP4, SLC27A4, RXRA, SCD, ACSL5, ILK, NR1H3, FADS2, CPT1A, OLR1, UBC, PCK2, PDPK1, ACOX1, ANGPTL4, SLC27A1, PLTP, PPARA, CPT1B, GK, ACSL4
BIOCARTA_FMLP_PATHWAY	32	-0.236612	0.34451	0.155643	2.78446e-05	0.00464304	GNB1, NCF2, CALM2, CAMK1, RAF1, PPP3CA, NFKB1, MAP3K1, MAPK14, RAC1, NCF1C, PPP3CC, PPP3CB, HRAS, RELA, PAK1, NFKBIA, CALM1, MAP2K1, MAPK3, NFATC3, MAP2K3, MAP2K6, NFATC1, GNA15, MAP2K2, CALM3, FPR1, PLCB1, NFATC2, MAPK1, ELK1
BIOCARTA_STRESS_PATHWAY	24	-0.254932	0.354793	0.181945	1.79597e-05	0.00464304	JUN, TANK, NFKB1, MAP3K1, RIPK1, TNF, MAPK14, CASP2, IKBKB, TRAF2, MAPK8, CHUK, MAP4K2, RELA, TNFRSF1A, ATF1, CRADD, NFKBIA, TRADD, MAP2K4, MAP2K3, MAP3K14, MAP2K6, IKBKG
REACTOME_LIPID_DIGESTION_MOBILIZATION_AND_TRANSPORT	22	0.635771	0.427403	0.806745	3.31819e-05	0.00464304	HSPG2, LDLRAP1, PRKACB, PPP1CB, ABHD5, MGLL, SAR1B, LPL, BMP1, FABP4, ABCA1, PPP1CA, A2M, PPP1CC, SCARB1, LCAT, P4HB, LDLR, PRKACA, APOE, PLTP, ABCG1
PID_HNF3B_PATHWAY	19	0.301738	0.194188	0.39263	3.73045e-05	0.00464304	ACADM, CREB1, ALAS1, TFRC, BDH1, HADH, HMGCS1, NR3C1, CEBPD, KCNJ11, CPT1A, UCP2, SP1, AKT1, ACADVL, NF1, CEBPA, CEBPB, CPT1B
REACTOME_CREB_PHOSPHORYLATION_THROUGH_THE_ACTIVATION_OF_RAS	17	0.182685	0.127405	0.248224	2.78553e-05	0.00464304	RPS6KA1, CALM2, CREB1, RAF1, CAMK2D, RPS6KA2, AKAP9, BRAF, HRAS, CALM1, RASGRF1, PDPK1, CALM3, GRIN2D, RRAS, MAPK1, RPS6KA3
BIOCARTA_P53_PATHWAY	15	0.492839	0.354497	0.646018	1.84561e-05	0.00464304	GADD45A, CDKN1A, CCND1, ATM, CDK2, CDK4, MDM2, APAF1, RB1, TP53, BCL2, CCNE1, BAX, PCNA, TIMP3
REACTOME_REGULATION_OF_PYRUVATE_DEHYDROGENASE_PDH_COMPLEX	12	0.50341	0.398332	0.576314	1.13201e-05	0.00464304	PDK1, PDHB, PDK4, DLD, PDP1, PDHX, DLAT, PDP2, PDPR, PDK2, PDHA1, PDK3
KEGG_STEROID_HORMONE_BIOSYNTHESIS	12	0.446942	0.287216	0.559818	3.85763e-05	0.00464304	HSD17B7, HSD11B1, CYP1B1, SRD5A3, SRD5A1, HSD17B8, CYP7B1, AKR1C1, HSD17B12, CYP19A1, COMT, STS
REACTOME_STEROID_HORMONES	11	1.01739	0.748219	1.33724	4.28325e-05	0.00464304	HSD11B1, POMC, SRD5A3, SRD5A1, STARD4, AKR1B1, CYP2R1, CYP27B1, LGMN, CYP19A1, STARD5
REACTOME_CYTOCHROME_P450_ARRANGED_BY_SUBSTRATE_TYPE	11	0.595576	0.435996	0.785321	4.74893e-05	0.00467985	POMC, CYP1B1, CYP27A1, CYP2U1, CYP51A1, TBXAS1, CYP7B1, CYP2R1, CYP27B1, CYP19A1, CYP2S1
REACTOME_ACTIVATION_OF_NMDA_RECEPTOR_UPON_GLUTAMATE_BINDING_AND_POSTSYNAPTIC_EVENTS	20	0.251454	0.144825	0.327889	6.37224e-05	0.00518319	RPS6KA1, PRKACB, ADCY3, CALM2, CREB1, RAF1, CAMK2D, RPS6KA2, AKAP9, BRAF, HRAS, CALM1, RASGRF1, PDPK1, CAMKK1, CALM3, GRIN2D, RRAS, MAPK1, RPS6KA3
REACTOME_POST_NMDA_RECEPTOR_ACTIVATION_EVENTS	20	0.251454	0.144825	0.327889	6.37224e-05	0.00518319	RPS6KA1, PRKACB, ADCY3, CALM2, CREB1, RAF1, CAMK2D, RPS6KA2, AKAP9, BRAF, HRAS, CALM1, RASGRF1, PDPK1, CAMKK1, CALM3, GRIN2D, RRAS, MAPK1, RPS6KA3
REACTOME_METABOLISM_OF_STEROID_HORMONES_AND_VITAMINS_A_AND_D	12	0.929038	0.608217	1.15689	6.69415e-05	0.00518319	HSD11B1, POMC, SRD5A3, SRD5A1, STARD4, AKR1B1, CYP2R1, CYP27B1, RDH11, LGMN, CYP19A1, STARD5
BIOCARTA_TALL1_PATHWAY	12	-0.206873	0.293829	0.14619	0.000129004	0.00878766	TRAF5, NFKB1, MAPK14, TRAF2, MAPK8, CHUK, TRAF6, RELA, TNFSF13B, TRAF3, TNFSF13, MAP3K14
REACTOME_ADVANCED_GLYCOSYLATION_ENDPRODUCT_RECEPTOR_SIGNALING	12	-0.225335	0.323459	0.155926	0.000131955	0.00878766	DDOST, CAPZA1, S100A12, AGER, CAPZA2, HMGB1, LGALS3, MAPK3, PRKCSH, APP, S100B, MAPK1
PID_ERB_GENOMIC_PATHWAY	12	-0.231679	0.34539	0.151768	0.000137814	0.00878766	NCOA1, UBA3, NCOA2, DDX54, NEDD8, SMARCE1, C3, SMARCA4, ZNF14, UBE2M, NCOA3, SMARCB1
KEGG_THYROID_CANCER	22	0.298727	0.157393	0.40176	0.000152079	0.00915855	NRAS, TPM3, TPR, PAX8, PPARG, CTNNB1, TFG, RXRB, BRAF, MYC, RXRA, NCOA4, CCDC6, TCF7L2, HRAS, CCND1, KRAS, MAP2K1, MAPK3, TP53, MAP2K2, MAPK1
REACTOME_CELL_EXTRACELLULAR_MATRIX_INTERACTIONS	10	0.395688	0.246507	0.499374	0.000163007	0.00929999	FBLIM1, LIMS1, TESK1, RSU1, ITGB1, ILK, ACTN1, VASP, PARVB, ARHGEF6
KEGG_FATTY_ACID_METABOLISM	31	0.290346	0.170664	0.42943	0.000178276	0.00966257	CPT2, ACADM, ALDH9A1, HADHA, HADHB, ACSL3, ACAA1, EHHADH, ACOX3, ADH5, HADH, ACSL1, ALDH7A1, ECI2, ACAT2, ALDH1B1, ACSL5, ACADSB, ECHS1, CPT1A, ACAT1, ALDH2, ACADS, ECI1, ACADVL, ALDH3A2, ACOX1, ACAA2, GCDH, CPT1B, ACSL4
PID_TAP63_PATHWAY	39	0.189388	0.111653	0.278611	0.000194058	0.00968359	NOC2L, DHRS3, GADD45A, YWHAQ, TP53I3, OGG1, PRKCD, CDKN1A, DST, HBP1, SSPO, SMARCD3, IKBKB, WWP1, ABL1, EGR2, FAS, CHUK, SSRP1, VDR, SP1, MDM2, DICER1, PML, AEN, PLK1, NQO1, TRAF4, FLOT2, ITGA3, FDXR, CABLES1, GDF15, BBC3, BAX, JAG1, ITCH, ADA, EP300
REACTOME_PYRUVATE_METABOLISM	17	0.37939	0.236861	0.548424	0.00019653	0.00968359	SLC16A1, PDK1, PDHB, PDK4, DLD, PDP1, LDHA, PDHX, DLAT, LDHB, PDP2, PDPR, PDK2, SLC16A3, BSG, PDHA1, PDK3
REACTOME_GLUCAGON_SIGNALING_IN_METABOLIC_REGULATION	18	0.13897	0.0686334	0.189102	0.000252174	0.0112614	GNB1, PRKACB, GNG5, ADCY3, PRKAR2A, GNB4, PRKAR1B, GNB2, PRKAR2B, ADCY6, ADCY4, GNG2, ADCY9, ADCY7, PRKAR1A, GNG7, PRKACA, GNAS
BIOCARTA_NOS1_PATHWAY	15	0.22726	0.129163	0.310169	0.000259718	0.0112614	PRKACB, CALM2, PRKAR2A, PPP3CA, PRKAR1B, PRKAR2B, PPP3CC, PPP3CB, CALM1, PRKCB, DLG4, PRKCA, PRKAR1A, CALM3, GRIN2D
REACTOME_THROMBOXANE_SIGNALLING_THROUGH_TP_RECEPTOR	12	-0.1949	0.293482	0.125862	0.000246559	0.0112614	GNB1, GNG5, GNB4, GNB2, GNAQ, GNG2, GNB5, GNGT2, GNA13, GNG7, GNA11, GNA15
REACTOME_RIP_MEDIATED_NFKB_ACTIVATION_VIA_DAI	15	-0.357571	0.501071	0.187187	0.000303796	0.0126659	S100A12, RIPK1, AGER, IKBKB, CHUK, NFKB2, RELA, HMGB1, RIPK3, NFKBIA, TICAM1, NFKBIB, APP, S100B, IKBKG
REACTOME_NFKB_AND_MAP_KINASES_ACTIVATION_MEDIATED_BY_TLR4_SIGNALING_REPERTOIRE	64	-0.136222	0.223287	0.066974	0.000351584	0.0141155	RPS6KA1, JUN, S100A12, MAPKAPK2, RPS27A, ATF2, CREB1, IRAK2, MAPKAPK3, DUSP7, MEF2C, PPP2CA, CD14, MAPK9, RIPK1, AGER, MAPK14, PPP2R5D, MAP3K7, TAB2, RPS6KA2, NOD1, PPP2CB, IKBKB, LY96, RIPK2, TLR4, MAPK8, CDK1, CHUK, NFKB2, TRAF6, RELA, PPP2R1B, ATF1, DUSP6, HMGB1, NFKBIA, FOS, RPS6KA5, MAP2K1, MEF2A, MAPK3, NOD2, MAP2K4, MAPK7, MAP2K3, DUSP3, MAP2K6, MAP2K2, TICAM1, MAP2K7, UBA52, NFKBIB, PPP2R…
PID_HIF2PATHWAY	25	0.424475	0.239763	0.639079	0.000389423	0.0141978	SLC2A1, ARNT, EGLN1, EPAS1, BHLHE40, VHL, ABCG2, VEGFA, CITED2, SERPINE1, EIF3E, FXN, SIRT1, HIF1AN, ETS1, SLC11A2, SP1, FLT1, APEX1, MMP14, CREBBP, EGLN2, EP300, ELK1, PGK1
REACTOME_AQUAPORIN_MEDIATED_TRANSPORT	24	0.203623	0.0966632	0.281418	0.000386631	0.0141978	GNB1, PRKACB, GNG5, ADCY3, PRKAR2A, GNB4, PRKAR1B, GNB2, PRKAR2B, AQP3, RAB11FIP2, ADCY6, ADCY4, GNG2, GNB5, AQP9, RAB11A, ADCY9, ADCY7, GNGT2, PRKAR1A, GNG7, PRKACA, GNAS
REACTOME_PTM_GAMMA_CARBOXYLATION_HYPUSINE_FORMATION_AND_ARYLSULFATASE_ACTIVATION	16	-0.244231	0.391112	0.139619	0.000392928	0.0141978	GGCX, PROC, SUMF1, PROS1, EIF5A2, ARSB, ARSK, SUMF2, FURIN, VKORC1, EIF5A, ARSG, DOHH, DHPS, ARSA, STS
KEGG_ARRHYTHMOGENIC_RIGHT_VENTRICULAR_CARDIOMYOPATHY_ARVC	31	0.338575	0.164297	0.489128	0.000552184	0.0178416	ITGA10, LMNA, SLC8A1, ITGA6, ITGA4, ITGAV, ITGA9, CTNNB1, DAG1, CACNA2D3, ITGB5, CTNNA1, DSP, ACTB, ITGB8, ITGB1, TCF7L2, CACNA2D4, ITGB7, ITGA5, ITGA7, ATP2A2, ACTN1, ITGA11, CACNB1, JUP, ITGA3, ACTG1, DSC2, ACTN4, EMD
PID_CDC42_REG_PATHWAY	24	0.204099	0.0976685	0.281692	0.000559606	0.0178416	CDC42, BCAR3, VAV3, ITSN2, DOCK10, FARP2, APC, VAV2, DNMBP, ARHGAP1, RACGAP1, SPATA13, ARHGEF7, ARHGAP17, GIT1, NME1, ARHGDIA, RALBP1, DOCK6, PLCG1, ITSN1, ARHGEF9, DOCK11, ARHGEF6
BIOCARTA_G1_PATHWAY	22	0.167774	0.0799862	0.239616	0.000537206	0.0178416	HDAC1, GSK3B, ATR, SKP2, DHFR, CDKN1A, CDK6, CDKN2B, ABL1, CDK1, CCND1, ATM, CDKN1B, CDK2, CDK4, RB1, TFDP1, SMAD3, TP53, SMAD4, CCNE1, TGFB1
REACTOME_PROSTACYCLIN_SIGNALLING_THROUGH_PROSTACYCLIN_RECEPTOR	10	-0.195538	0.310231	0.115215	0.000540213	0.0178416	GNB1, GNG5, GNB4, GNB2, GNG2, GNB5, GNGT2, GNG7, PTGIR, GNAS
REACTOME_PKA_MEDIATED_PHOSPHORYLATION_OF_CREB	12	0.189695	0.0898252	0.259175	0.00059704	0.0181065	PRKACB, ADCY3, CREB1, PRKAR2A, PRKAR1B, PRKAR2B, ADCY6, ADCY4, ADCY9, ADCY7, PRKAR1A, PRKACA
REACTOME_INHIBITION_OF_REPLICATION_INITIATION_OF_DAMAGED_DNA_BY_RB1_E2F1	10	-0.143112	0.219939	0.0806181	0.000601322	0.0181065	PPP2CA, PRIM2, PPP2CB, POLA2, PPP2R1B, PRIM1, RB1, TFDP1, PPP2R1A, POLA1
KEGG_ASTHMA	16	-0.959119	1.56256	0.523419	0.000620438	0.0181772	FCER1A, FCER1G, IL10, TNF, HLA-DRA, HLA-DRB5, HLA-DRB1, HLA-DQA1, HLA-DQB1, HLA-DQA2, HLA-DMB, HLA-DMA, HLA-DOA, HLA-DPA1, HLA-DPB1, CD40
REACTOME_TAK1_ACTIVATES_NFKB_BY_PHOSPHORYLATION_AND_ACTIVATION_OF_IKKS_COMPLEX	22	-0.223295	0.372747	0.115368	0.000639937	0.0182551	S100A12, IRAK2, AGER, MAP3K7, TAB2, NOD1, IKBKB, RIPK2, CHUK, NFKB2, TRAF6, RELA, HMGB1, NFKBIA, NOD2, NFKBIB, APP, S100B, TAB1, TAB3, IRAK1, IKBKG
REACTOME_MYOGENESIS	14	-0.209854	0.337808	0.118268	0.000717414	0.0199404	CDC42, MEF2D, CTNNB1, MEF2C, CTNNA1, MAPK14, ABL1, TCF12, BNIP2, MEF2A, MAP2K6, TCF4, TCF3, MAPK12
REACTOME_CA_DEPENDENT_EVENTS	20	0.24908	0.11387	0.346536	0.000762423	0.0206617	PRKACB, PLA2G4A, ADCY3, CALM2, CREB1, PRKAR2A, PRKCD, PRKAR1B, PRKAR2B, ADCY6, PDE1B, ADCY4, CALM1, ADCY9, ADCY7, PRKCA, PRKAR1A, PRKACA, CALM3, MAPK1
REACTOME_TRAF6_MEDIATED_NFKB_ACTIVATION	20	-0.357882	0.606384	0.179461	0.000901962	0.0227814	S100A12, IFIH1, MAP3K1, AGER, IKBKB, DDX58, TRAF2, CHUK, NFKB2, TRAF6, RELA, HMGB1, NFKBIA, RNF135, TRIM25, NFKBIB, MAVS, APP, S100B, IKBKG
PID_S1P_S1P2_PATHWAY	18	-0.182319	0.301714	0.0962162	0.000903691	0.0227814	JUN, GNAI3, RHOA, GNAI2, MAPK14, GNA12, RAC1, GNAQ, MAPK8, PAK1, FOS, MAPK3, GNA13, GNA11, GNA15, S1PR2, MAPK1, ELK1
BIOCARTA_D4GDI_PATHWAY	11	-0.156936	0.216746	0.085575	0.000875376	0.0227814	CASP9, JUN, PARP1, CASP10, CASP8, CASP3, CYCS, CASP1, ARHGDIB, APAF1, ARHGAP5
BIOCARTA_TNFR1_PATHWAY	29	-0.113821	0.184285	0.0531914	0.000958914	0.0229935	DFFB, DFFA, JUN, LMNA, PARP1, CASP8, PAK2, CASP3, MAP3K1, LMNB1, RIPK1, TNF, MAP3K7, CASP2, BAG4, PRKDC, SPTAN1, TRAF2, MAPK8, MADD, FADD, PAK1, TNFRSF1A, ARHGDIB, CRADD, RB1, TRADD, MAP2K4, LMNB2
BIOCARTA_TID_PATHWAY	16	-0.218817	0.372785	0.109576	0.00103873	0.0229935	TNFRSF1B, NFKB1, TNF, HSPA1A, IFNGR1, IKBKB, JAK2, RELA, TNFRSF1A, LIN7A, RB1, NFKBIA, DNAJA3, TAX1BP3, TP53, IFNGR2
BIOCARTA_41BB_PATHWAY	14	-0.239054	0.396219	0.127469	0.00103635	0.0229935	TNFRSF9, JUN, ATF2, NFKB1, MAP3K1, MAPK14, MAP3K5, IKBKB, TRAF2, MAPK8, CHUK, RELA, NFKBIA, MAP4K5
REACTOME_MITOCHONDRIAL_FATTY_ACID_BETA_OXIDATION	13	0.404595	0.204272	0.644132	0.00101455	0.0229935	ACADM, HADHA, HADHB, MCEE, PCCB, HADH, MUT, DECR1, ECHS1, ACADS, PCCA, ECI1, ACADVL
REACTOME_THE_NLRP3_INFLAMMASOME	11	-0.212508	0.303416	0.104022	0.00103938	0.0229935	TXNIP, NLRP3, HSP90AB1, TXN, PANX1, CASP1, P2RX7, PSTPIP1, MEFV, PYCARD, APP
REACTOME_ADP_SIGNALLING_THROUGH_P2RY12	10	-0.213505	0.346467	0.120713	0.00102202	0.0229935	GNB1, GNG5, GNAI3, GNAI2, GNB4, GNB2, GNG2, GNB5, GNGT2, GNG7
BIOCARTA_NTHI_PATHWAY	22	-0.342571	0.587605	0.164091	0.00109282	0.0236923	IL1B, TGFBR2, MYD88, NFKB1, TLR2, NR3C1, DUSP1, TNF, MAPK14, MAP3K7, IKBKB, TGFBR1, CHUK, RELA, NFKBIA, SMAD3, CREBBP, MAP2K3, MAP3K14, MAP2K6, SMAD4, EP300
BIOCARTA_CELLCYCLE_PATHWAY	19	0.254302	0.129475	0.401781	0.00119223	0.0248535	CDKN2C, CCNB1, CDK7, CCNH, CDKN1A, CCND3, CDK6, CDKN2B, CDK1, CCND1, CCND2, CDKN1B, CDK2, CDK4, RB1, TFDP1, CDKN2D, CCNE1, RBL1
REACTOME_P130CAS_LINKAGE_TO_MAPK_SIGNALING_FOR_INTEGRINS	10	0.660803	0.328794	0.894286	0.00118591	0.0248535	RAP1A, FN1, PTK2, TLN1, APBB1IP, VWF, RAP1B, BCAR1, CRK, SRC
PID_HIF1_TFPATHWAY	49	0.239405	0.103207	0.393937	0.00122442	0.0250428	ENO1, SLC2A1, JUN, PGM1, MCL1, ARNT, EGLN1, ID2, NCOA1, HK2, CXCR4, CREB1, BHLHE40, TFRC, ABCG2, NPM1, VEGFA, NT5E, CITED2, SERPINE1, COPS5, NCOA2, NDRG1, PLIN2, ENG, PFKFB3, CXCL12, HK1, BNIP3, ADM, LDHA, ETS1, BHLHE41, HDAC7, SP1, HIF1A, FOS, AKT1, SMAD3, FURIN, CREBBP, ALDOA, SMAD4, FECH, PFKL, ITGB2, HMOX1, EP300, PGK1
REACTOME_PURINE_METABOLISM	28	0.310433	0.125447	0.447628	0.00130909	0.0253402	AMPD2, ADSS, DGUOK, ATIC, IMPDH2, GPX1, GMPS, PPAT, PAICS, DCK, GMPR, NT5E, IMPDH1, ADK, NT5C2, AMPD3, CAT, PNP, GMPR2, ADSSL1, ADAL, APRT, PFAS, NT5C, ADA, GART, ADSL, HPRT1
REACTOME_DAG_AND_IP3_SIGNALING	22	0.22842	0.0927096	0.326602	0.00130214	0.0253402	PRKACB, ADCY3, PRKCE, CALM2, CREB1, PRKAR2A, PRKCD, ITPR3, PRKAR1B, PRKAR2B, ITPR2, ADCY6, PDE1B, ADCY4, CALM1, ADCY9, ADCY7, PRKCA, PRKAR1A, PRKACA, CALM3, PLCG1
REACTOME_SHC1_EVENTS_IN_ERBB4_SIGNALING	16	-0.323116	0.531403	0.17202	0.00130778	0.0253402	NRAS, SHC1, SOS1, RAF1, EREG, HBEGF, NRG1, CDK1, HRAS, KRAS, MAP2K1, MAPK3, GRB2, MAP2K2, YWHAB, MAPK1
REACTOME_ASSOCIATION_OF_LICENSING_FACTORS_WITH_THE_PRE_REPLICATIVE_COMPLEX	10	-0.328308	0.504979	0.184518	0.00137873	0.0262201	E2F2, ORC1, RPS27A, ORC4, ORC2, E2F3, GMNN, ORC3, ORC5, UBA52
BIOCARTA_RAS_PATHWAY	23	-0.157747	0.253993	0.075569	0.00146303	0.0272844	CASP9, CDC42, RAF1, RHOA, PLD1, PIK3CA, NFKB1, PIK3R1, RAC1, RALA, PIK3CG, RALGDS, CHUK, HRAS, BAD, RELA, AKT1, MAP2K1, MAPK3, RALBP1, BCL2L1, ELK1, FOXO4
BIOCARTA_PML_PATHWAY	15	-0.171059	0.25289	0.073897	0.00148504	0.0272844	TNFRSF1B, SUMO1, SP100, TNF, DAXX, SIRT1, FAS, HRAS, TNFRSF1A, RB1, PML, CREBBP, TP53, RARA, PRAM1
KEGG_DILATED_CARDIOMYOPATHY	41	0.216983	0.0874449	0.330467	0.00152147	0.027488	PRKACB, ITGA10, TPM3, LMNA, TNNT2, ADCY3, SLC8A1, ITGA6, ITGA4, ITGAV, ITGA9, DAG1, CACNA2D3, ITGB5, TNF, ACTB, ITGB8, TPM2, ITGB1, MYBPC3, CACNA2D4, ADCY6, ITGB7, ITGA5, ITGA7, IGF1, ATP2A2, ADCY4, TPM1, ITGA11, ADCY9, ADCY7, CACNB1, ITGA3, ACTG1, PRKACA, TPM4, TGFB1, GNAS, PRKX, EMD
REACTOME_THROMBIN_SIGNALLING_THROUGH_PROTEINASE_ACTIVATED_RECEPTORS_PARS	18	-0.129718	0.224549	0.0618746	0.00165836	0.0290492	GNB1, GNG5, GNB4, GNA12, GNB2, GNAQ, ARRB1, GNG2, GNB5, MAPK3, ARRB2, GNGT2, GNA13, GNG7, GNA11, GNA15, SRC, MAPK1
REACTOME_INHIBITION_OF_INSULIN_SECRETION_BY_ADRENALINE_NORADRENALINE	10	-0.144669	0.243392	0.0758976	0.00166149	0.0290492	GNB1, GNG5, GNAI2, GNB4, GNB2, ADCY6, GNG2, GNB5, GNGT2, GNG7
PID_S1P_S1P4_PATHWAY	10	-0.069803	0.114886	0.0386121	0.00177177	0.0304857	CDC42, GNAI3, RHOA, GNAI2, GNA12, MAPK3, GNA13, S1PR4, PLCG1, MAPK1
REACTOME_LIPOPROTEIN_METABOLISM	14	0.379098	0.160539	0.55747	0.00185496	0.0309499	HSPG2, LDLRAP1, SAR1B, LPL, BMP1, ABCA1, A2M, SCARB1, LCAT, P4HB, LDLR, APOE, PLTP, ABCG1
REACTOME_CHONDROITIN_SULFATE_BIOSYNTHESIS	12	0.577944	0.239906	0.815986	0.0018844	0.0309499	CHPF, CHST13, VCAN, CHST12, CHPF2, CSGALNACT1, CSGALNACT2, CHST15, CHST11, CSPG4, CHSY1, CHST7
BIOCARTA_SODD_PATHWAY	10	-0.145886	0.25226	0.0715467	0.00186754	0.0309499	TNFRSF1B, CASP8, RIPK1, TNF, BAG4, TRAF2, FADD, BIRC3, TNFRSF1A, TRADD
BIOCARTA_WNT_PATHWAY	23	0.182849	0.0690986	0.280318	0.00215756	0.0313777	DVL1, HDAC1, CTNNB1, GSK3B, CTBP1, APC, PPP2CA, CSNK1A1, PPARD, MAP3K7, FZD1, MYC, TLE1, FRAT1, BTRC, CCND1, AXIN1, CREBBP, NLK, CSNK1D, SMAD4, CSNK2A1, TAB1
PID_INTEGRIN_CS_PATHWAY	18	0.497399	0.199689	0.710502	0.00207493	0.0313777	ITGA10, ITGA6, ITGA4, ITGAV, ITGA9, ITGB5, ITGB8, ITGB1, ITGB7, ITGA5, ITGA7, ITGA11, ITGAL, ITGAM, ITGAX, ITGAE, ITGA3, ITGB2
BIOCARTA_HCMV_PATHWAY	17	-0.193903	0.290915	0.0794676	0.00212824	0.0313777	CREB1, PIK3CA, NFKB1, MAP3K1, PIK3R1, MAPK14, PIK3CG, RELA, SP1, RB1, AKT1, MAP2K1, MAPK3, MAP2K3, MAP2K6, MAP2K2, MAPK1
PID_PDGFRA_PATHWAY	17	-0.179704	0.271546	0.0711148	0.00216905	0.0313777	JUN, JAK1, SHC1, SOS1, ITGAV, PIK3CA, PIK3R1, SRF, SHB, RAPGEF1, FOS, CRK, GRB2, CSNK2A1, PLCG1, CRKL, ELK1
REACTOME_GRB2_EVENTS_IN_ERBB2_SIGNALING	16	-0.314372	0.537434	0.152707	0.00219991	0.0313777	NRAS, SOS1, RAF1, EREG, HBEGF, NRG1, CDK1, HRAS, KRAS, MAP2K1, MAPK3, ERBB2, GRB2, MAP2K2, YWHAB, MAPK1
BIOCARTA_NO1_PATHWAY	15	0.497378	0.243104	0.798282	0.0020145	0.0313777	PRKACB, CALM2, PRKAR2A, VEGFA, PRKAR1B, PRKAR2B, PDE3B, PDE2A, FLT1, SLC7A1, CALM1, HSP90AA1, AKT1, PRKAR1A, CALM3
KEGG_STEROID_BIOSYNTHESIS	14	0.523886	0.229401	0.763827	0.0020804	0.0313777	DHCR24, HSD17B7, SOAT1, MSMO1, CYP51A1, FDFT1, SQLE, LIPA, TM7SF2, DHCR7, CYP27B1, LSS, EBP, NSDHL
REACTOME_N_GLYCAN_ANTENNAE_ELONGATION_IN_THE_MEDIAL_TRANS_GOLGI	12	0.139742	0.0563805	0.198299	0.00202801	0.0313777	B4GALT2, B4GALT3, MGAT4A, MGAT5, B4GALT4, ST6GAL1, MAN2A1, MGAT4B, B4GALT1, MGAT2, FUT8, B4GALT5
REACTOME_METABOLISM_OF_PORPHYRINS	12	0.160642	0.0642896	0.227902	0.00219595	0.0313777	UROD, PPOX, ALAS1, CPOX, BLVRA, ALAD, UROS, HMBS, HMOX2, FECH, BLVRB, HMOX1
REACTOME_PURINE_RIBONUCLEOSIDE_MONOPHOSPHATE_BIOSYNTHESIS	11	0.388725	0.196027	0.619199	0.00202432	0.0313777	ADSS, ATIC, IMPDH2, GMPS, PPAT, PAICS, IMPDH1, ADSSL1, PFAS, GART, ADSL
KEGG_GRAFT_VERSUS_HOST_DISEASE	24	-0.719999	1.27575	0.309197	0.00240916	0.0318936	IL1A, IL1B, CD28, CD80, CD86, HLA-F, HLA-G, HLA-A, HLA-E, HLA-C, HLA-B, TNF, HLA-DRA, HLA-DRB5, HLA-DRB1, HLA-DQA1, HLA-DQB1, HLA-DQA2, HLA-DMB, HLA-DMA, HLA-DOA, HLA-DPA1, HLA-DPB1, FAS
BIOCARTA_NGF_PATHWAY	16	-0.127513	0.223909	0.0584056	0.00234467	0.0318936	JUN, SHC1, SOS1, RAF1, PIK3CA, PIK3R1, PIK3CG, MAPK8, HRAS, FOS, MAP2K1, MAPK3, GRB2, CSNK2A1, PLCG1, ELK1
KEGG_OTHER_GLYCAN_DEGRADATION	14	-0.317148	0.533145	0.163872	0.00230911	0.0318936	FUCA1, GBA, GLB1, MAN2B2, MANBA, AGA, HEXB, NEU1, FUCA2, NEU3, HEXA, MAN2C1, ENGASE, MAN2B1
KEGG_RETINOL_METABOLISM	13	0.52985	0.265219	0.843703	0.00228114	0.0318936	DHRS3, RETSAT, DHRS9, ADH5, RDH10, DGAT1, ALDH1A1, DGAT2, DHRS4, DHRS4L2, RDH11, ALDH1A2, PNPLA4
PID_IL5_PATHWAY	12	-0.224793	0.38644	0.110429	0.00241262	0.0318936	CISH, PIK3CA, PIK3R1, PIM1, LYN, SDCBP, JAK2, PTPN11, STAT5B, STAT5A, GRB2, CSF2RB
REACTOME_PHOSPHORYLATION_OF_CD3_AND_TCR_ZETA_CHAINS	10	-0.753166	1.27496	0.38201	0.00236531	0.0318936	PTPRC, HLA-DRB5, HLA-DRB1, HLA-DQA1, HLA-DQA2, HLA-DPA1, HLA-DPB1, PAG1, CD4, CSK
REACTOME_TRIF_MEDIATED_TLR3_SIGNALING	66	-0.140029	0.248276	0.053737	0.00244586	0.0319435	RPS6KA1, JUN, S100A12, IKBKE, MAPKAPK2, RPS27A, ATF2, CREB1, IRAK2, MAPKAPK3, DUSP7, MEF2C, PPP2CA, MAPK9, RIPK1, AGER, MAPK14, PPP2R5D, MAP3K7, TAB2, RPS6KA2, NOD1, PPP2CB, IKBKB, RIPK2, MAPK8, CDK1, CHUK, NFKB2, IRF7, TRAF6, RELA, PPP2R1B, ATF1, TBK1, DUSP6, HMGB1, RIPK3, NFKBIA, FOS, RPS6KA5, MAP2K1, MEF2A, MAPK3, NOD2, MAP2K4, MAPK7, MAP2K3, DUSP3, MAP2K6, MAP2K2, TICAM1, MAP2K7, UBA52, NFKBI…
REACTOME_PHOSPHOLIPASE_C_MEDIATED_CASCADE	24	0.219937	0.0768488	0.323994	0.00255018	0.0329095	PRKACB, ADCY3, PRKCE, CALM2, CREB1, PRKAR2A, PRKCD, ITPR3, PRKAR1B, PRKAR2B, FGFR1, ITPR2, ADCY6, PDE1B, KL, ADCY4, CALM1, ADCY9, ADCY7, PRKCA, PRKAR1A, PRKACA, CALM3, PLCG1
BIOCARTA_MITOCHONDRIA_PATHWAY	19	0.108679	0.0458829	0.182457	0.00289127	0.0368722	DFFB, DFFA, CASP9, CASP8, CASP6, CASP3, BAK1, CYCS, ENDOG, CASP7, BIRC3, BIRC2, APAF1, BCL2, BAX, BCL2L1, BID, XIAP, AIFM1
PID_ANTHRAX_PATHWAY	15	-0.369695	0.56478	0.138973	0.00292674	0.0368906	ANTXR1, IL1B, ANTXR2, TNF, CASP1, IL18, MAP2K1, MAPK3, NLRP1, MAP2K4, MAP2K3, MAP2K6, MAP2K2, MAP2K7, MAPK1
BIOCARTA_FCER1_PATHWAY	37	-0.151906	0.238438	0.0529723	0.00302876	0.0373481	JUN, SHC1, FCER1A, FCER1G, PLA2G4A, SOS1, CALM2, RAF1, PIK3CA, PAK2, PPP3CA, MAP3K1, PIK3R1, PIK3CG, PPP3CC, LYN, SYK, MAPK8, PPP3CB, HRAS, FOS, CALM1, MAP2K1, PRKCB, MAPK3, NFATC3, MAP2K4, GRB2, NFATC1, VAV1, MAP2K7, CALM3, PLCG1, NFATC2, MAPK1, ELK1, BTK
PID_AJDISS_2PATHWAY	34	0.152362	0.0510235	0.229115	0.00303195	0.0373481	CDC42, RAB5A, CTNNB1, RAB7A, CASP3, CTNNA1, DSP, FYN, GNA12, RAC1, CBLL1, MET, ABL1, HRAS, CTNND1, MMP7, PTPN6, ARF6, ADAM10, SNX1, IQGAP1, IGF1R, CREBBP, JUP, NME1, GNA13, HGS, CABLES1, DNM2, RIN2, SRC, PTPN1, TIAM1, ZBTB33
BIOCARTA_RNA_PATHWAY	10	-0.134112	0.237977	0.0622228	0.00318982	0.0388513	EIF2AK2, NFKB1, CHUK, RELA, DNAJC3, NFKBIA, EIF2S1, TP53, MAP3K14, EIF2S2
KEGG_FC_EPSILON_RI_SIGNALING_PATHWAY	56	-0.114644	0.206209	0.0425654	0.00329853	0.0388653	PIK3CD, PIK3R3, VAV3, NRAS, FCER1A, FCER1G, PLA2G4A, AKT3, SOS1, PRKCE, INPP5D, RAF1, PRKCD, PIK3CB, PIK3CA, PLA2G12A, PIK3R1, LCP2, MAPK9, TNF, MAPK14, MAPK13, FYN, RAC1, PIK3CG, LYN, SYK, VAV2, MAPK8, HRAS, GAB2, KRAS, SOS2, AKT1, JMJD7-PLA2G4B, MAP2K1, PDPK1, PRKCB, MAPK3, PLCG2, PIK3R5, MAP2K4, MAP2K3, PRKCA, MAP2K6, GRB2, MAP2K2, VAV1, MAP2K7, AKT2, PLCG1, MAPK1, RAC2, PLA2G6, MAPK12, BTK
PID_IL3_PATHWAY	22	-0.164577	0.294582	0.0697738	0.00326112	0.0388653	HDAC1, PRKACB, SHC1, SRP9, INPP5D, CISH, PIK3CA, PIK3R1, PIM1, YWHAG, YWHAZ, JAK2, GAB2, PTPN11, STAT5B, STAT5A, GRB2, PRKACA, BCL2L1, CEBPB, OSM, CSF2RB
BIOCARTA_EPO_PATHWAY	18	-0.156698	0.282965	0.0657007	0.00328045	0.0388653	JUN, SHC1, SOS1, RAF1, JAK2, MAPK8, HRAS, PTPN6, FOS, MAP2K1, MAPK3, STAT5B, STAT5A, GRB2, EPOR, CSNK2A1, PLCG1, ELK1
REACTOME_A_TETRASACCHARIDE_LINKER_SEQUENCE_IS_REQUIRED_FOR_GAG_SYNTHESIS	13	0.453526	0.186127	0.771076	0.00338151	0.0394146	AGRN, B3GALT6, HSPG2, SDC3, GXYLT2, VCAN, B4GALT7, SDC2, B3GAT3, GXYLT1, CSPG4, SDC4, GPC4
REACTOME_AKT_PHOSPHORYLATES_TARGETS_IN_THE_CYTOSOL	12	-0.145041	0.260205	0.0637643	0.00351649	0.0405519	CASP9, AKT3, CDKN1A, CHUK, BAD, CDKN1B, MDM2, AKT1, TSC2, AKT2, GSK3A, AKT1S1
REACTOME_SPHINGOLIPID_DE_NOVO_BIOSYNTHESIS	22	-0.205889	0.369801	0.0867404	0.00356822	0.0407153	CERS2, DEGS1, CERS6, SGPP2, PPM1L, SGMS2, COL4A3BP, SPTLC1, SGMS1, SGPL1, OSBP, ACER3, CERS5, SGPP1, SPTLC2, SPHK1, VAPA, KDSR, CSNK1G2, CERS4, SPHK2, VAPB
REACTOME_DOWNSTREAM_TCR_SIGNALING	24	-0.356254	0.635778	0.148332	0.00362062	0.0408829	BCL10, PIK3CB, PIK3CA, PIK3R1, HLA-DRB5, HLA-DRB1, HLA-DQA1, HLA-DQA2, HLA-DPA1, HLA-DPB1, MAP3K7, TAB2, IKBKB, RIPK2, PTEN, CHUK, TRAF6, RELA, CD4, UBE2N, NFKBIA, PDPK1, MALT1, IKBKG
REACTOME_CHONDROITIN_SULFATE_DERMATAN_SULFATE_METABOLISM	31	0.341659	0.125593	0.5914	0.00367574	0.0410774	AGRN, B3GALT6, HSPG2, SDC3, CHPF, GXYLT2, CHST13, IDUA, HEXB, ARSB, VCAN, B4GALT7, DSE, UST, CHST12, CHPF2, CSGALNACT1, SDC2, CSGALNACT2, CHST15, B3GAT3, GXYLT1, CHST11, CHST14, HEXA, CSPG4, CHSY1, SDC4, CHST7, GPC4, IDS
REACTOME_TRAFFICKING_OF_AMPA_RECEPTORS	13	0.248776	0.101168	0.42351	0.00375216	0.0415035	AP2M1, DLG1, CAMK2D, AP2A2, MDM2, PRKCB, AP2B1, NSF, PRKCA, AP2S1, AP2A1, EPB41L1, PICK1
KEGG_ARACHIDONIC_ACID_METABOLISM	20	-0.315412	0.544995	0.147869	0.00381621	0.0417856	PTGS2, PLA2G4A, GPX1, CYP2U1, PLA2G12A, GPX3, LTC4S, TBXAS1, PTGS1, PTGES2, PTGES, ALOX5, LTA4H, JMJD7-PLA2G4B, ALOX15B, GPX4, GGT7, CBR1, GGT1, PLA2G6
REACTOME_CTNNB1_PHOSPHORYLATION_CASCADE	15	-0.0787557	0.134721	0.0316029	0.00390841	0.0420827	PPP2R5A, CTNNB1, APC, PPP2CA, CSNK1A1, PPP2R5D, PPP2CB, FRAT1, FRAT2, PPP2R5B, PPP2R1B, PPP2R5E, PPP2R5C, AXIN1, PPP2R1A
BIOCARTA_PS1_PATHWAY	12	-0.206693	0.374009	0.0882224	0.00392099	0.0420827	DVL1, ADAM17, CTNNB1, GSK3B, RBPJ, APC, DLL1, FZD1, NOTCH1, BTRC, PSEN1, AXIN1
REACTOME_ACTIVATED_AMPK_STIMULATES_FATTY_ACID_OXIDATION_IN_MUSCLE	16	0.195476	0.0660683	0.30082	0.00400803	0.0425952	CPT2, PRKAB2, STRADB, CAB39, SLC25A20, ACSL1, PRKAA1, PRKAG2, CPT1A, PRKAG1, ACACB, PRKAB1, CAB39L, STRADA, STK11, CPT1B
PID_NEPHRIN_NEPH1_PATHWAY	22	-0.142892	0.263028	0.0555882	0.00415637	0.0437428	PIK3CD, PIK3R3, JUN, NCK2, NCK1, PIK3CB, PRKCI, PIK3CA, PIK3R1, MAPK9, CD2AP, FYN, RAC1, WASL, MAPK8, BAD, AKT1, PARD6A, ARRB2, MAP2K4, GRB2, PLCG1
KEGG_REGULATION_OF_AUTOPHAGY	18	-0.138125	0.25433	0.0544757	0.00428489	0.044421	ATG4C, ATG4B, ATG7, ATG3, PIK3R4, PRKAA1, ATG12, ATG5, GABARAPL1, ULK1, ULK3, GABARAPL2, GABARAP, ULK2, BECN1, PIK3C3, ATG4D, ATG4A
KEGG_O_GLYCAN_BIOSYNTHESIS	13	-0.229861	0.350386	0.0862025	0.00430277	0.044421	GALNT2, GALNT3, GALNT7, GALNT10, C1GALT1, GALNT11, ST3GAL1, GCNT1, GALNT6, ST3GAL2, GALNT1, B4GALT5, C1GALT1C1
BIOCARTA_ERK5_PATHWAY	16	-0.0950763	0.174226	0.0389888	0.00437849	0.0447763	RPS6KA1, SHC1, MEF2D, CREB1, PIK3CA, PIK3R1, MEF2C, PIK3CG, HRAS, AKT1, MEF2A, MAPK3, MAPK7, GRB2, PLCG1, MAPK1
KEGG_GLYCOSAMINOGLYCAN_BIOSYNTHESIS_KERATAN_SULFATE	10	0.290434	0.100346	0.42376	0.00456526	0.0462499	B4GALT2, B4GALT3, B3GNT2, B3GNT7, B4GALT4, CHST2, ST3GAL1, B4GALT1, FUT8, ST3GAL2
REACTOME_HS_GAG_DEGRADATION	13	0.198039	0.0788628	0.339458	0.0046736	0.0469091	AGRN, HSPG2, SDC3, GLB1, IDUA, HPSE, GUSB, SDC2, NAGLU, SGSH, SDC4, GPC4, IDS
PID_INSULIN_GLUCOSE_PATHWAY	19	-0.0533685	0.0940229	0.0190237	0.00475871	0.0469907	YWHAQ, RHOQ, GSK3B, PRKCI, LNPEP, YWHAG, YWHAZ, PPP1CC, TBC1D4, AKT1, STX4, YWHAE, VAMP2, TRIP10, INSR, AKT2, GYS1, YWHAB, YWHAH
REACTOME_ACTIVATION_OF_CHAPERONES_BY_ATF6_ALPHA	11	0.175833	0.0674477	0.30539	0.00476843	0.0469907	ATF6, NFYA, HSPA5, DDIT3, HSP90B1, NFYB, MBTPS1, CALR, XBP1, ATF4, MBTPS2
BIOCARTA_FAS_PATHWAY	29	-0.0590528	0.0940914	0.0184023	0.00506377	0.0494516	DFFB, DFFA, FAF1, JUN, LMNA, PARP1, CFLAR, CASP10, CASP8, PAK2, PTPN13, CASP6, CASP3, MAP3K1, LMNB1, DAXX, MAP3K7, PRKDC, RIPK2, SPTAN1, MAPK8, FAS, CASP7, FADD, PAK1, ARHGDIB, RB1, MAP2K4, LMNB2
REACTOME_PI3K_EVENTS_IN_ERBB4_SIGNALING	32	-0.188976	0.351423	0.0665604	0.00515986	0.04994	MTOR, CASP9, THEM4, AKT3, CREB1, PIK3CA, EREG, RICTOR, PIK3R1, HBEGF, CDKN1A, FOXO3, NRG1, MAPKAP1, PTEN, CHUK, BAD, RPS6KB2, CDKN1B, NR4A1, MDM2, FOXO1, AKT1, TSC2, MLST8, PDPK1, PHLPP1, AKT2, GSK3A, AKT1S1, TRIB3, FOXO4
