# Supplementary material for: In vitro responses to platelet-rich-plasma are associated with variable clinical outcomes in patients with knee osteoarthritis
Source: Sci Rep. 2021 Jun 1;11:11493. doi: 10.1038/s41598-021-90174-x (PMC8169703; doi:10.1038/s41598-021-90174-x)
Supplement: Supplementary file 4 — Supplementary Information 4. [file 41598_2021_90174_MOESM4_ESM.xlsx]

## Sheet: Table S6_MACS_quSageResults
Pathway	size	logFC	lowCI	highCI	PValue	FDR	Genes
REACTOME_METABOLISM_OF_LIPIDS_AND_LIPOPROTEINS	331	0.248027	0.0973636	0.407076	0.00144167	0.00485332	PIK3CD, HSPG2, HMGCL, LDLRAP1, MED18, ELOVL1, MED8, PIK3R3, SCP2, CPT2, DHCR24, ACADM, PRKACB, CEPT1, PRKAB2, CERS2, PI4KB, PMVK, GBA, FDPS, HSD17B7, PLA2G4A, PIK3C2B, G0S2, HSD11B1, LPGAT1, DEGS1, LBR, ARF1, GNPAT, GGPS1, MBOAT2, LPIN1, NCOA1, POMC, HADHA, HADHB, PPP1CB, LCLAT1, MCEE, GPAT2, SMPD4, GPD2, CERS6, AGPS, IDH1, PIKFYVE, CYP27A1, SGPP2, ACSL3, SUMF1, MTMR14, PPARG, HACL1, GPD1L, GLB1,…
REACTOME_CLASS_I_MHC_MEDIATED_ANTIGEN_PROCESSING_PRESENTATION	205	0.196732	0.0757908	0.326198	0.00179829	0.00581895	UBE2J2, SPSB1, FBXO44, FBXO6, UBR4, PSMB2, RNF220, HECTD3, LRRC41, PSMA5, FCGR1A, CTSS, PSMD4, PSMB4, UBE2Q1, KLHL20, NCF2, TRIM11, PSME4, RPS27A, ANAPC1, PSMD14, UBE2E3, ITGAV, RNF25, CUL3, TRIP12, PSMD1, UBE2F, ASB1, VHL, SEC13, ATG7, UBE2E2, UBE2E1, ARIH2, RNF123, UBA7, PSMD6, UBA3, CBLB, DZIP3, DTX3L, ITGB5, SEC61A1, UBA5, ANAPC13, PSMD2, RNF4, ANAPC4, UBE2K, UBA6, RCHY1, SEC31A, UBE2D3, SEC2…
REACTOME_HIV_INFECTION	175	0.284537	0.060014	0.493003	0.0122563	0.027564	RCC1, TAF12, PSMB2, GTF2B, TAF13, PSMA5, PSMD4, PSMB4, TPR, ARF1, NUP133, PSME4, RPS27A, XPO1, RANBP2, ERCC3, POLR2D, CCNT2, CXCR4, PSMD14, NUP35, CD28, XRCC5, PSMD1, NUP210, CCR5, PSMD6, GTF2E1, KPNA1, AP2M1, PSMD2, POLR2H, PAK2, NCBP2, POLR2B, NUP54, NUP155, CDK7, TAF9, XRCC4, CCNH, SKP1, DOCK2, NPM1, NUP153, HLA-K, HLA-A, PSMB8, PSMB9, HMGA1, TAF11, RNGTT, FYN, NUP43, PSMB1, TBP, RAC1, NUPL2, …
REACTOME_ANTIGEN_PROCESSING_UBIQUITINATION_PROTEASOME_DEGRADATION	169	0.245346	0.10621	0.374421	0.000521845	0.0023279	UBE2J2, SPSB1, FBXO44, FBXO6, UBR4, PSMB2, RNF220, HECTD3, LRRC41, PSMA5, PSMD4, PSMB4, UBE2Q1, KLHL20, TRIM11, PSME4, RPS27A, ANAPC1, PSMD14, UBE2E3, RNF25, CUL3, TRIP12, PSMD1, UBE2F, ASB1, VHL, ATG7, UBE2E2, UBE2E1, ARIH2, RNF123, UBA7, PSMD6, UBA3, CBLB, DZIP3, DTX3L, UBA5, ANAPC13, PSMD2, RNF4, ANAPC4, UBE2K, UBA6, RCHY1, UBE2D3, ANAPC10, FBXW7, SKP2, FBXO4, LNPEP, PJA2, TRIM36, SKP1, UBE2B,…
REACTOME_FATTY_ACID_TRIACYLGLYCEROL_AND_KETONE_BODY_METABOLISM	135	0.274465	0.110692	0.452296	0.00133418	0.00456229	HMGCL, MED18, ELOVL1, MED8, CPT2, ACADM, PRKAB2, G0S2, LPIN1, NCOA1, HADHA, HADHB, LCLAT1, MCEE, GPAT2, GPD2, ACSL3, PPARG, GPD1L, SLC25A20, ALAS1, PCCB, TBL1XR1, BDH1, CLOCK, HADH, ELOVL6, ACSL1, LPCAT1, MED10, OXCT1, HMGCS1, ELOVL7, HMGCR, HDAC3, PPARGC1B, MED7, AGPAT1, NFYA, MED20, TNFRSF21, MUT, ELOVL5, ME1, CCNC, CDK19, MED23, TIAM2, AGPAT4, CD36, ABCB4, NRF1, SMARCD3, PRKAG2, AGPAT5, FDFT1,…
REACTOME_MITOTIC_M_M_G1_PHASES	131	0.218038	0.0407851	0.410942	0.0170278	0.0359108	RCC2, E2F2, NUDC, RPA2, PSMB2, ORC1, ITGB3BP, CDC7, PSMA5, PSMD4, PSMB4, RPS27, PMF1, CENPL, PPP2R5A, NSL1, NUP133, AHCTF1, CENPO, PSME4, RPS27A, XPO1, RANBP2, CLASP1, MCM6, ORC4, PSMD14, ORC2, PSMD1, SEC13, GORASP1, PSMD6, MCM2, STAG1, PSMD2, KIF2A, CENPH, PPP2CA, E2F3, GMNN, PSMB8, PSMB9, PPP2R5D, CENPQ, MCM3, PRIM2, ORC3, NUP43, FBXO5, PSMB1, MAD1L1, RPA3, PSMA2, DBF4, MCM7, PSMC2, ORC5, PPP2C…
REACTOME_METABOLISM_OF_AMINO_ACIDS_AND_DERIVATIVES	126	0.461345	0.200084	0.682057	0.000459382	0.00210114	SRM, ALDH4A1, PSMB2, GCLM, DBT, PSMA5, PHGDH, PSMD4, PSMB4, ALDH9A1, GLUL, MTR, KMO, ADI1, ODC1, POMC, HAAO, PSME4, MAT2A, KYNU, PSMD14, HIBCH, GLS, PSMD1, PSMD6, MCCC1, PSMD2, QDPR, ENOPH1, MCCC2, ALDH7A1, MAT2B, PSMB8, PSMB9, GCLC, BCKDHB, AMD1, PSMB1, HIBADH, INHBA, PSMA2, OGDH, PSPH, ASL, PSMC2, DLD, IDO1, IDO2, AZIN1, MTAP, GRHPR, PSAT1, AUH, PSMD5, PSMB7, ASS1, PCBD1, GLUD1, ALDH18A1, GOT1,…
KEGG_CYTOKINE_CYTOKINE_RECEPTOR_INTERACTION	119	1.03549	0.549975	1.565	0.000188201	0.00109683	TNFRSF18, TNFRSF4, TNFRSF14, TNFRSF9, TNFRSF8, TNFRSF1B, CSF3R, LEPR, IL12RB2, CSF1, IL6R, IL10, IL1R2, IL1R1, IL1A, IL1B, CXCR4, ACVR2A, ACVR1, BMPR2, CCL20, TGFBR2, ACVR2B, CX3CR1, XCR1, CCR1, CCR2, CCR5, TNFSF10, IL1RAP, CXCL6, CXCL1, PPBP, CXCL5, CXCL3, CXCL2, CXCL10, CXCL11, IL15, PDGFC, PRLR, IL7R, IL6ST, CSF1R, PDGFRB, TNF, LTB, VEGFA, TNFRSF21, IFNGR1, PDGFA, INHBA, CCL24, HGF, MET, TNFRS…
REACTOME_APOPTOSIS	117	0.32968	0.199798	0.4714	6.33551e-05	0.000630064	DFFB, DFFA, CASP9, PSMB2, PSMA5, PSMD4, PSMB4, LMNA, PSME4, RPS27A, PPP3R1, BCL2L11, PSMD14, CFLAR, CASP10, CASP8, PSMD1, SATB1, CTNNB1, PRKCD, APPL1, PSMD6, KPNA1, TNFSF10, PSMD2, PAK2, ADD1, CASP6, ARHGAP10, HMGB2, CASP3, APC, LMNB1, RIPK1, DSP, HIST1H1C, TNF, PSMB8, PSMB9, BAK1, PSMB1, CYCS, PSMA2, DBNL, PSMC2, TNFRSF10B, FNTA, PTK2, PLEC, DAPK1, PSMD5, GSN, PSMB7, SPTAN1, TRAF2, VIM, MAPK8, U…
REACTOME_SIGNALING_BY_THE_B_CELL_RECEPTOR_BCR	115	0.28716	0.201731	0.380559	2.02882e-05	0.000399862	PIK3CD, MTOR, CASP9, PSMB2, BCL10, PSMA5, NRAS, PSMD4, PSMB4, THEM4, SHC1, AKT3, RASGRP3, SOS1, CALM2, PSME4, RPS27A, REL, PSMD14, CREB1, PSMD1, PSMD6, CBLB, NCK1, PSMD2, RICTOR, PIK3R1, SKP1, FBXW11, PSMB8, PSMB9, ITPR3, CDKN1A, NFKBIE, MAP3K7, FOXO3, FYN, PSMB1, PSMA2, PSMC2, CUL1, IKBKB, LYN, SYK, PSMD5, PSMB7, MAPKAP1, PTEN, BLNK, PIK3AP1, CHUK, BTRC, PSMD13, HRAS, STIM1, PSMA1, PSMC3, BAD, R…
REACTOME_NGF_SIGNALLING_VIA_TRKA_FROM_THE_PLASMA_MEMBRANE	111	-0.235807	0.350303	0.11041	0.000291408	0.00144395	MTOR, CASP9, RPS6KA1, PRKACB, RAP1A, NRAS, THEM4, SHC1, RIT1, MAPKAPK2, AKT3, KIDINS220, ADCY3, SOS1, PRKCE, CALM2, RALB, CREB1, RAF1, PRKAR2A, RHOA, MAPKAPK3, DUSP7, PRKCD, PIK3CB, PIK3CA, AP2M1, RICTOR, PIK3R1, MEF2C, PPP2CA, ITPR3, MAPK14, MAPK13, CDKN1A, PPP2R5D, FOXO3, RPS6KA2, PRKAR1B, RALA, PRKAR2B, BRAF, PPP2CB, CLTA, MAPKAP1, DNM1, RAPGEF1, RALGDS, CDK1, PTEN, CHUK, HRAS, AP2A2, BAD, RPS…
REACTOME_HOST_INTERACTIONS_OF_HIV_FACTORS	111	0.327717	0.147338	0.525372	0.000580687	0.0025271	RCC1, PSMB2, PSMA5, PSMD4, PSMB4, TPR, ARF1, NUP133, PSME4, RPS27A, XPO1, RANBP2, PSMD14, NUP35, CD28, PSMD1, NUP210, PSMD6, KPNA1, AP2M1, PSMD2, PAK2, NUP54, NUP155, SKP1, DOCK2, NPM1, NUP153, HLA-K, HLA-A, PSMB8, PSMB9, HMGA1, FYN, NUP43, PSMB1, RAC1, NUPL2, ELMO1, PSMA2, PPIA, POM121, AP1S1, PSMC2, NUP205, ATP6V1H, PSIP1, PSMD5, PSMB7, CDK9, NUP188, NUP214, BTRC, PSMD13, AP2A2, PSMA1, PSMC3, B…
REACTOME_MITOTIC_G1_G1_S_PHASES	110	0.295524	0.0369588	0.511489	0.0239476	0.0480727	E2F2, RPA2, HDAC1, RBBP4, PSMB2, CDKN2C, ORC1, CDC7, PSMA5, PSMD4, PSMB4, LIN9, RPS27A, MCM6, ORC4, PSMD14, ORC2, PSMD1, PSMD6, MCM2, PSMD2, LIN54, SKP2, CCNB1, CDK7, DHFR, CCNH, SKP1, PPP2CA, E2F3, PSMB8, PSMB9, CDKN1A, CCND3, MCM3, PRIM2, ORC3, FBXO5, PSMB1, RPA3, PSMA2, DBF4, CDK6, MCM7, PSMC2, ORC5, CUL1, PPP2R2A, PPP2CB, MCM4, MYC, CDKN2B, PSMD5, PSMB7, CDK1, PSMD13, PSMA1, PSMC3, POLA2, CCN…
KEGG_LYSOSOME	105	-0.429623	0.570506	0.275146	3.17286e-05	0.00045399	FUCA1, LAPTM5, PPT1, ATP6V0B, SORT1, AP4B1, CTSS, CTSK, GBA, LAPTM4A, SLC11A1, SUMF1, GLB1, LAMP3, IDUA, SCARB2, MANBA, MFSD8, CTSO, AGA, HEXB, AP3B1, ARSB, AP3S1, GM2A, CLTB, NEU1, SLC17A5, CD164, IGF2R, GUSB, AP4M1, AP1S1, CTSB, ASAH1, ENTPD4, AP3M2, HGSNAT, ATP6V1H, ATP6V0D2, LAPTM4B, CLTA, ABCA2, PSAP, AP3M1, LIPA, CTSD, SMPD1, TPP1, ACP2, CTSF, TCIRG1, CTSC, M6PR, SLC11A2, CD63, GNS, GNPTAB,…
REACTOME_TOLL_RECEPTOR_CASCADES	102	-0.306546	0.495885	0.149756	0.000404054	0.00187283	RPS6KA1, JUN, CTSS, CTSK, S100A12, IKBKE, MAPKAPK2, TLR5, RPS27A, PELI1, ATF2, CREB1, IRAK2, MYD88, MAPKAPK3, DUSP7, PIK3R4, TLR1, TLR6, TLR2, MAP3K1, CD180, MEF2C, PPP2CA, CD14, MAPK9, RIPK1, LY86, AGER, MAPK14, CNPY3, PPP2R5D, MAP3K7, TAB2, RPS6KA2, NOD1, CTSB, PPP2CB, IKBKB, LY96, RIPK2, TLR4, DNM1, MAPK8, CDK1, CHUK, NFKB2, SIGIRR, IRF7, TRAF6, RELA, PELI3, UNC93B1, PPP2R1B, TIRAP, IRAK4, ATF…
REACTOME_HIV_LIFE_CYCLE	102	0.234418	0.0384825	0.396334	0.0176923	0.0370239	RCC1, TAF12, GTF2B, TAF13, TPR, NUP133, RPS27A, XPO1, RANBP2, ERCC3, POLR2D, CCNT2, CXCR4, NUP35, XRCC5, NUP210, CCR5, GTF2E1, POLR2H, NCBP2, POLR2B, NUP54, NUP155, CDK7, TAF9, XRCC4, CCNH, NUP153, HMGA1, TAF11, RNGTT, NUP43, TBP, NUPL2, PPIA, POM121, TAF6, POLR2J, NUP205, VPS37A, GTF2E2, TCEA1, POLR2K, VPS28, PSIP1, NCBP1, CDK9, NUP188, NUP214, NMT2, TAF5, POLR2L, TAF10, GTF2H1, TSG101, SSRP1, V…
REACTOME_DIABETES_PATHWAYS	97	0.384082	0.276012	0.502729	5.63277e-06	0.000341588	ZBTB17, SLC30A7, SHC1, LMNA, HDGF, ATF6, ATF3, EXOC8, PDIA6, PREB, DCTN1, EIF2AK3, IGFBP2, EDEM1, TATDN2, GHRL, EXOSC7, SPCS1, PDIA5, SRPRB, SERP1, IGF2BP2, DNAJB11, ADD1, WFS1, EXOC1, SEC31A, EXOSC9, SPCS3, EXOC3, SLC30A5, DCP2, EXOC2, SSR1, NFYA, KLHDC3, CUL7, PLA2G7, FKBP14, STX1A, DNAJB9, EXOC4, EXTL3, EXOSC4, TLN1, EXOSC3, KLF4, HSPA5, EXOSC2, KIF5B, EXOC6, EXOSC1, TPP1, PPP2R5B, SYVN1, YIF1…
REACTOME_CELL_CYCLE_CHECKPOINTS	97	0.323727	0.0800707	0.544869	0.00843304	0.0206353	RPA2, PSMB2, ORC1, CDC7, PSMA5, PSMD4, PSMB4, RFWD2, PSME4, RPS27A, ANAPC1, MCM6, ORC4, PSMD14, ORC2, PSMD1, UBE2E1, ATRIP, PSMD6, MCM2, ATR, PSMD2, RFC4, ANAPC4, ANAPC10, RAD1, CCNB1, RAD17, CDC23, PSMB8, PSMB9, CDKN1A, MCM3, ORC3, PSMB1, MAD1L1, RPA3, PSMA2, HUS1, RFC2, DBF4, MCM7, PSMC2, ORC5, MCM4, CDC26, PSMD5, PSMB7, ANAPC2, UBE2D1, CDK1, BUB3, PSMD13, PSMA1, PSMC3, RAD9A, ATM, CDKN1B, CDK2…
REACTOME_MEMBRANE_TRAFFICKING	94	0.136468	0.0494654	0.208114	0.00170706	0.00557365	PUM1, SORT1, AP4B1, SNAPIN, COPA, ARF1, PREB, RPS27A, TGOLN2, VAMP8, CHMP3, STAM2, SEC13, CHMP2B, COPB2, AP2M1, TFRC, GAK, SEC31A, SEC24B, SEC24D, DAB2, AP3B1, AP3S1, SNX2, SAR1B, CLTB, DTNBP1, VTA1, SNX9, IGF2R, AP1S1, VPS37A, CHMP7, TPD52, VPS28, CHMP5, CLTA, DNM1, STAM, SEC24C, GBF1, COPB1, PIK3C2A, TSG101, VPS37C, FTH1, ARRB1, PICALM, ARCN1, HSPA8, NECAP1, M6PR, COPZ1, BLOC1S1, GNS, VPS37B, G…
REACTOME_S_PHASE	93	0.337338	0.089091	0.611216	0.00909424	0.0218584	RPA2, PSMB2, ORC1, PSMA5, PSMD4, PSMB4, PSME4, RPS27A, MCM6, ORC4, PSMD14, ORC2, PSMD1, PSMD6, MCM2, PSMD2, RFC4, SKP2, CDK7, CCNH, SKP1, PSMB8, PSMB9, CDKN1A, MCM3, PRIM2, ORC3, PSMB1, RPA3, PSMA2, POLD2, RFC2, MCM7, PSMC2, ORC5, CUL1, GINS4, MCM4, MYC, PSMD5, PSMB7, PSMD13, PSMA1, PSMC3, FEN1, POLA2, POLD4, CCND1, POLD3, CDKN1B, CDK2, PRIM1, CDK4, RFC5, PSMD9, POLE, RFC3, RB1, PSMB5, PSME1, PSM…
REACTOME_SIGNALING_BY_FGFR_IN_DISEASE	92	-0.165083	0.311279	0.0451495	0.0085942	0.0208881	MTOR, CASP9, MKNK1, PRKACB, NRAS, THEM4, SHC1, AKT3, ADCY3, SOS1, PRKCE, CALM2, RPS27A, STAT1, CREB1, RAF1, PRKAR2A, PRKCD, PIK3CA, GAB1, RICTOR, PIK3R1, PPP2CA, ITPR3, CDKN1A, FRS3, FOXO3, FGFR1OP, PRKAR1B, CUX1, PRKAR2B, TRIM24, BRAF, PPP2CB, FGFR1, CNTRL, MAPKAP1, CDK1, PTEN, CHUK, HRAS, BAD, RPS6KB2, GAB2, CBL, CDKN1B, KRAS, ITPR2, FGFR1OP2, ADCY6, NR4A1, PDE1B, MDM2, CPSF6, FRS2, ZMYM2, KL, …
NABA_SECRETED_FACTORS	92	0.5606	0.128719	0.915891	0.00982343	0.0233011	MEGF6, CSF1, WNT2B, S100A10, S100A11, S100A9, S100A12, S100A8, S100A6, S100A4, S100A13, IL10, TGFA, IL1A, IL1B, IL1RN, CCL20, MST1, WNT5A, TNFSF10, CXCL8, CXCL6, CXCL1, PPBP, CXCL5, CXCL3, CXCL2, EREG, CXCL10, CXCL11, IL15, PDGFC, S100Z, CRHBP, HBEGF, TNF, LTB, VEGFA, PDGFA, INHBA, CCL24, HGF, NRG1, TNFSF15, TNFSF8, MEGF9, EGFL7, CXCL12, ZFP91, VEGFB, CLCF1, IL18, WNT5B, IL23A, KITLG, IGF1, HCFC2…
REACTOME_SIGNALING_BY_EGFR_IN_CANCER	92	-0.110587	0.225215	0.0164891	0.0232388	0.0469171	MTOR, CASP9, CDC42, EPS15, PRKACB, NRAS, THEM4, SHC1, AKT3, ADAM17, ADCY3, SOS1, PRKCE, CALM2, RPS27A, STAM2, CREB1, RAF1, PRKAR2A, PRKCD, LRIG1, PIK3CA, AP2M1, GAB1, RICTOR, PIK3R1, ITPR3, CDKN1A, FOXO3, PRKAR1B, PRKAR2B, PAG1, CLTA, MAPKAP1, STAM, CDK1, PTEN, CHUK, ADAM12, HRAS, AP2A2, BAD, RPS6KB2, CBL, CDKN1B, KRAS, ITPR2, ADCY6, NR4A1, PDE1B, MDM2, FOXO1, SPRY2, ADCY4, CALM1, HSP90AA1, AKT1,…
REACTOME_DOWNSTREAM_SIGNALING_EVENTS_OF_B_CELL_RECEPTOR_BCR	90	0.378273	0.237351	0.493879	5.54692e-05	0.000583773	MTOR, CASP9, PSMB2, BCL10, PSMA5, NRAS, PSMD4, PSMB4, THEM4, AKT3, RASGRP3, PSME4, RPS27A, REL, PSMD14, CREB1, PSMD1, PSMD6, PSMD2, RICTOR, SKP1, FBXW11, PSMB8, PSMB9, CDKN1A, NFKBIE, MAP3K7, FOXO3, PSMB1, PSMA2, PSMC2, CUL1, IKBKB, PSMD5, PSMB7, MAPKAP1, PTEN, CHUK, BTRC, PSMD13, HRAS, PSMA1, PSMC3, BAD, RELA, RPS6KB2, CDKN1B, KRAS, NR4A1, MDM2, PSMD9, FOXO1, PSMB5, PSME1, PSME2, PSMA6, NFKBIA, …
REACTOME_LATE_PHASE_OF_HIV_LIFE_CYCLE	89	0.256935	0.0606231	0.474028	0.0115865	0.0262757	RCC1, TAF12, GTF2B, TAF13, TPR, NUP133, RPS27A, XPO1, RANBP2, ERCC3, POLR2D, CCNT2, NUP35, NUP210, GTF2E1, POLR2H, NCBP2, POLR2B, NUP54, NUP155, CDK7, TAF9, CCNH, NUP153, TAF11, RNGTT, NUP43, TBP, NUPL2, POM121, TAF6, POLR2J, NUP205, VPS37A, GTF2E2, TCEA1, POLR2K, VPS28, NCBP1, CDK9, NUP188, NUP214, NMT2, TAF5, POLR2L, TAF10, GTF2H1, TSG101, SSRP1, VPS37C, POLR2G, CCNT1, AAAS, NUP107, NUP37, VPS3…
REACTOME_G1_S_TRANSITION	89	0.300553	0.0686311	0.557073	0.0124046	0.0278397	RPA2, PSMB2, ORC1, CDC7, PSMA5, PSMD4, PSMB4, RPS27A, MCM6, ORC4, PSMD14, ORC2, PSMD1, PSMD6, MCM2, PSMD2, SKP2, CCNB1, CDK7, DHFR, CCNH, SKP1, PPP2CA, PSMB8, PSMB9, CDKN1A, MCM3, PRIM2, ORC3, FBXO5, PSMB1, RPA3, PSMA2, DBF4, MCM7, PSMC2, ORC5, CUL1, PPP2CB, MCM4, MYC, PSMD5, PSMB7, CDK1, PSMD13, PSMA1, PSMC3, POLA2, PPP2R1B, CDKN1B, CDK2, PRIM1, PSMD9, POLE, RB1, TFDP1, PSMB5, PSME1, PSME2, PSMA…
REACTOME_SIGNALING_BY_RHO_GTPASES	85	-0.307828	0.517599	0.0755865	0.00898516	0.0216442	CDC42, VAV3, RHOC, ARHGEF2, ARHGEF11, ARHGAP30, SRGAP2, OBSCN, RHOB, SOS1, RHOQ, ARHGAP25, ARHGAP15, SRGAP3, RHOA, ARHGEF3, ARHGAP31, ECT2, ARAP2, G3BP2, ARHGAP24, FAM13A, ARHGAP10, TRIO, FAM13B, ARAP3, ARHGAP26, FGD2, ARHGAP18, TIAM2, TAGAP, RAC1, DLC1, RHOBTB2, FGD3, NET1, GDI2, ARHGAP12, ARHGAP22, RHOBTB1, ARHGAP19, RHOG, DEPDC7, ARHGAP1, ARAP1, ARHGEF17, ARHGAP20, ARHGEF12, A2M, ARHGDIB, FGD4…
REACTOME_GASTRIN_CREB_SIGNALLING_PATHWAY_VIA_PKC_AND_MAPK	82	-0.335263	0.607167	0.114026	0.00456848	0.0124741	GNB1, RPS6KA1, PTAFR, PIK3R3, GNG5, NRAS, RGS18, RGS2, SOS1, PRKCE, CREB1, HTR2B, DGKD, GHRL, HRH1, RAF1, XCR1, PRKCD, MGLL, P2RY1, PIK3CA, GNB4, DGKQ, TRIO, PIK3R1, F2RL1, HBEGF, ITPR3, RPS6KA2, DAGLB, GNB2, ANXA1, GNAQ, LPAR1, CDK1, GRK5, HRAS, DAGLA, PLCB3, RASGRP2, P2RY2, P2RY6, KRAS, ITPR2, DGKA, DGKH, LPAR6, EDNRB, LTB4R2, LTB4R, GNG2, PRKCH, GPR65, GPR68, GPR132, RASGRP1, PLCB2, GNB5, MAP2…
REACTOME_SIGNALING_BY_NOTCH	82	0.29959	0.0419788	0.510268	0.0214036	0.0439423	MIB2, HDAC1, JUN, MOV10, NOTCH2, APH1A, NCSTN, PSEN2, ADAM17, RPS27A, DNER, HDAC4, HDAC11, KAT2B, ST3GAL6, POGLUT1, TBL1XR1, RBPJ, MAML3, FBXW7, SKP1, HDAC3, MAML1, E2F3, NOTCH4, CCNC, HDAC2, DLL1, LFNG, HDAC9, DTX2, CUL1, HEY1, MYC, B4GALT1, TLE4, TLE1, DTX4, CCND1, RAB6A, ARRB1, MAML2, HDAC7, ATP2A2, TMED2, NCOR2, CDK8, TFDP1, HIF1A, PSEN1, NUMB, SNW1, SEL1L, ADAM10, APH1B, TLE3, FURIN, CREBBP,…
REACTOME_SYNTHESIS_OF_DNA	81	0.306998	0.093076	0.544799	0.0057666	0.0150626	RPA2, PSMB2, ORC1, PSMA5, PSMD4, PSMB4, PSME4, RPS27A, MCM6, ORC4, PSMD14, ORC2, PSMD1, PSMD6, MCM2, PSMD2, RFC4, PSMB8, PSMB9, CDKN1A, MCM3, PRIM2, ORC3, PSMB1, RPA3, PSMA2, POLD2, RFC2, MCM7, PSMC2, ORC5, GINS4, MCM4, PSMD5, PSMB7, PSMD13, PSMA1, PSMC3, FEN1, POLA2, POLD4, POLD3, CDKN1B, CDK2, PRIM1, RFC5, PSMD9, POLE, RFC3, RB1, PSMB5, PSME1, PSME2, PSMA6, PSMC6, PSMA3, PSMC1, PSMA4, ORC6, PSM…
BIOCARTA_MAPK_PATHWAY	80	-0.229738	0.32975	0.148535	7.19836e-05	0.000651343	RPS6KA1, MAP3K6, MKNK1, JUN, SHC1, MEF2D, MAPKAPK2, MAP4K3, MAP4K4, MAP3K2, ATF2, STAT1, CREB1, RAF1, MAPKAPK3, MAP3K13, PAK2, NFKB1, RAPGEF2, MAP3K1, MEF2C, MAPK9, RIPK1, DAXX, MAPK14, MAPK13, MAP3K7, MAP3K5, MAP3K4, RPS6KA2, RAC1, BRAF, IKBKB, MYC, TGFBR1, TRAF2, MAP3K8, MAPK8, CHUK, HRAS, RPS6KA4, MAP4K2, MAP3K11, RELA, RPS6KB2, PAK1, SP1, MAP3K12, MAPKAPK5, NFKBIA, MAP4K5, MAX, FOS, RPS6KA5, …
REACTOME_PPARA_ACTIVATES_GENE_EXPRESSION	80	0.208092	0.0377363	0.346918	0.0151879	0.0327309	MED18, MED8, CPT2, ACADM, G0S2, NCOA1, PPARG, ALAS1, TBL1XR1, CLOCK, ACSL1, MED10, HMGCS1, HMGCR, HDAC3, PPARGC1B, MED7, NFYA, MED20, TNFRSF21, ME1, CCNC, CDK19, MED23, TIAM2, CD36, ABCB4, NRF1, SMARCD3, FDFT1, TGS1, NCOA2, MED30, PLIN2, ABCA1, MED27, MED22, RXRA, ANKRD1, ARNTL, MED19, FADS1, ESRRA, CPT1A, MED17, MED21, GLIPR1, NFYB, TXNRD1, MED13L, CDK8, MED4, MED6, PEX11A, CREBBP, MED11, MED31,…
KEGG_OOCYTE_MEIOSIS	79	-0.286904	0.394262	0.190036	4.75008e-05	0.000539139	MAD2L2, RPS6KA1, PRKACB, PPP2R5A, YWHAQ, ADCY3, PPP1CB, CALM2, PPP3R1, ANAPC1, ITPR1, ANAPC13, ANAPC4, PPP3CA, CAMK2D, ANAPC10, CCNB1, SKP1, PPP2CA, CDC23, PTTG1, FBXW11, ITPR3, PPP2R5D, FBXO5, RPS6KA2, YWHAG, STAG3, CUL1, PPP3CC, PPP2CB, YWHAZ, CDC26, ANAPC2, CDK1, PPP3CB, CAMK2G, BTRC, SLK, SMC3, PPP2R5B, PPP1CA, PPP2R1B, ITPR2, ADCY6, ESPL1, CDK2, IGF1, ANAPC7, PPP1CC, ANAPC5, CDC16, REC8, ADC…
REACTOME_REGULATION_OF_MRNA_STABILITY_BY_PROTEINS_THAT_BIND_AU_RICH_ELEMENTS	79	0.431646	0.198087	0.641645	0.000272142	0.00139152	PSMB2, PSMA5, PSMD4, PSMB4, MAPKAPK2, PSME4, RPS27A, XPO1, PSMD14, PSMD1, EXOSC7, PRKCD, DCP1A, PSMD6, XRN1, PSMD2, EIF4G1, HNRNPD, EXOSC9, TNPO1, DCP2, HSPA1B, PSMB8, PSMB9, MAPK14, PSMB1, PSMA2, HSPB1, PSMC2, PABPC1, YWHAZ, EXOSC4, EXOSC3, PSMD5, PSMB7, EXOSC2, NUP214, EXOSC1, PSMD13, PSMA1, PSMC3, HSPA8, PSMD9, EXOSC8, DIS3, PSMB5, PSME1, PSME2, PSMA6, PSMC6, PSMA3, ZFP36L1, PSMC1, AKT1, ANP32…
KEGG_PYRIMIDINE_METABOLISM	79	0.368527	0.155372	0.560698	0.000719046	0.00289757	CDA, CMPK1, DPYD, POLR3C, POLR3GL, UCK2, NME7, CMPK2, CAD, PNPT1, POLE4, POLR1A, POLR1B, POLR2D, DTYMK, NME6, UMPS, POLR2H, POLR2B, DCK, DCTD, ZNRD1, POLR1C, PRIM2, NT5E, POLD2, UPP1, POLR2J, POLR3D, ENTPD4, POLR2K, RRM2B, AK3, NUDT2, POLR1E, POLE3, UCK1, POLR3A, ENTPD1, NT5C2, POLR2L, RRM1, POLR2G, POLA2, POLD4, POLD3, PRIM1, TXNRD1, POLR3B, POLE, POLR1D, PNP, ENTPD5, DUT, POLR3K, NME4, NME3, PO…
REACTOME_SIGNALING_BY_ERBB2	79	-0.129042	0.223624	0.0439248	0.00357715	0.0102043	MTOR, CASP9, PRKACB, NRAS, THEM4, SHC1, AKT3, ADCY3, SOS1, PRKCE, CALM2, RPS27A, CREB1, RAF1, PRKAR2A, PRKCD, PIK3CA, EREG, GAB1, RICTOR, PIK3R1, HBEGF, ITPR3, CDKN1A, FOXO3, FYN, PRKAR1B, PRKAR2B, NRG1, MAPKAP1, CDK1, PTEN, CHUK, HRAS, BAD, RPS6KB2, CUL5, CDKN1B, KRAS, ITPR2, ADCY6, NR4A1, PDE1B, RNF41, MDM2, FOXO1, ADCY4, CALM1, HSP90AA1, AKT1, USP8, MAP2K1, STUB1, TSC2, MLST8, PDPK1, ADCY9, MA…
REACTOME_SIGNALING_BY_FGFR	78	-0.200712	0.315014	0.10836	0.0001276	0.00085269	MTOR, CASP9, MKNK1, PRKACB, NRAS, THEM4, SHC1, AKT3, ADCY3, SOS1, PRKCE, CALM2, RPS27A, CREB1, RAF1, PRKAR2A, PRKCD, PIK3CA, GAB1, RICTOR, PIK3R1, PPP2CA, ITPR3, CDKN1A, FRS3, FOXO3, PRKAR1B, PRKAR2B, BRAF, PPP2CB, FGFR1, MAPKAP1, CDK1, PTEN, CHUK, HRAS, BAD, RPS6KB2, CBL, CDKN1B, KRAS, ITPR2, ADCY6, NR4A1, PDE1B, MDM2, FRS2, KL, FOXO1, SPRY2, ADCY4, CALM1, AKT1, MAP2K1, TSC2, MLST8, PDPK1, ADCY9…
KEGG_APOPTOSIS	76	0.386875	0.201661	0.536713	0.000252696	0.00132711	DFFB, PIK3CD, DFFA, CASP9, PIK3R3, PRKACB, CAPN2, AKT3, PPP3R1, IL1R1, IL1A, IL1B, CFLAR, CASP10, CASP8, IRAK2, MYD88, EXOG, PRKAR2A, PIK3CB, TNFSF10, PIK3CA, IL1RAP, PPP3CA, NFKB1, CASP6, CASP3, PIK3R1, RIPK1, TNF, PRKAR1B, CYCS, PIK3CG, PRKAR2B, PPP3CC, TNFRSF10B, TNFRSF10D, TNFRSF10A, IKBKB, ENDOG, TRAF2, PPP3CB, FAS, CHUK, CASP7, BAD, CAPN1, RELA, FADD, ENDOD1, BIRC3, BIRC2, ATM, TNFRSF1A, IR…
KEGG_CALCIUM_SIGNALING_PATHWAY	72	-0.33361	0.585927	0.130412	0.00248623	0.00759176	PTAFR, PRKACB, ATP2B4, ITPKB, ADCY3, SLC8A1, CALM2, PPP3R1, HTR2B, ITPR1, HRH1, PLCD1, MYLK, BST1, CD38, PPP3CA, CAMK2D, PPID, VDAC1, ADRB2, PDGFRB, HRH2, ITPR3, PPP3CC, PTK2B, VDAC3, GNAQ, PPP3CB, CAMK2G, VDAC2, HTR7, PLCB3, ITPR2, PDE1B, ATP2B1, ATP2A2, P2RX7, P2RX4, EDNRB, LTB4R2, ADCY4, CALM1, PLCB2, ADCY9, PRKCB, PHKG2, PHKB, ADCY7, PLCG2, P2RX1, ATP2A3, ADORA2B, ERBB2, PLCD3, CACNA1G, PRKCA…
REACTOME_SIGNALING_BY_INSULIN_RECEPTOR	71	-0.198632	0.278871	0.109168	0.000130578	0.00085269	MTOR, ATP6V0B, NRAS, PRKAB2, THEM4, SHC1, SOS1, ATP6V1E2, DOK1, STRADB, CAB39, RAF1, ATP6V1A, PIK3R4, PIK3CB, PIK3CA, EIF4G1, EIF4E, GAB1, PRKAA1, PIK3R1, ATP6V0E1, GRB10, ATP6V1F, RHEB, PRKAG2, ATP6V1B2, EIF4EBP1, FGFR1, ATP6V1H, ATP6V0D2, ATP6V1C1, RPS6, ATP6V1G1, TSC1, CDK1, HRAS, PDE3B, TCIRG1, KRAS, PRKAG1, EIF4B, FRS2, PRKAB1, ATP6V0A2, KL, CAB39L, IRS2, PPM1A, ATP6V1D, MAP2K1, TSC2, MLST8,…
REACTOME_ANTIGEN_PROCESSING_CROSS_PRESENTATION	70	0.347176	0.101448	0.544958	0.00529633	0.014141	PSMB2, PSMA5, FCGR1A, CTSS, PSMD4, PSMB4, NCF2, PSME4, RPS27A, PSMD14, ITGAV, PSMD1, PSMD6, ITGB5, SEC61A1, PSMD2, LNPEP, HLA-F, HLA-G, HLA-K, HLA-A, HLA-C, HLA-B, TAP2, PSMB8, PSMB9, TAP1, PSMB1, PSMA2, SEC61G, CD36, PSMC2, SEC61B, PSMD5, PSMB7, SEC61A2, MRC1, PSMD13, PSMA1, PSMC3, PSMD9, PSMB5, PSME1, PSME2, PSMA6, PSMC6, PSMA3, PSMC1, PDIA3, B2M, PSMA4, PSMB10, PSMD7, CYBA, PSMB6, PSMD11, PSMB…
REACTOME_FACTORS_INVOLVED_IN_MEGAKARYOCYTE_DEVELOPMENT_AND_PLATELET_PRODUCTION	70	-0.101387	0.186331	0.0331186	0.00558206	0.0147584	MFN2, CDC42, KDM1A, HDAC1, PRKACB, CAPZA1, VPS45, KIFAP3, H3F3A, KIF3C, DOCK10, RAB5A, PRKAR2A, DOCK3, MFN1, IRF2, KIF2A, IRF1, DOCK2, HIST1H3E, KLC4, HDAC2, PRKAR1B, MAFK, RAC1, SH2B2, PRKAR2B, DOCK4, CAPZA2, CDK5, DOCK5, DOCK8, AK3, JAK2, ABL1, KIF5B, JMJD1C, KIF11, DOCK1, IRF7, EHD1, KLC2, RACGAP1, CBX5, CDK2, SH2B3, RAD51B, ITPK1, RCOR1, KLC1, SIN3A, CREBBP, SH2B1, KIF22, TP53, AKAP10, AKAP1,…
REACTOME_M_G1_TRANSITION	70	0.351428	0.0904546	0.560666	0.00709349	0.0180078	E2F2, RPA2, PSMB2, ORC1, CDC7, PSMA5, PSMD4, PSMB4, PSME4, RPS27A, MCM6, ORC4, PSMD14, ORC2, PSMD1, PSMD6, MCM2, PSMD2, E2F3, GMNN, PSMB8, PSMB9, MCM3, PRIM2, ORC3, PSMB1, RPA3, PSMA2, DBF4, MCM7, PSMC2, ORC5, MCM4, PSMD5, PSMB7, PSMD13, PSMA1, PSMC3, POLA2, CDK2, PRIM1, PSMD9, POLE, PSMB5, PSME1, PSME2, PSMA6, PSMC6, PSMA3, PSMC1, PSMA4, ORC6, PSMB10, PSMD7, RPA1, PSMB6, PSMD11, PSMB3, PSMD3, PS…
REACTOME_SIGNALING_BY_ERBB4	70	-0.332227	0.677781	0.0527509	0.024493	0.0489861	MTOR, CASP9, NRAS, APH1A, THEM4, SHC1, NCSTN, PSEN2, AKT3, ADAM17, SOS1, RPS27A, CREB1, RAF1, PIK3CA, EREG, PRLR, RICTOR, PIK3R1, SKP1, HBEGF, CDKN1A, FOXO3, TAB2, CUL1, NRG1, WWP1, JAK2, MAPKAP1, CXCL12, CDK1, PTEN, CHUK, BTRC, HRAS, BAD, RPS6KB2, CDKN1B, KRAS, NR4A1, MDM2, FOXO1, PSEN1, AKT1, NEDD4, APH1B, MAP2K1, TSC2, MLST8, PDPK1, SH2B1, MAPK3, WWOX, NCOR1, STAT5B, STAT5A, GRB2, PHLPP1, MAP2…
REACTOME_UNFOLDED_PROTEIN_RESPONSE	69	0.330161	0.190497	0.455268	7.01025e-05	0.000643992	ZBTB17, SHC1, LMNA, HDGF, ATF6, ATF3, PDIA6, PREB, DCTN1, EIF2AK3, EDEM1, TATDN2, EXOSC7, PDIA5, SRPRB, SERP1, DNAJB11, ADD1, WFS1, SEC31A, EXOSC9, DCP2, SSR1, NFYA, KLHDC3, CUL7, FKBP14, DNAJB9, EXTL3, EXOSC4, TLN1, EXOSC3, HSPA5, EXOSC2, EXOSC1, TPP1, PPP2R5B, SYVN1, YIF1A, HYOU1, DDX11, DDIT3, CTDSP2, HSP90B1, NFYB, EXOSC8, DIS3, DNAJC3, EIF2S1, PARN, HERPUD1, ATP6V0D1, EXOSC6, MBTPS1, ACADVL,…
REACTOME_REGULATION_OF_MITOTIC_CELL_CYCLE	69	0.472571	0.252205	0.719102	0.000102441	0.000765837	PSMB2, CDC14A, PSMA5, PSMD4, PSMB4, PSME4, RPS27A, ANAPC1, PSMD14, PSMD1, UBE2E1, PSMD6, PSMD2, ANAPC4, ANAPC10, SKP2, CCNB1, SKP1, CDC23, PTTG1, PSMB8, PSMB9, FBXO5, PSMB1, PSMA2, PSMC2, CUL1, CDC26, PSMD5, PSMB7, ANAPC2, UBE2D1, CDK1, BTRC, BUB3, PSMD13, PSMA1, PSMC3, CDK2, ANAPC7, ANAPC5, PSMD9, CDC16, PSMB5, PSME1, PSME2, PSMA6, PSMC6, PSMA3, PSMC1, PSMA4, PLK1, PSMB10, PSMD7, PSMB6, PSMD11, …
REACTOME_TRAF6_MEDIATED_INDUCTION_OF_NFKB_AND_MAP_KINASES_UPON_TLR7_8_OR_9_ACTIVATION	69	-0.155021	0.282147	0.0411901	0.00924439	0.0221702	RPS6KA1, JUN, S100A12, MAPKAPK2, RPS27A, PELI1, ATF2, CREB1, IRAK2, MYD88, MAPKAPK3, DUSP7, MAP3K1, MEF2C, PPP2CA, MAPK9, AGER, MAPK14, PPP2R5D, MAP3K7, TAB2, RPS6KA2, NOD1, PPP2CB, IKBKB, RIPK2, MAPK8, CDK1, CHUK, NFKB2, TRAF6, RELA, PELI3, PPP2R1B, IRAK4, ATF1, DUSP6, UBE2N, HMGB1, NFKBIA, PELI2, FOS, RPS6KA5, MAP2K1, MEF2A, MAPK3, NOD2, MAP2K4, MAPK7, MAP2K3, DUSP3, MAP2K6, MAP2K2, MAP2K7, ECS…
REACTOME_DOWNSTREAM_SIGNALING_OF_ACTIVATED_FGFR	68	-0.289461	0.428839	0.178077	4.09539e-05	0.00051621	MTOR, CASP9, PRKACB, NRAS, THEM4, SHC1, AKT3, ADCY3, SOS1, PRKCE, CALM2, CREB1, RAF1, PRKAR2A, PRKCD, PIK3CA, GAB1, RICTOR, PIK3R1, ITPR3, CDKN1A, FRS3, FOXO3, PRKAR1B, PRKAR2B, FGFR1, MAPKAP1, CDK1, PTEN, CHUK, HRAS, BAD, RPS6KB2, CDKN1B, KRAS, ITPR2, ADCY6, NR4A1, PDE1B, MDM2, FRS2, KL, FOXO1, ADCY4, CALM1, AKT1, MAP2K1, TSC2, MLST8, PDPK1, ADCY9, MAPK3, ADCY7, PRKCA, PRKAR1A, GRB2, PHLPP1, MAP…
KEGG_TIGHT_JUNCTION	66	0.327276	0.252254	0.387304	7.69074e-06	0.000341588	CDC42, EPB41, GNAI3, NRAS, RAB13, ASH1L, F11R, AKT3, PRKCE, CTNNB1, RHOA, GNAI2, PRKCD, HCLS1, MRAS, PRKCI, MYL5, EXOC3, PPP2CA, CTNNA1, CSNK2B, TJAP1, EPB41L2, ACTB, CLDN15, EXOC4, CLDN23, PPP2R2A, PPP2CB, SPTAN1, PTEN, PPP2R2D, HRAS, CTTN, AMOTL1, PPP2R1B, KRAS, CDK4, PRKCH, MPP5, ACTN1, AKT1, MYH11, PRKCB, CSNK2A2, PARD6A, CLDN7, MYH3, LLGL1, PRKCA, LLGL2, ACTG1, MYL12A, MYL12B, EPB41L3, VAPA,…
REACTOME_CHROMOSOME_MAINTENANCE	64	0.144414	0.0332283	0.232767	0.00944801	0.0226085	RPA2, RBBP4, ITGB3BP, HIST2H2BE, LMNA, CENPO, RUVBL1, STAG1, ATR, RFC4, H2AFZ, SMARCA5, CENPH, LMNB1, NPM1, NHP2, HIST1H2AC, HIST1H2BK, CENPQ, PRIM2, SYNE1, RPA3, POLD2, RFC2, STAG3, POT1, TERF1, RAD21, CENPP, SMC3, FEN1, POLA2, POLD4, POLD3, RSF1, H2AFX, PRIM1, RFC5, POLE, RFC3, REC8, TINF2, MIS18BP1, HSPA2, UBE2I, ACD, TERF2, TERF2IP, CENPN, RPA1, WRAP53, BRCA1, LIG1, RUVBL2, POLD1, PCNA, DIDO1…
REACTOME_G_ALPHA_Q_SIGNALLING_EVENTS	63	-0.415078	0.678272	0.120078	0.00572628	0.0149934	GNB1, PTAFR, PIK3R3, GNG5, RGS18, RGS2, PRKCE, HTR2B, DGKD, GHRL, HRH1, XCR1, PRKCD, MGLL, P2RY1, PIK3CA, GNB4, DGKQ, TRIO, PIK3R1, F2RL1, ITPR3, DAGLB, GNB2, ANXA1, GNAQ, LPAR1, GRK5, DAGLA, PLCB3, RASGRP2, P2RY2, P2RY6, ITPR2, DGKA, DGKH, LPAR6, EDNRB, LTB4R2, LTB4R, GNG2, PRKCH, GPR65, GPR68, GPR132, RASGRP1, PLCB2, GNB5, NMB, GNGT2, DGKE, GNG7, GNA11, GNA15, P2RY11, LPAR2, FFAR2, FPR2, PLCB1,…
KEGG_SMALL_CELL_LUNG_CANCER	62	0.404528	0.211223	0.558336	0.000249174	0.0013251	PIK3CD, CASP9, E2F2, PIK3R3, PIAS3, LAMC1, PTGS2, LAMB3, TRAF5, AKT3, ITGA6, ITGAV, FN1, LAMB2, PIK3CB, PIK3CA, NFKB1, SKP2, PIK3R1, E2F3, RXRB, CYCS, CDK6, PIK3CG, IKBKB, MYC, PTK2, CDKN2B, TRAF1, RXRA, TRAF2, ITGB1, PTEN, CHUK, TRAF6, RELA, CCND1, BIRC3, BIRC2, CDKN1B, CDK2, CDK4, APAF1, RB1, COL4A2, NFKBIA, MAX, TRAF3, AKT1, PIAS1, TP53, PIK3R5, TRAF4, ITGA3, PIAS2, BCL2, PIAS4, CCNE1, AKT2, B…
REACTOME_SIGNALING_BY_WNT	61	0.416742	0.213197	0.646064	0.000165282	0.000984826	PSMB2, PSMA5, PSMD4, PSMB4, PPP2R5A, PSME4, RPS27A, PSMD14, PSMD1, CTNNB1, PSMD6, PSMD2, APC, SKP1, PPP2CA, CSNK1A1, PSMB8, PSMB9, PPP2R5D, PSMB1, PSMA2, PSMC2, CUL1, PPP2CB, PSMD5, PSMB7, FRAT1, FRAT2, BTRC, PSMD13, PSMA1, PSMC3, PPP2R5B, PPP2R1B, PSMD9, PSMB5, PSME1, PSME2, PSMA6, PSMC6, PSMA3, PPP2R5E, PSMC1, PPP2R5C, PSMA4, AXIN1, PSMB10, PSMD7, PSMB6, PSMD11, PSMB3, PSMD3, PSMC5, PSMD12, UBA…
REACTOME_APC_C_CDC20_MEDIATED_DEGRADATION_OF_MITOTIC_PROTEINS	60	0.559967	0.272205	0.786862	0.000133961	0.000869543	PSMB2, PSMA5, PSMD4, PSMB4, PSME4, RPS27A, ANAPC1, PSMD14, PSMD1, UBE2E1, PSMD6, PSMD2, ANAPC4, ANAPC10, CCNB1, CDC23, PTTG1, PSMB8, PSMB9, PSMB1, PSMA2, PSMC2, CDC26, PSMD5, PSMB7, ANAPC2, UBE2D1, CDK1, BUB3, PSMD13, PSMA1, PSMC3, ANAPC7, ANAPC5, PSMD9, CDC16, PSMB5, PSME1, PSME2, PSMA6, PSMC6, PSMA3, PSMC1, PSMA4, PSMB10, PSMD7, PSMB6, PSMD11, PSMB3, PSMD3, CDC27, PSMC5, PSMD12, ANAPC11, UBA52,…
REACTOME_APC_C_CDH1_MEDIATED_DEGRADATION_OF_CDC20_AND_OTHER_APC_C_CDH1_TARGETED_PROTEINS_IN_LATE_MITOSIS_EARLY_G1	60	0.515049	0.247125	0.725623	0.000159708	0.0009781	PSMB2, PSMA5, PSMD4, PSMB4, PSME4, RPS27A, ANAPC1, PSMD14, PSMD1, UBE2E1, PSMD6, PSMD2, ANAPC4, ANAPC10, SKP2, CDC23, PTTG1, PSMB8, PSMB9, PSMB1, PSMA2, PSMC2, CDC26, PSMD5, PSMB7, ANAPC2, UBE2D1, PSMD13, PSMA1, PSMC3, ANAPC7, ANAPC5, PSMD9, CDC16, PSMB5, PSME1, PSME2, PSMA6, PSMC6, PSMA3, PSMC1, PSMA4, PLK1, PSMB10, PSMD7, PSMB6, PSMD11, PSMB3, PSMD3, CDC27, PSMC5, PSMD12, ANAPC11, UBA52, PSMD8,…
REACTOME_ORC1_REMOVAL_FROM_CHROMATIN	60	0.417524	0.16423	0.616622	0.000905417	0.0034681	PSMB2, ORC1, PSMA5, PSMD4, PSMB4, PSME4, RPS27A, MCM6, ORC4, PSMD14, ORC2, PSMD1, PSMD6, MCM2, PSMD2, PSMB8, PSMB9, CDKN1A, MCM3, ORC3, PSMB1, PSMA2, MCM7, PSMC2, ORC5, MCM4, PSMD5, PSMB7, PSMD13, PSMA1, PSMC3, CDKN1B, CDK2, PSMD9, RB1, PSMB5, PSME1, PSME2, PSMA6, PSMC6, PSMA3, PSMC1, PSMA4, ORC6, PSMB10, PSMD7, PSMB6, PSMD11, PSMB3, PSMD3, PSMC5, PSMD12, UBA52, PSMD8, PSMC4, PSMF1, MCM8, PSMA7, …
KEGG_PROGESTERONE_MEDIATED_OOCYTE_MATURATION	59	-0.423278	0.522139	0.312462	2.45301e-05	0.000413366	PIK3CD, MAD2L2, RPS6KA1, PIK3R3, PRKACB, GNAI3, AKT3, ADCY3, ANAPC1, RAF1, GNAI2, ANAPC13, PIK3CB, PIK3CA, ANAPC4, ANAPC10, PIK3R1, CCNB1, CDC23, MAPK9, MAPK14, MAPK13, HSP90AB1, RPS6KA2, PIK3CG, BRAF, CDC26, ANAPC2, MAPK8, CDK1, PDE3B, KRAS, ADCY6, CDK2, IGF1, ANAPC7, ANAPC5, CDC16, ADCY4, HSP90AA1, AKT1, MAP2K1, IGF1R, ADCY9, PLK1, MAPK3, ADCY7, PIK3R5, CDC27, ANAPC11, FZR1, PRKACA, AKT2, CDC25…
REACTOME_ACTIVATION_OF_NF_KAPPAB_IN_B_CELLS	59	0.580932	0.346102	0.789425	8.18335e-05	0.000693027	PSMB2, BCL10, PSMA5, PSMD4, PSMB4, PSME4, RPS27A, REL, PSMD14, PSMD1, PSMD6, PSMD2, SKP1, FBXW11, PSMB8, PSMB9, NFKBIE, MAP3K7, PSMB1, PSMA2, PSMC2, CUL1, IKBKB, PSMD5, PSMB7, CHUK, BTRC, PSMD13, PSMA1, PSMC3, RELA, PSMD9, PSMB5, PSME1, PSME2, PSMA6, NFKBIA, PSMC6, PSMA3, PSMC1, PSMA4, PRKCB, PSMB10, PSMD7, PSMB6, PSMD11, PSMB3, PSMD3, PSMC5, PSMD12, MALT1, UBA52, PSMD8, NFKBIB, PSMC4, PSMF1, PSM…
REACTOME_ASSEMBLY_OF_THE_PRE_REPLICATIVE_COMPLEX	59	0.424121	0.188201	0.689412	0.00114888	0.00402124	E2F2, PSMB2, ORC1, PSMA5, PSMD4, PSMB4, PSME4, RPS27A, MCM6, ORC4, PSMD14, ORC2, PSMD1, PSMD6, MCM2, PSMD2, E2F3, GMNN, PSMB8, PSMB9, MCM3, ORC3, PSMB1, PSMA2, MCM7, PSMC2, ORC5, MCM4, PSMD5, PSMB7, PSMD13, PSMA1, PSMC3, PSMD9, PSMB5, PSME1, PSME2, PSMA6, PSMC6, PSMA3, PSMC1, PSMA4, ORC6, PSMB10, PSMD7, PSMB6, PSMD11, PSMB3, PSMD3, PSMC5, PSMD12, UBA52, PSMD8, PSMC4, PSMF1, MCM8, PSMA7, MCM5, PSM…
KEGG_PHOSPHATIDYLINOSITOL_SIGNALING_SYSTEM	59	-0.327809	0.51895	0.113237	0.00306694	0.00898531	PIK3CD, INPP5B, PIK3R3, PIP5K1A, PI4KB, PIK3C2B, ITPKB, CALM2, INPP4A, INPP1, PIKFYVE, INPP5D, DGKD, ITPR1, PLCD1, PIK3CB, PIK3CA, DGKQ, PIK3R1, ITPR3, PIK3CG, IMPA1, PIP5K1B, IPPK, INPP5E, PIP4K2A, PTEN, INPP5A, PIK3C2A, DGKZ, PLCB3, INPPL1, ITPR2, DGKA, PIP4K2C, DGKH, CALM1, ITPK1, PLCB2, PRKCB, CDIPT, PLCG2, INPP5K, PIK3R5, PIP4K2B, PLCD3, DGKE, PRKCA, IMPA2, PIK3C3, PIP5K1C, CALM3, CDS2, PLCB…
REACTOME_ER_PHAGOSOME_PATHWAY	58	0.601249	0.312263	0.827899	0.000110479	0.000780797	PSMB2, PSMA5, PSMD4, PSMB4, PSME4, RPS27A, PSMD14, PSMD1, PSMD6, SEC61A1, PSMD2, HLA-F, HLA-G, HLA-K, HLA-A, HLA-C, HLA-B, TAP2, PSMB8, PSMB9, TAP1, PSMB1, PSMA2, SEC61G, PSMC2, SEC61B, PSMD5, PSMB7, SEC61A2, PSMD13, PSMA1, PSMC3, PSMD9, PSMB5, PSME1, PSME2, PSMA6, PSMC6, PSMA3, PSMC1, PDIA3, B2M, PSMA4, PSMB10, PSMD7, PSMB6, PSMD11, PSMB3, PSMD3, PSMC5, PSMD12, CALR, UBA52, PSMD8, PSMC4, PSMF1, …
PID_TELOMERASE_PATHWAY	58	0.155748	0.0668261	0.226209	0.00105027	0.0038333	MTOR, HDAC1, RBBP4, JUN, SMG5, MXD1, SP3, XRCC5, NCL, NFKB1, SAP30, RAD1, IRF1, RAD50, HDAC2, HUS1, POT1, TNKS, PINX1, WRN, TERF1, NBN, MYC, ABL1, RAD9A, CCND1, ATM, CDKN1B, SP1, PTGES3, SAP18, PARP2, HNRNPC, TINF2, MAX, FOS, HSP90AA1, AKT1, UBE3A, PIF1, SMAD3, SIN3A, BLM, MAPK3, ACD, TERF2, TERF2IP, YWHAE, SMG6, RPS6KB1, SIN3B, TGFB1, ZNFX1, IFNAR2, MAPK1, XRCC6, RBBP7, DKC1
BIOCARTA_HIVNEF_PATHWAY	57	0.393328	0.294981	0.480589	1.45786e-05	0.000373375	CDK11B, CDK11A, DFFB, DFFA, TNFRSF1B, CASP9, LMNA, PARP1, PSEN2, CFLAR, CASP8, PRKCD, PAK2, NFKB1, CASP6, CASP3, MAP3K1, RASA1, LMNB1, RIPK1, TNF, DAXX, MAP3K5, CYCS, CASP2, BAG4, PRKDC, PTK2, TRAF1, GSN, SPTAN1, TRAF2, MAPK8, FAS, CHUK, CASP7, RELA, FADD, NUMA1, BIRC3, BIRC2, TNFRSF1A, ARHGDIB, MDM2, CRADD, APAF1, RB1, NFKBIA, PSEN1, TRADD, MAP3K14, ACTG1, BCL2, LMNB2, MAP2K7, BID, XIAP
REACTOME_SIGNALING_BY_NOTCH1	57	0.277501	0.0811928	0.497728	0.00797592	0.0197847	MIB2, HDAC1, APH1A, NCSTN, PSEN2, ADAM17, RPS27A, DNER, HDAC4, HDAC11, KAT2B, TBL1XR1, RBPJ, MAML3, FBXW7, SKP1, HDAC3, MAML1, CCNC, HDAC2, DLL1, HDAC9, DTX2, CUL1, HEY1, MYC, TLE4, TLE1, DTX4, ARRB1, MAML2, HDAC7, NCOR2, CDK8, HIF1A, PSEN1, NUMB, SNW1, ADAM10, APH1B, TLE3, CREBBP, ARRB2, NCOR1, KAT2A, HDAC5, MIB1, UBA52, PSENEN, JAG1, RBX1, EP300, HDAC10, TBL1X, HDAC6, HDAC8, MAMLD1
KEGG_FC_EPSILON_RI_SIGNALING_PATHWAY	56	-0.291459	0.413003	0.195326	6.0162e-05	0.000606098	PIK3CD, PIK3R3, VAV3, NRAS, FCER1A, FCER1G, PLA2G4A, AKT3, SOS1, PRKCE, INPP5D, RAF1, PRKCD, PIK3CB, PIK3CA, PLA2G12A, PIK3R1, LCP2, MAPK9, TNF, MAPK14, MAPK13, FYN, RAC1, PIK3CG, LYN, SYK, VAV2, MAPK8, HRAS, GAB2, KRAS, SOS2, AKT1, JMJD7-PLA2G4B, MAP2K1, PDPK1, PRKCB, MAPK3, PLCG2, PIK3R5, MAP2K4, MAP2K3, PRKCA, MAP2K6, GRB2, MAP2K2, VAV1, MAP2K7, AKT2, PLCG1, MAPK1, RAC2, PLA2G6, MAPK12, BTK
REACTOME_INSULIN_RECEPTOR_SIGNALLING_CASCADE	56	-0.227068	0.330445	0.145812	7.36873e-05	0.000651343	MTOR, NRAS, PRKAB2, THEM4, SHC1, SOS1, DOK1, STRADB, CAB39, RAF1, PIK3R4, PIK3CB, PIK3CA, EIF4G1, EIF4E, GAB1, PRKAA1, PIK3R1, GRB10, RHEB, PRKAG2, EIF4EBP1, FGFR1, RPS6, TSC1, CDK1, HRAS, PDE3B, KRAS, PRKAG1, EIF4B, FRS2, PRKAB1, KL, CAB39L, IRS2, PPM1A, MAP2K1, TSC2, MLST8, PDPK1, EEF2K, MAPK3, CRK, RPS6KB1, STRADA, GRB2, RPTOR, PIK3C3, STK11, MAP2K2, INSR, AKT2, TRIB3, YWHAB, MAPK1
REACTOME_NEUROTRANSMITTER_RECEPTOR_BINDING_AND_DOWNSTREAM_TRANSMISSION_IN_THE_POSTSYNAPTIC_CELL	56	-0.339689	0.484127	0.226107	9.12365e-05	0.000725701	GNB1, RPS6KA1, PRKACB, GNG5, GNAI3, KCNJ10, ADCY3, CALM2, CREB1, RAF1, GNAI2, GNB4, AP2M1, DLG1, CAMK2D, GABBR1, RPS6KA2, AKAP9, GNB2, BRAF, HRAS, AP2A2, PLCB3, KCNJ5, ADCY6, MDM2, ADCY4, GNG2, CALM1, PLCB2, GNB5, RASGRF1, PDPK1, ADCY9, PRKCB, ADCY7, CAMKK1, CHRNE, AP2B1, NSF, GNGT2, PRKCA, KCNJ2, GNG7, CALM3, AP2S1, GRIN2D, RRAS, AP2A1, PLCB1, EPB41L1, KCNJ15, MAPK1, PICK1, RPS6KA3, ARHGEF9
PID_P73PATHWAY	56	0.200317	0.109977	0.27143	0.000135322	0.000873148	UBE4B, PLK3, JAK1, PRKACB, PEA15, DEDD, NDUFS2, TP53I3, BCL2L11, BIN1, IL1RAP, FBXO45, RCHY1, CCNB1, BAK1, MAPK14, CDKN1A, FOXO3, CDK6, SERPINE1, CASP2, MYC, HSF1, ABL1, CDK1, SIRT1, FAS, BUB3, RELA, KAT5, DCP1B, TUBA1A, PFDN5, SP1, CDK2, MDM2, BRCA2, RB1, SERPINA1, PML, AEN, HAGH, PLK1, IL4R, WWOX, FLOT2, FASN, NEDD4L, PIN1, GDF15, BBC3, BAX, ITCH, ADA, EP300, GRAMD4
ST_FAS_SIGNALING_PATHWAY	55	0.573836	0.430761	0.734516	3.21554e-05	0.00045399	DFFA, EPHB2, FAF1, DEDD, PARP1, CAD, IL1A, CASP10, CASP8, AGFG1, PFN2, PTPN13, NFKB1, CASP3, MAP3K1, CSNK1A1, MAPK9, RIPK1, NFKBIL1, DAXX, BAK1, NFKBIE, CASP8AP2, MAP3K5, EZR, HSPB1, MET, TONSL, ALG2, NCS1, TRAF2, MAPK8, FAS, NFKB2, SMPD1, FADD, CDK2AP1, NFKBIA, MAPK8IP3, BFAR, TUFM, NFAT5, PFN1, TP53, MAP2K4, CD7, RALBP1, ROCK1, MAP2K7, NFKBIB, DEDD2, BAX, MAPK1, BTK, XIAP
REACTOME_AUTODEGRADATION_OF_CDH1_BY_CDH1_APC_C	55	0.549309	0.281457	0.785882	0.000127023	0.00085269	PSMB2, PSMA5, PSMD4, PSMB4, RPS27A, ANAPC1, PSMD14, PSMD1, UBE2E1, PSMD6, PSMD2, ANAPC4, ANAPC10, CDC23, PSMB8, PSMB9, PSMB1, PSMA2, PSMC2, CDC26, PSMD5, PSMB7, ANAPC2, UBE2D1, PSMD13, PSMA1, PSMC3, ANAPC7, ANAPC5, PSMD9, CDC16, PSMB5, PSME1, PSME2, PSMA6, PSMC6, PSMA3, PSMC1, PSMA4, PSMB10, PSMD7, PSMB6, PSMD11, PSMB3, PSMD3, CDC27, PSMC5, PSMD12, ANAPC11, UBA52, PSMD8, PSMC4, PSMF1, PSMA7, PSMD…
PID_FCER1_PATHWAY	55	-0.489198	0.690042	0.263464	0.000145331	0.000925168	JUN, S1PR1, SHC1, FCER1A, FCER1G, FCGR2B, PLA2G4A, SOS1, DOK1, WIPF1, INPP5D, RAF1, CBLB, HCLS1, PIK3CA, PAK2, PTPN13, NFKB1, MAP3K1, PIK3R1, RASA1, FER, LCP2, DUSP1, FYN, LAT2, IKBKB, LYN, PTK2, SYK, MAPK8, CHUK, HRAS, RELA, GAB2, CBL, PTPN11, PXN, FOS, AKT1, MAP2K1, PRKCB, MAPK3, PLD2, MAP2K4, GRB2, SPHK1, MAP2K2, VAV1, MAP2K7, PLCG1, NFATC2, MAPK1, BTK, IKBKG
REACTOME_CYCLIN_E_ASSOCIATED_EVENTS_DURING_G1_S_TRANSITION_	55	0.497842	0.221816	0.74192	0.000464415	0.00211524	PSMB2, PSMA5, PSMD4, PSMB4, RPS27A, PSMD14, PSMD1, PSMD6, PSMD2, SKP2, CDK7, CCNH, SKP1, PSMB8, PSMB9, CDKN1A, PSMB1, PSMA2, PSMC2, CUL1, MYC, PSMD5, PSMB7, PSMD13, PSMA1, PSMC3, CDKN1B, CDK2, PSMD9, RB1, PSMB5, PSME1, PSME2, PSMA6, PSMC6, PSMA3, MNAT1, MAX, PSMC1, PSMA4, PSMB10, PSMD7, PSMB6, PSMD11, PSMB3, PSMD3, PSMC5, PSMD12, UBA52, CCNE1, PSMD8, PSMC4, PSMF1, PSMA7, PSMD10
KEGG_RNA_DEGRADATION	55	0.322629	0.159886	0.466963	0.000629646	0.00263671	ENO1, EXOSC10, PNPT1, PAPOLG, C1D, HSPD1, LSM3, CNOT10, EXOSC7, DCP1A, XRN1, CNOT6L, EXOSC9, LSM6, PAPD7, SKIV2L2, TTC37, DCP2, HSPA9, CNOT8, CNOT6, LSM2, SKIV2L, LSM5, CNOT4, CNOT7, LSM1, EXOSC4, ZCCHC7, EXOSC3, EXOSC2, EXOSC1, PATL1, DDX6, DCPS, DCP1B, ENO2, CNOT2, EXOSC8, DIS3, PAPOLA, EDC3, WDR61, PARN, CNOT1, EDC4, EXOSC6, MPHOSPH6, ENO3, NAA38, LSM7, LSM4, EXOSC5, CNOT3, XRN2
REACTOME_METABOLISM_OF_NUCLEOTIDES	54	0.42478	0.182097	0.615835	0.000757504	0.00302691	CDA, AK2, CMPK1, DPYD, AMPD2, UCK2, GUK1, ADSS, CAD, DGUOK, ATIC, DTYMK, IMPDH2, GPX1, UMPS, GMPS, PPAT, PAICS, DCK, DCTD, GLRX, GMPR, NT5E, UPP1, IMPDH1, GSR, RRM2B, TXN, UCK1, ADK, NT5C2, RRM1, AMPD3, CAT, TXNRD1, PNP, GMPR2, ADSSL1, ADAL, DUT, NME4, TK2, DHODH, APRT, PFAS, NME1, NT5C, ADA, GART, UPB1, ADSL, TYMP, CTPS2, HPRT1
KEGG_MELANOGENESIS	54	-0.302027	0.596006	0.0708982	0.0135941	0.0298904	DVL1, PRKACB, GNAI3, WNT2B, NRAS, CREB3L4, ADCY3, POMC, CALM2, FZD7, CREB1, FZD5, RAF1, CTNNB1, GNAI2, WNT5A, MITF, GSK3B, DVL3, CAMK2D, FZD1, CREB3L2, CREB3, GNAQ, CAMK2G, TCF7L2, HRAS, PLCB3, WNT5B, KRAS, ADCY6, KITLG, EDNRB, ADCY4, CALM1, PLCB2, MAP2K1, CREBBP, ADCY9, PRKCB, MAPK3, ADCY7, DVL2, FZD2, PRKCA, MAP2K2, PRKACA, CALM3, PLCB1, PLCB4, GNAS, MAPK1, EP300, PRKX
REACTOME_REGULATION_OF_APOPTOSIS	53	0.607429	0.358376	0.888239	0.000474886	0.00215388	CASP9, PSMB2, PSMA5, PSMD4, PSMB4, PSME4, RPS27A, PSMD14, PSMD1, APPL1, PSMD6, PSMD2, PAK2, ARHGAP10, CASP3, PSMB8, PSMB9, PSMB1, PSMA2, PSMC2, DAPK1, PSMD5, PSMB7, UNC5B, PSMD13, PSMA1, PSMC3, PSMD9, PSMB5, PSME1, PSME2, PSMA6, PSMC6, PSMA3, PSMC1, DAPK2, PSMA4, PSMB10, PSMD7, PSMB6, PSMD11, PSMB3, PSMD3, PSMC5, PSMD12, DAPK3, UBA52, PSMD8, PSMC4, PSMF1, PSMA7, MAGED1, PSMD10
KEGG_NOD_LIKE_RECEPTOR_SIGNALING_PATHWAY	53	0.59149	0.256306	0.969681	0.00122196	0.0042051	NLRP3, NLRC4, IL1B, CASP8, CXCL1, CXCL2, NFKB1, CARD6, NAIP, MAPK9, TNF, MAPK14, MAPK13, HSP90AB1, MAP3K7, TNFAIP3, TAB2, NOD1, TRIP6, IKBKB, RIPK2, CARD9, MAPK8, CHUK, TRAF6, RELA, BIRC3, BIRC2, CASP5, CASP1, IL18, HSP90B1, SUGT1, NFKBIA, HSP90AA1, PSTPIP1, MEFV, MAPK3, PYCARD, NOD2, NLRP1, CCL2, CCL7, CCL8, CCL5, NFKBIB, CARD8, MAPK1, TAB1, MAPK12, TAB3, XIAP, IKBKG
REACTOME_G_ALPHA1213_SIGNALLING_EVENTS	52	-0.364968	0.568834	0.206233	0.000260187	0.00134306	GNB1, CDC42, PIK3R3, GNG5, VAV3, RHOC, ARHGEF2, ARHGEF11, OBSCN, ROCK2, RHOB, SOS1, PLXNB1, RHOA, ARHGEF3, ECT2, PIK3CA, GNB4, TRIO, PIK3R1, FGD2, TIAM2, GNA12, RAC1, GNB2, FGD3, NET1, RHOG, ARHGEF17, ARHGEF12, FGD4, SOS2, GNG2, GNB5, RASGRF1, AKAP13, ABR, GNGT2, GNA13, ROCK1, GNG7, VAV1, ARHGEF18, PLEKHG2, ARHGEF1, PREX1, TIAM1, ITSN1, RAC2, ARHGEF9, ARHGEF6, ARHGAP4
PID_MYC_REPRESS_PATHWAY	52	0.376241	0.12141	0.576967	0.00385453	0.0107967	ZBTB17, HDAC1, NFYC, GADD45A, CSDE1, ALDH9A1, ID2, DNMT3A, ITGA6, CFLAR, CREB1, SLC11A1, WNT5A, MXD4, HDAC3, PDGFRB, CDKN1A, NFYA, FOXO3, TBP, COL1A2, CLU, CEBPD, MYC, NDRG1, CDKN2B, ITGB1, SFXN3, SPI1, FTH1, CCND1, TMEM126A, CDKN1B, SP1, DDIT3, NFYB, NDRG2, MAX, ZFP36L1, SMAD3, TSC2, IRF8, CCL5, ERBB2, BRCA1, SMAD2, SMAD4, BCL2, CEBPA, RBL1, LGALS1, EP300
KEGG_EPITHELIAL_CELL_SIGNALING_IN_HELICOBACTER_PYLORI_INFECTION	51	0.284015	0.206244	0.371989	5.30422e-05	0.000574977	CDC42, ATP6V0B, JUN, F11R, ADAM17, ATP6V1E2, ATP6V1A, CXCL1, NFKB1, CASP3, HBEGF, ATP6V0E1, MAPK9, MAPK14, MAPK13, RAC1, NOD1, MET, ATP6V1F, ATP6V0E2, ATP6V1B2, IKBKB, ATP6V1H, LYN, ATP6V0D2, ATP6V1C1, ATP6V1G1, MAPK8, CHUK, RELA, TCIRG1, PAK1, PTPN11, ATP6V0A2, NFKBIA, ATP6V1D, ADAM10, CSK, ATP6V0D1, PLCG2, MAP2K4, GIT1, CCL5, ATP6V0A1, MAP3K14, SRC, PLCG1, ATP6V1E1, MAPK12, ATP6AP1, IKBKG
REACTOME_P53_DEPENDENT_G1_DNA_DAMAGE_RESPONSE	51	0.554064	0.311395	0.767565	7.26114e-05	0.000651343	PSMB2, PSMA5, PSMD4, PSMB4, RFWD2, PSME4, RPS27A, PSMD14, PSMD1, PSMD6, PSMD2, PSMB8, PSMB9, CDKN1A, PSMB1, PSMA2, PSMC2, PSMD5, PSMB7, PSMD13, PSMA1, PSMC3, ATM, CDKN1B, CDK2, MDM2, PSMD9, PSMB5, PSME1, PSME2, PSMA6, PSMC6, PSMA3, PSMC1, PSMA4, PSMB10, PSMD7, PSMB6, TP53, PSMD11, PSMB3, PSMD3, PSMC5, PSMD12, UBA52, CCNE1, PSMD8, PSMC4, PSMF1, PSMA7, PSMD10
REACTOME_CDT1_ASSOCIATION_WITH_THE_CDC6_ORC_ORIGIN_COMPLEX	51	0.54857	0.311139	0.818319	8.01742e-05	0.000684321	PSMB2, ORC1, PSMA5, PSMD4, PSMB4, PSME4, RPS27A, ORC4, PSMD14, ORC2, PSMD1, PSMD6, PSMD2, GMNN, PSMB8, PSMB9, ORC3, PSMB1, PSMA2, PSMC2, ORC5, PSMD5, PSMB7, PSMD13, PSMA1, PSMC3, PSMD9, PSMB5, PSME1, PSME2, PSMA6, PSMC6, PSMA3, PSMC1, PSMA4, ORC6, PSMB10, PSMD7, PSMB6, PSMD11, PSMB3, PSMD3, PSMC5, PSMD12, UBA52, PSMD8, PSMC4, PSMF1, MCM8, PSMA7, PSMD10
PID_RAC1_PATHWAY	51	-0.148268	0.223009	0.0821931	0.000144758	0.000925168	WASF2, JUN, PIP5K1A, IQGAP3, NCF2, ARPC5, ACTR2, ACTR3, ATF2, NCKAP1, ABI2, ARPC2, ARPC4, BRK1, CTNNB1, PAK2, MAP3K1, CTNNA1, CYFIP2, MAPK9, MAPK14, WASF1, RAC1, LIMK1, NCF1, ARPC1B, PIP5K1B, NOXA1, ABI1, MAPK8, MAP3K11, CFL1, PAK1, RACGAP1, ARPC3, ARHGAP5, PLCB2, IQGAP1, BCAR1, CYBA, CRK, MAP2K4, MAP2K3, STAT5A, STAT3, MAP2K6, BAIAP2, ARHGDIA, PIP5K1C, MAP2K7, CYBB
KEGG_P53_SIGNALING_PATHWAY	51	0.202859	0.0374067	0.389502	0.0185777	0.0387273	CASP9, SESN2, GADD45A, RFWD2, MDM4, TP53I3, STEAP3, CASP8, SHISA5, ATR, ZMAT3, RCHY1, CCNG2, CASP3, CCNB1, CCNG1, CDKN1A, CCND3, SESN1, CYCS, CDK6, SERPINE1, TNFRSF10B, RRM2B, GADD45G, CDK1, PTEN, FAS, CD82, DDB2, CCND1, SESN3, ATM, EI24, CCND2, CDK2, CDK4, MDM2, APAF1, IGF1, THBS1, TSC2, SIAH1, TP53, PPM1D, GADD45B, CCNE1, BBC3, BAX, BID, CHEK2
KEGG_NEUROACTIVE_LIGAND_RECEPTOR_INTERACTION	50	-0.896263	1.28964	0.589843	9.32494e-05	0.000732481	PTAFR, LEPR, S1PR1, ADORA3, CALCRL, HTR2B, GPR35, HRH1, THRB, P2RY13, P2RY1, PRLR, PTGER4, F2RL1, NR3C1, ADRB2, HRH2, GABBR1, GRIN3A, LPAR1, HTR7, P2RY2, P2RY6, C3AR1, P2RX7, P2RX4, LPAR6, EDNRB, LTB4R2, LTB4R, PTGER2, TRPV1, P2RX1, CHRNE, CHRNB1, ADORA2B, THRA, S1PR4, P2RY11, S1PR2, LPAR2, PTGIR, C5AR1, GRIN2D, FPR1, FPR2, FPR3, OPRL1, TSPO, CYSLTR1
REACTOME_SEMAPHORIN_INTERACTIONS	50	0.411749	0.208119	0.570391	0.000171306	0.00100922	CDC42, RHOC, SEMA4A, ARHGEF11, PTPRC, PLXNA2, ROCK2, RHOB, FARP2, PLXNB1, RHOA, PLXNA1, PLXND1, PAK2, DPYSL3, TREM2, HSP90AB1, FYN, RAC1, LIMK1, SEMA3A, MET, CDK5, DPYSL2, CD72, TLN1, SEMA4D, ITGB1, NRP1, RHOG, CFL1, PAK1, ARHGEF12, MYL6, PLXNC1, HSP90AA1, SEMA7A, FES, MYH11, ERBB2, MYL12B, ROCK1, PIP5K1C, TYROBP, ARHGAP35, RRAS, LIMK2, MYH9, RAC2, PLXNA3
REACTOME_TRANSPORT_OF_MATURE_TRANSCRIPT_TO_CYTOPLASM	50	0.25662	0.0654805	0.405566	0.00754402	0.0188862	SRRM1, SRSF4, MAGOH, SRSF11, RBM8A, TPR, NUP133, CPSF3, SRSF7, RANBP2, NUP35, NUP210, NCBP2, SLBP, NUP54, EIF4E, NUP155, NUP153, SRSF3, CDC40, NUP43, NUPL2, POM121, NUP205, CPSF1, NFX1, NCBP1, NUP188, NUP214, NXF1, AAAS, NUP107, NUP37, SRSF9, SRSF5, CPSF2, RNPS1, NUP93, DHX38, NUP88, SRSF1, NUP85, SRSF2, SEH1L, NUP62, U2AF2, SRSF6, RAE1, NUP50, UPF3B
PID_BETA_CATENIN_NUC_PATHWAY	50	0.445322	0.0964267	0.718249	0.0115158	0.0261701	CTNNBIP1, HDAC1, JUN, BCL9, ID2, YWHAQ, XPO1, CTNNB1, MITF, TNIK, TBL1XR1, DVL3, CTBP1, VCAN, APC, SKP1, HDAC2, YWHAG, TRRAP, HBP1, MDFIC, CUL1, SSPO, NCOA2, YWHAZ, MYC, TLE4, TLE1, KLF4, TCF7L2, INCENP, CCND1, CCND2, CHD8, ADCY7, MMP2, YWHAE, IGF2BP1, CACNA1G, TCF4, AES, SMARCA4, RUVBL2, YWHAB, MMP9, YWHAH, CBY1, EP300, TBL1X, MED12
REACTOME_DESTABILIZATION_OF_MRNA_BY_AUF1_HNRNP_D0	49	0.630139	0.392874	0.900309	1.81991e-05	0.000381112	PSMB2, PSMA5, PSMD4, PSMB4, PSME4, RPS27A, PSMD14, PSMD1, PSMD6, PSMD2, EIF4G1, HNRNPD, HSPA1B, PSMB8, PSMB9, PSMB1, PSMA2, HSPB1, PSMC2, PABPC1, PSMD5, PSMB7, PSMD13, PSMA1, PSMC3, HSPA8, PSMD9, PSMB5, PSME1, PSME2, PSMA6, PSMC6, PSMA3, PSMC1, PSMA4, PSMB10, PSMD7, PSMB6, PSMD11, PSMB3, PSMD3, PSMC5, PSMD12, UBA52, PSMD8, PSMC4, PSMF1, PSMA7, PSMD10
REACTOME_SCFSKP2_MEDIATED_DEGRADATION_OF_P27_P21	49	0.53936	0.305752	0.805398	6.70119e-05	0.000632035	PSMB2, PSMA5, PSMD4, PSMB4, RPS27A, PSMD14, PSMD1, PSMD6, PSMD2, SKP2, SKP1, PSMB8, PSMB9, CDKN1A, PSMB1, PSMA2, PSMC2, CUL1, PSMD5, PSMB7, PSMD13, PSMA1, PSMC3, CDKN1B, CDK2, PSMD9, PSMB5, PSME1, PSME2, PSMA6, PSMC6, PSMA3, PSMC1, PSMA4, PSMB10, PSMD7, PSMB6, PSMD11, PSMB3, PSMD3, PSMC5, PSMD12, UBA52, CCNE1, PSMD8, PSMC4, PSMF1, PSMA7, PSMD10
KEGG_ADHERENS_JUNCTION	49	0.325074	0.209611	0.455642	0.000101581	0.000764772	CDC42, WASF2, PTPRF, SSX2IP, ACP1, FARP2, TGFBR2, CTNNB1, RHOA, FER, CTNNA1, CSNK2B, MAP3K7, WASF1, FYN, ACTB, RAC1, MET, WASL, FGFR1, TGFBR1, VCL, TCF7L2, PTPRJ, CTNND1, PTPN6, ACTN1, SMAD3, IQGAP1, IGF1R, CREBBP, MAPK3, CSNK2A2, NLK, ERBB2, BAIAP2, ACTG1, PTPRM, SMAD2, SMAD4, INSR, ACTN4, CSNK2A1, SRC, PTPN1, MAPK1, RAC2, EP300, WAS
KEGG_ADIPOCYTOKINE_SIGNALING_PATHWAY	49	0.25502	0.129099	0.366154	0.000279641	0.0014165	MTOR, TNFRSF1B, SLC2A1, LEPR, PRKAB2, ADIPOR1, AKT3, POMC, ACSL3, NFKB1, ACSL1, PRKAA1, MAPK9, TNF, RXRB, NFKBIE, CD36, PRKAG2, IKBKB, JAK2, RXRA, TRAF2, MAPK8, CHUK, ACSL5, RELA, CPT1A, ADIPOR2, TNFRSF1A, PRKAG1, ACACB, PTPN11, PRKAB1, CAMKK2, IRS2, PCK2, NFKBIA, AKT1, TRADD, CAMKK1, STAT3, SOCS3, STK11, NFKBIB, AKT2, PPARA, CPT1B, ACSL4, IKBKG
REACTOME_OPIOID_SIGNALLING	49	-0.329466	0.467423	0.173043	0.000289727	0.00144395	GNB1, PDE4B, PRKACB, GNG5, GNAI3, PLA2G4A, ADCY3, POMC, CALM2, PPP3R1, CREB1, PRKAR2A, GNAI2, PRKCD, GNB4, PPP3CA, PDE4D, PPP2CA, ITPR3, PPP2R5D, PRKAR1B, GNB2, PRKAR2B, CDK5, PPP2CB, PPP3CB, PLCB3, PPP1CA, PPP2R1B, ITPR2, ADCY6, PDE1B, ADCY4, GNG2, CALM1, PLCB2, GNB5, ADCY9, ADCY7, GNGT2, PRKCA, PRKAR1A, GNG7, PRKACA, CALM3, PPP2R1A, PLCB1, PLCB4, MAPK1
REACTOME_RNA_POL_II_PRE_TRANSCRIPTION_EVENTS	49	0.188015	0.0358484	0.321706	0.0146396	0.0317387	TAF12, GTF2B, TAF13, ERCC3, POLR2D, CCNT2, GTF2E1, POLR2H, NCBP2, POLR2B, CDK7, TAF9, CCNH, TAF11, TBP, TAF6, POLR2J, GTF2E2, TCEA1, POLR2K, NCBP1, CDK9, TAF5, POLR2L, TAF10, GTF2H1, SSRP1, POLR2G, CCNT1, GTF2H3, GTF2F2, SUPT16H, MNAT1, GTF2A1, GTF2A2, POLR2C, POLR2A, SUPT4H1, TAF4B, CTDP1, POLR2E, GTF2F1, ELL, POLR2I, SUPT5H, ERCC2, TAF4, POLR2F, TAF1
REACTOME_SCF_BETA_TRCP_MEDIATED_DEGRADATION_OF_EMI1	47	0.601444	0.325628	0.843251	5.49552e-05	0.000583773	PSMB2, PSMA5, PSMD4, PSMB4, PSME4, RPS27A, PSMD14, PSMD1, PSMD6, PSMD2, SKP1, PSMB8, PSMB9, FBXO5, PSMB1, PSMA2, PSMC2, CUL1, PSMD5, PSMB7, BTRC, PSMD13, PSMA1, PSMC3, PSMD9, PSMB5, PSME1, PSME2, PSMA6, PSMC6, PSMA3, PSMC1, PSMA4, PSMB10, PSMD7, PSMB6, PSMD11, PSMB3, PSMD3, PSMC5, PSMD12, UBA52, PSMD8, PSMC4, PSMF1, PSMA7, PSMD10
REACTOME_REGULATION_OF_ORNITHINE_DECARBOXYLASE_ODC	46	0.709709	0.435435	0.919358	1.60146e-05	0.000373375	PSMB2, PSMA5, PSMD4, PSMB4, ODC1, PSME4, PSMD14, PSMD1, PSMD6, PSMD2, PSMB8, PSMB9, PSMB1, PSMA2, PSMC2, AZIN1, PSMD5, PSMB7, PSMD13, PSMA1, PSMC3, PSMD9, PSMB5, PSME1, PSME2, PSMA6, PSMC6, PSMA3, PSMC1, OAZ2, PSMA4, PSMB10, NQO1, PSMD7, PSMB6, PSMD11, PSMB3, PSMD3, PSMC5, PSMD12, OAZ1, PSMD8, PSMC4, PSMF1, PSMA7, PSMD10
REACTOME_VIF_MEDIATED_DEGRADATION_OF_APOBEC3G	46	0.628418	0.348623	0.842239	3.46054e-05	0.000463663	PSMB2, PSMA5, PSMD4, PSMB4, PSME4, RPS27A, PSMD14, PSMD1, PSMD6, PSMD2, PSMB8, PSMB9, PSMB1, PSMA2, PSMC2, PSMD5, PSMB7, PSMD13, PSMA1, PSMC3, CUL5, PSMD9, PSMB5, PSME1, PSME2, PSMA6, PSMC6, PSMA3, PSMC1, PSMA4, PSMB10, PSMD7, PSMB6, PSMD11, PSMB3, PSMD3, PSMC5, PSMD12, UBA52, PSMD8, PSMC4, PSMF1, PSMA7, APOBEC3G, RBX1, PSMD10
REACTOME_AUTODEGRADATION_OF_THE_E3_UBIQUITIN_LIGASE_COP1	46	0.61434	0.333566	0.829115	8.84745e-05	0.000716512	PSMB2, PSMA5, PSMD4, PSMB4, RFWD2, PSME4, RPS27A, PSMD14, PSMD1, PSMD6, PSMD2, PSMB8, PSMB9, PSMB1, PSMA2, PSMC2, PSMD5, PSMB7, PSMD13, PSMA1, PSMC3, ATM, PSMD9, PSMB5, PSME1, PSME2, PSMA6, PSMC6, PSMA3, PSMC1, PSMA4, PSMB10, PSMD7, PSMB6, TP53, PSMD11, PSMB3, PSMD3, PSMC5, PSMD12, UBA52, PSMD8, PSMC4, PSMF1, PSMA7, PSMD10
REACTOME_MAP_KINASE_ACTIVATION_IN_TLR_CASCADE	46	-0.116386	0.187568	0.0612473	0.000535107	0.00236758	RPS6KA1, JUN, MAPKAPK2, ATF2, CREB1, IRAK2, MAPKAPK3, DUSP7, MEF2C, PPP2CA, MAPK9, MAPK14, PPP2R5D, MAP3K7, TAB2, RPS6KA2, NOD1, PPP2CB, RIPK2, MAPK8, CDK1, TRAF6, PPP2R1B, ATF1, DUSP6, FOS, RPS6KA5, MAP2K1, MEF2A, MAPK3, NOD2, MAP2K4, MAPK7, MAP2K3, DUSP3, MAP2K6, MAP2K2, MAP2K7, PPP2R1A, MAPK1, TAB1, RPS6KA3, TAB3, ELK1, IRAK1, IKBKG
PID_KIT_PATHWAY	46	-0.228975	0.387935	0.106428	0.000934793	0.00354031	SHC1, PIK3C2B, SOS1, SPRED2, DOK1, STAT1, RAF1, MITF, GSK3B, PIK3CA, TEC, GAB1, PIK3R1, FER, FOXO3, GRB10, SH2B2, LYN, JAK2, MAPK8, PTEN, HRAS, BAD, CBL, PTPN6, PTPRO, KITLG, SH2B3, PTPN11, AKT1, SPRED1, MAP2K1, PDPK1, CREBBP, MAPK3, STAT5A, STAT3, RPS6KB1, GRB2, BCL2, MATK, MAP2K2, VAV1, EPOR, MAP4K1, CRKL
PID_CASPASE_PATHWAY	45	0.280835	0.205726	0.366024	6.03248e-05	0.000606098	DFFB, DFFA, CASP9, LMNA, PARP1, CASP10, CASP8, SATB1, CASP6, CASP3, MAP3K1, LMNB1, RIPK1, TFAP2A, TNF, CYCS, LIMK1, CASP2, PTK2, GSN, SPTAN1, TRAF2, VIM, SLK, CASP7, MADD, NUMA1, BIRC3, BIRC2, CASP4, CASP1, TNFRSF1A, ARHGDIB, CRADD, APAF1, CFL2, TRADD, SREBF1, BCL2, LMNB2, BAX, TOP1, APP, BID, XIAP
REACTOME_P53_INDEPENDENT_G1_S_DNA_DAMAGE_CHECKPOINT	45	0.604722	0.332413	0.84301	9.59231e-05	0.000742719	PSMB2, PSMA5, PSMD4, PSMB4, PSME4, RPS27A, PSMD14, PSMD1, PSMD6, PSMD2, PSMB8, PSMB9, PSMB1, PSMA2, PSMC2, PSMD5, PSMB7, PSMD13, PSMA1, PSMC3, ATM, PSMD9, PSMB5, PSME1, PSME2, PSMA6, PSMC6, PSMA3, PSMC1, PSMA4, PSMB10, PSMD7, PSMB6, PSMD11, PSMB3, PSMD3, PSMC5, PSMD12, UBA52, PSMD8, PSMC4, PSMF1, PSMA7, CHEK2, PSMD10
PID_FOXO_PATHWAY	45	-0.242766	0.37215	0.129189	0.000249372	0.0013251	GADD45A, YWHAQ, XPO1, BCL2L11, RALB, KAT2B, CTNNB1, MST1, BCL6, SKP2, CCNB1, CSNK1G3, CSNK1A1, MAPK9, FOXO3, SGK1, SOD2, RALA, YWHAG, IKBKB, YWHAZ, FBXO32, ZFAND5, MAPK8, SIRT1, CHUK, CAT, CDKN1B, CDK2, RAN, FOXO1, AKT1, CSNK1G1, CREBBP, USP7, PLK1, RBL2, YWHAE, CSNK1D, CSNK1G2, YWHAB, YWHAH, CSNK1E, EP300, FOXO4
REACTOME_MITOCHONDRIAL_PROTEIN_IMPORT	45	0.484858	0.201319	0.808932	0.00146933	0.00490077	MTX1, TIMM17A, TOMM20, SLC25A12, MTX2, HSPD1, BCS1L, CHCHD4, COX17, DNAJC19, GRPEL1, COQ2, VDAC1, HSPA9, GRPEL2, TOMM7, SLC25A13, PMPCB, CYC1, FXN, PMPCA, TIMM23B, TIMM10, TIMM8B, CS, ATP5B, TIMM9, GFER, PAM16, LDHD, TIMM22, ATP5G1, ATP5A1, TIMM13, TIMM44, TIMM50, TOMM40, HSCB, TOMM22, ACO2, SAMM50, TIMM17B, TIMM8A, IDH3G, TAZ
KEGG_VIRAL_MYOCARDITIS	45	0.613342	0.237482	1.03946	0.00326688	0.00941836	CASP9, EIF4G3, ABL2, CD55, CASP8, CD28, DAG1, CD80, CD86, EIF4G1, CASP3, HLA-F, HLA-G, HLA-A, HLA-E, HLA-C, HLA-B, HLA-DRA, HLA-DRB5, HLA-DRB1, HLA-DQA1, HLA-DQB1, HLA-DQA2, HLA-DMB, HLA-DMA, HLA-DOA, HLA-DPA1, HLA-DPB1, FYN, ACTB, RAC1, CYCS, ABL1, EIF4G2, CCND1, MYH11, ITGAL, MYH3, ACTG1, ICAM1, CD40, ITGB2, BID, MYH9, RAC2
REACTOME_METABOLISM_OF_NON_CODING_RNA	45	0.378991	0.103208	0.621401	0.0071501	0.0180764	WDR77, DDX20, TPR, SNRPE, NUP133, GEMIN6, SNRPG, RANBP2, NUP35, NUP210, NCBP2, NUP54, NUP155, PHAX, GEMIN5, NUP153, NUP43, NUPL2, POM121, NUP205, TGS1, NCBP1, NUP188, NUP214, CLNS1A, AAAS, NUP107, SNRPF, NUP37, PRMT5, GEMIN2, SNUPN, NUP93, GEMIN4, NUP88, NUP85, SEH1L, SNRPD1, GEMIN7, SNRPD2, NUP62, SNRPB, RAE1, SNRPD3, NUP50
REACTOME_CDK_MEDIATED_PHOSPHORYLATION_AND_REMOVAL_OF_CDC6	44	0.622657	0.33213	0.843946	5.29727e-05	0.000574977	PSMB2, PSMA5, PSMD4, PSMB4, PSME4, RPS27A, PSMD14, PSMD1, PSMD6, PSMD2, PSMB8, PSMB9, PSMB1, PSMA2, PSMC2, PSMD5, PSMB7, PSMD13, PSMA1, PSMC3, CDK2, PSMD9, PSMB5, PSME1, PSME2, PSMA6, PSMC6, PSMA3, PSMC1, PSMA4, PSMB10, PSMD7, PSMB6, PSMD11, PSMB3, PSMD3, PSMC5, PSMD12, UBA52, PSMD8, PSMC4, PSMF1, PSMA7, PSMD10
REACTOME_TRANSPORT_OF_INORGANIC_CATIONS_ANIONS_AND_AMINO_ACIDS_OLIGOPEPTIDES	44	0.569536	0.278926	0.793108	0.000555161	0.00242659	SLC9A1, SLC26A9, SLC8A1, SLC1A4, SLC20A1, SLC6A6, SLC4A7, SLC26A6, SLC15A2, SLC9A9, SLC7A11, SLC12A7, SLC1A3, SLC12A2, SLC26A2, SLC36A1, SLC17A5, SLC16A10, SLC4A2, SLC20A2, SLC1A2, SLC43A1, SLC15A3, SLC3A2, SLC6A12, SLC38A1, SLC38A2, SLC4A8, SLC15A4, SLC7A1, SLC7A7, SLC7A8, SLC24A4, SLC12A6, SLC24A1, SLC12A4, SLC7A6, SLC7A5, SLC43A2, SLC1A5, SLC9A8, SLC9A7, SLC38A5, SLC9A6
KEGG_MTOR_SIGNALING_PATHWAY	44	-0.359208	0.561234	0.202389	0.000624233	0.00263671	PIK3CD, MTOR, RPS6KA1, PIK3R3, AKT3, CAB39, EIF4E2, PIK3CB, PIK3CA, EIF4E, RICTOR, PRKAA1, PIK3R1, VEGFA, RPS6KA2, PIK3CG, BRAF, RHEB, EIF4EBP1, RPS6, TSC1, DDIT4, VEGFB, RPS6KB2, EIF4B, IGF1, ULK1, CAB39L, HIF1A, AKT1, ULK3, TSC2, MLST8, PDPK1, MAPK3, PIK3R5, ULK2, RPS6KB1, STRADA, RPTOR, STK11, AKT2, MAPK1, RPS6KA3
KEGG_INOSITOL_PHOSPHATE_METABOLISM	44	-0.319631	0.510108	0.17199	0.000669075	0.0027369	PIK3CD, INPP5B, PIP5K1A, PI4KB, PIK3C2B, ITPKB, INPP4A, INPP1, PIKFYVE, PLCD1, PIK3CB, PIK3CA, PIK3CG, IMPA1, PIP5K1B, IPPK, INPP5E, PIP4K2A, IPMK, MINPP1, PTEN, INPP5A, PIK3C2A, PLCB3, INPPL1, TPI1, PIP4K2C, ALDH6A1, ITPK1, PLCB2, CDIPT, PLCG2, INPP5K, PIP4K2B, PLCD3, IMPA2, PIK3C3, PIP5K1C, PLCB1, PLCB4, PLCG1, SYNJ1, PI4KA, OCRL
REACTOME_PROTEIN_FOLDING	44	0.439947	0.214458	0.614532	0.000940598	0.00354031	FBXO6, CCT3, PFDN2, CCT4, CCT7, TUBA4A, FBXL5, FBXW7, CCT5, FBXO4, TBCA, PFDN1, TUBB2A, KIF13A, PFDN6, TBCC, TCP1, ACTB, FKBP9, CCT6A, FBXW2, FBXW5, TUBB4B, AP3M1, FBXW4, TUBA1B, TUBA1A, TUBA1C, PFDN5, CCT2, FBXL3, LONP2, KIFC3, SPHK1, TBCD, TUBB6, TBCB, NOP56, XRN2, ARFGEF2, PFDN4, CCT8, USP11, VBP1
REACTOME_CROSS_PRESENTATION_OF_SOLUBLE_EXOGENOUS_ANTIGENS_ENDOSOMES	44	0.467316	0.111074	0.743312	0.0104968	0.024313	PSMB2, PSMA5, FCGR1A, PSMD4, PSMB4, PSME4, PSMD14, PSMD1, PSMD6, PSMD2, PSMB8, PSMB9, PSMB1, PSMA2, PSMC2, PSMD5, PSMB7, MRC1, PSMD13, PSMA1, PSMC3, PSMD9, PSMB5, PSME1, PSME2, PSMA6, PSMC6, PSMA3, PSMC1, PSMA4, PSMB10, PSMD7, PSMB6, PSMD11, PSMB3, PSMD3, MRC2, PSMC5, PSMD12, PSMD8, PSMC4, PSMF1, PSMA7, PSMD10
REACTOME_REGULATION_OF_INSULIN_SECRETION	43	-0.219808	0.34904	0.072423	0.00359314	0.0102229	GNB1, SLC2A1, PRKACB, GNG5, RAP1A, DPP4, CTNNB1, PRKAR2A, GNAI2, SPCS1, GNB4, SPCS3, ITPR3, MARCKS, PRKAR1B, STX1A, GNB2, PRKAR2B, GNAQ, STXBP1, KCNJ11, PLCB3, SPCS2, ITPR2, ADCY6, RAP1B, GNG2, PLCB2, GNB5, SEC11A, IQGAP1, VAMP2, GNGT2, PRKCA, PRKAR1A, SEC11C, GNG7, GNA11, GNA15, PRKACA, PLCB1, GNAS, SLC25A5
PID_TNF_PATHWAY	42	0.445284	0.317992	0.542691	4.06491e-05	0.00051621	TNFRSF1B, ADAM17, MAP4K3, MAP4K4, STAT1, CASP8, PRKCI, TNIK, NFKB1, MAP3K1, SQSTM1, RIPK1, TNF, MAP3K7, SMPD2, MAP3K5, TNFAIP3, TAB2, BAG4, IKBKB, NSMAF, TXN, TRAF1, TRAF2, CHUK, SMPD1, MADD, MAP4K2, RELA, FADD, BIRC3, BIRC2, TNFRSF1A, MAP4K5, CYLD, TRADD, MAP2K3, RFFL, MAP3K3, MAP2K7, TAB1, IKBKG
REACTOME_PI3K_CASCADE	42	-0.289344	0.397665	0.20663	6.67075e-05	0.000632035	MTOR, PRKAB2, THEM4, DOK1, STRADB, CAB39, PIK3R4, PIK3CB, PIK3CA, EIF4G1, EIF4E, GAB1, PRKAA1, PIK3R1, RHEB, PRKAG2, EIF4EBP1, FGFR1, RPS6, TSC1, PDE3B, PRKAG1, EIF4B, FRS2, PRKAB1, KL, CAB39L, IRS2, PPM1A, TSC2, MLST8, PDPK1, EEF2K, RPS6KB1, STRADA, GRB2, RPTOR, PIK3C3, STK11, INSR, AKT2, TRIB3
REACTOME_TRNA_AMINOACYLATION	42	0.796307	0.485585	1.03331	8.27248e-05	0.000695144	YARS, PARS2, SARS, WARS2, TARS2, DARS2, EPRS, IARS2, DARS, MARS2, FARSB, LARS2, QARS, PPA2, AIMP1, TARS, HARS, HARS2, LARS, RARS, FARS2, EEF1E1, VARS2, VARS, AARS2, RARS2, AIMP2, GARS, IARS, PPA1, CARS, NARS2, YARS2, MARS, CARS2, WARS, EARS2, AARS, KARS, NARS, FARSA, SARS2
REACTOME_DEADENYLATION_DEPENDENT_MRNA_DECAY	42	0.254984	0.114274	0.36265	0.000544846	0.00239115	LSM3, CNOT10, EXOSC7, DCP1A, XRN1, EIF4G1, EIF4A2, EIF4E, EXOSC9, LSM6, PAIP1, DCP2, CNOT8, CNOT6, LSM2, LSM5, CNOT4, CNOT7, LSM1, PABPC1, EXOSC4, EXOSC3, EXOSC2, EXOSC1, TNKS1BP1, PATL1, DDX6, DCPS, DCP1B, EIF4B, CNOT2, EXOSC8, DIS3, EDC3, PARN, EDC4, EXOSC6, EIF4A1, EIF4A3, LSM4, EXOSC5, CNOT3
REACTOME_PEPTIDE_LIGAND_BINDING_RECEPTORS	42	0.973166	0.398955	1.41514	0.00203237	0.00646067	POMC, CXCR4, CCL20, GHRL, CX3CR1, XCR1, CCR1, CCR2, CCR5, CXCL6, CXCL1, PPBP, CXCL5, CXCL3, CXCL2, CXCL10, CXCL11, F2RL1, ANXA1, C5, CXCL12, CXCR5, C3AR1, HEBP1, EDNRB, NMB, CCL22, CXCL16, CCL2, CCL7, CCL5, CCL3, CCL4, CCL3L3, CCR7, C3, C5AR1, FPR1, FPR2, FPR3, OPRL1, APP
REACTOME_GOLGI_ASSOCIATED_VESICLE_BIOGENESIS	42	0.138084	0.0484454	0.207075	0.00284377	0.00849214	PUM1, SORT1, AP4B1, SNAPIN, ARF1, TGOLN2, VAMP8, TFRC, GAK, AP3B1, AP3S1, SNX2, DTNBP1, SNX9, IGF2R, AP1S1, TPD52, CLTA, PIK3C2A, FTH1, ARRB1, PICALM, HSPA8, NECAP1, BLOC1S1, AP4E1, AP1G1, VAMP2, CPD, RAB5C, CLTC, DNM2, AP1M1, BLOC1S3, NAPA, FTL, SNX5, AP1B1, AP1S2, YIPF6, TBC1D8B, OCRL
PID_IL12_2PATHWAY	42	0.734542	0.160959	1.17676	0.0112233	0.0256668	MTOR, IL12RB2, HLX, PPP3R1, IL1R1, IL1B, ATF2, STAT1, STAT4, CCR5, RAB7A, PPP3CA, NFKB1, HLA-A, HLA-DRA, HLA-DRB1, MAPK14, RIPK2, JAK2, GADD45G, IL2RA, PPP3CB, NFKB2, RELA, IL18, CD4, STAT6, FOS, B2M, MAP2K3, CCL3, CCL4, STAT5A, STAT3, TBX21, MAP2K6, GADD45B, TYK2, IL12RB1, RELB, SPHK2, IL2RG
KEGG_DILATED_CARDIOMYOPATHY	41	-0.499126	0.641922	0.33637	4.37733e-05	0.000527224	PRKACB, ITGA10, TPM3, LMNA, TNNT2, ADCY3, SLC8A1, ITGA6, ITGA4, ITGAV, ITGA9, DAG1, CACNA2D3, ITGB5, TNF, ACTB, ITGB8, TPM2, ITGB1, MYBPC3, CACNA2D4, ADCY6, ITGB7, ITGA5, ITGA7, IGF1, ATP2A2, ADCY4, TPM1, ITGA11, ADCY9, ADCY7, CACNB1, ITGA3, ACTG1, PRKACA, TPM4, TGFB1, GNAS, PRKX, EMD
REACTOME_PLATELET_HOMEOSTASIS	41	-0.536857	0.700464	0.34969	7.51088e-05	0.000651343	GNB1, FGR, LRP8, GNG5, PLA2G4A, PPP2R5A, SLC8A1, GNB4, PDE6B, PPP2CA, KCNMB1, ITPR3, MAPK14, PPP2R5D, GNB2, PPP2CB, STIM1, MRVI1, PDE3B, PPP2R5B, PDE2A, PPP2R1B, PTPN6, ITPR2, PDE1B, KCNMB4, ATP2A2, ORAI1, GNG2, PPP2R5E, PPP2R5C, GNB5, P2RX1, ATP2A3, GNGT2, PECAM1, PDE6G, GNG7, PTGIR, PPP2R1A, GNAS
KEGG_AMINOACYL_TRNA_BIOSYNTHESIS	41	0.603235	0.352598	0.821975	0.000155466	0.000958183	YARS, PARS2, SARS, WARS2, TARS2, DARS2, EPRS, IARS2, DARS, MARS2, FARSB, LARS2, QARS, SEPSECS, TARS, HARS, HARS2, LARS, RARS, FARS2, VARS2, VARS, AARS2, RARS2, GARS, IARS, PSTK, CARS, NARS2, YARS2, MARS, CARS2, WARS, MTFMT, TARSL2, EARS2, AARS, KARS, NARS, FARSA, SARS2
KEGG_PATHOGENIC_ESCHERICHIA_COLI_INFECTION	41	0.281791	0.124344	0.461533	0.00168843	0.00552949	CDC42, ARHGEF2, ARPC5, TLR5, YWHAQ, ROCK2, NCK2, ARPC2, TUBA4A, NCL, ARPC4, CTNNB1, RHOA, HCLS1, NCK1, CD14, TUBB2A, TUBB, FYN, EZR, ACTB, ARPC1A, ARPC1B, WASL, LY96, YWHAZ, TLR4, ARPC5L, ABL1, TUBB4B, ITGB1, CTTN, TUBA1B, TUBA1A, TUBA1C, ARPC3, PRKCA, ACTG1, TUBB6, ROCK1, WAS
SIG_INSULIN_RECEPTOR_PATHWAY_IN_CARDIAC_MYOCYTES	41	-0.184272	0.315036	0.0349051	0.0161049	0.0344333	PIK3CD, CDC42, RPS6KA1, CAP1, SHC1, AKT3, YWHAQ, SOS1, RAF1, GSK3B, PIK3CA, PIK3R1, LNPEP, SERPINB6, FLOT1, RPS6KA2, CYTH3, YWHAG, YWHAZ, PTEN, INPPL1, CBL, FOXO1, IRS2, SOS2, AKT1, PDPK1, MAPK3, PARD6A, YWHAE, FLOT2, RPS6KB1, GRB2, BRD4, AKT2, GSK3A, YWHAB, PTPN1, MAPK1, YWHAH, RPS6KA3
REACTOME_CLEAVAGE_OF_GROWING_TRANSCRIPT_IN_THE_TERMINATION_REGION_	41	0.207868	0.0301853	0.362817	0.0215484	0.0439895	SRRM1, SRSF4, LSM10, MAGOH, SRSF11, RBM8A, SNRPE, CPSF3, SRSF7, SNRPG, NCBP2, SLBP, LSM11, SRSF3, CDC40, CPSF1, NFX1, NCBP1, CSTF3, CLP1, CPSF7, PCF11, SNRPF, SRSF9, PABPN1, SRSF5, CPSF2, PAPOLA, RNPS1, NUDT21, DHX38, SRSF1, SRSF2, ZNF473, U2AF2, SNRPB, SRSF6, CSTF1, SNRPD3, CSTF2, UPF3B
KEGG_PROTEASOME	40	0.723094	0.423988	0.949132	2.5498e-05	0.000413366	PSMB2, PSMA5, PSMD4, PSMB4, PSME4, PSMD14, PSMD1, PSMD6, PSMD2, PSMB8, PSMB9, PSMB1, PSMA2, PSMC2, PSMB7, PSMD13, PSMA1, PSMC3, POMP, PSMB5, PSME1, PSME2, PSMA6, PSMC6, PSMA3, PSMC1, PSMA4, PSMB10, PSMD7, PSMB6, PSMD11, PSMB3, PSMD3, PSME3, PSMC5, PSMD12, PSMD8, PSMC4, PSMF1, PSMA7
REACTOME_PI_METABOLISM	40	-0.262758	0.396012	0.161352	0.000110643	0.000780797	PIK3CD, PIK3R3, PI4KB, PIK3C2B, ARF1, PIKFYVE, MTMR14, SACM1L, PIK3R4, PIK3CB, PIK3CA, PI4K2B, PIK3R1, FIG4, PIK3CG, PIP5K1B, INPP5E, PIP4K2A, PTEN, PI4K2A, PIK3C2A, INPPL1, MTMR2, ARF3, MTMR6, VAC14, INPP5K, PIK3R6, PIK3R5, PIP4K2B, MTMR4, PIK3C3, PIP5K1C, SYNJ1, PI4KA, PITPNB, MTMR3, OCRL, MTM1, MTMR1
REACTOME_ACTIVATION_OF_CHAPERONE_GENES_BY_XBP1S	40	0.164347	0.0786621	0.229123	0.000231931	0.00125081	ZBTB17, SHC1, LMNA, HDGF, PDIA6, PREB, DCTN1, EDEM1, TATDN2, PDIA5, SRPRB, SERP1, DNAJB11, ADD1, WFS1, SEC31A, SSR1, KLHDC3, CUL7, FKBP14, DNAJB9, EXTL3, TLN1, TPP1, PPP2R5B, SYVN1, YIF1A, HYOU1, DDX11, CTDSP2, DNAJC3, ATP6V0D1, ACADVL, GOSR2, WIPI1, CXXC1, GSK3A, ARFGAP1, XBP1, TSPYL2
KEGG_PPAR_SIGNALING_PATHWAY	40	0.572308	0.180044	0.873992	0.00394151	0.0110118	FABP3, SCP2, CPT2, ACADM, DBI, CYP27A1, ACSL3, PPARG, ACAA1, ACOX2, EHHADH, ACOX3, ACSL1, RXRB, PPARD, ME1, CD36, LPL, FABP5, FABP4, SLC27A4, RXRA, SCD, ACSL5, ILK, NR1H3, FADS2, CPT1A, OLR1, UBC, PCK2, PDPK1, ACOX1, ANGPTL4, SLC27A1, PLTP, PPARA, CPT1B, GK, ACSL4
KEGG_VIBRIO_CHOLERAE_INFECTION	40	-0.183219	0.348875	0.0565976	0.00852567	0.0208149	ATP6V0B, PRKACB, ARF1, ADCY3, ATP6V1E2, ATP6V1A, SEC61A1, SLC12A2, ATP6V0E1, ACTB, KDELR2, SEC61G, ATP6V1F, PDIA4, ATP6V0E2, ATP6V1B2, ATP6V1H, ATP6V0D2, ATP6V1C1, SEC61B, ATP6V1G1, SEC61A2, KCNQ1, TCIRG1, ATP6V0A2, ATP6V1D, ADCY9, PRKCB, ATP6V0D1, PLCG2, ATP6V0A1, PRKCA, ACTG1, PRKACA, KDELR1, PLCG1, GNAS, ATP6V1E1, PRKX, ATP6AP1
PID_ATF2_PATHWAY	39	0.48607	0.268927	0.734013	0.000254046	0.00132711	JUN, GADD45A, COL24A1, POU2F1, ATF3, DUSP10, ATF2, CREB1, CUL3, H2AFY, DUSP1, MAPK9, MAPK14, ACHE, MAPK8, PLAU, DUSP5, KAT5, CCND1, IL23A, DDIT3, CDK4, RB1, FOS, JDP2, MAPK3, MMP2, CBFB, NF1, BRCA1, PRKCA, SOCS3, BCL2, JUNB, JUND, RUVBL2, BCL2L1, MAPK1, EP300
PID_TAP63_PATHWAY	39	-0.206674	0.316174	0.110863	0.000426433	0.00196704	NOC2L, DHRS3, GADD45A, YWHAQ, TP53I3, OGG1, PRKCD, CDKN1A, DST, HBP1, SSPO, SMARCD3, IKBKB, WWP1, ABL1, EGR2, FAS, CHUK, SSRP1, VDR, SP1, MDM2, DICER1, PML, AEN, PLK1, NQO1, TRAF4, FLOT2, ITGA3, FDXR, CABLES1, GDF15, BBC3, BAX, JAG1, ITCH, ADA, EP300
PID_ARF6_TRAFFICKING_PATHWAY	39	-0.25696	0.484234	0.0579191	0.0139419	0.0305313	VAMP3, ITGA10, ASAP2, BIN1, ITGA6, ITGA4, ITGAV, ITGA9, CTNNB1, PLD1, EXOC1, EXOC3, CTNNA1, ADRB2, EXOC2, RALA, EXOC4, IL2RA, ITGB1, EXOC6, CTNND1, ITGA5, ITGA7, EDNRB, ARF6, EXOC5, KLC1, ITGA11, SCAMP2, MAPK8IP3, PLD2, ACAP1, ITGA3, SPAG9, NME1, CLTC, EXOC7, PIP5K1C, DNM2
PID_CD8_TCR_DOWNSTREAM_PATHWAY	38	0.550004	0.296612	0.743254	0.000204993	0.00118198	TNFRSF18, TNFRSF4, TNFRSF9, JUN, NRAS, PTPN7, PRKCE, PPP3R1, STAT4, RAF1, PPP3CA, EGR1, MAPK9, HLA-A, TNF, BRAF, IL2RA, MAPK8, PPP3CB, HRAS, FOSL1, KRAS, FOS, B2M, MAP2K1, PRKCB, MAPK3, NFATC3, PRKCA, NFATC1, MAP2K2, JUNB, NFATC2, IFNAR2, IFNAR1, MAPK1, ELK1, IL2RG
KEGG_HYPERTROPHIC_CARDIOMYOPATHY_HCM	38	-0.3407	0.523469	0.201269	0.000274444	0.0013967	ITGA10, PRKAB2, TPM3, LMNA, TNNT2, SLC8A1, ITGA6, ITGA4, ITGAV, ITGA9, DAG1, CACNA2D3, ITGB5, PRKAA1, TNF, ACTB, ITGB8, PRKAG2, TPM2, ITGB1, MYBPC3, CACNA2D4, PRKAG1, ITGB7, ITGA5, ITGA7, IGF1, ATP2A2, PRKAB1, TPM1, ITGA11, CACNB1, ITGA3, ACE, ACTG1, TPM4, TGFB1, EMD
PID_TXA2PATHWAY	38	0.25358	0.107404	0.364757	0.00114999	0.00402124	GNB1, FGR, PRKCE, RHOA, GNAI2, PRKCD, MAPK14, FYN, GNA12, RAC1, PIK3CG, LYN, GNAQ, SYK, DNM1, GNG2, PRKCH, AKT1, PLCB2, GNB5, RAB11A, PRKCB, ARRB2, PIK3R6, PIK3R5, GNA13, PRKCA, SLC9A3R1, ROCK1, GNA11, GNA15, ICAM1, PRKACA, ARHGEF1, PTGIR, HCK, SRC, TGM2
REACTOME_IL1_SIGNALING	38	0.246752	0.0450649	0.401594	0.0171474	0.0360354	PELI1, IL1R2, IL1R1, IL1A, IL1B, IL1RN, IRAK2, MYD88, IL1RAP, TNIP2, SKP1, SQSTM1, MAP3K7, TAB2, NOD1, CUL1, IKBKB, RIPK2, MAP3K8, CHUK, BTRC, TOLLIP, TRAF6, PELI3, IRAK4, IRAK3, UBE2N, PELI2, MAP2K1, NOD2, MAP2K4, MAP3K3, MAP2K6, TAB1, RBX1, TAB3, IRAK1, IKBKG
PID_ERBB2_ERBB3_PATHWAY	38	-0.127232	0.265878	0.021509	0.0232421	0.0469171	PIK3CD, MTOR, CDC42, PIK3R3, JUN, DOCK7, NRAS, SHC1, SOS1, RAF1, PIK3CB, PIK3CA, PIK3R1, MAPK9, RAC1, NRG1, JAK2, MAPK8, PPP3CB, HRAS, BAD, KRAS, RNF41, PTPN11, FOS, AKT1, USP8, MAP2K1, MAPK3, CHRNE, ERBB2, STAT3, GRB2, MAP2K2, PRKACA, SRC, MAPK1, NF2
BIOCARTA_FCER1_PATHWAY	37	-0.518746	0.641356	0.378978	1.85361e-05	0.000381112	JUN, SHC1, FCER1A, FCER1G, PLA2G4A, SOS1, CALM2, RAF1, PIK3CA, PAK2, PPP3CA, MAP3K1, PIK3R1, PIK3CG, PPP3CC, LYN, SYK, MAPK8, PPP3CB, HRAS, FOS, CALM1, MAP2K1, PRKCB, MAPK3, NFATC3, MAP2K4, GRB2, NFATC1, VAV1, MAP2K7, CALM3, PLCG1, NFATC2, MAPK1, ELK1, BTK
PID_HEDGEHOG_GLI_PATHWAY	37	-0.24965	0.374406	0.106548	0.000925086	0.00351857	GNB1, HDAC1, RBBP4, GNAI3, IFT172, XPO1, STK36, GNAI2, PRKCD, GSK3B, SAP30, CSNK1G3, KIF3A, CSNK1A1, FBXW11, HDAC2, SSPO, MTSS1, SUFU, IFT88, SAP18, GNG2, LGALS3, AKT1, CSNK1G1, MAP2K1, PIAS1, SIN3A, CREBBP, ARRB2, SPOP, CSNK1D, CSNK1G2, PRKACA, SIN3B, CSNK1E, RBBP7
PID_TCPTP_PATHWAY	37	0.348409	0.079642	0.655299	0.0148102	0.0319805	PIK3CD, PIK3R3, JAK1, CSF1, SHC1, RAB4A, EIF2AK2, SOS1, STAT1, PIK3CB, ATR, EIF2A, PIK3CA, GAB1, PIK3R1, CSF1R, PDGFRB, VEGFA, HGF, MET, ITGB1, STAT6, PIAS1, CREBBP, STAT5B, STAT5A, STAT3, KPNB1, KPNA2, GRB2, PTPN2, LMAN1, INSR, JAK3, SRC, PTPN1, PDGFB
REACTOME_RNA_POL_II_TRANSCRIPTION_PRE_INITIATION_AND_PROMOTER_OPENING	37	0.172255	0.028654	0.338015	0.0215039	0.0439815	TAF12, GTF2B, TAF13, ERCC3, POLR2D, GTF2E1, POLR2H, POLR2B, CDK7, TAF9, CCNH, TAF11, TBP, TAF6, POLR2J, GTF2E2, POLR2K, TAF5, POLR2L, TAF10, GTF2H1, POLR2G, GTF2H3, GTF2F2, MNAT1, GTF2A1, GTF2A2, POLR2C, POLR2A, TAF4B, POLR2E, GTF2F1, POLR2I, ERCC2, TAF4, POLR2F, TAF1
REACTOME_G_ALPHA_S_SIGNALLING_EVENTS	36	-0.829485	1.01178	0.691967	1.04858e-05	0.000344443	GNB1, PDE4B, GNG5, GNAI3, ADCY3, POMC, CALCRL, GPBAR1, RAMP1, GNAI2, GNB4, PTGER4, PDE4D, ADRB2, HRH2, GNB2, PDE7A, HTR7, ADM, PDE3B, PDE2A, ADCY6, PDE1B, ADCY4, GNG2, PTGER2, GNB5, PDE8A, ADCY9, ADCY7, ADORA2B, GNGT2, GNG7, P2RY11, PTGIR, GNAS
BIOCARTA_NFAT_PATHWAY	36	-0.54381	0.765049	0.374701	0.000192829	0.00111779	PRKACB, CALM2, CAMK1, RAF1, PRKAR2A, GSK3B, PIK3CA, PPP3CA, PIK3R1, MEF2C, HBEGF, CSNK1A1, MAPK14, PRKAR1B, PIK3CG, PRKAR2B, PPP3CC, MAPK8, PPP3CB, HRAS, IGF1, CALM1, AKT1, MAP2K1, CREBBP, MAPK3, NFATC3, RPS6KB1, PRKAR1A, NFATC1, CALR, CALM3, FKBP1A, NFATC2, MAPK1, LIF
KEGG_VASOPRESSIN_REGULATED_WATER_REABSORPTION	36	-0.169794	0.276187	0.0888289	0.000960853	0.00360377	PRKACB, CREB3L4, ADCY3, DYNC2LI1, DCTN1, DYNC1I2, CREB1, RAB5A, DYNC1LI1, DCTN4, CREB5, CREB3L2, DCTN6, AQP3, CREB3, DYNC2H1, ARHGDIB, ADCY6, RAB5B, DCTN2, DYNLL1, DYNC1H1, RAB11A, ADCY9, DCTN5, STX4, DYNC1LI2, VAMP2, RAB5C, NSF, DYNLL2, ARHGDIA, RAB11B, PRKACA, GNAS, PRKX
PID_ECADHERIN_NASCENT_AJ_PATHWAY	36	0.313263	0.149022	0.438438	0.00105695	0.00384476	CDC42, WASF2, RAP1A, KLHL20, ENAH, NCKAP1, CTNNB1, RHOA, PIK3CA, DLG1, PIK3R1, CTNNA1, CYFIP2, CSNK2B, RAC1, RAPGEF1, VAV2, ABI1, CTNND1, CCND1, CTTN, ITGB7, RAP1B, ARF6, AKT1, IQGAP1, CSNK2A2, CRK, ITGAE, JUP, NME1, PIP5K1C, AP1M1, CSNK2A1, SRC, TIAM1
ST_B_CELL_ANTIGEN_RECEPTOR	36	0.211365	0.0600389	0.325856	0.00562109	0.0148161	PIK3CD, EPHB2, PRDX1, SHC1, ITPKB, AKT3, SOS1, RAF1, DAG1, PIK3CA, NFKB1, PIK3R1, NFKBIL1, NFKBIE, LYN, TONSL, SYK, BLNK, NFKB2, BAD, NFKBIA, SOS2, PPP1R13B, AKT1, MAP2K1, CSK, NFAT5, PLCG2, GRB2, MAP2K2, VAV1, NFKBIB, AKT2, MAPK1, BCR, BTK
KEGG_CYTOSOLIC_DNA_SENSING_PATHWAY	35	1.05952	0.743869	1.42178	3.43159e-05	0.000463663	POLR3C, POLR3GL, ADAR, IKBKE, IL1B, CXCL10, NFKB1, TMEM173, RIPK1, POLR1C, POLR3D, IKBKB, DDX58, POLR3A, CHUK, IRF7, RELA, CASP1, IL18, TBK1, POLR3B, POLR1D, RIPK3, NFKBIA, POLR3K, PYCARD, CCL5, CCL4, CCL4L2, NFKBIB, IRF3, MAVS, POLR3F, POLR3H, IKBKG
REACTOME_PI3K_EVENTS_IN_ERBB2_SIGNALING	35	-0.305032	0.426978	0.164819	0.000212671	0.00120032	MTOR, CASP9, THEM4, AKT3, CREB1, PIK3CA, EREG, GAB1, RICTOR, PIK3R1, HBEGF, CDKN1A, FOXO3, NRG1, MAPKAP1, PTEN, CHUK, BAD, RPS6KB2, CDKN1B, NR4A1, MDM2, FOXO1, AKT1, TSC2, MLST8, PDPK1, ERBB2, GRB2, PHLPP1, AKT2, GSK3A, AKT1S1, TRIB3, FOXO4
ST_P38_MAPK_PATHWAY	35	-0.170523	0.247437	0.0821911	0.000881075	0.00339888	CDC42, MKNK1, GADD45A, MAPKAPK2, DUSP10, IL1R1, CREB1, NR2C2, EIF4E, NFKB1, DUSP1, MAPK14, MAPK13, SRF, MAP3K7, MAP3K5, TAB2, MAP3K4, CREB5, HSPB1, CREB3, TRAF6, ATF1, MAPKAPK5, AKT1, EEF2K, MAP2K4, MAP2K3, MAP2K6, MKNK2, MAP3K10, MAPK1, TAB1, MAPK12, ELK1
PID_PTP1B_PATHWAY	35	0.348765	0.115711	0.615618	0.00644335	0.016512	FGR, YBX1, LEPR, CSF1, SHC1, FCGR2A, DOK1, RHOA, PIK3CA, PRLR, PIK3R1, FER, CSF1R, PDGFRB, FYN, LYN, JAK2, TXN, CAPN1, SPRY2, AKT1, CSK, BCAR1, CRK, STAT5B, STAT5A, STAT3, GRB2, SOCS3, INSR, TYK2, HCK, SRC, PTPN1, PDGFB
BIOCARTA_P38MAPK_PATHWAY	35	-0.0873637	0.164503	0.0204061	0.0129338	0.02873	CDC42, MKNK1, SHC1, MEF2D, PLA2G4A, MAPKAPK2, ATF2, STAT1, CREB1, RAPGEF2, MAP3K1, MEF2C, RIPK1, DAXX, MAPK14, MAP3K7, MAP3K5, RAC1, HSPB1, MYC, TGFBR1, TRAF2, HRAS, DDIT3, MAPKAPK5, MAX, RPS6KA5, MEF2A, TRADD, MAP2K4, MAP2K6, GRB2, TGFB1, HMGN1, ELK1
BIOCARTA_MET_PATHWAY	35	-0.176811	0.309062	0.0242957	0.023463	0.0472749	JUN, RAP1A, SOS1, RAF1, PIK3CA, GAB1, PIK3R1, RASA1, HGF, PIK3CG, MET, PTK2B, PTK2, RAPGEF1, ITGB1, MAPK8, PTEN, DOCK1, HRAS, PAK1, RAP1B, PTPN11, PXN, FOS, MAP2K1, MAPK3, CRK, STAT3, GRB2, MAP2K2, MAP4K1, SRC, CRKL, MAPK1, ELK1
REACTOME_PI_3K_CASCADE	34	-0.341885	0.473275	0.242756	6.82178e-05	0.000632035	MTOR, CASP9, THEM4, AKT3, CREB1, PIK3CA, GAB1, RICTOR, PIK3R1, CDKN1A, FOXO3, FGFR1, MAPKAP1, PTEN, CHUK, BAD, RPS6KB2, CDKN1B, NR4A1, MDM2, FRS2, KL, FOXO1, AKT1, TSC2, MLST8, PDPK1, GRB2, PHLPP1, AKT2, GSK3A, AKT1S1, TRIB3, FOXO4
KEGG_LYSINE_DEGRADATION	34	-0.189505	0.302303	0.104861	0.000702402	0.00284106	PLOD1, SETDB1, ASH1L, ALDH9A1, HADHA, SETMAR, SETD2, EHHADH, AASDH, HADH, SETD7, ALDH7A1, NSD1, EHMT2, ACAT2, OGDH, PLOD3, ALDH1B1, EHMT1, SUV39H2, ECHS1, AASDHPPT, ACAT1, ALDH2, SETD1B, SETDB2, DLST, SETD1A, ALDH3A2, PIPOX, DOT1L, GCDH, SUV39H1, TMLHE
PID_AJDISS_2PATHWAY	34	0.280189	0.125713	0.39801	0.00102468	0.00375254	CDC42, RAB5A, CTNNB1, RAB7A, CASP3, CTNNA1, DSP, FYN, GNA12, RAC1, CBLL1, MET, ABL1, HRAS, CTNND1, MMP7, PTPN6, ARF6, ADAM10, SNX1, IQGAP1, IGF1R, CREBBP, JUP, NME1, GNA13, HGS, CABLES1, DNM2, RIN2, SRC, PTPN1, TIAM1, ZBTB33
KEGG_SNARE_INTERACTIONS_IN_VESICULAR_TRANSPORT	34	-0.13956	0.269241	0.0413811	0.00999682	0.0235641	VAMP3, STX12, SEC22B, VAMP4, STX6, SNAP47, VAMP8, VAMP5, STX18, BNIP1, STX7, STX11, YKT6, STX1A, BET1, TSNARE1, STX17, VTI1A, BET1L, STX3, STX5, VAMP1, STX2, VTI1B, SNAP23, STX4, VAMP2, STX8, GOSR1, GOSR2, STX10, USE1, STX16, SNAP29
PID_GMCSF_PATHWAY	34	-0.203015	0.406262	0.0491523	0.0135779	0.0298904	PRKACB, NRAS, SHC1, SOS1, STAT1, INPP5D, RAF1, CISH, PIK3CA, PIK3R1, PIM1, IKBKB, LYN, YWHAZ, JAK2, SYK, HRAS, GAB2, KRAS, PTPN11, FOS, MAP2K1, MAPK3, IRF8, CCL2, STAT5B, STAT5A, STAT3, GRB2, MAP2K2, PRKACA, MAPK1, OSM, CSF2RB
PID_HIV_NEF_PATHWAY	33	0.57893	0.454614	0.686622	1.60512e-05	0.000373375	DFFB, DFFA, CASP9, CFLAR, CASP8, NFKB1, CASP6, CASP3, RIPK1, TNF, DAXX, MAP3K5, CYCS, CASP2, BAG4, TRAF1, TRAF2, MAPK8, FAS, CHUK, CASP7, RELA, FADD, BIRC3, TNFRSF1A, CRADD, APAF1, NFKBIA, TRADD, MAP3K14, BCL2, MAP2K7, BID
BIOCARTA_TOLL_PATHWAY	33	-0.25196	0.427018	0.100164	0.00311742	0.00905975	JUN, EIF2AK2, MYD88, TLR6, NFKB1, TLR2, MAP3K1, CD14, MAPK14, MAP3K7, TAB2, IKBKB, LY96, TLR4, MAPK8, CHUK, TOLLIP, TRAF6, RELA, TIRAP, NFKBIA, FOS, MAP2K4, MAP2K3, MAP3K14, MAP2K6, ECSIT, TAB1, PPARA, TLR7, ELK1, IRAK1, IKBKG
BIOCARTA_BIOPEPTIDES_PATHWAY	33	-0.105119	0.199454	0.0234752	0.0142141	0.03103	GNB1, SHC1, SOS1, CALM2, STAT1, STAT4, RAF1, MYLK, CAMK2D, MAPK14, FYN, CDK5, PTK2B, JAK2, MAPK8, CAMK2G, HRAS, STAT2, STAT6, CALM1, MAP2K1, PRKCB, MAPK3, STAT5B, STAT5A, STAT3, PRKCA, GRB2, GNA11, MAP2K2, CALM3, PLCG1, MAPK1
BIOCARTA_CHREBP2_PATHWAY	33	0.18854	0.037392	0.319879	0.0145054	0.0315741	PRKACB, PRKAB2, PPP2R5A, YWHAQ, PRKAR2A, PPP2R3A, PRKAA1, PPP2CA, PPP2R5D, PRKAR1B, MLXIPL, YWHAG, PRKAR2B, PRKAG2, PPP2R2A, PPP2CB, YWHAZ, PPP2R2D, PPP2R5B, PPP2R1B, PRKAG1, PRKAB1, PPP2R5E, PPP2R5C, YWHAE, ACACA, MLX, PRKAR1A, FASN, PRKACA, PPP2R1A, YWHAB, YWHAH
REACTOME_PI3K_EVENTS_IN_ERBB4_SIGNALING	32	-0.302281	0.440568	0.198405	0.000107215	0.000780797	MTOR, CASP9, THEM4, AKT3, CREB1, PIK3CA, EREG, RICTOR, PIK3R1, HBEGF, CDKN1A, FOXO3, NRG1, MAPKAP1, PTEN, CHUK, BAD, RPS6KB2, CDKN1B, NR4A1, MDM2, FOXO1, AKT1, TSC2, MLST8, PDPK1, PHLPP1, AKT2, GSK3A, AKT1S1, TRIB3, FOXO4
PID_EPHB_FWD_PATHWAY	32	-0.412211	0.570359	0.293693	0.000111645	0.000780797	CDC42, EPHB2, RAP1A, NRAS, SHC1, MAP4K4, NCK1, PIK3CA, EPHB3, PIK3R1, RASA1, RAC1, EPHB4, WASL, PTK2, DNM1, HRAS, PAK1, KRAS, RAP1B, PXN, MAP2K1, MAPK3, CRK, GRB2, ROCK1, RRAS, SRC, SYNJ1, ITSN1, MAPK1, EFNB1
REACTOME_PI3K_AKT_ACTIVATION	32	-0.224601	0.331767	0.144151	0.000172702	0.00101194	MTOR, CASP9, THEM4, AKT3, CREB1, RHOA, PIK3CB, PIK3CA, RICTOR, PIK3R1, CDKN1A, FOXO3, MAPKAP1, PTEN, CHUK, BAD, RPS6KB2, CDKN1B, NR4A1, MDM2, FOXO1, IRS2, AKT1, TSC2, MLST8, PDPK1, PHLPP1, AKT2, GSK3A, AKT1S1, TRIB3, FOXO4
ST_GA13_PATHWAY	32	0.468842	0.246564	0.635479	0.00020985	0.00119725	CDC42, ARHGEF11, AKT3, ROCK2, PIK3CB, PLD1, NFKB1, MAP3K1, NFKBIL1, CFB, SRF, NFKBIE, MAP3K5, PTK2, TONSL, MAPK8, NFKB2, RDX, NFKBIA, AKT1, PDPK1, PLD2, DLG4, MAP2K4, GNA13, ROCK1, BCL2, NFKBIB, AKT2, PLD3, PHKA2, IKBKG
ST_JNK_MAPK_PATHWAY	32	-0.235143	0.368854	0.134609	0.000810255	0.00318231	CDC42, JUN, GADD45A, SHC1, DUSP10, IL1R1, MAP3K2, ATF2, NR2C2, MAP3K13, GAB1, MAP3K1, MAPK9, MAP3K7, MAP3K5, TAB2, MAP3K4, DLD, MAPK8, TRAF6, MAP3K11, MAP3K12, AKT1, MAP2K5, NFATC3, TP53, MAP2K4, MAPK7, MAP3K3, MAP2K7, MAP3K10, TAB1
REACTOME_MRNA_3_END_PROCESSING	32	0.199861	0.0660925	0.2989	0.00299241	0.00884621	SRRM1, SRSF4, MAGOH, SRSF11, RBM8A, CPSF3, SRSF7, NCBP2, SRSF3, CDC40, CPSF1, NFX1, NCBP1, CSTF3, CLP1, CPSF7, PCF11, SRSF9, PABPN1, SRSF5, CPSF2, PAPOLA, RNPS1, NUDT21, DHX38, SRSF1, SRSF2, U2AF2, SRSF6, CSTF1, CSTF2, UPF3B
PID_EPO_PATHWAY	32	-0.181776	0.354757	0.0526945	0.00894917	0.0216056	RAP1A, SHC1, SOS1, STAT1, INPP5D, TEC, NFKB1, GAB1, PIK3R1, MAPK14, LYN, JAK2, RAPGEF1, VAV2, MAPK8, HRAS, CBL, PTPN6, SH2B3, PTPN11, IRS2, PLCG2, STAT5B, STAT5A, GRB2, SOCS3, BCL2, EPOR, BCL2L1, PLCG1, CRKL, BTK
PID_ER_NONGENOMIC_PATHWAY	32	-0.213504	0.437528	0.0439342	0.0192128	0.0398977	GNB1, GNAI3, NRAS, SHC1, ROCK2, STRN, SOS1, RHOA, GNAI2, PIK3CA, PIK3R1, HBEGF, GNAQ, HRAS, PLCB3, KRAS, IGF1, GNG2, AKT1, PLCB2, IGF1R, MMP2, BCAR1, PELP1, GNA13, GRB2, GNA11, GNA15, PLCB1, SRC, MMP9, MSN
REACTOME_TRIGLYCERIDE_BIOSYNTHESIS	31	0.833322	0.65276	0.989475	1.49527e-05	0.000373375	ELOVL1, LPIN1, LCLAT1, GPAT2, ACSL3, GPD1L, ELOVL6, ACSL1, LPCAT1, ELOVL7, AGPAT1, ELOVL5, AGPAT4, AGPAT5, DGAT1, AGPAT2, GPAM, ACSL5, HSD17B12, DGAT2, LPCAT4, ACACA, ACLY, FASN, LPIN2, TECR, LPIN3, AGPAT3, SLC25A1, GK, ACSL4
PID_MAPK_TRK_PATHWAY	31	-0.367003	0.482093	0.234165	4.77467e-05	0.000539139	RPS6KA1, RAP1A, NRAS, RUSC1, RIT1, MAPKAPK2, MAP3K2, CREB1, RAF1, PRKCD, MEF2C, EGR1, MAPK14, SRF, BRAF, CDK5, HRAS, KRAS, RAP1B, FOS, RPS6KA5, EHD4, MAP2K1, MAP2K5, MAPK3, TRPV1, MAPK7, MAP2K3, MAP2K6, MAPK1, ELK1
PID_THROMBIN_PAR1_PATHWAY	31	-0.247621	0.366059	0.145229	8.52072e-05	0.000702822	GNB1, GNAI3, ROCK2, RHOA, GNAI2, PRKCD, PIK3CA, PIK3R1, SNX2, GNA12, ZYX, GNAQ, DNM1, PLCB3, ARRB1, GNG2, PLCB2, SNX1, AKAP13, PRKCB, GNA13, PRKCA, ARHGDIA, ROCK1, GNA11, GNA15, DNM2, PKN1, ARHGEF1, VASP, PLCB1
BIOCARTA_BCR_PATHWAY	31	-0.292891	0.39261	0.17771	0.000171306	0.00100922	JUN, SHC1, SOS1, CALM2, RAF1, PPP3CA, MAP3K1, MAPK14, RAC1, PPP3CC, LYN, SYK, MAPK8, PPP3CB, BLNK, HRAS, FOS, CALM1, MAP2K1, PRKCB, MAPK3, NFATC3, PRKCA, GRB2, NFATC1, VAV1, CALM3, PLCG1, NFATC2, ELK1, BTK
KEGG_BLADDER_CANCER	31	0.489906	0.330116	0.674224	0.000254665	0.00132711	E2F2, NRAS, RAF1, RASSF1, E2F3, CDKN1A, VEGFA, BRAF, MYC, DAPK1, HRAS, VEGFB, CCND1, KRAS, CDK4, MDM2, RB1, RPS6KA5, THBS1, DAPK2, MAP2K1, MAPK3, MMP2, TP53, ERBB2, DAPK3, MAP2K2, MMP9, MAPK1, TYMP, ARAF
KEGG_ARGININE_AND_PROLINE_METABOLISM	31	0.375145	0.225615	0.505079	0.000362084	0.00173672	SRM, ALDH4A1, ALDH9A1, GLUL, PYCR2, ODC1, GLS, LAP3, ALDH7A1, P4HA2, AMD1, ASL, PYCRL, ALDH1B1, ASS1, P4HA1, GLUD1, ALDH18A1, GOT1, OAT, ALDH2, ARG2, GATM, GOT2, SAT2, ALDH3A2, NAGS, SMS, SAT1, MAOA, GLUD2
BIOCARTA_DEATH_PATHWAY	31	0.426392	0.246741	0.633928	0.000642696	0.00265967	DFFB, DFFA, CASP9, LMNA, CFLAR, CASP10, CASP8, TNFSF10, NFKB1, CASP6, CASP3, RIPK1, CYCS, TNFRSF10B, TNFRSF10A, SPTAN1, TRAF2, CHUK, CASP7, RELA, FADD, BIRC3, BIRC2, APAF1, NFKBIA, TRADD, TNFSF12, MAP3K14, BCL2, BID, XIAP
REACTOME_CHONDROITIN_SULFATE_DERMATAN_SULFATE_METABOLISM	31	0.470782	0.216242	0.764624	0.00128432	0.0044057	AGRN, B3GALT6, HSPG2, SDC3, CHPF, GXYLT2, CHST13, IDUA, HEXB, ARSB, VCAN, B4GALT7, DSE, UST, CHST12, CHPF2, CSGALNACT1, SDC2, CSGALNACT2, CHST15, B3GAT3, GXYLT1, CHST11, CHST14, HEXA, CSPG4, CHSY1, SDC4, CHST7, GPC4, IDS
REACTOME_GLUCOSE_TRANSPORT	31	0.390747	0.184127	0.628579	0.0013488	0.00458976	SLC2A1, TPR, NUP133, HK2, RANBP2, NUP35, NUP210, NUP54, NUP155, HK3, NUP153, NUP43, NUPL2, POM121, NUP205, NUP188, NUP214, HK1, SLC37A4, SLC2A3, AAAS, NUP107, NUP37, NUP93, NUP88, G6PC3, NUP85, SEH1L, NUP62, RAE1, NUP50
REACTOME_TRANSPORT_OF_MATURE_MRNA_DERIVED_FROM_AN_INTRONLESS_TRANSCRIPT	31	0.292715	0.131972	0.478382	0.00172942	0.00562971	TPR, NUP133, CPSF3, RANBP2, NUP35, NUP210, NCBP2, NUP54, EIF4E, NUP155, NUP153, NUP43, NUPL2, POM121, NUP205, CPSF1, NCBP1, NUP188, NUP214, NXF1, AAAS, NUP107, NUP37, CPSF2, NUP93, NUP88, NUP85, SEH1L, NUP62, RAE1, NUP50
PID_ERBB1_RECEPTOR_PROXIMAL_PATHWAY	31	0.19321	0.0785256	0.292087	0.00186501	0.00599902	PIK3CD, PIK3R3, GNAI3, NRAS, SHC1, SOS1, NCK2, STAT1, NCK1, PIK3CB, PIK3CA, GAB1, PIK3R1, RASA1, WASL, PTK2, TLN1, GSN, HRAS, PAK1, PTPN6, KRAS, PTPN11, MAPK3, STAT3, GRB2, PIP5K1C, SRC, PLCG1, PTPN1, MAPK1
KEGG_COMPLEMENT_AND_COAGULATION_CASCADES	31	-0.633363	0.998056	0.21178	0.00526985	0.014105	C1QA, C1QC, C1QB, F3, F5, CD55, CR1, CD46, PROC, TFPI, PROS1, F13A1, C2, CFB, SERPINE1, C5, PLAU, CD59, SERPING1, VWF, C1S, C3AR1, A2M, SERPINA1, SERPINF2, CFD, C3, PLAUR, C5AR1, THBD, F8
PID_IL1_PATHWAY	31	0.329269	0.0883375	0.538853	0.0103342	0.0240392	JUN, IL1R2, IL1R1, IL1A, IL1B, IL1RN, MYD88, PRKCI, PIK3CA, IL1RAP, NFKB1, PIK3R1, SQSTM1, MAP3K7, TAB2, IKBKB, MAPK8, CHUK, TOLLIP, TRAF6, RELA, CASP1, ERC1, IRAK4, IRAK3, UBE2N, MAP3K3, MAP2K6, TAB1, IRAK1, IKBKG
BIOCARTA_PDGF_PATHWAY	31	-0.180067	0.331193	0.0488331	0.0126667	0.0283691	JUN, JAK1, SHC1, SOS1, STAT1, STAT4, RAF1, PIK3CA, MAP3K1, PIK3R1, RASA1, SRF, PDGFA, PIK3CG, MAPK8, HRAS, STAT2, STAT6, FOS, MAP2K1, PRKCB, MAPK3, MAP2K4, STAT5B, STAT5A, STAT3, PRKCA, GRB2, CSNK2A1, PLCG1, ELK1
REACTOME_RNA_POL_III_TRANSCRIPTION	31	0.182676	0.0360019	0.352987	0.0168337	0.0355707	POLR3C, POLR3GL, POU2F1, GTF3C2, SSB, GTF3C3, POLR2H, POLR1C, TBP, POLR3D, BRF2, POLR2K, SNAPC3, GTF3C4, GTF3C5, SNAPC4, POLR3A, POLR2L, ZNF143, POLR3B, POLR1D, SNAPC1, BRF1, SNAPC5, POLR3K, POLR3E, POLR2E, SNAPC2, POLR3F, POLR2F, POLR3H
PID_AVB3_OPN_PATHWAY	30	0.37165	0.18882	0.509006	0.00064085	0.00265967	CDC42, JUN, VAV3, PIP5K1A, ROCK2, ITGAV, RHOA, PIK3CA, SPP1, NFKB1, MAP3K1, PIK3R1, RAC1, PTK2B, SYK, GSN, MAPK8, PLAU, CHUK, ILK, CD44, RELA, NFKBIA, FOS, MAPK3, MMP2, BCAR1, MAP3K14, MMP9, MAPK1
PID_PI3K_PLC_TRK_PATHWAY	30	-0.152734	0.271912	0.0630932	0.0036255	0.0102612	NRAS, SHC1, YWHAQ, SOS1, CREB1, PRKCD, GSK3B, PIK3CA, GAB1, PIK3R1, EGR1, FOXO3, YWHAG, YWHAZ, HRAS, BAD, CCND1, KRAS, AGAP2, AKT1, PDPK1, YWHAE, TRPV1, STAT5A, GRB2, EPB41L1, SRC, PLCG1, YWHAB, YWHAH
PID_RET_PATHWAY	30	0.222643	0.0658213	0.339624	0.00555832	0.0147316	JUN, RAP1A, SHC1, SOS1, DOK1, CREB1, RHOA, NCK1, PIK3CA, GAB1, PIK3R1, RASA1, PDLIM7, RAC1, GRB10, PTK2, MAPK8, HRAS, FRS2, PTPN11, PXN, IRS2, MAPK3, BCAR1, CRK, PRKCA, GRB2, PRKACA, SRC, MAPK1
PID_RAC1_REG_PATHWAY	30	-0.208468	0.385496	0.0764767	0.00612417	0.0158062	VAV3, ARHGEF2, SOS1, RAP1GDS1, TRIO, DOCK2, DEF6, TIAM2, RAC1, ELMO1, VAV2, ABI1, DOCK1, ARHGAP1, EPS8, RACGAP1, ARHGAP9, SPATA13, ARHGEF7, RASGRF1, ARHGAP17, ABR, ARHGDIA, RALBP1, VAV1, DOCK6, PREX1, TIAM1, BCR, ARHGEF6
PID_IL8_CXCR2_PATHWAY	30	-0.173728	0.351181	0.0413742	0.0147101	0.0318279	GNB1, FGR, RAB5A, GNAI2, RAB7A, PPP2CA, DOCK2, ELMO1, PIK3CG, LYN, DNM1, PLCB3, ARRB1, CBL, GNG2, AKT1, PLCB2, RAB11A, PDPK1, PRKCB, ARRB2, PLD2, PIK3R6, PRKCA, GNA15, VASP, PPP2R1A, PLCB1, HCK, RAC2
ST_TUMOR_NECROSIS_FACTOR_PATHWAY	29	0.63585	0.44221	0.802678	2.44569e-05	0.000413366	TNFRSF1B, JUN, CFLAR, CASP8, AGFG1, NR2C2, NFKB1, CASP3, RIPK1, NFKBIL1, TNF, NFKBIE, MAP3K7, TNFAIP3, BAG4, TONSL, TRAF2, NFKB2, FADD, BIRC3, BIRC2, TNFRSF1A, NFKBIA, TRADD, MAP2K4, MAP3K3, RALBP1, NFKBIB, IKBKG
BIOCARTA_GPCR_PATHWAY	29	-0.3278	0.409155	0.233517	4.3006e-05	0.000527224	GNB1, JUN, PRKACB, CALM2, CREB1, RAF1, PRKAR2A, PPP3CA, PRKAR1B, PRKAR2B, PPP3CC, GNAQ, PPP3CB, HRAS, FOS, CALM1, MAP2K1, PRKCB, MAPK3, NFATC3, PRKCA, PRKAR1A, NFATC1, CALM3, PLCG1, NFATC2, GNAS, RPS6KA3, ELK1
BIOCARTA_AT1R_PATHWAY	29	-0.156106	0.258604	0.06788	0.00141239	0.00478073	JUN, SHC1, MEF2D, SOS1, CALM2, ATF2, RAF1, MAP3K1, MEF2C, RAC1, PTK2B, PTK2, GNAQ, MAPK8, HRAS, PAK1, CALM1, MAP2K1, MEF2A, PRKCB, MAPK3, MAP2K4, PRKCA, GRB2, MAP2K2, CALM3, SRC, MAPK1, ELK1
BIOCARTA_EGF_PATHWAY	29	-0.206969	0.352265	0.0815547	0.00232848	0.00719108	JUN, JAK1, SHC1, SOS1, STAT1, STAT4, RAF1, PIK3CA, MAP3K1, PIK3R1, RASA1, SRF, MAPK8, HRAS, STAT2, STAT6, FOS, MAP2K1, PRKCB, MAPK3, MAP2K4, STAT5B, STAT5A, STAT3, PRKCA, GRB2, CSNK2A1, PLCG1, ELK1
REACTOME_INTERACTIONS_OF_VPR_WITH_HOST_CELLULAR_PROTEINS	29	0.290176	0.115594	0.492231	0.00310164	0.00903812	TPR, NUP133, RANBP2, NUP35, NUP210, KPNA1, NUP54, NUP155, NUP153, HMGA1, NUP43, NUPL2, POM121, NUP205, PSIP1, NUP188, NUP214, BANF1, AAAS, NUP107, NUP37, NUP93, NUP88, NUP85, SEH1L, NUP62, RAE1, NUP50, SLC25A5
PID_ERBB4_PATHWAY	29	-0.301092	0.47234	0.102508	0.00381831	0.0107508	PIK3CD, PIK3R3, SHC1, ADAM17, LRIG1, PIK3CB, PIK3CA, EREG, PRLR, PIK3R1, HBEGF, FYN, TAB2, NRG1, WWP1, JAK2, MDM2, NEDD4, MAPK3, WWOX, CBFA2T3, DLG4, NCOR1, ERBB2, STAT5B, STAT5A, GRB2, ITCH, MAPK1
PID_HDAC_CLASSII_PATHWAY	29	-0.180452	0.302579	0.0388452	0.0135926	0.0298904	GNB1, XPO1, RANBP2, SUMO1, HDAC4, HDAC11, BCL6, ANKRA2, MEF2C, HDAC3, NR3C1, TUBB2A, SRF, HDAC9, HDAC7, TUBA1B, NCOR2, RAN, GNG2, HSP90AA1, UBE2I, YWHAE, HDAC5, RFXANK, YWHAB, RANGAP1, HDAC10, BCOR, HDAC6
REACTOME_BMAL1_CLOCK_NPAS2_ACTIVATES_CIRCADIAN_EXPRESSION	29	0.276115	0.0584737	0.528403	0.0161885	0.034544	NCOA1, PER2, BHLHE40, TBL1XR1, CLOCK, HDAC3, NR3C1, SERPINE1, NAMPT, SMARCD3, TGS1, NCOA2, RXRA, ARNTL, CRY2, BHLHE41, ARNTL2, CRY1, CREBBP, PER1, NCOR1, MED1, NR1D1, DBP, NCOA6, NCOA3, EP300, PPARA, TBL1X
BIOCARTA_FAS_PATHWAY	29	0.0458739	0.008227	0.0895181	0.0201618	0.0417087	DFFB, DFFA, FAF1, JUN, LMNA, PARP1, CFLAR, CASP10, CASP8, PAK2, PTPN13, CASP6, CASP3, MAP3K1, LMNB1, DAXX, MAP3K7, PRKDC, RIPK2, SPTAN1, MAPK8, FAS, CASP7, FADD, PAK1, ARHGDIB, RB1, MAP2K4, LMNB2
KEGG_FRUCTOSE_AND_MANNOSE_METABOLISM	29	0.196145	0.0300106	0.33972	0.0216975	0.0442107	FPGT, PFKFB2, KHK, HK2, GMPPA, PFKFB4, GMPPB, HK3, GMDS, AKR1B1, TSTA3, FBP1, PHPT1, PFKP, PFKFB3, HK1, MTMR2, TPI1, PFKM, MTMR6, SORD, MPI, PMM2, ALDOA, FUK, ALDOC, PFKL, PMM1, MTMR1
SIG_CD40PATHWAYMAP	29	0.225357	0.0315355	0.392848	0.0230427	0.0466883	PIK3CD, TRAF5, GORASP1, PIK3CA, NFKB1, PIK3R1, DUSP1, MAPK9, NFKBIL1, MAPK14, MAPK13, NFKBIE, TONSL, TRAF2, MAPK8, NFKB2, TRAF6, MAPKAPK5, NFKBIA, TRAF3, MAPK8IP3, MAPK3, MAP2K4, MAP2K7, NFKBIB, CD40, MAPK1, MAPK12, IKBKG
BIOCARTA_PROTEASOME_PATHWAY	28	0.642097	0.380037	0.83352	2.44787e-05	0.000413366	PSMB2, PSMA5, PSMB4, PSMD14, PSMD6, RPN1, PSMB1, PSMA2, PSMC2, PSMB7, PSMA1, PSMC3, PSMB5, PSMA6, PSMC6, PSMA3, UBE3A, PSMA4, PSMB6, PSMD11, PSMB3, PSMD12, PSMD8, PSMC4, RPN2, PSMA7, UBA1, UBE2A
REACTOME_SIGNAL_TRANSDUCTION_BY_L1	28	-0.433394	0.571385	0.330243	8.85725e-05	0.000716512	RPS6KA1, ITGAV, ITGA9, AP2M1, CSNK2B, RPS6KA2, RAC1, FGFR1, CLTA, ITGB1, NRP1, AP2A2, RPS6KA4, PAK1, NCAM1, ITGA5, RPS6KA5, MAP2K1, MAPK3, CSNK2A2, AP2B1, CLTC, MAP2K2, AP2S1, AP2A1, CSNK2A1, MAPK1, RPS6KA3
BIOCARTA_IL1R_PATHWAY	28	0.679538	0.48284	0.825952	9.82705e-05	0.000755498	JUN, IL1R1, IL1A, IL1B, IL1RN, IRAK2, MYD88, IL1RAP, NFKB1, MAP3K1, TNF, MAPK14, MAP3K7, IKBKB, MAPK8, CHUK, TOLLIP, TRAF6, RELA, IRAK3, NFKBIA, MAP2K3, MAP3K14, MAP2K6, ECSIT, TGFB1, TAB1, IRAK1
KEGG_BASAL_TRANSCRIPTION_FACTORS	28	0.214972	0.051918	0.335716	0.00979503	0.0232847	TAF12, GTF2B, TAF13, TAF5L, GTF2E1, TAF9, TAF7, TAF11, TBPL1, TBP, GTF2IRD1, GTF2I, TAF6, GTF2E2, TAF2, TAF5, TAF10, GTF2H1, TAF6L, GTF2H3, GTF2F2, GTF2A1, GTF2A2, TAF4B, GTF2F1, TAF4, TAF1, TAF9B
REACTOME_PLC_BETA_MEDIATED_EVENTS	28	-0.220044	0.428361	0.0655111	0.0102221	0.0238296	PRKACB, GNAI3, PLA2G4A, ADCY3, CALM2, CREB1, PRKAR2A, GNAI2, PRKCD, ITPR3, PRKAR1B, PRKAR2B, PLCB3, ITPR2, ADCY6, PDE1B, ADCY4, CALM1, PLCB2, ADCY9, ADCY7, PRKCA, PRKAR1A, PRKACA, CALM3, PLCB1, PLCB4, MAPK1
REACTOME_IRON_UPTAKE_AND_TRANSPORT	27	-0.455306	0.558081	0.366709	2.65492e-05	0.000423226	ATP6V0B, FLVCR1, ATP6V1E2, STEAP3, CYBRD1, SLC40A1, ATP6V1A, TFRC, ABCG2, ATP6V0E1, ATP6V1F, ATP6V1B2, ATP6V1H, ATP6V0D2, ATP6V1C1, ATP6V1G1, FTH1, TCIRG1, ATP6V0A2, ATP6V1D, HMOX2, ATP6V0D1, SLC46A1, MCOLN1, FTL, ATP6V1E1, HMOX1
REACTOME_BIOSYNTHESIS_OF_THE_N_GLYCAN_PRECURSOR_DOLICHOL_LIPID_LINKED_OLIGOSACCHARIDE_LLO_AND_TRANSFER_TO_A_NASCENT_PROTEIN	27	0.347488	0.20462	0.514842	0.000111096	0.000780797	ALG6, ALG14, DPM3, GMPPA, GMPPB, RFT1, ALG3, PGM3, ALG2, DPM2, DOLK, DOLPP1, ALG8, ALG9, DPAGT1, ALG10, ALG10B, ALG5, ALG11, GNPNAT1, MPI, ALG1, PMM2, DPM1, PMM1, ALG12, ALG13
KEGG_CITRATE_CYCLE_TCA_CYCLE	27	0.414175	0.249158	0.60648	0.000213728	0.00120032	SDHB, SDHC, FH, MDH1, SUCLG1, IDH1, PDHB, SUCLG2, SDHA, OGDH, MDH2, DLD, ACO1, PC, DLAT, SDHD, CS, SUCLA2, PCK2, DLST, IDH3A, IDH2, ACLY, IDH3B, ACO2, PDHA1, IDH3G
REACTOME_PIP3_ACTIVATES_AKT_SIGNALING	27	-0.211668	0.2919	0.118534	0.000296564	0.00145464	MTOR, CASP9, THEM4, AKT3, CREB1, RICTOR, CDKN1A, FOXO3, MAPKAP1, PTEN, CHUK, BAD, RPS6KB2, CDKN1B, NR4A1, MDM2, FOXO1, AKT1, TSC2, MLST8, PDPK1, PHLPP1, AKT2, GSK3A, AKT1S1, TRIB3, FOXO4
PID_IL2_PI3K_PATHWAY	27	0.586169	0.36078	0.84658	0.000363949	0.00173798	MTOR, JAK1, SHC1, SOS1, PIK3CA, NFKB1, PIK3R1, FOXO3, RAC1, MYC, RPS6, UGCG, IL2RA, SGMS1, EIF3A, SMPD1, RELA, GAB2, PTPN11, HSP90AA1, AKT1, RPS6KB1, GRB2, BCL2, JAK3, BCL2L1, IL2RG
REACTOME_MAPK_TARGETS_NUCLEAR_EVENTS_MEDIATED_BY_MAP_KINASES	27	-0.259001	0.369988	0.163399	0.000456993	0.00209907	RPS6KA1, JUN, MAPKAPK2, ATF2, CREB1, DUSP7, MEF2C, PPP2CA, MAPK9, MAPK14, PPP2R5D, RPS6KA2, PPP2CB, MAPK8, PPP2R1B, ATF1, DUSP6, FOS, RPS6KA5, MEF2A, MAPK3, MAPK7, DUSP3, PPP2R1A, MAPK1, RPS6KA3, ELK1
REACTOME_TRANSPORT_TO_THE_GOLGI_AND_SUBSEQUENT_MODIFICATION	27	-0.165872	0.267226	0.0789191	0.000981264	0.00363634	MAN1C1, B4GALT2, MAN1A2, B4GALT3, PREB, MCFD2, MGAT4A, MGAT5, SEC13, B4GALT4, ST6GAL1, SEC31A, SEC24B, SEC24D, MAN2A1, SAR1B, MGAT4B, MGAT1, MANEA, MAN1A1, B4GALT1, SEC24C, SEC23A, MGAT2, FUT8, LMAN1, B4GALT5
PID_RETINOIC_ACID_PATHWAY	27	-0.256021	0.448074	0.0907291	0.0040041	0.011158	HDAC1, NCOA1, KAT2B, RBP1, CDK7, CCNH, HDAC3, RXRB, MAPK14, NCOA2, RXRA, MAPK8, CDK1, VDR, RARG, NCOR2, MNAT1, AKT1, CREBBP, MAPK3, RARA, PRKCA, PRKACA, NCOA3, NRIP1, MAPK1, EP300
PID_BARD1_PATHWAY	27	0.121508	0.0367012	0.220263	0.00752208	0.0188749	FANCL, BARD1, XRCC5, FANCD2, TOPBP1, ATR, UBE2D3, RAD50, NPM1, FANCE, PRKDC, NBN, FANCG, FANCC, FANCF, ATM, CDK2, FANCA, TP53, BRCA1, RBBP8, CCNE1, PCNA, CSTF1, UBE2L3, EWSR1, XRCC6
KEGG_TRYPTOPHAN_METABOLISM	26	1.13627	0.882622	1.32538	2.54509e-06	0.000293937	WARS2, ALDH9A1, KMO, HADHA, CYP1B1, HAAO, KYNU, AOX1, EHHADH, HADH, ALDH7A1, ACAT2, OGDH, IDO1, IDO2, ALDH1B1, ECHS1, CAT, ACAT1, ALDH2, WARS, ALDH3A2, AFMID, GCDH, IL4I1, MAOA
REACTOME_ASSOCIATION_OF_TRIC_CCT_WITH_TARGET_PROTEINS_DURING_BIOSYNTHESIS	26	0.503654	0.390298	0.587866	0.000109398	0.000780797	FBXO6, CCT3, CCT4, CCT7, FBXL5, FBXW7, CCT5, FBXO4, KIF13A, TCP1, FKBP9, CCT6A, FBXW2, FBXW5, AP3M1, FBXW4, CCT2, FBXL3, LONP2, KIFC3, SPHK1, NOP56, XRN2, ARFGEF2, CCT8, USP11
REACTOME_CHEMOKINE_RECEPTORS_BIND_CHEMOKINES	26	1.7302	1.02719	2.24872	0.000596141	0.00256435	CXCR4, CCL20, CX3CR1, XCR1, CCR1, CCR2, CCR5, CXCL6, CXCL1, PPBP, CXCL5, CXCL3, CXCL2, CXCL10, CXCL11, CXCL12, CXCR5, CCL22, CXCL16, CCL2, CCL7, CCL5, CCL3, CCL4, CCL3L3, CCR7
BIOCARTA_VEGF_PATHWAY	26	0.340459	0.14237	0.488115	0.00116343	0.00404217	EIF2B3, ARNT, SHC1, EIF2B4, VHL, PIK3CA, EIF2B5, PIK3R1, VEGFA, PIK3CG, PTK2, HRAS, PXN, EIF2B1, FLT1, HIF1A, EIF2S1, EIF2B2, PRKCB, EIF1, PRKCA, ELAVL1, EIF2S2, PLCG1, EIF1AX, EIF2S3
REACTOME_POTASSIUM_CHANNELS	26	-0.49035	0.781652	0.273777	0.00230265	0.00713163	GNB1, KCNAB2, GNG5, KCNC4, HCN3, KCNJ10, KCNAB1, KCNMB1, GABBR1, GNB2, KCNQ1, KCNJ11, KCNJ1, KCNJ5, KCNMB4, GNG2, KCNK13, KCNAB3, GNGT2, KCNJ2, GNG7, KCNK6, KCNN4, KCNC3, KCNJ15, KCND1
KEGG_PRION_DISEASES	26	0.407015	0.16002	0.58963	0.00284373	0.00849214	C1QA, C1QC, C1QB, PRKACB, LAMC1, IL1A, IL1B, EGR1, HSPA1A, FYN, C5, HSPA5, NOTCH1, STIP1, NCAM1, MAP2K1, MAPK3, CCL5, MAP2K2, PRKACA, BAX, PRNP, SOD1, MAPK1, PRKX, ELK1
REACTOME_TRANSPORT_OF_RIBONUCLEOPROTEINS_INTO_THE_HOST_NUCLEUS	26	0.303879	0.10394	0.452128	0.00384986	0.0107967	TPR, NUP133, RANBP2, NUP35, NUP210, KPNA1, NUP54, NUP155, NUP153, NUP43, NUPL2, POM121, NUP205, NUP188, NUP214, AAAS, NUP107, NUP37, NUP93, NUP88, KPNB1, NUP85, SEH1L, NUP62, RAE1, NUP50
REACTOME_PKB_MEDIATED_EVENTS	26	-0.100161	0.185768	0.037664	0.00564349	0.0148161	MTOR, PRKAB2, STRADB, CAB39, EIF4G1, EIF4E, PRKAA1, RHEB, PRKAG2, EIF4EBP1, RPS6, TSC1, PDE3B, PRKAG1, EIF4B, PRKAB1, CAB39L, PPM1A, TSC2, MLST8, EEF2K, RPS6KB1, STRADA, RPTOR, STK11, AKT2
REACTOME_NEP_NS2_INTERACTS_WITH_THE_CELLULAR_EXPORT_MACHINERY	26	0.283339	0.079525	0.434314	0.00708699	0.0180078	TPR, NUP133, XPO1, RANBP2, NUP35, NUP210, NUP54, NUP155, NUP153, NUP43, NUPL2, POM121, NUP205, NUP188, NUP214, AAAS, NUP107, NUP37, RAN, NUP93, NUP88, NUP85, SEH1L, NUP62, RAE1, NUP50
KEGG_RNA_POLYMERASE	26	0.334201	0.0874292	0.514051	0.00771836	0.0192338	POLR3C, POLR3GL, POLR1A, POLR1B, POLR2D, POLR2H, POLR2B, ZNRD1, POLR1C, POLR2J, POLR3D, POLR2K, POLR1E, POLR3A, POLR2L, POLR2G, POLR3B, POLR1D, POLR3K, POLR2C, POLR2A, POLR2E, POLR2I, POLR3F, POLR2F, POLR3H
PID_CD40_PATHWAY	25	0.959658	0.798786	1.14673	2.03136e-06	0.000275249	JUN, CBLB, NFKB1, MAP3K1, MAPK9, TDP2, MAPK14, TNFAIP3, MYC, TRAF1, TRAF2, MAPK8, TRAF6, RELA, BIRC3, BIRC2, NFKBIA, TRAF3, AKT1, MAP2K4, STAT5A, MAP3K14, JAK3, BCL2L1, CD40
PID_AR_NONGENOMIC_PATHWAY	25	-0.372297	0.465873	0.263224	7.30861e-06	0.000341588	GNB1, CDC42, GNAI3, CREB1, RAF1, GNAI2, PIK3CA, PIK3R1, RAC1, PTK2, HRAS, PLCB3, GNG2, FOS, AKT1, PLCB2, MAP2K1, MAPK3, PLCG2, PELP1, MAP2K2, PLCB1, SRC, PLCG1, MAPK1
BIOCARTA_HDAC_PATHWAY	25	-1.21917	1.45949	1.01165	2.10257e-05	0.000406997	MEF2D, CALM2, CAMK1, PIK3CA, PPP3CA, PIK3R1, MEF2C, MAPK14, PIK3CG, PPP3CC, PPP3CB, IGF1, CALM1, AKT1, IGF1R, MEF2A, MAPK7, HDAC5, MAP2K6, NFATC1, INSR, CALM3, NFATC2, CABIN1, YWHAH
REACTOME_SYNTHESIS_OF_PIPS_AT_THE_PLASMA_MEMBRANE	25	-0.465406	0.611668	0.340082	2.86782e-05	0.000444102	PIK3CD, PIK3R3, PIK3C2B, MTMR14, PIK3CB, PIK3CA, PI4K2B, PIK3R1, PIK3CG, PIP5K1B, PIP4K2A, PTEN, PI4K2A, PIK3C2A, INPPL1, MTMR6, INPP5K, PIK3R6, PIK3R5, PIP4K2B, PIP5K1C, SYNJ1, MTMR3, MTM1, MTMR1
PID_AMB2_NEUTROPHILS_PATHWAY	25	0.656792	0.493583	0.847616	5.93189e-05	0.000606098	FGR, RAP1A, RHOA, MST1, NFKB1, TNF, AGER, FYN, LYN, TLN1, PLAU, LRP1, RAP1B, SELPLG, HMGB1, AKT1, ITGAM, MMP2, ROCK1, ICAM1, PLAUR, HCK, SRC, MMP9, ITGB2
PID_HIF2PATHWAY	25	0.50344	0.317953	0.718858	7.6664e-05	0.000659554	SLC2A1, ARNT, EGLN1, EPAS1, BHLHE40, VHL, ABCG2, VEGFA, CITED2, SERPINE1, EIF3E, FXN, SIRT1, HIF1AN, ETS1, SLC11A2, SP1, FLT1, APEX1, MMP14, CREBBP, EGLN2, EP300, ELK1, PGK1
REACTOME_SEMA4D_IN_SEMAPHORIN_SIGNALING	25	0.620935	0.392815	0.886313	0.00016391	0.000984826	CDC42, RHOC, ARHGEF11, PTPRC, ROCK2, RHOB, PLXNB1, RHOA, RAC1, LIMK1, MET, CD72, SEMA4D, RHOG, ARHGEF12, MYL6, MYH11, ERBB2, MYL12B, ROCK1, ARHGAP35, RRAS, LIMK2, MYH9, RAC2
REACTOME_POST_TRANSLATIONAL_MODIFICATION_SYNTHESIS_OF_GPI_ANCHORED_PROTEINS	25	0.254849	0.13944	0.389955	0.000544296	0.00239115	PIGV, PIGK, DPM3, PIGM, PIGC, PIGF, PGAP1, PIGX, PIGG, GPAA1, PIGO, DPM2, PIGH, PIGB, PIGQ, PIGL, PIGS, PIGW, PIGN, PLAUR, PIGU, PIGT, DPM1, PIGP, PIGA
BIOCARTA_RACCYCD_PATHWAY	25	0.117955	0.0643211	0.163973	0.00113362	0.00400274	RAF1, RHOA, PIK3CA, NFKB1, PIK3R1, CDKN1A, RAC1, CDK6, IKBKB, CHUK, HRAS, RELA, CCND1, PAK1, CDKN1B, CDK2, CDK4, RB1, TFDP1, NFKBIA, AKT1, MAPK3, CCNE1, MAPK1, IKBKG
REACTOME_GLYCOSPHINGOLIPID_METABOLISM	25	-0.22525	0.392241	0.0822244	0.00517442	0.0138838	GBA, SMPD4, SUMF1, GLB1, HEXB, ARSB, ARSK, GM2A, NEU1, SMPD2, SUMF2, ASAH1, GBA2, UGCG, PSAP, SMPD1, NEU3, GALC, HEXA, ARSG, CTSA, CERK, ARSA, STS, GLA
PID_NETRIN_PATHWAY	25	0.208715	0.0559358	0.386651	0.0100213	0.0235641	CDC42, RHOA, NCK1, PIK3CA, TRIO, MYO10, PIK3R1, FYN, RAC1, ELMO1, WASL, PTK2, DAPK1, UNC5B, DOCK1, PAK1, AGAP2, MAP2K1, MAPK3, BCAR1, PITPNA, MAP2K2, SRC, PLCG1, MAPK1
REACTOME_RNA_POL_III_TRANSCRIPTION_INITIATION_FROM_TYPE_3_PROMOTER	25	0.206591	0.053367	0.386051	0.0109845	0.0251739	POLR3C, POLR3GL, POU2F1, POLR2H, POLR1C, TBP, POLR3D, BRF2, POLR2K, SNAPC3, SNAPC4, POLR3A, POLR2L, ZNF143, POLR3B, POLR1D, SNAPC1, SNAPC5, POLR3K, POLR3E, POLR2E, SNAPC2, POLR3F, POLR2F, POLR3H
REACTOME_PHOSPHOLIPASE_C_MEDIATED_CASCADE	24	-0.465127	0.624074	0.349664	2.22947e-05	0.000411115	PRKACB, ADCY3, PRKCE, CALM2, CREB1, PRKAR2A, PRKCD, ITPR3, PRKAR1B, PRKAR2B, FGFR1, ITPR2, ADCY6, PDE1B, KL, ADCY4, CALM1, ADCY9, ADCY7, PRKCA, PRKAR1A, PRKACA, CALM3, PLCG1
REACTOME_CYTOSOLIC_TRNA_AMINOACYLATION	24	1.0687	0.765025	1.28998	3.04933e-05	0.000452952	YARS, SARS, EPRS, DARS, FARSB, QARS, AIMP1, TARS, HARS, LARS, RARS, EEF1E1, VARS, AIMP2, GARS, IARS, PPA1, CARS, MARS, WARS, AARS, KARS, NARS, FARSA
SIG_REGULATION_OF_THE_ACTIN_CYTOSKELETON_BY_RHO_GTPASES	24	0.608855	0.448916	0.727821	4.31787e-05	0.000527224	CDC42, ROCK2, ACTR2, ACTR3, MYLK, PFN2, PAK2, WASF1, FSCN1, LIMK1, WASL, GDI2, CFL1, PAK1, CFL2, AKT1, PFN1, ACTG1, ROCK1, PAK4, VASP, RPS4X, FLNA, GDI1
REACTOME_AQUAPORIN_MEDIATED_TRANSPORT	24	-0.51594	0.673245	0.400522	5.54397e-05	0.000583773	GNB1, PRKACB, GNG5, ADCY3, PRKAR2A, GNB4, PRKAR1B, GNB2, PRKAR2B, AQP3, RAB11FIP2, ADCY6, ADCY4, GNG2, GNB5, AQP9, RAB11A, ADCY9, ADCY7, GNGT2, PRKAR1A, GNG7, PRKACA, GNAS
REACTOME_PERK_REGULATED_GENE_EXPRESSION	24	0.574313	0.300794	0.777047	0.000582818	0.0025271	ATF6, ATF3, EIF2AK3, EXOSC7, EXOSC9, DCP2, NFYA, EXOSC4, EXOSC3, HSPA5, EXOSC2, EXOSC1, DDIT3, NFYB, EXOSC8, DIS3, EIF2S1, PARN, HERPUD1, EXOSC6, CCL2, KHSRP, EXOSC5, ATF4
PID_CDC42_REG_PATHWAY	24	-0.158971	0.258172	0.0869453	0.00060579	0.00259257	CDC42, BCAR3, VAV3, ITSN2, DOCK10, FARP2, APC, VAV2, DNMBP, ARHGAP1, RACGAP1, SPATA13, ARHGEF7, ARHGAP17, GIT1, NME1, ARHGDIA, RALBP1, DOCK6, PLCG1, ITSN1, ARHGEF9, DOCK11, ARHGEF6
PID_MYC_PATHWAY	24	0.219371	0.104723	0.303328	0.000736137	0.00295545	ZBTB17, TAF12, PPP2R5A, SUPT7L, GSK3B, RUVBL1, ACTL6A, PAK2, FBXW7, SKP2, TAF9, PPP2CA, SUPT3H, TRRAP, HBP1, MYC, TAF10, KAT5, MAX, PML, AXIN1, KAT2A, PIN1, RUVBL2
KEGG_ALDOSTERONE_REGULATED_SODIUM_REABSORPTION	24	-0.55131	0.850432	0.330652	0.000759521	0.00302691	PIK3CD, PIK3R3, ATP1A1, ATP1B1, HSD11B1, PIK3CB, ATP1B3, PIK3CA, PIK3R1, SGK1, PIK3CG, KCNJ1, KRAS, IGF1, IRS2, SLC9A3R2, PDPK1, PRKCB, MAPK3, PIK3R5, PRKCA, NEDD4L, INSR, MAPK1
PID_SYNDECAN_4_PATHWAY	24	1.00123	0.627734	1.2764	0.000772225	0.00306025	CXCR4, TFPI, FZD7, FN1, RHOA, PRKCD, RAC1, FGFR1, SDCBP, PTK2, TNC, ITGB1, CXCL12, ADAM12, ITGA5, ACTN1, THBS1, NUDT16L1, CCL5, PRKCA, DNM2, GIPC1, SDC4, MMP9
ST_GAQ_PATHWAY	24	0.518276	0.234435	0.726353	0.000862322	0.00334337	ITPKB, AKT3, ITPR1, DAG1, PIK3CB, PLD1, NFKB1, NFKBIL1, CFB, ITPR3, NFKBIE, TONSL, GNAQ, NFKB2, ITPR2, NFKBIA, AKT1, PDPK1, PLD2, NFKBIB, AKT2, PLD3, PHKA2, IKBKG
REACTOME_MUSCLE_CONTRACTION	24	0.559017	0.24909	0.789609	0.000983996	0.00363634	TPM3, TNNT2, CALM2, NEB, MYLK, ITGB5, CALD1, SORBS3, TPM2, TLN1, VIM, VCL, ACTA2, TNNI2, MYL6B, MYL6, CALM1, TPM1, MYH11, MYH3, MYL12B, TPM4, CALM3, TNNT1
REACTOME_THE_ROLE_OF_NEF_IN_HIV1_REPLICATION_AND_DISEASE_PATHOGENESIS	24	-0.26276	0.440794	0.13259	0.00112658	0.00399087	ARF1, CD28, AP2M1, PAK2, DOCK2, HLA-K, HLA-A, FYN, RAC1, ELMO1, AP1S1, ATP6V1H, AP2A2, PACS1, CD4, B2M, AP1G1, AP2B1, AP1M1, AP2S1, AP2A1, HCK, AP1B1, AP1S2
PID_AURORA_A_PATHWAY	24	0.113783	0.0356002	0.170782	0.00473815	0.0129049	AURKAIP1, GADD45A, GSK3B, TACC3, RASA1, PPP2R5D, TACC1, TDRD7, CKAP5, PAK1, MDM2, RAN, ARHGEF7, NFKBIA, AKT1, TP53, NDEL1, GIT1, BRCA1, OAZ1, FZR1, PRKACA, CDC25B, AURKA
PID_P38_MKK3_6PATHWAY	24	-0.204908	0.384011	0.0734877	0.00592268	0.0153593	MAP3K6, GADD45A, MAP3K1, MAPK14, MAP3K7, MAP3K5, TAB2, MAP3K4, RAC1, CCM2, GADD45G, TXN, TRAF2, TRAF6, ATM, TAOK3, TAOK2, MAP2K3, TAOK1, MAP3K3, MAP2K6, GADD45B, MAP3K10, TAB1
REACTOME_REGULATION_OF_GLUCOKINASE_BY_GLUCOKINASE_REGULATORY_PROTEIN	24	0.262941	0.0667405	0.407253	0.00971971	0.0232069	TPR, NUP133, RANBP2, NUP35, NUP210, NUP54, NUP155, NUP153, NUP43, NUPL2, POM121, NUP205, NUP188, NUP214, AAAS, NUP107, NUP37, NUP93, NUP88, NUP85, SEH1L, NUP62, RAE1, NUP50
REACTOME_EXTENSION_OF_TELOMERES	24	0.20221	0.0440544	0.317004	0.0113546	0.0259124	RPA2, RUVBL1, RFC4, NHP2, PRIM2, RPA3, POLD2, RFC2, FEN1, POLA2, POLD4, POLD3, PRIM1, RFC5, POLE, RFC3, RPA1, WRAP53, LIG1, RUVBL2, POLD1, PCNA, POLA1, DKC1
REACTOME_NUCLEAR_SIGNALING_BY_ERBB4	24	-0.556064	1.10018	0.151896	0.0171534	0.0360354	APH1A, NCSTN, PSEN2, ADAM17, EREG, PRLR, SKP1, HBEGF, TAB2, CUL1, NRG1, JAK2, CXCL12, BTRC, PSEN1, APH1B, SH2B1, WWOX, NCOR1, STAT5B, STAT5A, PSENEN, S100B, RBX1
BIOCARTA_CREB_PATHWAY	23	-0.385271	0.466197	0.290559	5.96801e-06	0.000341588	RPS6KA1, PRKACB, SOS1, CREB1, PRKAR2A, PIK3CA, CAMK2D, PIK3R1, MAPK14, PRKAR1B, RAC1, PRKAR2B, CAMK2G, HRAS, RPS6KA5, AKT1, PRKCB, MAPK3, PRKCA, PRKAR1A, GRB2, GNAS, MAPK1
PID_ALPHA_SYNUCLEIN_PATHWAY	23	0.340017	0.26579	0.427129	1.35601e-05	0.000373375	PARK7, FGR, PRKCD, PLD1, SNCA, PPP2R5D, FYN, PTK2B, LYN, SYK, TOR1A, GRK5, BAD, PLCB2, STUB1, MAPK3, PLD2, CSNK2A1, FKBP1A, HCK, SRC, UBE2L3, MAPK1
REACTOME_REGULATION_OF_WATER_BALANCE_BY_RENAL_AQUAPORINS	23	-0.711609	0.872084	0.574005	2.40243e-05	0.000413366	GNB1, PRKACB, GNG5, ADCY3, PRKAR2A, GNB4, PRKAR1B, GNB2, PRKAR2B, AQP3, RAB11FIP2, ADCY6, ADCY4, GNG2, GNB5, RAB11A, ADCY9, ADCY7, GNGT2, PRKAR1A, GNG7, PRKACA, GNAS
BIOCARTA_GLEEVEC_PATHWAY	23	-0.230017	0.332406	0.142185	0.000130281	0.00085269	JUN, SOS1, STAT1, RAF1, PIK3CA, MAP3K1, PIK3R1, PIK3CG, MYC, JAK2, MAPK8, HRAS, BAD, FOS, AKT1, MAP2K1, MAPK3, MAP2K4, STAT5B, STAT5A, GRB2, CRKL, BCR
PID_NFKAPPAB_CANONICAL_PATHWAY	23	0.387014	0.237283	0.56196	0.000148437	0.000930094	BCL10, XPO1, NFKB1, UBE2D3, TNF, TNFAIP3, SSPO, IKBKB, RIPK2, CHUK, TRAF6, RELA, BIRC2, ATM, ERC1, TNFRSF1A, RAN, NFKBIA, NOD2, CYLD, PRKCA, MALT1, IKBKG
SA_B_CELL_RECEPTOR_COMPLEXES	23	-0.257624	0.365791	0.130853	0.000341214	0.00165123	RPS6KA1, JUN, VAV3, SHC1, SOS1, ATF2, MAP3K1, RAC1, LYN, SYK, VAV2, BLNK, HRAS, FOS, MAP2K1, MAPK8IP3, MAPK3, GRB2, VAV1, MAPK1, BCR, RPS6KA3, ELK1
PID_ARF6_PATHWAY	23	-0.38391	0.531944	0.210301	0.000368414	0.00175158	IQSEC1, NCK1, ACAP2, ARAP2, FBXO8, ADRB2, IPCEF1, ADAP1, CYTH3, HGF, MET, KIF13B, GNAQ, ARRB1, PXN, ARF6, ARRB2, ACAP1, GIT1, GNA11, GNA15, CYTH2, SRC
REACTOME_SMAD2_SMAD3_SMAD4_HETEROTRIMER_REGULATES_TRANSCRIPTION	23	0.34239	0.187148	0.52293	0.000967432	0.00360377	HDAC1, RPS27A, CCNT2, CCNC, SERPINE1, MYC, CDKN2B, CDK9, MEN1, CCNT1, SP1, CDK8, TFDP1, SMAD3, E2F4, TGIF1, SMAD2, SMAD7, SMAD4, JUNB, UBA52, TGIF2, RBL1
BIOCARTA_WNT_PATHWAY	23	0.347851	0.178933	0.492825	0.00116167	0.00404217	DVL1, HDAC1, CTNNB1, GSK3B, CTBP1, APC, PPP2CA, CSNK1A1, PPARD, MAP3K7, FZD1, MYC, TLE1, FRAT1, BTRC, CCND1, AXIN1, CREBBP, NLK, CSNK1D, SMAD4, CSNK2A1, TAB1
BIOCARTA_NFKB_PATHWAY	23	0.387146	0.196063	0.609906	0.00234809	0.00721138	TNFRSF1B, IL1R1, IL1A, MYD88, NFKB1, MAP3K1, RIPK1, TNF, MAP3K7, TNFAIP3, IKBKB, TLR4, CHUK, TRAF6, RELA, FADD, TNFRSF1A, NFKBIA, TRADD, MAP3K14, TAB1, IRAK1, IKBKG
REACTOME_ENDOSOMAL_SORTING_COMPLEX_REQUIRED_FOR_TRANSPORT_ESCRT	23	0.143102	0.0559745	0.245284	0.0033591	0.00965852	RPS27A, CHMP3, STAM2, CHMP2B, VTA1, VPS37A, CHMP7, VPS28, CHMP5, STAM, TSG101, VPS37C, VPS37B, VPS36, VPS4A, VPS25, SNF8, CHMP6, HGS, VPS4B, UBA52, CHMP2A, CHMP4B
REACTOME_SIGNALING_BY_ROBO_RECEPTOR	23	0.574887	0.198308	1.01124	0.00620524	0.0159774	CDC42, CAP1, ABL2, SRGAP2, ENAH, SOS1, NCK2, CLASP1, SRGAP3, NCK1, PFN2, PAK2, SLIT2, RAC1, ABL1, PAK1, ROBO3, SRGAP1, SOS2, EVL, PFN1, PAK4, VASP
PID_AURORA_B_PATHWAY	23	-0.161582	0.259236	0.0476273	0.00672707	0.0171984	STMN1, EVI5, CUL3, NCL, RHOA, MYLK, SMC4, NSUN2, RASA1, NPM1, PPP2R5D, TACC1, KLHL9, SMC2, VIM, INCENP, NCAPD2, RACGAP1, CBX5, PPP1CC, PEBP1, PSMA3, AURKA
PID_NECTIN_PATHWAY	23	0.357716	0.118669	0.636164	0.00801639	0.0198384	CDC42, RAP1A, F11R, ITGAV, FARP2, CTNNB1, PIK3CA, PIK3R1, CTNNA1, PDGFRB, RAC1, PTK2, TLN1, RAPGEF1, VAV2, RAP1B, IQGAP1, CRK, PTPRM, PIP5K1C, PVR, SRC, PDGFB
REACTOME_PROCESSING_OF_CAPPED_INTRONLESS_PRE_MRNA	23	0.208724	0.0594055	0.384068	0.0101047	0.0236812	LSM10, SNRPE, CPSF3, SNRPG, NCBP2, SLBP, LSM11, CPSF1, NCBP1, CSTF3, CLP1, CPSF7, PCF11, SNRPF, PABPN1, CPSF2, PAPOLA, NUDT21, ZNF473, SNRPB, CSTF1, SNRPD3, CSTF2
PID_HNF3A_PATHWAY	23	-0.487984	0.810664	0.112757	0.013573	0.0298904	JUN, NFIA, POU2F1, CDKN1B, SP1, FOS, SERPINA1, CREBBP, VTN, BRCA1, NFIC, NCOA3, CEBPB, NRIP1, ATP5J, SOD1, PRDM15, NDUFV3, COL18A1, XBP1, AP1B1, PISD, EP300
PID_IL8_CXCR1_PATHWAY	23	-0.179864	0.306199	0.0319717	0.0166572	0.0353353	GNB1, FGR, PRKCE, RAB5A, GNAI2, PLD1, PIK3CG, LYN, DNM1, PLCB3, ARRB1, CBL, GNG2, AKT1, PLCB2, PDPK1, PRKCB, ARRB2, PIK3R6, PRKCA, GNA15, PLCB1, HCK
REACTOME_GLUCONEOGENESIS	23	0.48984	0.0824233	0.839818	0.0199189	0.0412851	ENO1, PRKACB, MDH1, SLC25A12, MDH2, SLC25A13, FBP1, PGAM1, GOT1, PC, GAPDH, TPI1, ENO2, PCK2, ALDOA, GOT2, SLC25A11, ENO3, ALDOC, PRKACA, GPI, SLC25A1, PGK1
REACTOME_G_ALPHA_Z_SIGNALLING_EVENTS	22	-0.641786	0.757938	0.557616	7.87796e-06	0.000341588	GNB1, GNG5, GNAI3, ADCY3, PRKCE, GNAI2, PRKCD, GNB4, GNB2, ADCY6, ADCY4, GNG2, PRKCH, GNB5, ADCY9, PRKCB, ADCY7, GNGT2, PRKCA, GNG7, GNAS, RGS19
REACTOME_DAG_AND_IP3_SIGNALING	22	-0.352575	0.498402	0.24714	3.22484e-05	0.00045399	PRKACB, ADCY3, PRKCE, CALM2, CREB1, PRKAR2A, PRKCD, ITPR3, PRKAR1B, PRKAR2B, ITPR2, ADCY6, PDE1B, ADCY4, CALM1, ADCY9, ADCY7, PRKCA, PRKAR1A, PRKACA, CALM3, PLCG1
BIOCARTA_TPO_PATHWAY	22	-0.263543	0.396676	0.16647	8.45912e-05	0.000702822	JUN, SHC1, SOS1, STAT1, RAF1, PIK3CA, PIK3R1, RASA1, PIK3CG, JAK2, HRAS, FOS, MAP2K1, PRKCB, MAPK3, STAT5B, STAT5A, STAT3, PRKCA, GRB2, CSNK2A1, PLCG1
PID_IL23_PATHWAY	22	0.858456	0.496802	1.1214	0.000222311	0.00123072	IL1B, STAT1, STAT4, PIK3CA, CXCL1, NFKB1, PIK3R1, TNF, JAK2, RELA, IL18, CD4, IL23A, NFKBIA, CCL2, STAT5A, STAT3, ITGA3, MPO, SOCS3, TYK2, IL12RB1
BIOCARTA_CHEMICAL_PATHWAY	22	0.28205	0.160411	0.370565	0.000229092	0.00124168	CASP9, PARP1, STAT1, CASP6, CASP3, CYCS, PTK2, TLN1, CASP7, BAD, ATM, APAF1, PXN, EIF2S1, AKT1, PRKCB, TP53, PRKCA, BCL2, BAX, BCL2L1, BID
BIOCARTA_CERAMIDE_PATHWAY	22	0.169399	0.0782058	0.235631	0.00050261	0.0022607	CASP8, RAF1, NFKB1, MAP3K1, RIPK1, CYCS, NSMAF, TRAF2, MAPK8, SMPD1, BAD, RELA, FADD, TNFRSF1A, MAP2K1, MAPK3, TRADD, MAP2K4, BCL2, BAX, MAPK1, AIFM1
REACTOME_TAK1_ACTIVATES_NFKB_BY_PHOSPHORYLATION_AND_ACTIVATION_OF_IKKS_COMPLEX	22	0.373626	0.175877	0.516814	0.000607484	0.00259257	S100A12, IRAK2, AGER, MAP3K7, TAB2, NOD1, IKBKB, RIPK2, CHUK, NFKB2, TRAF6, RELA, HMGB1, NFKBIA, NOD2, NFKBIB, APP, S100B, TAB1, TAB3, IRAK1, IKBKG
REACTOME_NUCLEAR_EVENTS_KINASE_AND_TRANSCRIPTION_FACTOR_ACTIVATION	22	-0.246333	0.358323	0.164818	0.000625486	0.00263671	RPS6KA1, MAPKAPK2, CREB1, DUSP7, MEF2C, PPP2CA, MAPK14, PPP2R5D, RPS6KA2, PPP2CB, PPP2R1B, ATF1, DUSP6, RPS6KA5, MEF2A, MAPK3, MAPK7, DUSP3, PPP2R1A, MAPK1, RPS6KA3, ELK1
REACTOME_O_LINKED_GLYCOSYLATION_OF_MUCINS	22	-0.555544	0.798335	0.377974	0.000800586	0.00315576	ST6GALNAC3, GALNT2, B3GNT2, GALNT3, B3GNT7, B3GNT5, ST6GAL1, GALNT7, GALNT10, C1GALT1, GALNT11, ST3GAL1, GCNT1, ST6GALNAC4, GALNT6, ST3GAL2, ST6GALNAC2, B3GNTL1, GALNT1, B3GNT8, B4GALT5, C1GALT1C1
ST_INTERLEUKIN_4_PATHWAY	22	0.364102	0.146364	0.522989	0.00154509	0.00509083	JAK1, SHC1, AKT3, SOS1, INPP5D, CISH, PIK3CA, JAK2, IARS, STAT6, SOS2, PPP1R13B, AKT1, IL4R, RPS6KB1, GRB2, TYK2, JAK3, AKT2, SRC, IL2RG, IL13RA1
PID_IL3_PATHWAY	22	-0.176303	0.3035	0.0834439	0.00185072	0.00597077	HDAC1, PRKACB, SHC1, SRP9, INPP5D, CISH, PIK3CA, PIK3R1, PIM1, YWHAG, YWHAZ, JAK2, GAB2, PTPN11, STAT5B, STAT5A, GRB2, PRKACA, BCL2L1, CEBPB, OSM, CSF2RB
BIOCARTA_ECM_PATHWAY	22	0.322608	0.122389	0.467944	0.00254075	0.00769321	SHC1, RAF1, RHOA, MYLK, PIK3CA, PIK3R1, DIAPH1, FYN, PIK3CG, PTK2, TLN1, GSN, ITGB1, HRAS, PXN, ARHGAP5, MAP2K1, MAPK3, PFN1, ROCK1, SRC, MAPK1
KEGG_GLYCOSYLPHOSPHATIDYLINOSITOL_GPI_ANCHOR_BIOSYNTHESIS	22	0.185107	0.0679437	0.269772	0.00270878	0.00815891	PIGV, PIGK, PIGM, PIGC, PIGF, PGAP1, PIGX, PIGG, GPAA1, PIGO, DPM2, PIGH, PIGB, PIGQ, PIGL, PIGS, PIGW, PIGN, PIGU, PIGT, PIGP, PIGA
REACTOME_RNA_POL_III_TRANSCRIPTION_INITIATION_FROM_TYPE_2_PROMOTER	22	0.256685	0.0543418	0.402258	0.0119858	0.0270679	POLR3C, POLR3GL, GTF3C2, GTF3C3, POLR2H, POLR1C, TBP, POLR3D, POLR2K, GTF3C4, GTF3C5, POLR3A, POLR2L, POLR3B, POLR1D, BRF1, POLR3K, POLR3E, POLR2E, POLR3F, POLR2F, POLR3H
BIOCARTA_EIF4_PATHWAY	22	-0.15048	0.31971	0.0271215	0.0213	0.0438125	MTOR, EIF4G3, MKNK1, PIK3CA, EIF4G1, EIF4A2, EIF4E, PIK3R1, MAPK14, EIF4EBP1, PABPC1, PTEN, EIF4G2, AKT1, PDPK1, PRKCB, MAPK3, EIF4A1, PDK2, RPS6KB1, PRKCA, MAPK1
KEGG_THYROID_CANCER	22	0.296776	0.0422882	0.483593	0.0238381	0.0479415	NRAS, TPM3, TPR, PAX8, PPARG, CTNNB1, TFG, RXRB, BRAF, MYC, RXRA, NCOA4, CCDC6, TCF7L2, HRAS, CCND1, KRAS, MAP2K1, MAPK3, TP53, MAP2K2, MAPK1
REACTOME_REGULATION_OF_INSULIN_SECRETION_BY_GLUCAGON_LIKE_PEPTIDE1	21	-0.650748	0.757077	0.525818	1.65332e-05	0.000373375	GNB1, PRKACB, GNG5, RAP1A, PRKAR2A, GNB4, ITPR3, PRKAR1B, GNB2, PRKAR2B, ITPR2, ADCY6, RAP1B, GNG2, GNB5, IQGAP1, GNGT2, PRKAR1A, GNG7, PRKACA, GNAS
ST_GRANULE_CELL_SURVIVAL_PATHWAY	21	-0.44053	0.582291	0.319539	3.09211e-05	0.000452952	EPHB2, JUN, PARP1, ITPKB, CREB1, DAG1, CXCL2, CASP3, APC, MAPK9, CREB5, ASAH1, CREB3, GNAQ, MAPK8, FOS, MAPK8IP3, MAP2K4, MAP2K7, MAPK1, CERK
BIOCARTA_GH_PATHWAY	21	-0.280947	0.36223	0.185721	3.42585e-05	0.000463663	RPS6KA1, SHC1, SOS1, RAF1, PIK3CA, PIK3R1, SRF, PIK3CG, JAK2, HRAS, PTPN6, MAP2K1, PRKCB, MAPK3, STAT5B, STAT5A, PRKCA, GRB2, INSR, PLCG1, MAPK1
KEGG_ALANINE_ASPARTATE_AND_GLUTAMATE_METABOLISM	21	0.549607	0.406976	0.715816	0.000126674	0.00085269	ALDH4A1, GLUL, ADSS, CAD, GFPT1, GLS, NIT2, PPAT, ALDH5A1, DDO, ASL, ASS1, GLUD1, GOT1, ADSSL1, ABAT, GPT2, GOT2, IL4I1, ADSL, GLUD2
BIOCARTA_BAD_PATHWAY	21	-0.715036	0.896232	0.503903	0.000164856	0.000984826	RPS6KA1, PRKACB, PRKAR2A, PIK3CA, PIK3R1, PRKAR1B, PIK3CG, PRKAR2B, BAD, KITLG, IGF1, AKT1, IGF1R, MAPK3, PRKAR1A, BCL2, BAX, BCL2L1, MAPK1, YWHAH, CSF2RB
KEGG_PROTEIN_EXPORT	21	0.34781	0.202449	0.5191	0.000291721	0.00144395	SRP9, SPCS1, SEC61A1, SRPRB, SEC62, SRP72, SPCS3, SRP19, SEC63, SEC61G, IMMP2L, SEC61B, HSPA5, SEC61A2, SPCS2, OXA1L, SRP54, SRP14, SEC11A, SRP68, SEC11C
REACTOME_PLATELET_AGGREGATION_PLUG_FORMATION	21	0.849034	0.573513	1.17116	0.000528866	0.00234955	RAP1A, SHC1, SOS1, FN1, PTK2, TLN1, SYK, APBB1IP, RASGRP2, VWF, RAP1B, AKT1, RASGRP1, CSK, PDPK1, BCAR1, CRK, GP1BA, GRB2, SRC, PTPN1
REACTOME_ACTIVATION_OF_GENES_BY_ATF4	21	0.52885	0.30604	0.788324	0.000645386	0.00266007	ATF6, ATF3, EXOSC7, EXOSC9, DCP2, NFYA, EXOSC4, EXOSC3, EXOSC2, EXOSC1, DDIT3, NFYB, EXOSC8, DIS3, PARN, HERPUD1, EXOSC6, CCL2, KHSRP, EXOSC5, ATF4
PID_IL2_STAT5_PATHWAY	21	0.654271	0.415072	0.932863	0.000689518	0.00280991	JAK1, SHC1, SOS1, PIK3CA, PIK3R1, CCND3, CDK6, MYC, IL2RA, GAB2, CCND2, SP1, PTPN11, ELF1, STAT5B, STAT5A, GRB2, BCL2, JAK3, BCL2L1, IL2RG
REACTOME_MITOCHONDRIAL_TRNA_AMINOACYLATION	21	0.412636	0.237514	0.618928	0.000773533	0.00306025	PARS2, WARS2, TARS2, DARS2, IARS2, MARS2, LARS2, QARS, PPA2, HARS2, FARS2, VARS2, AARS2, RARS2, GARS, NARS2, YARS2, CARS2, EARS2, KARS, SARS2
REACTOME_REGULATORY_RNA_PATHWAYS	21	0.156796	0.0812353	0.245914	0.000856365	0.00333921	POLR2D, POLR2H, POLR2B, DROSHA, XPO5, POLR2J, POLR2K, POLR2L, POLR2G, TARBP2, RAN, DICER1, TNRC6A, POLR2C, POLR2A, TNRC6C, POLR2E, POLR2I, DGCR8, POLR2F, TNRC6B
KEGG_GALACTOSE_METABOLISM	21	0.315319	0.166116	0.490577	0.00135068	0.00458976	GALE, B4GALT2, PGM1, UGP2, HK2, GLB1, PGM2, HK3, AKR1B1, MGAM, B4GALT1, GALT, PFKP, HK1, PFKM, GANC, GALK2, GALK1, GAA, PFKL, GLA
REACTOME_RNA_POL_I_TRANSCRIPTION_INITIATION	21	0.193497	0.0837278	0.286699	0.00145129	0.00486483	TAF1A, TAF1B, POLR1A, POLR1B, ERCC3, KAT2B, POLR2H, CDK7, CCNH, EHMT2, POLR1C, POLR2K, ERCC6, GTF2H1, GTF2H3, POLR1D, MNAT1, RRN3, TAF1C, UBTF, ERCC2
PID_LIS1_PATHWAY	21	0.110024	0.0453348	0.16494	0.00161672	0.00531069	CDC42, NUDC, LRP8, RHOA, LRPAP1, PPP2R5D, PLA2G7, KATNA1, DYNLT1, RAC1, CDK5, ABL1, PAFAH1B2, CLIP1, DYNC1H1, IQGAP1, YWHAE, PAFAH1B1, NDEL1, PAFAH1B3, CSNK2A1
REACTOME_ANTIGEN_PRESENTATION_FOLDING_ASSEMBLY_AND_PEPTIDE_LOADING_OF_CLASS_I_MHC	21	0.358705	0.156019	0.531026	0.00197679	0.00632108	SEC13, SEC31A, SEC24B, SEC24D, ERAP1, SAR1B, CANX, HLA-F, HLA-G, HLA-K, HLA-A, HLA-C, HLA-B, TAP2, TAP1, HSPA5, SEC24C, SEC23A, PDIA3, B2M, CALR
PID_TOLL_ENDOGENOUS_PATHWAY	21	0.351238	0.163995	0.571024	0.0022679	0.00706831	S100A9, S100A8, HSPD1, IRAK2, MYD88, RHOA, TLR1, TLR6, TLR2, VCAN, CD14, IKBKB, LY96, TLR4, CHUK, TIRAP, IRAK4, HMGB1, TICAM1, IRAK1, IKBKG
REACTOME_PREFOLDIN_MEDIATED_TRANSFER_OF_SUBSTRATE_TO_CCT_TRIC	21	0.623686	0.28091	1.02483	0.00360255	0.0102229	CCT3, PFDN2, CCT4, CCT7, TUBA4A, CCT5, PFDN1, TUBB2A, PFDN6, TCP1, ACTB, CCT6A, TUBB4B, TUBA1A, TUBA1C, PFDN5, CCT2, TUBB6, PFDN4, CCT8, VBP1
REACTOME_RECYCLING_PATHWAY_OF_L1	21	-0.161944	0.284244	0.0575888	0.00699363	0.0178379	RPS6KA1, AP2M1, EZR, RPS6KA2, DPYSL2, CLTA, DNM1, AP2A2, RPS6KA4, RDX, NUMB, RPS6KA5, AP2B1, CLTC, DNM2, AP2S1, AP2A1, SRC, MAPK1, RPS6KA3, MSN
ST_WNT_BETA_CATENIN_PATHWAY	21	-0.148723	0.277468	0.0389813	0.0116635	0.0263951	DVL1, AKT3, RPSA, CTNNB1, GSK3B, SENP2, APC, CSNK1A1, ANKRD6, FRAT1, LRP1, PSEN1, AKT1, AXIN1, MVP, NKD1, PIN1, AKT2, GSK3A, PTPRA, CBY1
REACTOME_GLYCOLYSIS	21	0.240115	0.0578311	0.453817	0.0154334	0.0331282	ENO1, PFKFB2, PFKFB4, PPP2CA, PPP2R5D, PPP2CB, PFKP, PFKFB3, PGAM1, PPP2R1B, GAPDH, TPI1, ENO2, PFKM, ALDOA, ENO3, ALDOC, GPI, PPP2R1A, PFKL, PGK1
BIOCARTA_IGF1R_PATHWAY	20	-0.429814	0.502555	0.377375	1.63441e-06	0.000275249	RPS6KA1, PRKACB, SHC1, SOS1, RAF1, PRKAR2A, PIK3CA, PIK3R1, PRKAR1B, PRKAR2B, HRAS, BAD, AKT1, MAP2K1, IGF1R, MAPK3, PRKAR1A, GRB2, MAPK1, YWHAH
REACTOME_CHOLESTEROL_BIOSYNTHESIS	20	1.87473	1.59123	2.07821	6.28451e-06	0.000341588	DHCR24, PMVK, FDPS, HSD17B7, LBR, GGPS1, MSMO1, HMGCS1, HMGCR, CYP51A1, FDFT1, SQLE, IDI1, TM7SF2, DHCR7, MVK, MVD, LSS, EBP, NSDHL
REACTOME_CA_DEPENDENT_EVENTS	20	-0.433297	0.56778	0.336728	1.16637e-05	0.000361242	PRKACB, PLA2G4A, ADCY3, CALM2, CREB1, PRKAR2A, PRKCD, PRKAR1B, PRKAR2B, ADCY6, PDE1B, ADCY4, CALM1, ADCY9, ADCY7, PRKCA, PRKAR1A, PRKACA, CALM3, MAPK1
REACTOME_SEMA4D_INDUCED_CELL_MIGRATION_AND_GROWTH_CONE_COLLAPSE	20	0.639449	0.408018	0.807607	0.000108094	0.000780797	CDC42, RHOC, ARHGEF11, ROCK2, RHOB, PLXNB1, RHOA, RAC1, LIMK1, SEMA4D, RHOG, ARHGEF12, MYL6, MYH11, ERBB2, MYL12B, ROCK1, LIMK2, MYH9, RAC2
BIOCARTA_IGF1MTOR_PATHWAY	20	-0.602169	0.787308	0.465838	0.000147563	0.000929991	MTOR, GSK3B, PIK3CA, EIF2B5, EIF4E, PIK3R1, PPP2CA, EIF4EBP1, RPS6, PTEN, INPPL1, IGF1, EIF2S1, AKT1, IGF1R, PDPK1, PDK2, RPS6KB1, EIF2S2, EIF2S3
REACTOME_EGFR_DOWNREGULATION	20	-0.281906	0.39132	0.202186	0.000154096	0.000958183	CDC42, EPS15, RPS27A, STAM2, AP2M1, CLTA, STAM, AP2A2, CBL, SPRY2, AP2B1, CLTC, GRB2, HGS, EPS15L1, UBA52, AP2S1, AP2A1, EPN1, SH3KBP1
BIOCARTA_IGF1_PATHWAY	20	-0.71814	0.949973	0.548173	0.000163858	0.000984826	JUN, SHC1, SOS1, RAF1, PIK3CA, PIK3R1, RASA1, SRF, PIK3CG, MAPK8, HRAS, IGF1, PTPN11, FOS, MAP2K1, IGF1R, MAPK3, GRB2, CSNK2A1, ELK1
PID_HDAC_CLASSIII_PATHWAY	20	-0.396632	0.543649	0.290235	0.000226578	0.00124168	MEF2D, HDAC4, KAT2B, TUBB2A, CDKN1A, FOXO3, SIRT1, SIRT3, TUBA1B, FOXO1, CREBBP, TP53, SIRT7, SIRT2, BAX, ACSS1, ACSS2, EP300, XRCC6, FOXO4
REACTOME_INTEGRIN_ALPHAIIB_BETA3_SIGNALING	20	0.459638	0.245559	0.615235	0.000253109	0.00132711	RAP1A, SHC1, SOS1, FN1, PTK2, TLN1, SYK, APBB1IP, RASGRP2, VWF, RAP1B, AKT1, RASGRP1, CSK, PDPK1, BCAR1, CRK, GRB2, SRC, PTPN1
KEGG_DRUG_METABOLISM_OTHER_ENZYMES	20	0.963596	0.663609	1.1829	0.000266632	0.00136981	CDA, DPYD, UCK2, IMPDH2, UMPS, GMPS, TPMT, UPP1, GUSB, IMPDH1, NAT1, UCK1, CES1, TK2, CES2, ITPA, UCKL1, UPB1, TYMP, HPRT1
PID_ALK1_PATHWAY	20	0.247991	0.0930701	0.361333	0.00325769	0.00941691	ACVR2A, ACVR1, BMPR2, TGFBR2, ACVR2B, SMAD1, SMAD5, CSNK2B, INHBA, TGFBR1, ENG, PPP1CA, ACVRL1, MAPK3, ARRB2, SMAD7, SMAD4, TGFB1, FKBP1A, MAPK1
REACTOME_ACTIVATED_NOTCH1_TRANSMITS_SIGNAL_TO_THE_NUCLEUS	20	0.282326	0.0971273	0.41686	0.0035608	0.0101845	MIB2, APH1A, NCSTN, PSEN2, ADAM17, RPS27A, DNER, DLL1, DTX2, DTX4, ARRB1, PSEN1, NUMB, ADAM10, APH1B, ARRB2, MIB1, UBA52, PSENEN, JAG1
PID_REELIN_PATHWAY	20	0.253854	0.0895803	0.372748	0.00433288	0.0119513	LRP8, RAP1A, ARHGEF2, NCK2, GSK3B, PIK3CA, LRPAP1, PIK3R1, FYN, CDK5, RAPGEF1, ITGB1, MAPK8, MAP3K11, CBL, AKT1, PAFAH1B1, ITGA3, MAP2K7, CRKL
REACTOME_ACTIVATION_OF_NMDA_RECEPTOR_UPON_GLUTAMATE_BINDING_AND_POSTSYNAPTIC_EVENTS	20	-0.193409	0.357646	0.0748416	0.00591922	0.0153593	RPS6KA1, PRKACB, ADCY3, CALM2, CREB1, RAF1, CAMK2D, RPS6KA2, AKAP9, BRAF, HRAS, CALM1, RASGRF1, PDPK1, CAMKK1, CALM3, GRIN2D, RRAS, MAPK1, RPS6KA3
REACTOME_POST_NMDA_RECEPTOR_ACTIVATION_EVENTS	20	-0.193409	0.357646	0.0748416	0.00591922	0.0153593	RPS6KA1, PRKACB, ADCY3, CALM2, CREB1, RAF1, CAMK2D, RPS6KA2, AKAP9, BRAF, HRAS, CALM1, RASGRF1, PDPK1, CAMKK1, CALM3, GRIN2D, RRAS, MAPK1, RPS6KA3
KEGG_PENTOSE_PHOSPHATE_PATHWAY	20	0.396062	0.128681	0.59008	0.00604252	0.0156327	H6PD, PGD, PGM1, RPIA, RPE, TKT, PGM2, FBP1, PFKP, TALDO1, DERA, PFKM, ALDOA, ALDOC, PGLS, GPI, PFKL, PRPS2, PRPS1, G6PD
BIOCARTA_ALK_PATHWAY	20	-0.298655	0.571267	0.0999352	0.00883208	0.0213705	DVL1, ACVR1, ATF2, BMPR2, TGFBR2, CTNNB1, GSK3B, RFC1, SMAD1, MEF2C, APC, SMAD5, MAP3K7, FZD1, TGFBR1, SMAD6, AXIN1, SMAD4, TGFB1, BMP2
KEGG_SELENOAMINO_ACID_METABOLISM	20	0.208715	0.0467262	0.324406	0.0107435	0.0246735	AHCYL1, MAT2A, MARS2, METTL6, HEMK1, PAPSS1, MAT2B, TRMT11, WBSCR22, METTL2B, AHCYL2, SEPHS1, PAPSS2, MARS, LCMT2, LCMT1, SEPHS2, AHCY, GGT7, GGT1
REACTOME_PHASE1_FUNCTIONALIZATION_OF_COMPOUNDS	20	0.366683	0.0846407	0.571271	0.0114751	0.0261325	PTGS2, POMC, CYP1B1, CYP27A1, CYP2U1, CYP51A1, TBXAS1, CYP7B1, ALDH1A1, PTGS1, PAOX, CYP2R1, CYP27B1, ALDH2, CYP19A1, CYP2S1, SMOX, ACSS1, ACSS2, MAOA
REACTOME_RORA_ACTIVATES_CIRCADIAN_EXPRESSION	20	-0.319056	0.657615	0.0748603	0.0165166	0.0351059	NCOA1, TBL1XR1, CLOCK, HDAC3, SMARCD3, TGS1, NCOA2, RXRA, ARNTL, CPT1A, CREBBP, NCOR1, SREBF1, MED1, NR1D1, NCOA6, NCOA3, EP300, PPARA, TBL1X
BIOCARTA_MITOCHONDRIA_PATHWAY	19	0.357865	0.294091	0.432709	1.5273e-05	0.000373375	DFFB, DFFA, CASP9, CASP8, CASP6, CASP3, BAK1, CYCS, ENDOG, CASP7, BIRC3, BIRC2, APAF1, BCL2, BAX, BCL2L1, BID, XIAP, AIFM1
REACTOME_G_PROTEIN_BETA_GAMMA_SIGNALLING	19	-0.917479	1.03901	0.773909	1.62565e-05	0.000373375	GNB1, GNG5, AKT3, RHOA, GNB4, GNB2, PIK3CG, PLCB3, GNG2, AKT1, PLCB2, GNB5, PDPK1, PIK3R6, PIK3R5, GNGT2, GNG7, AKT2, PLCB1
REACTOME_CLASS_B_2_SECRETIN_FAMILY_RECEPTORS	19	-0.813192	0.981161	0.615262	2.55494e-05	0.000413366	GNB1, GNG5, WNT2B, CD55, CALCRL, FZD7, FZD5, RAMP1, WNT5A, GNB4, FZD1, GNB2, ADM, GNG2, GNB5, FZD2, GNGT2, GNG7, GNAS
BIOCARTA_P53HYPOXIA_PATHWAY	19	0.409547	0.30247	0.53481	4.45484e-05	0.000529855	GADD45A, CSNK1A1, HSPA1A, CDKN1A, MAPK8, ATM, MDM2, HIF1A, HSP90AA1, AKT1, NQO1, RPA1, HIC1, TP53, CSNK1D, NFKBIB, BAX, EP300, TAF1
BIOCARTA_INSULIN_PATHWAY	19	-0.28352	0.369314	0.182676	4.53737e-05	0.000529855	JUN, SHC1, SOS1, RAF1, PIK3CA, PIK3R1, RASA1, SRF, PIK3CG, MAPK8, HRAS, PTPN11, FOS, MAP2K1, MAPK3, GRB2, INSR, CSNK2A1, ELK1
KEGG_TYROSINE_METABOLISM	19	0.615067	0.427119	0.836348	0.00012488	0.000851382	AOX1, METTL6, NAT6, HEMK1, ADH5, TRMT11, WBSCR22, METTL2B, GOT1, ALDH3B1, GSTZ1, LCMT2, FAH, LCMT1, GOT2, IL4I1, COMT, MIF, MAOA
REACTOME_GABA_RECEPTOR_ACTIVATION	19	-0.454199	0.596295	0.286912	0.000212629	0.00120032	GNB1, GNG5, GNAI3, KCNJ10, ADCY3, GNAI2, GABBR1, GNB2, KCNJ5, ADCY6, ADCY4, GNG2, ADCY9, ADCY7, GNGT2, KCNJ2, GNG7, KCNJ15, ARHGEF9
REACTOME_DOUBLE_STRAND_BREAK_REPAIR	19	0.193679	0.120448	0.280197	0.000373154	0.00176637	RPA2, XRCC5, XRCC4, RAD50, MDC1, RPA3, PRKDC, NBN, ATM, H2AFX, RAD52, BRCA2, LIG4, TDP1, TP53BP1, RPA1, BRCA1, LIG1, XRCC6
REACTOME_ERK_MAPK_TARGETS	19	-0.290585	0.384534	0.180039	0.000666365	0.00273614	RPS6KA1, DUSP7, MEF2C, PPP2CA, MAPK14, PPP2R5D, RPS6KA2, PPP2CB, PPP2R1B, DUSP6, RPS6KA5, MEF2A, MAPK3, MAPK7, DUSP3, PPP2R1A, MAPK1, RPS6KA3, ELK1
BIOCARTA_CELLCYCLE_PATHWAY	19	0.411449	0.182389	0.606426	0.00376912	0.0106399	CDKN2C, CCNB1, CDK7, CCNH, CDKN1A, CCND3, CDK6, CDKN2B, CDK1, CCND1, CCND2, CDKN1B, CDK2, CDK4, RB1, TFDP1, CDKN2D, CCNE1, RBL1
PID_INSULIN_GLUCOSE_PATHWAY	19	-0.0754395	0.119779	0.0231732	0.00717484	0.0180873	YWHAQ, RHOQ, GSK3B, PRKCI, LNPEP, YWHAG, YWHAZ, PPP1CC, TBC1D4, AKT1, STX4, YWHAE, VAMP2, TRIP10, INSR, AKT2, GYS1, YWHAB, YWHAH
REACTOME_ABORTIVE_ELONGATION_OF_HIV1_TRANSCRIPT_IN_THE_ABSENCE_OF_TAT	19	0.166166	0.0401227	0.315461	0.0142268	0.03103	POLR2D, POLR2H, NCBP2, POLR2B, POLR2J, POLR2K, NCBP1, POLR2L, POLR2G, GTF2F2, POLR2C, POLR2A, SUPT4H1, CTDP1, POLR2E, GTF2F1, POLR2I, SUPT5H, POLR2F
PID_PRL_SIGNALING_EVENTS_PATHWAY	19	0.219223	0.0505586	0.4169	0.0145937	0.0317026	PTP4A2, RABGGTB, RHOC, RHOA, EGR1, CDKN1A, PTP4A1, RAC1, ITGB1, TUBA1B, CDK2, RABGGTA, MAPK3, BCAR1, ROCK1, CCNE1, ATF5, SRC, MAPK1
BIOCARTA_G2_PATHWAY	19	0.159442	0.0366715	0.304089	0.0153513	0.0330174	RPS6KA1, GADD45A, YWHAQ, ATR, CCNB1, CDKN1A, PRKDC, CDK1, ATM, MDM2, PLK1, TP53, BRCA1, CDC34, CDKN2D, CDC25B, CHEK2, YWHAH, EP300
REACTOME_CITRIC_ACID_CYCLE_TCA_CYCLE	19	0.203804	0.032216	0.406626	0.0240941	0.0482773	SDHB, SDHC, FH, SUCLG1, SUCLG2, SDHA, NNT, OGDH, MDH2, DLD, SDHD, CS, SUCLA2, DLST, IDH3A, IDH2, IDH3B, ACO2, IDH3G
REACTOME_GLUCAGON_SIGNALING_IN_METABOLIC_REGULATION	18	-0.861815	0.94262	0.804036	1.57719e-07	0.000126514	GNB1, PRKACB, GNG5, ADCY3, PRKAR2A, GNB4, PRKAR1B, GNB2, PRKAR2B, ADCY6, ADCY4, GNG2, ADCY9, ADCY7, PRKAR1A, GNG7, PRKACA, GNAS
BIOCARTA_TFF_PATHWAY	18	-0.241997	0.299271	0.201026	5.08205e-06	0.000341588	CASP9, SHC1, SOS1, CTNNB1, RHOA, PIK3CA, PIK3R1, CYCS, PIK3CG, PTK2, ITGB1, HRAS, BAD, APAF1, AKT1, MAPK3, GRB2, MAPK1
BIOCARTA_EPO_PATHWAY	18	-0.401629	0.515867	0.319209	9.60111e-06	0.000344443	JUN, SHC1, SOS1, RAF1, JAK2, MAPK8, HRAS, PTPN6, FOS, MAP2K1, MAPK3, STAT5B, STAT5A, GRB2, EPOR, CSNK2A1, PLCG1, ELK1
REACTOME_THROMBIN_SIGNALLING_THROUGH_PROTEINASE_ACTIVATED_RECEPTORS_PARS	18	-0.471742	0.577289	0.396109	4.33429e-05	0.000527224	GNB1, GNG5, GNB4, GNA12, GNB2, GNAQ, ARRB1, GNG2, GNB5, MAPK3, ARRB2, GNGT2, GNA13, GNG7, GNA11, GNA15, SRC, MAPK1
REACTOME_SIGNAL_AMPLIFICATION	18	-0.531022	0.650436	0.44512	4.5458e-05	0.000529855	GNB1, GNG5, GNAI3, PLA2G4A, GNAI2, P2RY1, GNB4, MAPK14, GNB2, GNAQ, GNG2, GNB5, GNGT2, GNA13, GNG7, GNA11, GNA15, SRC
REACTOME_NEF_MEDIATES_DOWN_MODULATION_OF_CELL_SURFACE_RECEPTORS_BY_RECRUITING_THEM_TO_CLATHRIN_ADAPTERS	18	-0.476404	0.653619	0.348724	5.66673e-05	0.000590648	ARF1, CD28, AP2M1, HLA-K, HLA-A, AP1S1, ATP6V1H, AP2A2, PACS1, CD4, B2M, AP1G1, AP2B1, AP1M1, AP2S1, AP2A1, AP1B1, AP1S2
REACTOME_GABA_B_RECEPTOR_ACTIVATION	18	-0.487082	0.666813	0.357896	0.0001142	0.000793542	GNB1, GNG5, GNAI3, KCNJ10, ADCY3, GNAI2, GABBR1, GNB2, KCNJ5, ADCY6, ADCY4, GNG2, ADCY9, ADCY7, GNGT2, KCNJ2, GNG7, KCNJ15
PID_IL27_PATHWAY	18	1.32716	0.82035	1.69509	0.000209102	0.00119725	JAK1, IL12RB2, IL1B, STAT1, STAT4, IL6ST, TNF, JAK2, IL18, STAT2, STAT5A, STAT3, TBX21, EBI3, TYK2, IL27RA, IL12RB1, TGFB1
KEGG_PRIMARY_IMMUNODEFICIENCY	18	0.653871	0.286709	0.917471	0.00175418	0.00569321	RFX5, PTPRC, IL7R, TAP2, TAP1, DCLRE1C, BLNK, CD4, UNG, RFXAP, CIITA, JAK3, RFXANK, ADA, CD40, IL2RG, BTK, IKBKG
REACTOME_CTLA4_INHIBITORY_SIGNALING	18	0.455924	0.214507	0.631948	0.00226916	0.00706831	PPP2R5A, AKT3, CD80, CD86, PPP2CA, PPP2R5D, FYN, PPP2CB, LYN, PPP2R5B, PPP2R1B, PPP2R5E, PPP2R5C, AKT1, PDPK1, AKT2, PPP2R1A, SRC
REACTOME_LYSOSOME_VESICLE_BIOGENESIS	18	-0.105821	0.189716	0.0459813	0.00293687	0.00874606	ARF1, VAMP8, AP1S1, CLTA, ARRB1, HSPA8, M6PR, BLOC1S1, GNS, AP1G1, VAMP2, CLTC, DNM2, DNASE2, AP1M1, CTSZ, AP1B1, AP1S2
PID_S1P_S1P2_PATHWAY	18	-0.142922	0.257064	0.0606094	0.0030487	0.00895607	JUN, GNAI3, RHOA, GNAI2, MAPK14, GNA12, RAC1, GNAQ, MAPK8, PAK1, FOS, MAPK3, GNA13, GNA11, GNA15, S1PR2, MAPK1, ELK1
REACTOME_ION_CHANNEL_TRANSPORT	18	-0.237439	0.458839	0.0787396	0.00823934	0.0202297	ATP1A1, ATP1B1, ATP2C1, ATP1B3, ATP11B, ATP8A1, ATP10D, ATP2A2, ATP11A, ATP10A, ATP8B4, ATP2A3, ATP8B1, ATP9B, ATP8B3, ARHGEF9, ATP7A, ATP11C
PID_INTEGRIN_CS_PATHWAY	18	-0.470435	0.902118	0.160681	0.00824383	0.0202297	ITGA10, ITGA6, ITGA4, ITGAV, ITGA9, ITGB5, ITGB8, ITGB1, ITGB7, ITGA5, ITGA7, ITGA11, ITGAL, ITGAM, ITGAX, ITGAE, ITGA3, ITGB2
REACTOME_MICRORNA_MIRNA_BIOGENESIS	18	0.211956	0.0508649	0.326667	0.0100128	0.0235641	POLR2D, POLR2H, POLR2B, DROSHA, XPO5, POLR2J, POLR2K, POLR2L, POLR2G, TARBP2, RAN, DICER1, POLR2C, POLR2A, POLR2E, POLR2I, DGCR8, POLR2F
REACTOME_CIRCADIAN_REPRESSION_OF_EXPRESSION_BY_REV_ERBA	18	-0.374309	0.733708	0.116697	0.0101148	0.0236812	NCOA1, TBL1XR1, CLOCK, HDAC3, SMARCD3, TGS1, NCOA2, RXRA, ARNTL, CREBBP, NCOR1, MED1, NR1D1, NCOA6, NCOA3, EP300, PPARA, TBL1X
REACTOME_IL_RECEPTOR_SHC_SIGNALING	18	0.485535	0.116352	0.755308	0.0128473	0.0286554	PIK3CD, PIK3R3, JAK1, SHC1, SOS1, PIK3CB, PIK3CA, PIK3R1, JAK2, IL2RA, HRAS, INPPL1, GAB2, PTPN6, GRB2, JAK3, CSF2RB, IL2RG
REACTOME_TRANSFERRIN_ENDOCYTOSIS_AND_RECYCLING	18	0.170281	0.0357356	0.267198	0.0158696	0.0339973	ATP6V0B, ATP6V1E2, STEAP3, ATP6V1A, TFRC, ATP6V0E1, ATP6V1F, ATP6V1B2, ATP6V1H, ATP6V0D2, ATP6V1C1, ATP6V1G1, TCIRG1, ATP6V0A2, ATP6V1D, ATP6V0D1, MCOLN1, ATP6V1E1
KEGG_GLYCOSAMINOGLYCAN_BIOSYNTHESIS_CHONDROITIN_SULFATE	18	0.337455	0.0459403	0.546928	0.0221078	0.0449622	B3GALT6, CHPF, CHST13, B4GALT7, DSE, UST, CHST12, CHPF2, CSGALNACT1, CSGALNACT2, CHST15, B3GAT3, CHST11, CHST14, CHSY1, XYLT1, XYLT2, CHST7
KEGG_REGULATION_OF_AUTOPHAGY	18	-0.128377	0.274058	0.0234059	0.0226078	0.045893	ATG4C, ATG4B, ATG7, ATG3, PIK3R4, PRKAA1, ATG12, ATG5, GABARAPL1, ULK1, ULK3, GABARAPL2, GABARAP, ULK2, BECN1, PIK3C3, ATG4D, ATG4A
BIOCARTA_HCMV_PATHWAY	17	-0.527179	0.646836	0.425904	1.56359e-05	0.000373375	CREB1, PIK3CA, NFKB1, MAP3K1, PIK3R1, MAPK14, PIK3CG, RELA, SP1, RB1, AKT1, MAP2K1, MAPK3, MAP2K3, MAP2K6, MAP2K2, MAPK1
BIOCARTA_TNFR2_PATHWAY	17	0.72984	0.52015	0.977022	4.61842e-05	0.000532593	TNFRSF1B, TANK, NFKB1, MAP3K1, DUSP1, RIPK1, TNFAIP3, IKBKB, IKBKAP, TRAF1, TRAF2, CHUK, RELA, NFKBIA, TRAF3, MAP3K14, IKBKG
REACTOME_DESTABILIZATION_OF_MRNA_BY_BRF1	17	0.302679	0.216422	0.404942	5.04192e-05	0.000563448	MAPKAPK2, EXOSC7, DCP1A, XRN1, EXOSC9, DCP2, EXOSC4, EXOSC3, EXOSC2, EXOSC1, EXOSC8, DIS3, ZFP36L1, AKT1, EXOSC6, EXOSC5, YWHAB
REACTOME_DESTABILIZATION_OF_MRNA_BY_TRISTETRAPROLIN_TTP	17	0.283443	0.191737	0.391968	6.7605e-05	0.000632035	MAPKAPK2, EXOSC7, DCP1A, XRN1, EXOSC9, TNPO1, DCP2, EXOSC4, EXOSC3, EXOSC2, EXOSC1, EXOSC8, DIS3, EXOSC6, ZFP36, EXOSC5, YWHAB
SA_PTEN_PATHWAY	17	-0.325175	0.449092	0.178771	0.000642835	0.00265967	PIK3CD, SHC1, BPNT1, AKT3, SOS1, PIK3CA, IPCEF1, PTK2B, PTEN, ILK, AKT1, PDPK1, MAPK3, RBL2, GRB2, AKT2, MAPK1
BIOCARTA_ACTINY_PATHWAY	17	0.257266	0.128436	0.40995	0.00110055	0.00393728	WASF2, ARPC5, ACTR2, ACTR3, NCKAP1, ABI2, ARPC2, ARPC4, NCK1, WASF1, RAC1, ARPC1A, ARPC1B, WASL, ARPC3, PSMA7, PIR
PID_EPHA_FWDPATHWAY	17	0.254393	0.120942	0.412766	0.00114591	0.00402124	FGR, VAV3, RHOA, FYN, PIK3CG, CDK5, LYN, VAV2, CBL, CRK, PIK3R6, PIK3R5, ROCK1, HCK, SRC, PLCG1, CRKL
REACTOME_RNA_POL_III_TRANSCRIPTION_TERMINATION	17	0.344784	0.162898	0.560892	0.00145406	0.00486483	POLR3C, POLR3GL, SSB, POLR2H, POLR1C, POLR3D, POLR2K, POLR3A, POLR2L, POLR3B, POLR1D, POLR3K, POLR3E, POLR2E, POLR3F, POLR2F, POLR3H
REACTOME_APC_C_CDC20_MEDIATED_DEGRADATION_OF_CYCLIN_B	17	0.266114	0.120276	0.437874	0.00214492	0.0067787	RPS27A, ANAPC1, UBE2E1, ANAPC4, ANAPC10, CCNB1, CDC23, CDC26, ANAPC2, UBE2D1, CDK1, ANAPC7, ANAPC5, CDC16, CDC27, ANAPC11, UBA52
REACTOME_RNA_POL_I_TRANSCRIPTION_TERMINATION	17	0.282466	0.131536	0.461165	0.00215283	0.00678393	TAF1A, TAF1B, POLR1A, POLR1B, ERCC3, POLR2H, CDK7, CCNH, POLR1C, POLR2K, GTF2H1, GTF2H3, POLR1D, MNAT1, TAF1C, UBTF, ERCC2
ST_MYOCYTE_AD_PATHWAY	17	-0.411215	0.611829	0.174589	0.00299498	0.00884621	EPHB2, ITPR1, DAG1, PTX3, APC, CFB, ITPR3, RAC1, ASAH1, GNAQ, KAT5, KCNJ5, ITPR2, AKT1, DLG4, RYR1, MAPK1
BIOCARTA_CALCINEURIN_PATHWAY	17	-0.198721	0.309343	0.0682559	0.00532492	0.0141822	CALM2, SP3, PPP3CA, CDKN1A, MARCKS, PPP3CC, GNAQ, PPP3CB, SP1, CALM1, PRKCB, NFATC3, PRKCA, NFATC1, CALM3, PLCG1, NFATC2
BIOCARTA_MCALPAIN_PATHWAY	17	-0.243258	0.38755	0.0724052	0.00861577	0.0208937	PRKACB, CAPN2, PRKAR2A, MYLK, EZR, PRKAR1B, PRKAR2B, PTK2, TLN1, ITGB1, HRAS, CAPN1, PXN, MAPK3, PRKAR1A, CAPNS1, MAPK1
PID_PDGFRA_PATHWAY	17	-0.20106	0.32606	0.053886	0.0106991	0.0246278	JUN, JAK1, SHC1, SOS1, ITGAV, PIK3CA, PIK3R1, SRF, SHB, RAPGEF1, FOS, CRK, GRB2, CSNK2A1, PLCG1, CRKL, ELK1
BIOCARTA_ATRBRCA_PATHWAY	17	0.0852182	0.022179	0.159836	0.0129178	0.02873	FANCD2, ATR, RAD1, RAD17, RAD50, FANCE, HUS1, NBN, FANCG, FANCC, FANCF, RAD9A, ATM, BRCA2, TP53, BRCA1, CHEK2
REACTOME_ION_TRANSPORT_BY_P_TYPE_ATPASES	17	-0.259505	0.434863	0.0518637	0.0167594	0.0354828	ATP1A1, ATP1B1, ATP2C1, ATP1B3, ATP11B, ATP8A1, ATP10D, ATP2A2, ATP11A, ATP10A, ATP8B4, ATP2A3, ATP8B1, ATP9B, ATP8B3, ATP7A, ATP11C
PID_ECADHERIN_KERATINOCYTE_PATHWAY	17	0.191792	0.0427618	0.367927	0.020467	0.0422595	PIP5K1A, CTNNB1, RHOA, PIK3CA, PIK3R1, CTNNA1, FYN, RAC1, ZYX, CTNND1, AKT1, FMN1, JUP, AKT2, VASP, SRC, PLCG1
BIOCARTA_ERK5_PATHWAY	16	-0.655362	0.734304	0.599328	2.33421e-07	0.000126514	RPS6KA1, SHC1, MEF2D, CREB1, PIK3CA, PIK3R1, MEF2C, PIK3CG, HRAS, AKT1, MEF2A, MAPK3, MAPK7, GRB2, PLCG1, MAPK1
PID_WNT_CANONICAL_PATHWAY	16	-0.412913	0.512003	0.342306	8.98457e-06	0.000344443	DVL1, KLHL12, PPP2R5A, FZD5, CUL3, CTNNB1, GSK3B, DVL3, APC, PIP5K1B, PI4K2A, CSNK1G1, AXIN1, DVL2, RANBP3, GSK3A
BIOCARTA_NGF_PATHWAY	16	-0.330179	0.427884	0.260034	9.87994e-06	0.000344443	JUN, SHC1, SOS1, RAF1, PIK3CA, PIK3R1, PIK3CG, MAPK8, HRAS, FOS, MAP2K1, MAPK3, GRB2, CSNK2A1, PLCG1, ELK1
KEGG_BETA_ALANINE_METABOLISM	16	0.453306	0.330956	0.540709	1.16211e-05	0.000361242	SRM, ACADM, DPYD, ALDH9A1, HADHA, HIBCH, EHHADH, ALDH7A1, ALDH1B1, ECHS1, ALDH2, ABAT, MLYCD, ALDH3A2, UPB1, SMS
BIOCARTA_PGC1A_PATHWAY	16	-0.731736	0.888772	0.620041	2.00055e-05	0.000399862	MEF2D, CALM2, CAMK1, PPP3CA, CAMK2D, MEF2C, PPP3CC, PPP3CB, CAMK2G, ESRRA, CALM1, MEF2A, HDAC5, CALM3, YWHAH, PPARA
PID_GLYPICAN_1PATHWAY	16	0.885264	0.619549	1.07734	2.23762e-05	0.000411115	FGR, TGFBR2, SLIT2, VEGFA, FYN, NRG1, FGFR1, LYN, TGFBR1, FLT1, SMAD2, TGFB1, PRNP, HCK, SRC, APP
REACTOME_G_BETA_GAMMA_SIGNALLING_THROUGH_PI3KGAMMA	16	-0.870217	1.04432	0.746499	3.46464e-05	0.000463663	GNB1, GNG5, AKT3, RHOA, GNB4, GNB2, PIK3CG, GNG2, AKT1, GNB5, PDPK1, PIK3R6, PIK3R5, GNGT2, GNG7, AKT2
REACTOME_PYRIMIDINE_METABOLISM	16	1.00942	0.713172	1.22383	6.77074e-05	0.000632035	CDA, DPYD, UCK2, CAD, UMPS, DCK, DCTD, NT5E, UPP1, UCK1, DUT, TK2, DHODH, NT5C, UPB1, TYMP
REACTOME_DESTABILIZATION_OF_MRNA_BY_KSRP	16	0.384708	0.24862	0.480886	7.46731e-05	0.000651343	EXOSC7, EXOSC9, DCP2, MAPK14, YWHAZ, EXOSC4, EXOSC3, EXOSC2, EXOSC1, EXOSC8, DIS3, AKT1, PARN, EXOSC6, KHSRP, EXOSC5
BIOCARTA_ATM_PATHWAY	16	0.46725	0.312803	0.576889	9.50253e-05	0.00074106	JUN, GADD45A, NFKB1, RAD50, CDKN1A, NBN, ABL1, MAPK8, RELA, ATM, MDM2, NFKBIA, TP53, BRCA1, RBBP8, CHEK2
REACTOME_FRS2_MEDIATED_CASCADE	16	-0.300427	0.463726	0.182604	0.000483352	0.00218314	NRAS, SOS1, RAF1, FRS3, FGFR1, CDK1, HRAS, KRAS, FRS2, KL, MAP2K1, MAPK3, GRB2, MAP2K2, YWHAB, MAPK1
REACTOME_SHC1_EVENTS_IN_ERBB4_SIGNALING	16	-0.23886	0.396172	0.125215	0.000916169	0.00349693	NRAS, SHC1, SOS1, RAF1, EREG, HBEGF, NRG1, CDK1, HRAS, KRAS, MAP2K1, MAPK3, GRB2, MAP2K2, YWHAB, MAPK1
REACTOME_ACTIVATED_AMPK_STIMULATES_FATTY_ACID_OXIDATION_IN_MUSCLE	16	-0.27874	0.460285	0.150116	0.00106828	0.00386706	CPT2, PRKAB2, STRADB, CAB39, SLC25A20, ACSL1, PRKAA1, PRKAG2, CPT1A, PRKAG1, ACACB, PRKAB1, CAB39L, STRADA, STK11, CPT1B
BIOCARTA_MCM_PATHWAY	16	-0.222546	0.362332	0.123085	0.00108151	0.00388199	ORC1, MCM6, ORC4, ORC2, MCM2, MCM3, ORC3, MCM7, ORC5, MCM4, CDKN1B, CDK2, KITLG, ORC6, CCNE1, MCM5
BIOCARTA_HER2_PATHWAY	16	-0.230232	0.3742	0.127177	0.00110898	0.00395438	IL6R, SHC1, SOS1, RAF1, PIK3CA, IL6ST, PIK3R1, PIK3CG, HRAS, MAP2K1, MAPK3, STAT3, GRB2, CARM1, MAPK1, EP300
BIOCARTA_TEL_PATHWAY	16	0.28442	0.111742	0.408571	0.00198619	0.00633243	XRCC5, PPP2CA, TNKS, TERF1, MYC, KRAS, RB1, TEP1, HSP90AA1, AKT1, IGF1R, POLR2A, TP53, PRKCA, BCL2, XRCC6
BIOCARTA_TID_PATHWAY	16	0.258529	0.0968089	0.373649	0.00278861	0.00837356	TNFRSF1B, NFKB1, TNF, HSPA1A, IFNGR1, IKBKB, JAK2, RELA, TNFRSF1A, LIN7A, RB1, NFKBIA, DNAJA3, TAX1BP3, TP53, IFNGR2
BIOCARTA_EIF_PATHWAY	16	0.316797	0.111816	0.464314	0.00350475	0.0100507	EIF4G3, EIF4G1, EIF4A2, EIF4E, EIF3A, EIF4G2, EIF2S1, EIF5, EEF2K, EIF4A1, EIF1, EEF2, EIF2S2, EIF6, EIF1AX, EIF2S3
REACTOME_GRB2_EVENTS_IN_ERBB2_SIGNALING	16	-0.202275	0.370782	0.0806553	0.00408346	0.0113499	NRAS, SOS1, RAF1, EREG, HBEGF, NRG1, CDK1, HRAS, KRAS, MAP2K1, MAPK3, ERBB2, GRB2, MAP2K2, YWHAB, MAPK1
BIOCARTA_GCR_PATHWAY	16	-0.541083	0.874103	0.300285	0.00421061	0.0116436	GNB1, CALM2, PIK3CA, CORIN, NFKB1, PIK3R1, NR3C1, ADRB2, PIK3CG, ANXA1, RELA, CALM1, HSP90AA1, AKT1, CALM3, GNAS
REACTOME_RNA_POL_III_CHAIN_ELONGATION	16	0.343696	0.106955	0.510611	0.00484155	0.0131206	POLR3C, POLR3GL, POLR2H, POLR1C, POLR3D, POLR2K, POLR3A, POLR2L, POLR3B, POLR1D, POLR3K, POLR3E, POLR2E, POLR3F, POLR2F, POLR3H
REACTOME_PTM_GAMMA_CARBOXYLATION_HYPUSINE_FORMATION_AND_ARYLSULFATASE_ACTIVATION	16	-0.438103	0.743189	0.218367	0.00495618	0.0133978	GGCX, PROC, SUMF1, PROS1, EIF5A2, ARSB, ARSK, SUMF2, FURIN, VKORC1, EIF5A, ARSG, DOHH, DHPS, ARSA, STS
REACTOME_PHOSPHORYLATION_OF_THE_APC_C	16	0.233931	0.0654618	0.355013	0.00715386	0.0180764	ANAPC1, UBE2E1, ANAPC4, ANAPC10, CCNB1, CDC23, CDC26, ANAPC2, UBE2D1, CDK1, ANAPC7, ANAPC5, CDC16, PLK1, CDC27, ANAPC11
BIOCARTA_MAL_PATHWAY	16	-0.110212	0.209867	0.0394663	0.00759001	0.0189575	CDC42, RAF1, RHOA, MAP3K1, DIAPH1, SRF, RAC1, LIMK1, MAPK8, HRAS, MAP4K2, MAP2K1, MAPK3, ROCK1, MAP2K2, MAPK1
SA_CASPASE_CASCADE	16	0.36901	0.113075	0.553317	0.00783353	0.019476	DFFB, DFFA, CASP9, PARP1, CASP10, CASP8, SCAP, CASP3, FAS, CASP7, BIRC3, BIRC2, APAF1, SREBF1, SREBF2, XIAP
REACTOME_INSULIN_RECEPTOR_RECYCLING	16	-0.167609	0.31007	0.0655168	0.00854943	0.020826	ATP6V0B, ATP6V1E2, ATP6V1A, ATP6V0E1, ATP6V1F, ATP6V1B2, ATP6V1H, ATP6V0D2, ATP6V1C1, ATP6V1G1, TCIRG1, ATP6V0A2, ATP6V1D, ATP6V0D1, INSR, ATP6V1E1
REACTOME_SYNTHESIS_OF_GLYCOSYLPHOSPHATIDYLINOSITOL_GPI	16	0.181523	0.045024	0.278416	0.0104094	0.0241623	PIGV, PIGM, PIGC, PIGF, PIGX, PIGG, PIGO, DPM2, PIGH, PIGB, PIGQ, PIGL, PIGW, PIGN, PIGP, PIGA
REACTOME_APC_CDC20_MEDIATED_DEGRADATION_OF_NEK2A	16	0.178171	0.0324351	0.282277	0.0163034	0.0347209	RPS27A, ANAPC1, UBE2E1, ANAPC4, ANAPC10, CDC23, CDC26, ANAPC2, UBE2D1, BUB3, ANAPC7, ANAPC5, CDC16, CDC27, ANAPC11, UBA52
KEGG_BIOSYNTHESIS_OF_UNSATURATED_FATTY_ACIDS	15	1.05944	0.905743	1.242	3.10671e-06	0.000293937	ACOT7, YOD1, HADHA, PECR, ACAA1, ACOX3, ELOVL6, ELOVL5, SCD, HSD17B12, FADS2, FADS1, ACOT2, ACOX1, TECR
REACTOME_ACTIVATION_OF_KAINATE_RECEPTORS_UPON_GLUTAMATE_BINDING	15	-1.03248	1.14924	0.893796	1.30055e-05	0.000373375	GNB1, GNG5, CALM2, GNB4, DLG1, GNB2, PLCB3, GNG2, CALM1, PLCB2, GNB5, GNGT2, GNG7, CALM3, PLCB1
PID_BETA_CATENIN_DEG_PATHWAY	15	-0.379876	0.481961	0.259105	3.65902e-05	0.000483704	DVL1, FZD5, CTNNB1, GSK3B, DVL3, APC, SKP1, CSNK1A1, CUL1, SSPO, AXIN1, DVL2, CSNK1D, GSK3A, CSNK1E
REACTOME_SIGNALING_BY_CONSTITUTIVELY_ACTIVE_EGFR	15	-0.159336	0.211058	0.11581	3.97019e-05	0.000512344	NRAS, SHC1, SOS1, RPS27A, PIK3CA, GAB1, PIK3R1, HRAS, CBL, KRAS, HSP90AA1, GRB2, CDC37, UBA52, PLCG1
REACTOME_ADP_SIGNALLING_THROUGH_P2RY1	15	-0.601781	0.702168	0.482679	5.13005e-05	0.000567447	GNB1, GNG5, PLA2G4A, P2RY1, GNB4, MAPK14, GNB2, GNAQ, GNG2, GNB5, GNGT2, GNG7, GNA11, GNA15, SRC
REACTOME_CTNNB1_PHOSPHORYLATION_CASCADE	15	-0.177169	0.245004	0.120062	0.000101061	0.000764772	PPP2R5A, CTNNB1, APC, PPP2CA, CSNK1A1, PPP2R5D, PPP2CB, FRAT1, FRAT2, PPP2R5B, PPP2R1B, PPP2R5E, PPP2R5C, AXIN1, PPP2R1A
BIOCARTA_IL7_PATHWAY	15	0.915969	0.632923	1.2514	0.000155572	0.000958183	JAK1, NMI, PIK3CA, IL7R, PIK3R1, FYN, PIK3CG, PTK2B, CREBBP, STAT5B, STAT5A, BCL2, JAK3, EP300, IL2RG
BIOCARTA_ARAP_PATHWAY	15	0.458259	0.297733	0.646858	0.000228375	0.00124168	COPA, ARF1, ASAP2, CLTB, CYTH3, KDELR2, ARFGEF1, GBF1, CYTH1, KDELR1, CYTH2, ARFGEF2, ARFGAP1, CYTH4, ARFGAP3
REACTOME_ABC_FAMILY_PROTEINS_MEDIATED_TRANSPORT	15	-0.395391	0.516619	0.251686	0.000228688	0.00124168	ABCD3, PEX19, ABCB10, ABCC5, PEX3, ABCA2, ABCC4, ABCA3, ABCC1, ABCC6, ABCC3, ABCA6, ABCA7, ABCG1, ABCD1
KEGG_NICOTINATE_AND_NICOTINAMIDE_METABOLISM	15	0.238797	0.14214	0.352806	0.000692781	0.00281264	NADK, NMNAT1, AOX1, NMNAT3, BST1, CD38, NNT, NUDT12, NT5E, NAMPT, NT5C2, NADSYN1, PNP, QPRT, NT5C
REACTOME_JNK_C_JUN_KINASES_PHOSPHORYLATION_AND_ACTIVATION_MEDIATED_BY_ACTIVATED_HUMAN_TAK1	15	0.208451	0.113864	0.320476	0.00107542	0.00387293	IRAK2, MAPK9, MAP3K7, TAB2, NOD1, RIPK2, MAPK8, TRAF6, NOD2, MAP2K4, MAP2K7, TAB1, TAB3, IRAK1, IKBKG
BIOCARTA_NOS1_PATHWAY	15	-0.18574	0.292462	0.0957473	0.00120828	0.00417125	PRKACB, CALM2, PRKAR2A, PPP3CA, PRKAR1B, PRKAR2B, PPP3CC, PPP3CB, CALM1, PRKCB, DLG4, PRKCA, PRKAR1A, CALM3, GRIN2D
BIOCARTA_P53_PATHWAY	15	0.334859	0.16707	0.533549	0.00250379	0.0076239	GADD45A, CDKN1A, CCND1, ATM, CDK2, CDK4, MDM2, APAF1, RB1, TP53, BCL2, CCNE1, BAX, PCNA, TIMP3
REACTOME_ENERGY_DEPENDENT_REGULATION_OF_MTOR_BY_LKB1_AMPK	15	-0.207487	0.311989	0.0831595	0.00252014	0.00765218	PRKAB2, STRADB, CAB39, PRKAA1, RHEB, PRKAG2, TSC1, PRKAG1, PRKAB1, CAB39L, PPM1A, TSC2, STRADA, RPTOR, STK11
REACTOME_RIP_MEDIATED_NFKB_ACTIVATION_VIA_DAI	15	0.310689	0.132001	0.522726	0.00294987	0.00876071	S100A12, RIPK1, AGER, IKBKB, CHUK, NFKB2, RELA, HMGB1, RIPK3, NFKBIA, TICAM1, NFKBIB, APP, S100B, IKBKG
REACTOME_INFLAMMASOMES	15	-0.206542	0.31369	0.0793033	0.0030877	0.00902175	TXNIP, NLRP3, NLRC4, HSP90AB1, TXN, PANX1, CASP1, P2RX7, PSTPIP1, MEFV, PYCARD, NLRP1, BCL2, BCL2L1, APP
REACTOME_FORMATION_OF_TUBULIN_FOLDING_INTERMEDIATES_BY_CCT_TRIC	15	0.707187	0.334106	1.14852	0.00411148	0.0113986	CCT3, CCT4, CCT7, TUBA4A, CCT5, TUBB2A, TCP1, CCT6A, TUBB4B, TUBA1B, TUBA1A, TUBA1C, CCT2, TUBB6, CCT8
BIOCARTA_RARRXR_PATHWAY	15	-0.24013	0.388936	0.0632211	0.00974091	0.0232069	GTF2B, NCOA1, ERCC3, KAT2B, GTF2E1, HDAC3, TBP, NCOA2, RXRA, NCOR2, GTF2A1, POLR2A, RARA, GTF2F1, NCOA3
BIOCARTA_CDMAC_PATHWAY	15	0.280985	0.0795368	0.519635	0.00985916	0.0233348	JUN, RAF1, NFKB1, TNF, MYC, HRAS, RELA, NFKBIA, FOS, MAP2K1, PRKCB, MAPK3, PRKCA, PLCB1, MAPK1
BIOCARTA_NDKDYNAMIN_PATHWAY	15	-0.131777	0.214395	0.0339137	0.0107008	0.0246278	EPS15, CALM2, BIN1, AP2M1, PPP3CA, PPP3CC, DNM1, PPP3CB, PICALM, CALM1, NME1, CALM3, AP2A1, EPN1, SYNJ1
REACTOME_METAL_ION_SLC_TRANSPORTERS	15	0.292882	0.0932971	0.529321	0.0122083	0.027513	SLC30A7, SLC39A1, SLC41A1, SLC30A1, SLC40A1, SLC39A10, SLC11A1, SLC39A8, SLC30A5, SLC39A7, SLC39A4, SLC31A1, SLC41A2, SLC39A6, SLC39A3
BIOCARTA_41BB_PATHWAY	14	0.91693	0.762648	1.02646	1.55253e-06	0.000275249	TNFRSF9, JUN, ATF2, NFKB1, MAP3K1, MAPK14, MAP3K5, IKBKB, TRAF2, MAPK8, CHUK, RELA, NFKBIA, MAP4K5
PID_ARF6_DOWNSTREAM_PATHWAY	14	0.295462	0.240647	0.333979	1.99542e-06	0.000275249	PIP5K1A, ARF1, RHOA, PLD1, RAC1, ARF6, RAB11A, RAB11FIP3, MAPK3, PLD2, NME1, PLAUR, TIAM1, MAPK1
REACTOME_FATTY_ACYL_COA_BIOSYNTHESIS	14	1.72295	1.45632	1.91245	2.77192e-06	0.000293937	ELOVL1, ACSL3, ELOVL6, ACSL1, ELOVL7, ELOVL5, ACSL5, HSD17B12, ACACA, ACLY, FASN, TECR, SLC25A1, ACSL4
KEGG_STEROID_BIOSYNTHESIS	14	2.24645	1.91233	2.4841	3.52508e-06	0.000293937	DHCR24, HSD17B7, SOAT1, MSMO1, CYP51A1, FDFT1, SQLE, LIPA, TM7SF2, DHCR7, CYP27B1, LSS, EBP, NSDHL
KEGG_OTHER_GLYCAN_DEGRADATION	14	-0.802935	0.988944	0.672002	7.07526e-06	0.000341588	FUCA1, GBA, GLB1, MAN2B2, MANBA, AGA, HEXB, NEU1, FUCA2, NEU3, HEXA, MAN2C1, ENGASE, MAN2B1
REACTOME_MRNA_DECAY_BY_5_TO_3_EXORIBONUCLEASE	14	0.157533	0.117716	0.185485	8.58884e-06	0.000344443	LSM3, DCP1A, XRN1, LSM6, DCP2, LSM2, LSM5, LSM1, PATL1, DDX6, DCP1B, EDC3, EDC4, LSM4
REACTOME_MYOGENESIS	14	-0.893549	1.07823	0.761686	6.03862e-05	0.000606098	CDC42, MEF2D, CTNNB1, MEF2C, CTNNA1, MAPK14, ABL1, TCF12, BNIP2, MEF2A, MAP2K6, TCF4, TCF3, MAPK12
BIOCARTA_CD40_PATHWAY	14	0.715433	0.40764	0.934809	0.000214817	0.00120032	NFKB1, MAP3K1, DUSP1, TNFAIP3, IKBKB, IKBKAP, CHUK, TRAF6, RELA, NFKBIA, TRAF3, MAP3K14, CD40, IKBKG
BIOCARTA_BCELLSURVIVAL_PATHWAY	14	-0.234569	0.347183	0.154392	0.000237241	0.00127311	MTOR, CCT4, PIK3CA, CASP3, PIK3R1, PIK3CG, ITGB1, CASP7, DPF2, FOS, AKT1, ZBTB7A, JUND, XIAP
PID_DNA_PK_PATHWAY	14	0.185104	0.0981765	0.25585	0.000395568	0.0018547	APLF, XRCC5, XRCC4, CSNK2B, POLM, PRKDC, APTX, DCLRE1C, POLL, LIG4, CSNK2A2, PNKP, CSNK2A1, XRCC6
REACTOME_CONVERSION_FROM_APC_C_CDC20_TO_APC_C_CDH1_IN_LATE_ANAPHASE	14	0.200657	0.114686	0.261634	0.000508278	0.00227675	CDC14A, ANAPC1, UBE2E1, ANAPC4, ANAPC10, CDC23, CDC26, ANAPC2, UBE2D1, ANAPC7, ANAPC5, CDC16, CDC27, ANAPC11
REACTOME_PROCESSING_OF_INTRONLESS_PRE_MRNAS	14	0.190973	0.0905482	0.261304	0.000863601	0.00334337	CPSF3, NCBP2, CPSF1, NCBP1, CSTF3, CLP1, CPSF7, PCF11, PABPN1, CPSF2, PAPOLA, NUDT21, CSTF1, CSTF2
KEGG_GLYOXYLATE_AND_DICARBOXYLATE_METABOLISM	14	0.461191	0.21836	0.633647	0.000885063	0.00340216	HYI, MDH1, MTHFD2, GLYCTK, MTHFD2L, MTHFD1L, MDH2, ACO1, GRHPR, CS, MTHFD1, PGP, AFMID, ACO2
REACTOME_SEMA3A_PAK_DEPENDENT_AXON_REPULSION	14	0.315979	0.134756	0.444893	0.00141569	0.00478073	PLXNA2, PLXNA1, PAK2, HSP90AB1, FYN, RAC1, LIMK1, SEMA3A, NRP1, CFL1, PAK1, HSP90AA1, FES, PLXNA3
REACTOME_INHIBITION_OF_THE_PROTEOLYTIC_ACTIVITY_OF_APC_C_REQUIRED_FOR_THE_ONSET_OF_ANAPHASE_BY_MITOTIC_SPINDLE_CHECKPOINT_COMPONENTS	14	0.205983	0.0879274	0.28984	0.00229202	0.00711905	ANAPC1, UBE2E1, ANAPC4, ANAPC10, CDC23, CDC26, ANAPC2, UBE2D1, BUB3, ANAPC7, ANAPC5, CDC16, CDC27, ANAPC11
REACTOME_BOTULINUM_NEUROTOXICITY	14	-0.257873	0.462777	0.111681	0.00503172	0.0135344	STX12, STX6, STX7, STX11, STX1A, STX3, STX5, VAMP1, STX2, STX4, VAMP2, STX8, STX10, STX16
REACTOME_PROTEOLYTIC_CLEAVAGE_OF_SNARE_COMPLEX_PROTEINS	14	-0.257873	0.462777	0.111681	0.00503172	0.0135344	STX12, STX6, STX7, STX11, STX1A, STX3, STX5, VAMP1, STX2, STX4, VAMP2, STX8, STX10, STX16
REACTOME_SHC_RELATED_EVENTS	14	-0.136685	0.289803	0.0267335	0.0215032	0.0439815	NRAS, SHC1, SOS1, RAF1, CDK1, HRAS, KRAS, MAP2K1, MAPK3, GRB2, MAP2K2, INSR, YWHAB, MAPK1
KEGG_TERPENOID_BACKBONE_BIOSYNTHESIS	13	1.07263	0.898949	1.27989	1.04242e-05	0.000344443	DHDDS, PMVK, FDPS, GGPS1, HMGCS1, HMGCR, PDSS2, ACAT2, IDI1, PDSS1, ACAT1, MVK, MVD
REACTOME_N_GLYCAN_TRIMMING_IN_THE_ER_AND_CALNEXIN_CALRETICULIN_CYCLE	13	0.240463	0.156858	0.339862	0.000255872	0.00132711	EDEM3, MOGS, UGGT1, EDEM1, CANX, MAN1B1, GANAB, MLEC, UGGT2, PDIA3, PRKCSH, CALR, EDEM2
REACTOME_A_TETRASACCHARIDE_LINKER_SEQUENCE_IS_REQUIRED_FOR_GAG_SYNTHESIS	13	0.826408	0.510837	1.20024	0.000359098	0.00173006	AGRN, B3GALT6, HSPG2, SDC3, GXYLT2, VCAN, B4GALT7, SDC2, B3GAT3, GXYLT1, CSPG4, SDC4, GPC4
REACTOME_SYNTHESIS_OF_SUBSTRATES_IN_N_GLYCAN_BIOSYTHESIS	13	0.393173	0.228382	0.589885	0.000392992	0.00185219	DPM3, GMPPA, GMPPB, PGM3, DPM2, DOLK, DOLPP1, ALG5, GNPNAT1, MPI, PMM2, DPM1, PMM1
REACTOME_TRAFFICKING_OF_AMPA_RECEPTORS	13	-0.313509	0.439833	0.164011	0.000404282	0.00187283	AP2M1, DLG1, CAMK2D, AP2A2, MDM2, PRKCB, AP2B1, NSF, PRKCA, AP2S1, AP2A1, EPB41L1, PICK1
BIOCARTA_IL3_PATHWAY	13	-0.325292	0.456066	0.170311	0.00061452	0.00261231	SHC1, SOS1, RAF1, JAK2, HRAS, PTPN6, FOS, MAP2K1, MAPK3, STAT5B, STAT5A, GRB2, CSF2RB
BIOCARTA_SPRY_PATHWAY	13	0.75473	0.483535	1.07563	0.000819023	0.00320513	SHC1, SOS1, RAF1, RASA1, SPRY4, HRAS, CBL, SPRY2, MAP2K1, MAPK3, GRB2, SRC, MAPK1
PID_CIRCADIAN_PATHWAY	13	-0.20966	0.317124	0.119165	0.00098624	0.00363634	PER2, BHLHE40, ATR, CLOCK, WDR5, ARNTL, CRY2, TIMELESS, CRY1, PER1, NR1D1, CSNK1E, NONO
REACTOME_SYNTHESIS_OF_PC	13	0.616662	0.377039	0.899717	0.00107022	0.00386706	CEPT1, LPIN1, PCYT1A, ACHE, SLC44A1, CHKA, CHPT1, PEMT, PHOSPHO1, LPIN2, SLC44A2, LPIN3, CHKB
REACTOME_HS_GAG_DEGRADATION	13	-0.338097	0.47859	0.171386	0.0014885	0.0049495	AGRN, HSPG2, SDC3, GLB1, IDUA, HPSE, GUSB, SDC2, NAGLU, SGSH, SDC4, GPC4, IDS
PID_HIF1A_PATHWAY	13	0.0988149	0.0443401	0.163749	0.0027096	0.00815891	ARNT, EGLN1, VHL, COPS5, CUL2, HIF1AN, OS9, HIF1A, HSP90AA1, TP53, EGLN2, RBX1, NAA10
BIOCARTA_ARF_PATHWAY	13	0.298443	0.135615	0.491493	0.0030302	0.00892593	POLR1A, POLR1B, PIK3CA, PIK3R1, POLR1C, RAC1, PIK3CG, MYC, ABL1, MDM2, POLR1D, RB1, TP53
REACTOME_MITOCHONDRIAL_FATTY_ACID_BETA_OXIDATION	13	-0.344737	0.527372	0.126442	0.00434504	0.0119544	ACADM, HADHA, HADHB, MCEE, PCCB, HADH, MUT, DECR1, ECHS1, ACADS, PCCA, ECI1, ACADVL
REACTOME_SPRY_REGULATION_OF_FGF_SIGNALING	13	0.181469	0.073561	0.309545	0.00440478	0.0120881	MKNK1, RPS27A, PPP2CA, BRAF, PPP2CB, CBL, SPRY2, MAPK3, GRB2, UBA52, PPP2R1A, SRC, MAPK1
BIOCARTA_CSK_PATHWAY	13	-0.320177	0.495899	0.11099	0.00631184	0.0162134	GNB1, PRKACB, PTPRC, PRKAR2A, HLA-DRA, HLA-DRB1, PRKAR1B, PRKAR2B, CD4, CSK, CREBBP, PRKAR1A, GNAS
REACTOME_EARLY_PHASE_OF_HIV_LIFE_CYCLE	13	0.080265	0.024644	0.146466	0.0080342	0.0198384	CXCR4, XRCC5, CCR5, XRCC4, HMGA1, PPIA, PSIP1, FEN1, BANF1, CD4, LIG4, LIG1, XRCC6
REACTOME_PKA_MEDIATED_PHOSPHORYLATION_OF_CREB	12	-0.68971	0.810391	0.605381	3.30687e-06	0.000293937	PRKACB, ADCY3, CREB1, PRKAR2A, PRKAR1B, PRKAR2B, ADCY6, ADCY4, ADCY9, ADCY7, PRKAR1A, PRKACA
REACTOME_THROMBOXANE_SIGNALLING_THROUGH_TP_RECEPTOR	12	-0.856373	0.970888	0.776141	1.53216e-05	0.000373375	GNB1, GNG5, GNB4, GNB2, GNAQ, GNG2, GNB5, GNGT2, GNA13, GNG7, GNA11, GNA15
KEGG_PANTOTHENATE_AND_COA_BIOSYNTHESIS	12	0.463279	0.322667	0.562587	3.06017e-05	0.000452952	PANK4, PPCS, DPYD, PANK3, VNN1, VNN2, BCAT1, PPCDC, COASY, BCAT2, PANK2, UPB1
REACTOME_ADVANCED_GLYCOSYLATION_ENDPRODUCT_RECEPTOR_SIGNALING	12	-0.339863	0.456911	0.257439	7.46082e-05	0.000651343	DDOST, CAPZA1, S100A12, AGER, CAPZA2, HMGB1, LGALS3, MAPK3, PRKCSH, APP, S100B, MAPK1
REACTOME_METABOLISM_OF_STEROID_HORMONES_AND_VITAMINS_A_AND_D	12	1.00788	0.67077	1.24742	9.13205e-05	0.000725701	HSD11B1, POMC, SRD5A3, SRD5A1, STARD4, AKR1B1, CYP2R1, CYP27B1, RDH11, LGMN, CYP19A1, STARD5
REACTOME_METABOLISM_OF_PORPHYRINS	12	-0.469977	0.590823	0.385122	0.000107975	0.000780797	UROD, PPOX, ALAS1, CPOX, BLVRA, ALAD, UROS, HMBS, HMOX2, FECH, BLVRB, HMOX1
BIOCARTA_HSP27_PATHWAY	12	0.972085	0.774934	1.11065	0.000110661	0.000780797	CASP9, MAPKAPK2, IL1A, MAPKAPK3, CASP3, TNF, DAXX, CYCS, HSPB1, FAS, APAF1, BCL2
BIOCARTA_CARM1_PATHWAY	12	-0.554514	0.746554	0.420118	0.000117823	0.000813502	PRKACB, CREB1, PRKAR2A, PRKAR1B, PRKAR2B, RXRA, CREBBP, RARA, PRKAR1A, CARM1, NCOA3, EP300
KEGG_STEROID_HORMONE_BIOSYNTHESIS	12	1.06065	0.774875	1.263	0.000130501	0.00085269	HSD17B7, HSD11B1, CYP1B1, SRD5A3, SRD5A1, HSD17B8, CYP7B1, AKR1C1, HSD17B12, CYP19A1, COMT, STS
REACTOME_GLYCOGEN_BREAKDOWN_GLYCOGENOLYSIS	12	-0.356051	0.495285	0.25904	0.000282474	0.0014242	PGM1, AGL, CALM2, GYG1, PGM2, PYGL, CALM1, PHKG2, PHKB, CALM3, PYGB, PHKA2
BIOCARTA_LONGEVITY_PATHWAY	12	-0.996227	1.33564	0.753498	0.00028591	0.00143484	SHC1, PIK3CA, PIK3R1, FOXO3, SOD2, PIK3CG, HRAS, CAT, IGF1, AKT1, IGF1R, SOD1
REACTOME_REGULATION_OF_PYRUVATE_DEHYDROGENASE_PDH_COMPLEX	12	-0.344911	0.481275	0.249178	0.00029411	0.00144916	PDK1, PDHB, PDK4, DLD, PDP1, PDHX, DLAT, PDP2, PDPR, PDK2, PDHA1, PDK3
REACTOME_N_GLYCAN_ANTENNAE_ELONGATION_IN_THE_MEDIAL_TRANS_GOLGI	12	-0.154809	0.246369	0.0904737	0.000964876	0.00360377	B4GALT2, B4GALT3, MGAT4A, MGAT5, B4GALT4, ST6GAL1, MAN2A1, MGAT4B, B4GALT1, MGAT2, FUT8, B4GALT5
REACTOME_REGULATION_OF_AMPK_ACTIVITY_VIA_LKB1	12	-0.209672	0.350429	0.111483	0.00197525	0.00632108	PRKAB2, STRADB, CAB39, PRKAA1, PRKAG2, PRKAG1, PRKAB1, CAB39L, PPM1A, STRADA, RPTOR, STK11
REACTOME_NFKB_ACTIVATION_THROUGH_FADD_RIP1_PATHWAY_MEDIATED_BY_CASPASE_8_AND10	12	-0.246654	0.424101	0.122729	0.00225637	0.00706831	IFIH1, CASP10, CASP8, RIPK1, IKBKB, DDX58, CHUK, FADD, RNF135, TRIM25, MAVS, IKBKG
PID_TCR_JNK_PATHWAY	12	-0.224576	0.371171	0.121537	0.00236574	0.00724426	JUN, MAP3K1, LCP2, MAP3K7, DBNL, MAP3K8, MAPK8, PRKCB, CRK, MAP2K4, MAP4K1, CRKL
SA_PROGRAMMED_CELL_DEATH	12	0.489284	0.217181	0.68251	0.00444088	0.0121564	CASP9, BCL10, BCL2L11, BAK1, CASP8AP2, BAD, APAF1, CES1, BCL2, BAX, BCL2L1, BID
SA_G1_AND_S_PHASES	12	0.391288	0.153345	0.560748	0.00533793	0.0141822	E2F2, ARF1, CDKN1A, CFL1, CCND1, CDKN1B, ARF3, CDK2, CDK4, MDM2, TP53, NXT1
REACTOME_REGULATION_OF_KIT_SIGNALING	12	0.329759	0.0803156	0.504557	0.0101408	0.0236911	SOS1, FYN, SH2B2, LYN, CBL, PTPN6, KITLG, SH2B3, PRKCA, GRB2, SOCS6, SRC
KEGG_CIRCADIAN_RHYTHM_MAMMAL	12	-0.103613	0.2043	0.0324546	0.0106383	0.0245882	PER3, PER2, BHLHE40, CLOCK, ARNTL, CRY2, BHLHE41, CRY1, PER1, NR1D1, CSNK1D, CSNK1E
REACTOME_PURINE_SALVAGE	12	0.216441	0.0550299	0.330211	0.0127752	0.0285533	AMPD2, DGUOK, DCK, GMPR, ADK, AMPD3, PNP, GMPR2, ADAL, APRT, ADA, HPRT1
REACTOME_AKT_PHOSPHORYLATES_TARGETS_IN_THE_CYTOSOL	12	0.174046	0.0347359	0.271456	0.0175116	0.0367168	CASP9, AKT3, CDKN1A, CHUK, BAD, CDKN1B, MDM2, AKT1, TSC2, AKT2, GSK3A, AKT1S1
BIOCARTA_HIF_PATHWAY	12	0.188713	0.0255909	0.303615	0.0249009	0.0496187	JUN, ARNT, CREB1, VHL, VEGFA, ASPH, COPS5, LDHA, HIF1A, HSP90AA1, P4HB, EP300
BIOCARTA_DREAM_PATHWAY	11	-0.817548	0.923421	0.691241	1.03722e-06	0.000275249	JUN, PRKACB, CREB1, PRKAR2A, PRKAR1B, PRKAR2B, CREM, FOS, MAPK3, POLR2A, PRKAR1A
REACTOME_G_BETA_GAMMA_SIGNALLING_THROUGH_PLC_BETA	11	-1.28567	1.39445	1.15577	7.43023e-06	0.000341588	GNB1, GNG5, GNB4, GNB2, PLCB3, GNG2, PLCB2, GNB5, GNGT2, GNG7, PLCB1
BIOCARTA_EIF2_PATHWAY	11	0.210788	0.17715	0.238979	9.46852e-06	0.000344443	EIF2AK2, EIF2AK3, GSK3B, EIF2B5, EIF2AK1, PPP1CA, EIF2S1, EIF5, EIF2AK4, EIF2S2, EIF2S3
REACTOME_G_PROTEIN_ACTIVATION	11	-1.06426	1.16955	0.938644	1.76465e-05	0.000381112	GNB1, GNG5, GNAI3, POMC, GNAI2, GNB4, GNB2, GNG2, GNB5, GNGT2, GNG7
BIOCARTA_GATA3_PATHWAY	11	-0.737252	0.839124	0.615676	2.21997e-05	0.000411115	PRKACB, PRKAR2A, MAPK14, PRKAR1B, PRKAR2B, MAF, MAP2K3, PRKAR1A, NFATC1, JUNB, NFATC2
PID_RANBP2_PATHWAY	11	0.227921	0.171752	0.295041	2.83165e-05	0.000444102	HDAC1, XPO1, RANBP2, SUMO1, HDAC4, MDM2, RAN, PIAS1, UBE2I, PIAS2, RANGAP1
REACTOME_MRNA_DECAY_BY_3_TO_5_EXORIBONUCLEASE	11	0.666765	0.516708	0.846351	3.78799e-05	0.000494721	EXOSC7, EXOSC9, EXOSC4, EXOSC3, EXOSC2, EXOSC1, DCPS, EXOSC8, DIS3, EXOSC6, EXOSC5
PID_SYNDECAN_3_PATHWAY	11	0.488426	0.365953	0.634123	6.47009e-05	0.000632035	SDC3, APH1A, NCSTN, POMC, FYN, CTTN, PSEN1, APH1B, PSENEN, SRC, CASK
REACTOME_AMINO_ACID_SYNTHESIS_AND_INTERCONVERSION_TRANSAMINATION	11	1.20517	0.932786	1.5303	8.55834e-05	0.000702822	PHGDH, GLUL, GLS, PSPH, PSAT1, GLUD1, ALDH18A1, GOT1, OAT, GPT2, GOT2
REACTOME_STEROID_HORMONES	11	1.01899	0.736362	1.35472	9.17168e-05	0.000725701	HSD11B1, POMC, SRD5A3, SRD5A1, STARD4, AKR1B1, CYP2R1, CYP27B1, LGMN, CYP19A1, STARD5
REACTOME_TRAF6_MEDIATED_INDUCTION_OF_TAK1_COMPLEX	11	-0.383814	0.46802	0.283273	0.000101593	0.000764772	RPS27A, CD14, MAP3K7, TAB2, LY96, TLR4, TRAF6, TICAM1, UBA52, TAB1, TAB3
REACTOME_CALNEXIN_CALRETICULIN_CYCLE	11	0.306586	0.222147	0.407277	0.00010401	0.000772237	EDEM3, UGGT1, EDEM1, CANX, MAN1B1, GANAB, UGGT2, PDIA3, PRKCSH, CALR, EDEM2
BIOCARTA_CK1_PATHWAY	11	-0.474168	0.605287	0.317805	0.000129678	0.00085269	PRKACB, PRKAR2A, PPP3CA, PPP2CA, PRKAR1B, PRKAR2B, CDK5, PPP1CA, PRKAR1A, CSNK1D, PLCB1
REACTOME_P75NTR_SIGNALS_VIA_NFKB	11	0.424796	0.295509	0.533021	0.000145944	0.000925168	RPS27A, MYD88, PRKCI, SQSTM1, IKBKB, RIPK2, TRAF6, RELA, NFKBIA, UBA52, IRAK1
REACTOME_ACTIVATION_OF_CHAPERONES_BY_ATF6_ALPHA	11	0.311571	0.210782	0.432018	0.000165349	0.000984826	ATF6, NFYA, HSPA5, DDIT3, HSP90B1, NFYB, MBTPS1, CALR, XBP1, ATF4, MBTPS2
REACTOME_CYTOCHROME_P450_ARRANGED_BY_SUBSTRATE_TYPE	11	0.883702	0.607745	1.11551	0.000222529	0.00123072	POMC, CYP1B1, CYP27A1, CYP2U1, CYP51A1, TBXAS1, CYP7B1, CYP2R1, CYP27B1, CYP19A1, CYP2S1
REACTOME_PURINE_RIBONUCLEOSIDE_MONOPHOSPHATE_BIOSYNTHESIS	11	0.489009	0.332023	0.676915	0.000331994	0.00162109	ADSS, ATIC, IMPDH2, GMPS, PPAT, PAICS, IMPDH1, ADSSL1, PFAS, GART, ADSL
REACTOME_ACYL_CHAIN_REMODELLING_OF_PC	11	0.276788	0.146402	0.385985	0.000396947	0.0018547	PLA2G4A, MBOAT2, PLA2G12A, LPCAT1, PNPLA8, LPCAT3, PLBD1, LPCAT4, LPCAT2, PLA2G4C, PLA2G6
REACTOME_SIGNAL_REGULATORY_PROTEIN_SIRP_FAMILY_INTERACTIONS	11	0.399732	0.219803	0.614557	0.000629989	0.00263671	CD47, FYB, SKAP2, PTK2B, PTK2, PTPN6, GRB2, TYROBP, SIRPB1, SIRPA, SRC
REACTOME_THE_NLRP3_INFLAMMASOME	11	-0.231705	0.324649	0.120607	0.00102321	0.00375254	TXNIP, NLRP3, HSP90AB1, TXN, PANX1, CASP1, P2RX7, PSTPIP1, MEFV, PYCARD, APP
PID_INTEGRIN5_PATHWAY	11	-0.814467	1.189	0.369266	0.00234835	0.00721138	ITGA4, ITGAV, FN1, ITGB5, ITGB8, TGFBR1, PLAU, ITGB7, FBN1, VTN, PLAUR
BIOCARTA_P27_PATHWAY	11	-0.271794	0.403541	0.114351	0.003199	0.00927195	SKP2, SKP1, CUL1, CDKN1B, CDK2, RB1, TFDP1, NEDD8, CCNE1, UBE2M, RBX1
REACTOME_MTORC1_MEDIATED_SIGNALLING	11	0.254223	0.097573	0.441804	0.00480914	0.0130654	MTOR, EIF4G1, EIF4E, RHEB, EIF4EBP1, RPS6, EIF4B, MLST8, EEF2K, RPS6KB1, RPTOR
BIOCARTA_D4GDI_PATHWAY	11	-0.116216	0.176741	0.0441773	0.00564487	0.0148161	CASP9, JUN, PARP1, CASP10, CASP8, CASP3, CYCS, CASP1, ARHGDIB, APAF1, ARHGAP5
REACTOME_INHIBITION_OF_VOLTAGE_GATED_CA2_CHANNELS_VIA_GBETA_GAMMA_SUBUNITS	11	-0.29164	0.475859	0.0721803	0.0129754	0.0287634	GNB1, GNG5, KCNJ10, GABBR1, GNB2, KCNJ5, GNG2, GNGT2, KCNJ2, GNG7, KCNJ15
REACTOME_SLBP_DEPENDENT_PROCESSING_OF_REPLICATION_DEPENDENT_HISTONE_PRE_MRNAS	11	0.307761	0.0829721	0.576435	0.0139204	0.0305313	LSM10, SNRPE, SNRPG, NCBP2, SLBP, LSM11, NCBP1, SNRPF, ZNF473, SNRPB, SNRPD3
BIOCARTA_RAB_PATHWAY	11	-0.213385	0.358939	0.0397535	0.0177667	0.0371081	RAB4A, RAB1A, RAB5A, RAB7A, RAB2A, RAB6A, RAB27A, RAB11A, RAB8A, RAB3A, RAB9A
REACTOME_REGULATION_OF_IFNG_SIGNALING	11	0.244679	0.0493271	0.477164	0.019132	0.0398062	JAK1, STAT1, SUMO1, IFNGR1, JAK2, PTPN6, PIAS1, SOCS3, PTPN2, PTPN1, IFNGR2
REACTOME_PD1_SIGNALING	11	1.09928	0.191261	2.17717	0.0248974	0.0496187	HLA-DRB5, HLA-DRB1, HLA-DQA1, HLA-DQA2, HLA-DPA1, HLA-DPB1, CD274, PDCD1LG2, CD4, PTPN6, CSK
BIOCARTA_RNA_PATHWAY	10	0.904384	0.79187	0.982497	1.25356e-06	0.000275249	EIF2AK2, NFKB1, CHUK, RELA, DNAJC3, NFKBIA, EIF2S1, TP53, MAP3K14, EIF2S2
REACTOME_SYNTHESIS_OF_VERY_LONG_CHAIN_FATTY_ACYL_COAS	10	1.71821	1.44192	1.91215	4.14922e-06	0.000321268	ELOVL1, ACSL3, ELOVL6, ACSL1, ELOVL7, ELOVL5, ACSL5, HSD17B12, TECR, ACSL4
REACTOME_INHIBITION_OF_INSULIN_SECRETION_BY_ADRENALINE_NORADRENALINE	10	-1.21842	1.33692	1.1362	6.3421e-06	0.000341588	GNB1, GNG5, GNAI2, GNB4, GNB2, ADCY6, GNG2, GNB5, GNGT2, GNG7
REACTOME_RETROGRADE_NEUROTROPHIN_SIGNALLING	10	-0.670056	0.825545	0.560641	7.44213e-06	0.000341588	AP2M1, CLTA, DNM1, AP2A2, AP2B1, CLTC, DNM2, AP2S1, AP2A1, DNAL4
KEGG_OLFACTORY_TRANSDUCTION	10	-0.895291	1.09243	0.757749	9.89364e-06	0.000344443	PRKACB, ADCY3, CALM2, CAMK2D, CAMK2G, CALM1, ARRB2, PRKACA, CALM3, PRKX
BIOCARTA_BARR_MAPK_PATHWAY	10	-0.569289	0.727849	0.457248	1.23605e-05	0.000372187	GNB1, RAF1, DNM1, ARRB1, MAP2K1, MAPK3, MAP2K2, PLCB1, GNAS, MAPK1
PID_THROMBIN_PAR4_PATHWAY	10	-0.348363	0.444372	0.270219	1.31278e-05	0.000373375	GNB1, ROCK2, RHOA, GNAQ, GNG2, PLCB2, GNA13, ROCK1, GNA11, GNA15
REACTOME_ALPHA_LINOLENIC_ACID_ALA_METABOLISM	10	0.917373	0.71391	1.05907	1.76972e-05	0.000381112	SCP2, ACAA1, ACSL1, HSD17B4, ELOVL5, FADS2, FADS1, ACOX1, ACOT8, ABCD1
REACTOME_PROSTACYCLIN_SIGNALLING_THROUGH_PROSTACYCLIN_RECEPTOR	10	-0.864789	1.00163	0.769101	1.86337e-05	0.000381112	GNB1, GNG5, GNB4, GNB2, GNG2, GNB5, GNGT2, GNG7, PTGIR, GNAS
REACTOME_ADP_SIGNALLING_THROUGH_P2RY12	10	-1.08386	1.23979	0.975457	2.52517e-05	0.000413366	GNB1, GNG5, GNAI3, GNAI2, GNB4, GNB2, GNG2, GNB5, GNGT2, GNG7
PID_WNT_SIGNALING_PATHWAY	10	-1.46004	1.77141	1.24473	2.5307e-05	0.000413366	FZD7, FZD5, WNT5A, RYK, FZD1, LRP5, IGFBP4, FZD2, KREMEN1, ATP6AP2
REACTOME_ZINC_TRANSPORTERS	10	0.663926	0.477843	0.794026	2.99063e-05	0.000452952	SLC30A7, SLC39A1, SLC30A1, SLC39A10, SLC39A8, SLC30A5, SLC39A7, SLC39A4, SLC39A6, SLC39A3
PID_S1P_S1P4_PATHWAY	10	-0.326028	0.389523	0.281921	6.54968e-05	0.000632035	CDC42, GNAI3, RHOA, GNAI2, GNA12, MAPK3, GNA13, S1PR4, PLCG1, MAPK1
REACTOME_VITAMIN_B5_PANTOTHENATE_METABOLISM	10	0.407767	0.276725	0.498695	6.77689e-05	0.000632035	PANK4, PPCS, SLC5A6, PANK3, SLC25A16, AASDHPPT, PPCDC, COASY, FASN, PANK2
BIOCARTA_SODD_PATHWAY	10	0.458979	0.344375	0.552309	7.36061e-05	0.000651343	TNFRSF1B, CASP8, RIPK1, TNF, BAG4, TRAF2, FADD, BIRC3, TNFRSF1A, TRADD
KEGG_VALINE_LEUCINE_AND_ISOLEUCINE_BIOSYNTHESIS	10	0.76981	0.51044	0.950812	0.000119887	0.000822514	IARS2, LARS2, PDHB, LARS, VARS2, VARS, IARS, BCAT1, BCAT2, PDHA1
REACTOME_TIE2_SIGNALING	10	-0.258094	0.376053	0.176423	0.000336415	0.00163531	NRAS, SHC1, SOS1, PIK3CB, PIK3CA, PIK3R1, DOK2, HRAS, KRAS, GRB2
BIOCARTA_INFLAM_PATHWAY	10	0.88532	0.563538	1.11048	0.000595623	0.00256435	CSF1, IL10, IL1A, IL15, TNF, HLA-DRA, HLA-DRB1, PDGFA, CD4, TGFB1
REACTOME_P130CAS_LINKAGE_TO_MAPK_SIGNALING_FOR_INTEGRINS	10	0.70239	0.335926	0.959283	0.000939412	0.00354031	RAP1A, FN1, PTK2, TLN1, APBB1IP, VWF, RAP1B, BCAR1, CRK, SRC
BIOCARTA_TRKA_PATHWAY	10	-0.231181	0.379538	0.126975	0.00112426	0.00399087	SHC1, SOS1, PIK3CA, PIK3R1, HRAS, AKT1, PRKCB, PRKCA, GRB2, PLCG1
KEGG_NON_HOMOLOGOUS_END_JOINING	10	0.186932	0.0947025	0.261966	0.00119867	0.00415131	XRCC5, XRCC4, RAD50, POLM, PRKDC, DCLRE1C, POLL, FEN1, LIG4, XRCC6
REACTOME_CRMPS_IN_SEMA3A_SIGNALING	10	0.433903	0.203547	0.593926	0.00149506	0.0049561	PLXNA2, PLXNA1, DPYSL3, FYN, SEMA3A, CDK5, DPYSL2, NRP1, FES, PLXNA3
BIOCARTA_CBL_PATHWAY	10	0.420119	0.193664	0.578132	0.00150923	0.00498782	SH3GLB1, CSF1R, MET, SH3GLB2, CBL, PRKCB, PRKCA, GRB2, SRC, SH3KBP1
KEGG_LIMONENE_AND_PINENE_DEGRADATION	10	-0.132197	0.22351	0.0690566	0.00205573	0.00651582	ALDH9A1, YOD1, HADHA, NAT6, EHHADH, ALDH7A1, ALDH1B1, ECHS1, ALDH2, ALDH3A2
BIOCARTA_AKAP13_PATHWAY	10	-0.171505	0.292569	0.0874362	0.0021716	0.00682324	PRKACB, PRKAR2A, RHOA, GNA12, PRKAR2B, LPAR1, PRKAG1, AKAP13, GNA13, LPAR2
REACTOME_STRIATED_MUSCLE_CONTRACTION	10	0.59158	0.190991	0.87439	0.00721731	0.0181521	TPM3, TNNT2, NEB, TPM2, VIM, TNNI2, TPM1, MYH3, TPM4, TNNT1
BIOCARTA_STATHMIN_PATHWAY	10	-0.341676	0.655011	0.122962	0.00824866	0.0202297	PRKACB, PRKAR2A, CAMK2D, CCNB1, MAPK13, PRKAR1B, PRKAR2B, CDK1, CAMK2G, PRKAR1A
BIOCARTA_CELL2CELL_PATHWAY	10	0.556684	0.0966714	0.876674	0.0212204	0.0437318	CTNNB1, CTNNA1, PTK2, VCL, PXN, ACTN1, CSK, BCAR1, PECAM1, SRC
