# Supplementary material for: In vitro responses to platelet-rich-plasma are associated with variable clinical outcomes in patients with knee osteoarthritis
Source: Sci Rep. 2021 Jun 1;11:11493. doi: 10.1038/s41598-021-90174-x (PMC8169703; doi:10.1038/s41598-021-90174-x)
Supplement: Supplementary file 5 — Supplementary Information 5. [file 41598_2021_90174_MOESM5_ESM.xlsx]

## Sheet: Table S7_MACS_quSageResults
Pathway	size	logFC	lowCI	highCI	PValue	FDR	Genes
REACTOME_REGULATION_OF_PYRUVATE_DEHYDROGENASE_PDH_COMPLEX	12	0.750722	0.577183	0.872557	2.24667e-05	0.016872	PDK1, PDHB, PDK4, DLD, PDP1, PDHX, DLAT, PDP2, PDPR, PDK2, PDHA1, PDK3
REACTOME_CHOLESTEROL_BIOSYNTHESIS	20	-1.111	1.47418	0.850089	3.11292e-05	0.016872	DHCR24, PMVK, FDPS, HSD17B7, LBR, GGPS1, MSMO1, HMGCS1, HMGCR, CYP51A1, FDFT1, SQLE, IDI1, TM7SF2, DHCR7, MVK, MVD, LSS, EBP, NSDHL
REACTOME_ALPHA_LINOLENIC_ACID_ALA_METABOLISM	10	-0.681989	0.940476	0.501433	8.38055e-05	0.0262049	SCP2, ACAA1, ACSL1, HSD17B4, ELOVL5, FADS2, FADS1, ACOX1, ACOT8, ABCD1
BIOCARTA_41BB_PATHWAY	14	-0.452811	0.660869	0.305446	9.66969e-05	0.0262049	TNFRSF9, JUN, ATF2, NFKB1, MAP3K1, MAPK14, MAP3K5, IKBKB, TRAF2, MAPK8, CHUK, RELA, NFKBIA, MAP4K5
REACTOME_CYTOCHROME_P450_ARRANGED_BY_SUBSTRATE_TYPE	11	0.678999	0.439715	0.963927	0.000170586	0.0344981	POMC, CYP1B1, CYP27A1, CYP2U1, CYP51A1, TBXAS1, CYP7B1, CYP2R1, CYP27B1, CYP19A1, CYP2S1
REACTOME_STEROID_HORMONES	11	0.705193	0.434472	1.02766	0.000190949	0.0344981	HSD11B1, POMC, SRD5A3, SRD5A1, STARD4, AKR1B1, CYP2R1, CYP27B1, LGMN, CYP19A1, STARD5
REACTOME_PYRUVATE_METABOLISM	17	0.713258	0.501626	0.963714	0.000232095	0.0359416	SLC16A1, PDK1, PDHB, PDK4, DLD, PDP1, LDHA, PDHX, DLAT, LDHB, PDP2, PDPR, PDK2, SLC16A3, BSG, PDHA1, PDK3
