# Supplementary material for: In vitro responses to platelet-rich-plasma are associated with variable clinical outcomes in patients with knee osteoarthritis
Source: Sci Rep. 2021 Jun 1;11:11493. doi: 10.1038/s41598-021-90174-x (PMC8169703; doi:10.1038/s41598-021-90174-x)
Supplement: Supplementary file 6 — Supplementary Information 6. [file 41598_2021_90174_MOESM6_ESM.xlsx]

## Sheet: Table S8_FIBS_DEGs
gene_id	gene_name	gene_type	tag	seqnames	width	logCPM	PRP-vs-FBS.logFC	PRP-vs-FBS.PValue	PRP-vs-FBS.FDR	TNF-vs-FBS.logFC	TNF-vs-FBS.PValue	TNF-vs-FBS.FDR	TNF.PRP-vs-FBS.logFC	TNF.PRP-vs-FBS.PValue	TNF.PRP-vs-FBS.FDR	TNF.PRP-vs-TNF.logFC	TNF.PRP-vs-TNF.PValue	TNF.PRP-vs-TNF.FDR	gene_name	FBS_rep1	FBS_rep2	FBS_rep3	FBS_rep4	PRP_rep1	PRP_rep2	PRP_rep3	PRP_rep4	TNF_rep1	TNF_rep2	TNF_rep3	TNF_rep4	TNF.PRP_rep1	TNF.PRP_rep2	TNF.PRP_rep3	TNF.PRP_rep4
ENSG00000177757	FAM87B	lincRNA	NA	chr1	2467	1.88993	-0.180021	0.616451	0.713826	2.50342	2.61e-06	1.37e-05	1.10932	0.00513998	0.0131605	-1.3941	0.00054204	0.00116333	FAM87B	0.317091	0.785312	0.675692	0.39492	0.572146	0.618592	0.665214	-0.934389	3.07778	2.8013	3.09777	3.22576	1.97067	2.20186	1.15957	0.91007
ENSG00000223764	RP11-54O7.3	lincRNA	NA	chr1	4152	2.61271	-1.55707	4.19e-07	2.41e-05	-0.428497	0.0264548	0.0421344	-2.2379	6.56e-09	6.22e-07	-1.8094	1.01e-07	8.55e-07	RP11-54O7.3	3.35099	3.50721	3.51244	3.27032	1.80404	1.57797	1.99147	2.01553	3.30403	2.8802	2.94669	2.76001	1.55604	0.808942	0.880917	1.31702
ENSG00000187634	SAMD11	protein_coding	NA	chr1	20654	4.12855	-1.08217	0.00618176	0.0206916	-0.415544	0.233341	0.289486	-1.90339	8.54e-05	0.000467187	-1.48785	0.00074587	0.00154601	SAMD11	4.69364	4.76034	4.35609	5.26291	3.3514	3.53465	3.34854	4.37971	4.53866	3.46975	4.7692	4.46716	3.21317	2.07524	3.11435	2.96034
ENSG00000188290	HES4	protein_coding	NA	chr1	1211	0.935716	0.130652	0.7926	0.856288	2.84408	1.47e-05	5.89e-05	1.18966	0.0201937	0.0406944	-1.65441	0.0010106	0.00202205	HES4	-0.360535	-0.61082	-0.992138	-0.7854	-0.812263	0.47435	-1.44879	-1.20332	1.8022	1.32523	2.86655	2.13737	0.738472	0.540744	0.727842	-0.105455
ENSG00000187608	ISG15	protein_coding	NA	chr1	13404	8.11595	0.403596	0.400425	0.519897	6.2078	2.45e-08	3.45e-07	2.5281	0.000142574	0.000703948	-3.6797	3.43e-06	1.48e-05	ISG15	3.56471	3.51577	2.83332	3.91784	3.52307	3.75312	4.23356	4.04084	9.13341	9.30622	9.41226	10.4987	6.06444	4.82078	6.93695	5.32189
ENSG00000188157	AGRN	protein_coding	overlapping_locus	chr1	35996	7.61603	-0.334906	0.178427	0.280603	2.42531	1.35e-07	1.29e-06	0.570246	0.0311919	0.0584324	-1.85506	2.42e-06	1.1e-05	AGRN	6.78915	6.75908	6.12867	6.11651	6.1868	6.45062	5.83899	6.06031	8.86759	8.63149	9.15395	8.89364	7.0436	7.09452	7.42809	6.38596
ENSG00000160072	ATAD3B	protein_coding	NA	chr1	26080	4.84659	0.666577	1.79e-05	0.000277356	-0.619204	4.67e-05	0.000157722	0.548988	0.00012871	0.000646679	1.16819	2.69e-08	3.06e-07	ATAD3B	4.47397	4.56638	4.6893	4.65137	5.32279	5.42618	5.02131	5.33652	4.03027	3.83404	4.11495	3.9055	5.03219	5.26112	5.06906	5.25343
ENSG00000197785	ATAD3A	protein_coding	NA	chr1	22537	5.62423	0.79053	0.000142941	0.00119214	-0.952001	2.64e-05	9.74e-05	0.65664	0.000743897	0.00266474	1.60864	6.22e-08	5.91e-07	ATAD3A	5.1829	5.08251	5.39993	5.6524	6.02889	6.29863	5.88457	6.28658	4.16003	4.25753	4.31693	4.75125	5.82004	6.00737	6.09111	6.08211
ENSG00000197530	MIB2	protein_coding	NA	chr1	15196	4.84974	-0.49943	0.00364943	0.0137505	0.330825	0.036112	0.0555744	-0.732251	0.000160765	0.000775879	-1.06308	3.22e-06	1.4e-05	MIB2	5.15242	5.12865	5.00495	4.69559	4.34066	4.70163	4.30437	4.64661	5.53329	5.32906	5.30019	5.17125	3.99529	4.34188	4.53422	4.15295
ENSG00000189339	SLC35E2B	protein_coding	NA	chr1	33200	5.62511	-0.747928	2.94e-06	8.79e-05	0.519968	0.00012824	0.000374477	-0.640831	1.61e-05	0.000132312	-1.1608	1.31e-08	1.79e-07	SLC35E2B	5.84928	5.89196	5.64474	5.53798	4.81372	4.85134	5.18139	5.06359	6.35038	6.31554	6.17321	6.18857	5.10444	4.99967	5.15794	5.11698
ENSG00000215790	SLC35E2	protein_coding	overlapping_locus	chr1	21155	1.9051	-0.981465	0.000137059	0.0011592	0.426276	0.0359064	0.0553005	-1.01937	9.51e-05	0.000508699	-1.44564	2.14e-06	1e-05	SLC35E2	2.3912	2.26219	1.87385	1.99505	1.01121	0.781791	1.40225	1.32629	2.9119	2.51596	2.46746	2.33828	1.07014	0.951303	1.30631	1.12137
ENSG00000157873	TNFRSF14	protein_coding	NA	chr1	9744	4.9827	-0.413851	0.00137652	0.00651998	1.70037	1.21e-10	7.65e-09	-0.0027858	0.978969	0.984983	-1.70316	1.16e-10	8.12e-09	TNFRSF14	4.36438	4.48727	4.40266	4.12986	3.8947	3.76748	4.10288	3.95263	6.02457	6.19601	5.9088	6.07601	4.21791	4.42859	4.49647	4.22055
ENSG00000157870	FAM213B	protein_coding	NA	chr1	4979	4.67342	0.489375	0.000409706	0.00260112	-1.31682	8.35e-09	1.5e-07	-0.0962622	0.385109	0.471241	1.22055	2.19e-08	2.61e-07	FAM213B	4.61284	4.64389	4.84236	4.93273	5.09952	5.30867	5.14384	5.42415	3.35736	3.32076	3.51963	3.57052	4.49219	4.69884	4.62174	4.82598
ENSG00000158286	RNF207	protein_coding	NA	chr1	15825	3.5228	-0.547889	0.0350165	0.0791022	2.34217	6.42e-08	7.17e-07	0.706769	0.00759226	0.0181187	-1.6354	3.2e-06	1.4e-05	RNF207	2.54791	2.59394	2.66633	1.86534	2.05921	1.64235	1.94256	1.93761	5.03926	4.79823	4.90178	4.35021	3.22937	3.61741	2.72335	2.88514
ENSG00000116237	ICMT	protein_coding	NA	chr1	14780	7.53637	0.537019	8.26e-05	0.000814163	-0.829812	7.2e-07	4.8e-06	0.424107	0.000718742	0.00259089	1.25392	4.1e-09	7.53e-08	ICMT	7.44152	7.44001	7.48039	7.27908	8.04609	8.00024	8.00864	7.71809	6.65183	6.69909	6.37767	6.5979	7.90953	7.96652	7.80042	7.65642
ENSG00000097021	ACOT7	protein_coding	NA	chr1	130123	5.58287	0.426251	0.0167886	0.0446345	-1.13792	5.42e-06	2.5e-05	0.28921	0.0870435	0.137756	1.42713	3.88e-07	2.53e-06	ACOT7	5.63352	5.59346	5.4438	5.62473	6.05588	6.13064	5.77627	6.03721	3.92677	4.21646	4.79978	4.47345	5.72937	5.94064	5.84819	5.90826
ENSG00000049249	TNFRSF9	protein_coding	NA	chr1	27272	3.87379	-3.03167	1.24e-08	3.09e-06	3.50209	6.81e-11	5.36e-09	0.764721	0.00185677	0.00563467	-2.73736	9.88e-10	2.78e-08	TNFRSF9	2.03551	2.15375	1.67124	2.3016	-0.977628	-2.37256	-0.507511	-0.899435	5.40614	5.36789	5.43331	5.91934	2.95092	2.7166	2.69166	2.89169
ENSG00000142583	SLC2A5	protein_coding	NA	chr1	53372	4.34295	0.0300717	0.920067	0.948153	1.39928	0.000299509	0.00078928	-0.794909	0.0195608	0.0396539	-2.19419	4.61e-06	1.9e-05	SLC2A5	4.16039	3.9769	2.88349	3.18731	3.80818	3.79056	3.85562	3.36905	5.23172	5.53039	4.85918	4.43603	2.88281	3.31764	2.71509	2.48128
ENSG00000228526	MIR34AHG	lincRNA	ncRNA_host	chr1	48973	2.90235	-0.6321	0.00413858	0.0152018	1.1243	2.03e-05	7.79e-05	0.0828672	0.655558	0.722288	-1.04143	4.24e-05	0.000125008	MIR34AHG	2.45968	2.76627	2.6173	2.39305	2.1096	1.74396	2.17121	1.64094	4.06709	3.65232	3.61592	3.3296	2.69072	2.9068	2.57139	2.36394
ENSG00000171621	SPSB1	protein_coding	NA	chr1	76653	5.13864	-0.282432	0.174617	0.276022	1.46257	3.43e-06	1.71e-05	0.256013	0.212893	0.290139	-1.20656	2.58e-05	8.14e-05	SPSB1	4.7592	4.77551	4.45661	4.40358	4.23688	4.1555	4.5744	4.27308	6.44343	6.32344	5.71463	5.62825	4.94159	4.833	5.08022	4.52303
ENSG00000188807	TMEM201	protein_coding	NA	chr1	25952	4.15121	0.493063	0.00135879	0.00646379	-0.806704	1.8e-05	7.04e-05	0.671815	8.59e-05	0.000469389	1.47852	1.2e-08	1.69e-07	TMEM201	3.99933	3.9591	3.97191	3.85302	4.48239	4.52712	4.41418	4.33642	3.39647	3.32705	2.81249	3.00961	4.50915	4.70829	4.7694	4.42655
ENSG00000116649	SRM	protein_coding	NA	chr1	5441	7.09094	0.583363	4.18e-05	0.000502652	-0.844881	7.02e-07	4.72e-06	0.531706	0.000106249	0.000551621	1.37659	1.52e-09	3.7e-08	SRM	6.93597	6.822	6.82446	7.04454	7.42154	7.68404	7.30316	7.54552	5.95842	6.07082	5.9994	6.2136	7.23466	7.38424	7.56389	7.53047
ENSG00000132879	FBXO44	protein_coding	NA	chr1	8953	3.69996	-0.806516	8.06e-06	0.000160598	0.456756	0.00154079	0.00333672	-0.93485	1.54e-06	2.38e-05	-1.39161	1.11e-08	1.58e-07	FBXO44	3.94394	3.9707	3.93939	3.73741	2.94837	3.04302	3.10456	3.26239	4.57302	4.49074	4.22611	4.07398	2.97181	2.82541	3.06317	3.00072
ENSG00000116663	FBXO6	protein_coding	NA	chr1	10231	3.43838	-0.235915	0.397897	0.517737	2.47304	2.43e-07	2.03e-06	0.243651	0.377356	0.463644	-2.22939	6.25e-07	3.72e-06	FBXO6	2.28738	2.39045	1.76323	2.55267	1.78109	1.92039	1.82985	2.50212	4.44441	4.36659	5.08733	4.84666	2.24656	1.97568	2.89981	2.62187
ENSG00000177000	MTHFR	protein_coding	NA	chr1	21198	5.1334	-0.609682	0.00150943	0.00695248	1.17147	2.32e-06	1.24e-05	-0.765252	0.000222804	0.000997791	-1.93672	6e-09	9.81e-08	MTHFR	5.03799	5.05545	4.87143	4.71995	4.30168	4.01149	4.52215	4.41377	6.42104	6.21786	6.00955	5.62279	4.16509	4.17582	4.24076	4.08064
ENSG00000011021	CLCN6	protein_coding	overlapping_locus	chr1	37049	4.21922	-0.395496	0.00993915	0.0298299	0.899217	7.41e-06	3.26e-05	-0.51797	0.00159811	0.00497563	-1.41719	3.58e-08	3.82e-07	CLCN6	4.19969	4.13055	4.07913	3.93173	3.73326	3.58355	3.8227	3.63589	5.25068	5.11842	4.87916	4.61317	3.55048	3.72728	3.63711	3.34846
ENSG00000028137	TNFRSF1B	protein_coding	ncRNA_host	chr1	42226	4.33937	-0.271451	0.141745	0.235059	1.28182	3.02e-06	1.54e-05	0.251421	0.167712	0.238116	-1.0304	3.01e-05	9.3e-05	TNFRSF1B	3.96144	3.92208	3.87192	3.80151	3.57053	3.60862	3.80561	3.47052	5.44411	5.48304	4.85902	4.73818	4.21227	4.28827	4.24801	3.75673
ENSG00000162496	DHRS3	protein_coding	ncRNA_host	chr1	49822	4.30093	-2.42944	3.43e-07	2.24e-05	0.857842	0.00350122	0.0069325	-1.34218	0.000120761	0.000613422	-2.20002	6.97e-07	4.06e-06	DHRS3	4.81612	4.77903	4.13798	4.23688	1.64245	1.89589	2.33052	2.33087	5.7767	5.50212	4.92426	5.21045	3.36971	2.76764	3.48561	2.88427
ENSG00000162493	PDPN	protein_coding	NA	chr1	34493	8.04533	-0.747027	7.2e-05	0.000735066	3.57734	4.63e-13	2.53e-10	1.61484	9.05e-09	7.21e-07	-1.9625	7.44e-10	2.33e-08	PDPN	5.93053	5.86392	6.02185	5.74701	4.9926	5.08614	5.49649	4.84154	9.49493	9.45258	9.28189	9.67839	7.40926	7.43554	7.64688	7.52992
ENSG00000116771	AGMAT	protein_coding	NA	chr1	12758	1.27041	0.898981	3.94e-05	0.000483797	-1.68836	1.66e-07	1.51e-06	0.934219	2.56e-05	0.000184685	2.62258	3.61e-10	1.56e-08	AGMAT	0.638547	0.69692	1.07118	0.964706	1.86536	1.71402	1.5621	1.92789	-0.698671	-0.7594	-0.896188	-0.855512	1.72081	1.75252	1.88286	1.81762
ENSG00000053372	MRTO4	protein_coding	NA	chr1	8590	5.63765	0.63484	1.71e-05	0.000269897	-1.12818	2.31e-08	3.31e-07	0.615246	2.38e-05	0.000174865	1.74343	7.67e-11	6.77e-09	MRTO4	5.34307	5.28743	5.43974	5.6735	6.03058	6.21337	5.88864	6.16803	4.17814	4.35037	4.41211	4.30517	5.98193	6.01888	5.99936	6.22503
ENSG00000158825	CDA	protein_coding	NA	chr1	29961	3.31238	0.361065	0.0315382	0.0728782	-0.496938	0.00624233	0.0115692	0.559785	0.00228234	0.00667611	1.05672	6.9e-06	2.66e-05	CDA	3.14051	2.80499	3.14222	3.41718	3.36098	3.41658	3.50545	3.71046	2.50844	2.67345	2.39716	2.92612	3.53905	3.56028	3.84764	3.83875
ENSG00000162551	ALPL	protein_coding	NA	chr1	69041	3.60515	1.16367	4.36e-05	0.000515654	-1.50116	5.84e-06	2.65e-05	-0.187868	0.370028	0.456746	1.3133	2.46e-05	7.8e-05	ALPL	3.12943	3.0991	3.3562	3.94961	4.40786	4.72345	4.30318	4.86323	1.67155	1.81258	1.99511	2.16392	3.21306	3.32372	3.46406	2.93087
ENSG00000133216	EPHB2	protein_coding	ncRNA_host	chr1	210662	2.91138	-0.0966169	0.703607	0.785402	0.328796	0.206368	0.259916	-1.1373	0.000549202	0.0020693	-1.4661	5.07e-05	0.000145695	EPHB2	2.94883	2.67474	2.83115	3.51024	2.69364	2.60046	2.88148	3.41991	2.96518	3.1601	3.50887	3.70221	1.68667	1.62127	1.87294	2.29757
ENSG00000125944	HNRNPR	protein_coding	NA	chr1	40566	7.06542	0.637824	0.000133564	0.00113364	-0.39805	0.00603571	0.0112331	0.743945	2.86e-05	0.000200973	1.14199	2.22e-07	1.61e-06	HNRNPR	6.60664	6.5177	6.84934	6.97164	7.42114	7.38939	7.29011	7.42645	6.09226	6.2224	6.37806	6.63783	7.41723	7.51653	7.38452	7.6234
ENSG00000125945	ZNF436	protein_coding	NA	chr1	9995	4.18152	-0.173012	0.0787924	0.148252	0.214441	0.033627	0.0521584	-0.83746	2.63e-07	6.81e-06	-1.0519	1.47e-08	1.94e-07	ZNF436	4.34805	4.21321	4.4199	4.31003	4.13431	3.94488	4.19203	4.30881	4.52684	4.47655	4.55255	4.59619	3.52071	3.40276	3.35415	3.64958
ENSG00000007968	E2F2	protein_coding	NA	chr1	24791	2.49836	1.37708	0.000355656	0.00233336	-1.45051	0.000601874	0.00145559	1.36241	0.000393193	0.00157673	2.81292	4.83e-07	3.02e-06	E2F2	1.50529	1.69298	2.23435	1.42103	3.06825	3.09115	3.30423	3.07209	-0.294072	0.140574	-0.710066	1.22748	3.0619	3.13506	3.18704	3.11394
ENSG00000117308	GALE	protein_coding	NA	chr1	5206	4.58682	0.618704	4.97e-05	0.000564383	-1.49673	2.23e-09	5.84e-08	0.666237	2.29e-05	0.000169484	2.16297	1.62e-11	2.85e-09	GALE	4.26775	4.20997	4.44072	4.70858	5.0026	5.06262	5.01613	5.07237	2.88486	2.8989	2.83622	3.05198	4.92249	5.0456	5.09846	5.2589
ENSG00000117602	RCAN3	protein_coding	NA	chr1	38690	3.29969	0.584843	0.0088836	0.0273252	-1.54106	2.77e-06	1.43e-05	0.0338323	0.864324	0.895305	1.57489	2.17e-06	1.01e-05	RCAN3	3.31464	3.25046	3.28796	3.47564	4.1505	3.93619	3.81933	3.74637	1.3579	1.22233	2.20691	1.92451	3.43974	3.53255	3.04936	3.44948
ENSG00000127423	AUNIP	protein_coding	NA	chr1	27546	1.84815	0.825946	0.000457739	0.00282972	-2.74559	5.93e-09	1.17e-07	0.668833	0.00253373	0.00727309	3.41443	2.76e-10	1.34e-08	AUNIP	1.62343	1.55388	1.68315	1.67893	2.51028	2.40241	2.6545	2.20825	-0.803754	-1.24559	-1.77783	-0.717744	2.36553	1.96725	2.5205	2.27521
ENSG00000117632	STMN1	protein_coding	ncRNA_host	chr1	22811	7.35624	1.47353	4.36e-05	0.000515654	-2.064	1.7e-06	9.6e-06	1.63054	1.65e-05	0.000135124	3.69454	2.52e-09	5.31e-08	STMN1	6.14452	6.17266	6.93942	6.59484	7.99472	8.08974	8.11279	7.75666	4.19086	4.36642	3.89758	5.11868	8.28709	8.27213	7.99678	8.07168
ENSG00000130695	CEP85	protein_coding	NA	chr1	44886	4.30782	0.952333	1.39e-05	0.00023066	-1.34902	4.78e-07	3.48e-06	0.940858	1.59e-05	0.000131248	2.28988	5.4e-10	1.95e-08	CEP85	3.84025	3.99327	4.03701	3.73993	5.00714	4.92005	4.9475	4.50245	2.61241	2.75499	2.28758	2.53581	4.97252	5.09944	4.72012	4.52936
ENSG00000198830	HMGN2	protein_coding	NA	chr1	3523	4.70378	0.812596	0.00165574	0.00746517	-0.83305	0.00160753	0.00346124	0.920756	0.000584459	0.00218347	1.75381	1.09e-06	5.76e-06	HMGN2	4.14081	4.17465	4.64882	4.17389	4.77361	5.31777	4.67741	5.57335	3.21493	3.33497	3.6092	3.67761	5.08278	5.50159	5.16754	5.15628
ENSG00000158246	FAM46B	protein_coding	NA	chr1	7817	2.05804	1.43073	4.7e-05	0.000542109	-4.20883	8.28e-09	1.49e-07	-1.02964	0.00149081	0.00470631	3.1792	4.53e-07	2.88e-06	FAM46B	1.98227	1.79562	1.88763	2.01012	2.94897	3.22828	3.1897	3.84913	-1.21761	-2.61894	-2.69715	-2.91494	0.503086	0.634836	1.14677	1.20058
ENSG00000181773	GPR3	protein_coding	NA	chr1	3171	1.22829	1.29637	0.00125103	0.00603767	-1.18603	0.00823047	0.0148299	2.41385	2.29e-06	3.18e-05	3.59989	6.72e-08	6.29e-07	GPR3	-0.248572	-0.607391	0.271915	0.264622	1.15465	1.79502	1.26725	0.532634	-0.901622	-1.19808	-2.01608	-0.923742	2.61205	2.39336	2.59667	1.73303
ENSG00000126709	IFI6	protein_coding	NA	chr1	6158	8.12072	0.514239	0.321968	0.443936	5.93986	9.29e-08	9.56e-07	2.33648	0.000531168	0.00201464	-3.60339	1.11e-05	3.94e-05	IFI6	3.87193	3.76842	3.34309	4.31535	3.70961	4.1249	4.99578	4.39148	9.59244	9.52324	9.05111	10.5194	6.18794	4.90642	7.14611	5.52273
ENSG00000130775	THEMIS2	protein_coding	NA	chr1	14143	4.28979	0.157533	0.565403	0.668773	2.82602	5.69e-08	6.49e-07	0.530885	0.0650207	0.107811	-2.29513	4.46e-07	2.84e-06	THEMIS2	2.51521	2.70452	2.39411	2.89534	2.82325	2.77375	2.5488	3.00806	4.93662	4.77137	5.87132	5.82682	3.1938	2.81901	3.51213	2.96847
ENSG00000117748	RPA2	protein_coding	NA	chr1	23223	5.1971	0.740845	1.37e-06	5.28e-05	-0.447948	0.000317517	0.000828544	0.777961	7.63e-07	1.41e-05	1.22591	2.78e-09	5.71e-08	RPA2	4.89358	4.74898	4.89804	4.77161	5.5599	5.63925	5.63649	5.4348	4.53839	4.52545	4.11918	4.39745	5.63641	5.58842	5.61899	5.60424
ENSG00000130766	SESN2	protein_coding	NA	chr1	22965	5.39348	-2.87681	1.19e-10	1.7e-07	-1.45383	3.84e-07	2.92e-06	-2.94767	8.95e-11	4.29e-08	-1.49383	3.78e-07	2.49e-06	SESN2	6.89887	6.9312	6.39851	6.43387	3.5413	3.63278	3.99299	3.96312	5.32089	5.49175	5.00573	5.05961	3.63984	3.71262	3.92099	3.60914
ENSG00000180198	RCC1	protein_coding	overlapping_locus	chr1	33358	6.0564	0.883092	5.78e-09	1.82e-06	-0.598257	8.68e-07	5.6e-06	0.885045	5.62e-09	5.76e-07	1.4833	6.2e-12	2.02e-09	RCC1	5.63116	5.56823	5.64376	5.67609	6.47423	6.59385	6.50325	6.47706	5.00481	5.18797	4.98582	4.93082	6.42409	6.62846	6.40297	6.58442
ENSG00000242125	SNHG3	sense_intronic	overlapping_locus	chr1	4913	4.21495	0.697565	0.00284843	0.0113267	-1.05091	0.000129518	0.000377383	0.765381	0.00143275	0.00454695	1.81629	3.27e-07	2.19e-06	SNHG3	3.9623	3.96501	4.02359	3.81484	4.75954	4.77106	4.68994	4.28018	2.97743	3.12541	2.96585	2.40381	4.57883	5.20694	4.34981	4.50627
ENSG00000159023	EPB41	protein_coding	ncRNA_host	chr1	232956	3.45143	-0.84816	6.78e-05	0.000703869	-0.0631246	0.682903	0.728587	-1.26731	9.35e-07	1.65e-05	-1.20419	1.77e-06	8.54e-06	EPB41	3.91037	3.88545	3.68568	3.61922	2.86583	2.46655	3.18447	3.06188	3.84728	3.82929	3.60697	3.57817	2.31175	2.47982	2.78175	2.37726
ENSG00000060656	PTPRU	protein_coding	NA	chr1	90298	3.3858	-0.307655	0.290127	0.410178	0.38557	0.190862	0.242403	-0.905535	0.00689907	0.0167288	-1.2911	0.000479273	0.00104325	PTPRU	3.36448	3.62919	2.82506	4.00055	2.84236	3.0103	3.01828	3.76322	4.05082	3.57567	4.2336	3.53833	2.41128	2.2821	2.81641	2.80347
ENSG00000162512	SDC3	protein_coding	NA	chr1	39295	5.74882	0.407343	0.000196798	0.00150811	-1.20595	6.51e-10	2.34e-08	-0.147742	0.0939797	0.146829	1.05821	3.62e-09	6.89e-08	SDC3	5.8967	5.94912	5.85966	5.78319	6.2422	6.21889	6.4115	6.21356	4.6683	4.85397	4.51158	4.63554	5.66379	5.81633	5.75838	5.64934
ENSG00000121769	FABP3	protein_coding	NA	chr1	11226	1.50061	0.649587	0.0288392	0.0679106	1.64376	2.18e-05	8.3e-05	-0.980729	0.00411731	0.0109173	-2.62449	1.82e-07	1.38e-06	FABP3	0.889387	0.509373	0.899241	1.0932	1.18501	1.36514	1.76738	1.60226	3.07936	2.63173	1.85529	2.285	-0.479508	-0.17748	0.149613	-0.104775
ENSG00000134668	SPOCD1	protein_coding	NA	chr1	25630	4.18441	-0.204793	0.551899	0.657096	-2.8017	3.58e-06	1.77e-05	-0.366435	0.295475	0.379079	2.43527	1.61e-05	5.44e-05	SPOCD1	4.09271	4.25376	4.39695	5.16336	3.96982	4.27988	4.40173	4.62735	0.578288	0.735442	2.28425	2.12224	4.10397	4.07888	3.77186	4.62584
ENSG00000160051	IQCC	protein_coding	NA	chr1	3027	1.39876	0.689541	0.00813585	0.0255551	-1.20902	0.000226952	0.000619444	0.718809	0.00620106	0.015337	1.92783	1.26e-06	6.48e-06	IQCC	0.881113	0.895098	1.23982	1.39984	1.75515	1.78343	2.01487	1.65126	-0.339838	-0.088276	-0.725855	0.482419	1.55582	2.02984	1.92272	1.80089
ENSG00000220785	MTMR9LP	transcribed_unprocessed_pseudogene	NA	chr1	9963	3.65129	-0.803779	0.00920556	0.0280993	1.60739	2.42e-05	9.07e-05	-0.697448	0.0197517	0.0399733	-2.30483	5.93e-07	3.58e-06	MTMR9LP	3.53247	3.32824	3.24179	2.83913	2.57215	2.47074	2.55254	2.19568	5.19842	5.15034	4.56218	4.33288	2.63524	2.91929	2.7125	1.70566
ENSG00000175130	MARCKSL1	protein_coding	NA	chr1	2548	3.70122	-0.126091	0.687924	0.774164	1.82554	4e-05	0.000138328	0.621965	0.0591877	0.0997758	-1.20357	0.00131082	0.00255704	MARCKSL1	2.58558	2.65648	2.26853	3.60377	2.76625	2.68354	2.53306	3.00441	4.52146	4.33013	5.22416	4.38956	3.3419	3.44105	3.19819	3.92986
ENSG00000225828	FAM229A	protein_coding	NA	chr1	3009	1.26589	-1.27902	0.00155188	0.00709951	1.45804	0.000236853	0.000642374	-1.12214	0.00371871	0.0100357	-2.58018	1.03e-06	5.49e-06	FAM229A	1.31289	1.31883	1.00619	0.199715	-0.556155	-0.60302	0.0212859	0.00899559	2.98428	2.51635	2.16671	2.10807	-0.156592	0.367546	-0.0276457	-0.798776
ENSG00000116514	RNF19B	protein_coding	NA	chr1	28241	4.92686	-0.191315	0.371178	0.491665	2.18625	6.11e-08	6.89e-07	0.433152	0.0533168	0.0915037	-1.7531	6.87e-07	4e-06	RNF19B	4.18715	4.08493	3.68165	3.82086	3.85309	3.86687	3.60305	3.71823	5.78464	5.73817	6.59119	6.10879	4.60977	4.50611	4.31452	4.04789
ENSG00000142920	AZIN2	protein_coding	NA	chr1	39427	2.67235	-1.51005	1.21e-05	0.000208718	0.924589	0.000818944	0.00190859	-1.29938	5.23e-05	0.000318368	-2.22397	1.15e-07	9.49e-07	AZIN2	2.7945	3.08727	2.3609	2.58715	1.10033	0.878053	1.3128	1.50806	3.51666	3.51047	4.06456	3.37947	1.87002	1.29427	1.41378	1.05018
ENSG00000197056	ZMYM1	protein_coding	NA	chr1	56074	3.4517	0.771116	0.000619186	0.00350774	-0.373985	0.0581354	0.0844818	0.879168	0.000191248	0.000890385	1.25315	5.72e-06	2.27e-05	ZMYM1	2.9239	2.94282	3.17241	3.07296	4.23638	3.7464	3.67487	3.38036	2.53784	2.32144	2.7219	2.95025	4.03682	3.89559	3.68185	3.97912
ENSG00000116560	SFPQ	protein_coding	NA	chr1	16771	7.47967	0.830175	1.34e-06	5.23e-05	-0.0623134	0.561039	0.616958	1.01609	1.18e-07	3.88e-06	1.0784	5.64e-08	5.48e-07	SFPQ	6.83505	6.72997	7.08332	7.09183	7.88369	7.82561	7.66778	7.76952	6.78624	6.84323	7.00477	6.88742	7.98375	8.10907	7.77224	8.02665
ENSG00000092853	CLSPN	protein_coding	NA	chr1	49750	4.8807	1.45975	1.89e-06	6.63e-05	-0.500949	0.0203622	0.0333233	1.60607	6.35e-07	1.24e-05	2.10702	3.11e-08	3.44e-07	CLSPN	3.95901	3.94717	3.97336	3.98748	5.65013	5.57548	5.21128	5.23789	2.96372	3.06501	3.8078	3.71494	5.74398	5.72967	5.3213	5.48131
ENSG00000171812	COL8A2	protein_coding	NA	chr1	29985	4.60331	-0.729577	0.0907085	0.164803	0.528354	0.204025	0.257348	-1.06662	0.0199926	0.0403574	-1.59497	0.00158719	0.00303849	COL8A2	5.17056	5.16332	4.29481	3.89294	4.28605	4.19506	4.0417	3.37389	5.49697	5.59857	5.31559	4.41004	3.96192	3.97811	3.89046	2.32622
ENSG00000196182	STK40	protein_coding	NA	chr1	46273	4.77352	-0.641758	0.000371299	0.00241616	0.366906	0.018136	0.0300091	-0.703033	0.000165744	0.000791974	-1.06994	1.88e-06	8.98e-06	STK40	5.1384	5.11662	4.6738	4.82675	4.29463	4.26699	4.27077	4.38955	5.47351	5.45917	5.30556	4.961	4.19977	4.17072	4.47998	4.05573
ENSG00000233621	LINC01137	antisense	NA	chr1	19533	2.26731	-0.299322	0.126576	0.214775	1.94041	2.25e-08	3.26e-07	0.608866	0.00402567	0.0107241	-1.33154	1.5e-06	7.47e-06	LINC01137	1.02956	1.43122	1.08796	0.952395	0.268512	1.14671	0.999412	0.780745	3.00288	3.06522	3.11014	3.10323	1.58629	1.5595	2.05663	1.705
ENSG00000163874	ZC3H12A	protein_coding	ncRNA_host	chr1	9828	5.3037	-0.147785	0.577415	0.679315	2.95447	2.68e-08	3.71e-07	1.63894	1.77e-05	0.000140403	-1.31553	0.000109159	0.000282998	ZC3H12A	3.85454	3.70221	3.30217	2.89374	3.45377	3.16799	3.52221	3.21441	6.72406	6.52647	6.53014	5.87557	5.56679	4.88416	5.27017	4.63617
ENSG00000163879	DNALI1	protein_coding	NA	chr1	9939	2.98353	0.160129	0.239983	0.354754	0.987024	2.13e-06	1.16e-05	-0.0855601	0.525183	0.605452	-1.07258	7.92e-07	4.48e-06	DNALI1	2.52141	2.19298	2.74345	2.80633	2.55704	2.60752	2.86991	2.91742	3.59592	3.59811	3.54263	3.54906	2.5251	2.48121	2.44248	2.54685
ENSG00000134697	GNL2	protein_coding	NA	chr1	29120	6.08774	0.573618	0.000220164	0.00163393	-0.473442	0.00121861	0.00270997	0.731219	1.95e-05	0.000150778	1.20466	6.06e-08	5.81e-07	GNL2	5.65443	5.64295	5.7982	6.07136	6.33073	6.44785	6.25326	6.45982	5.02723	5.25001	5.45445	5.53257	6.57486	6.49923	6.46272	6.59413
ENSG00000134690	CDCA8	protein_coding	NA	chr1	17302	5.82791	1.71274	5.37e-06	0.00012752	-3.09238	2.07e-08	3.05e-07	1.75472	4.16e-06	4.87e-05	4.8471	1.1e-10	8e-09	CDCA8	4.49842	4.50661	5.17215	5.13939	6.70231	6.68475	6.52123	6.37134	1.13919	1.61392	1.2719	2.47646	6.63369	6.81814	6.53567	6.4588
ENSG00000188786	MTF1	protein_coding	NA	chr1	50054	5.25603	-0.127081	0.411375	0.52993	1.59237	4.12e-08	5.14e-07	0.382073	0.0225644	0.0446559	-1.2103	1.01e-06	5.42e-06	MTF1	4.63266	4.80919	4.39597	4.59315	4.6086	4.41127	4.32892	4.5771	6.20315	5.99635	6.53519	5.83729	5.09328	4.89204	5.01098	4.93982
ENSG00000214114	MYCBP	protein_coding	overlapping_locus	chr1	11142	3.61061	0.419805	0.0122228	0.035002	-0.724041	0.000266991	0.000712355	0.359702	0.0274566	0.0525263	1.08374	3.84e-06	1.62e-05	MYCBP	3.34515	3.35865	3.65851	3.68222	3.86513	4.01403	4.01636	3.85743	2.76857	2.64999	2.47612	3.19049	3.66863	3.9474	3.83035	4.04752
ENSG00000243970	PPIEL	unprocessed_pseudogene	overlapping_locus	chr1	26870	2.34887	-0.961004	6.02e-05	0.000646821	0.502846	0.0089529	0.01594	-0.658095	0.00161745	0.00501371	-1.16094	7.02e-06	2.7e-05	PPIEL	2.6995	2.39134	2.50756	2.26857	1.71073	1.06925	1.6427	1.54608	3.05032	2.98591	3.12346	2.73598	1.98281	2.02266	1.61002	1.59691
ENSG00000131238	PPT1	protein_coding	NA	chr1	24999	6.12869	0.697947	0.00319624	0.0124177	-0.683559	0.00388442	0.00760462	0.539987	0.0156085	0.0329101	1.22355	2.59e-05	8.15e-05	PPT1	5.55609	5.51691	6.02494	6.26798	6.49559	6.55992	6.44191	6.76708	4.77538	4.93317	5.35136	5.56451	6.3917	6.33421	6.27604	6.62567
ENSG00000049089	COL9A2	protein_coding	NA	chr1	17330	1.50493	-0.621696	0.132475	0.222798	1.86446	0.000106894	0.000320896	-0.390987	0.317061	0.402297	-2.25545	1.67e-05	5.62e-05	COL9A2	0.135255	0.0361272	0.302256	0.720872	-0.558519	-0.666837	-0.72776	0.548951	1.78281	1.27184	2.76162	2.3667	-0.368818	-0.56237	0.205602	0.176552
ENSG00000187801	ZFP69B	protein_coding	NA	chr1	13617	1.16765	-0.475348	0.0462434	0.0982804	-2.01707	6.7e-07	4.55e-06	-0.615478	0.0134111	0.0290691	1.4016	4.48e-05	0.000130907	ZFP69B	1.81073	1.65626	1.71124	1.7459	1.19	0.888316	1.59362	1.13372	-0.183935	-0.00610208	-1.00373	-0.0649292	0.914536	1.08361	1.26333	1.1367
ENSG00000187815	ZFP69	protein_coding	NA	chr1	19129	1.74401	0.0295514	0.864766	0.910468	-1.35719	2.54e-06	1.34e-05	-0.326338	0.0773463	0.124847	1.03085	5.11e-05	0.000146893	ZFP69	2.0929	1.99831	2.31028	1.59542	2.16785	2.02241	1.89787	2.15531	0.472804	0.850959	0.444575	0.865425	1.77791	1.54381	1.69177	1.79879
ENSG00000164002	EXO5	protein_coding	NA	chr1	7816	3.1204	0.44695	0.00141082	0.00662746	-1.00222	5.87e-07	4.11e-06	0.31152	0.0155547	0.0328024	1.31374	1.85e-08	2.31e-07	EXO5	3.01621	3.22122	3.09476	2.94031	3.61462	3.63279	3.5488	3.24227	1.89266	2.15327	1.93991	2.22882	3.38247	3.45962	3.34304	3.33791
ENSG00000171793	CTPS1	protein_coding	NA	chr1	33231	5.76816	0.734325	8.09e-07	3.77e-05	-1.48106	1.41e-10	8.6e-09	0.936705	4e-08	1.84e-06	2.41777	2.04e-13	6.5e-10	CTPS1	5.48292	5.38019	5.44129	5.48056	6.19805	6.31498	6.12857	6.07233	3.80805	4.09804	3.74844	4.15577	6.46589	6.32294	6.40866	6.32829
ENSG00000127124	HIVEP3	protein_coding	NA	chr1	529561	2.65224	0.905666	0.00114254	0.00561575	-0.379867	0.124153	0.165422	0.945008	0.000830086	0.00291003	1.32487	4.17e-05	0.000123129	HIVEP3	1.95046	2.23747	1.81582	2.51378	3.27807	3.21533	2.78386	2.9105	1.98508	1.11138	2.00108	1.82027	3.19568	2.86074	3.39227	2.8341
ENSG00000171960	PPIH	protein_coding	NA	chr1	18334	4.17537	0.828598	1.58e-05	0.000255174	-1.09055	1.14e-06	6.93e-06	0.704675	8.44e-05	0.000463164	1.79523	2.02e-09	4.54e-08	PPIH	3.68592	3.69653	4.04244	4.04817	4.52839	4.7453	4.65402	4.89716	2.68019	2.89064	2.50678	3.03505	4.60285	4.44192	4.63529	4.65595
ENSG00000164010	ERMAP	protein_coding	NA	chr1	27866	4.20744	-0.817506	3.17e-06	9.21e-05	0.510566	0.000343315	0.000887187	-0.809506	3.51e-06	4.3e-05	-1.32007	8.5e-09	1.3e-07	ERMAP	4.33426	4.51682	4.32548	4.22589	3.49098	3.23931	3.74209	3.62273	4.99502	4.96049	4.78598	4.70225	3.52935	3.46185	3.54935	3.63604
ENSG00000117394	SLC2A1	protein_coding	NA	chr1	33799	6.39252	-1.26378	0.000176637	0.00138953	1.86583	3.46e-06	1.72e-05	-0.520148	0.052738	0.0907051	-2.38598	2.32e-07	1.66e-06	SLC2A1	6.03366	5.87412	5.47833	6.03233	4.22634	5.21359	4.36109	4.38629	7.49324	7.5298	8.08722	7.72149	5.16258	5.70958	5.47956	4.89705
ENSG00000117395	EBNA1BP2	protein_coding	ncRNA_host	chr1	106762	6.0922	0.445672	0.000218118	0.00162276	-0.947615	5.25e-08	6.14e-07	0.391668	0.000686258	0.00249025	1.33928	5.88e-10	1.99e-08	EBNA1BP2	5.96219	5.95536	5.98624	6.16643	6.36524	6.6283	6.39177	6.46014	4.92419	5.17539	4.98457	5.17919	6.27732	6.34291	6.46315	6.55452
ENSG00000117399	CDC20	protein_coding	NA	chr1	4249	6.67527	1.90566	2.58e-05	0.000361556	-2.95042	4.83e-07	3.5e-06	2.01585	1.47e-05	0.000123072	4.96628	1.71e-09	4.04e-08	CDC20	5.05575	4.94563	5.8696	5.89863	7.48801	7.62007	7.17675	7.33312	1.78424	2.08654	2.26858	3.39007	7.53552	7.70649	7.34352	7.49006
ENSG00000196517	SLC6A9	protein_coding	NA	chr1	39968	5.68775	-3.02398	5.06e-09	1.8e-06	0.155564	0.483425	0.543519	-1.18088	0.00010639	0.000552113	-1.33644	3.01e-05	9.3e-05	SLC6A9	6.63886	6.62609	5.7032	5.87947	3.16661	3.13212	3.46874	3.1242	6.30033	6.62721	6.44401	6.27973	5.18455	4.96081	5.34075	4.73114
ENSG00000230615	RP5-1198O20.4	lincRNA	NA	chr1	85471	3.3985	1.37917	6.14e-06	0.00013807	0.371218	0.0889358	0.123236	2.53984	3.52e-09	4.18e-07	2.16862	2.2e-08	2.62e-07	RP5-1198O20.4	1.71639	1.78683	2.32703	1.83295	3.67268	3.59273	2.99605	2.96216	2.49562	2.27984	2.41024	2.10617	4.55414	4.68436	4.39304	4.34218
ENSG00000171872	KLF17	protein_coding	NA	chr1	16291	2.08728	2.12255	5.27e-07	2.8e-05	0.364449	0.18823	0.23939	2.98292	7.28e-09	6.62e-07	2.61847	2.87e-08	3.24e-07	KLF17	0.100577	0.150311	0.595379	-0.188896	2.58924	2.63436	2.02235	1.81192	0.169399	0.956914	0.235859	0.638505	3.36344	3.1268	3.15452	3.00244
ENSG00000126106	TMEM53	protein_coding	NA	chr1	39318	2.84371	-0.0117941	0.951156	0.968839	0.99557	0.000103016	0.000310575	-0.180531	0.359673	0.446809	-1.1761	1.97e-05	6.47e-05	TMEM53	2.59745	2.81776	2.3284	2.43246	2.63533	2.51933	2.45109	2.55408	3.7775	3.71996	3.44293	3.18564	2.36842	2.05453	2.76952	2.06446
ENSG00000142945	KIF2C	protein_coding	NA	chr1	27950	6.1651	1.51269	1.82e-05	0.000280236	-2.30722	3.06e-07	2.43e-06	1.73575	4.32e-06	5.02e-05	4.04297	5.08e-10	1.89e-08	KIF2C	4.98876	4.91965	5.52669	5.54146	6.90563	7.01429	6.53373	6.62537	2.37311	2.61488	2.95284	3.55963	7.1366	7.23622	6.79428	6.80465
ENSG00000142959	BEST4	protein_coding	NA	chr1	4121	0.397949	-0.84476	0.0666888	0.130338	3.42188	3.86e-08	4.93e-07	0.646487	0.0964542	0.149997	-2.77539	1.98e-07	1.48e-06	BEST4	-1.67105	-1.2701	-1.90219	-1.1617	-2.85296	-1.58936	-2.83408	-2.14908	1.88432	1.64946	2.40938	1.5546	-1.62045	-0.788968	-0.449984	-0.888864
ENSG00000173846	PLK3	protein_coding	NA	chr1	5766	5.02013	-0.352555	0.104642	0.185072	1.51036	3.14e-06	1.59e-05	0.392678	0.0709132	0.115898	-1.11768	6.68e-05	0.000184831	PLK3	4.7118	4.75185	4.03326	4.1426	4.07713	4.20994	4.33496	3.65324	6.21749	6.10014	5.8766	5.54987	4.84983	4.94051	4.91836	4.62726
ENSG00000222009	BTBD19	protein_coding	NA	chr1	7104	3.46196	-1.33728	0.000905234	0.0046957	0.190449	0.544957	0.602366	-1.3275	0.000948741	0.00324444	-1.51795	0.000312277	0.000714039	BTBD19	4.1304	4.3322	3.70525	3.12281	2.6776	2.58023	2.79243	2.15301	4.57874	4.22231	3.87974	3.43526	2.71896	2.93439	2.58489	1.84155
ENSG00000070759	TESK2	protein_coding	NA	chr1	147284	2.42902	-0.306235	0.0966264	0.173375	1.48979	3.43e-07	2.67e-06	-0.0323863	0.852137	0.886586	-1.52218	2.54e-07	1.79e-06	TESK2	2.24819	1.95259	1.76797	1.55184	1.49886	1.63982	1.76083	1.49848	3.34242	3.4298	3.5343	3.27449	2.14709	1.96883	1.81051	1.49538
ENSG00000132763	MMACHC	protein_coding	NA	chr1	13330	2.93977	0.881934	3.22e-06	9.32e-05	-0.478749	0.00175439	0.00374251	1.02259	5.61e-07	1.15e-05	1.50133	5.79e-09	9.55e-08	MMACHC	2.27916	2.23199	2.57937	2.60274	3.29248	3.29506	3.42681	3.24233	1.93835	2.15424	1.86848	1.8593	3.50537	3.6125	3.2983	3.41319
ENSG00000132780	NASP	protein_coding	NA	chr1	35059	6.42893	0.708206	3.38e-06	9.57e-05	-0.154523	0.133656	0.176651	0.873461	2.82e-07	7.15e-06	1.02798	3.81e-08	4.01e-07	NASP	5.98365	5.89464	6.04477	6.08754	6.73197	6.82179	6.62042	6.66972	5.65184	5.65441	5.97419	6.0632	6.94613	6.8716	6.77225	6.91718
ENSG00000117461	PIK3R3	protein_coding	overlapping_locus	chr1	92897	4.01973	0.383241	0.0145031	0.0399484	2.45122	3.97e-11	3.89e-09	0.713736	0.000124178	0.00062706	-1.73748	2.55e-09	5.35e-08	PIK3R3	2.57792	2.447	3.02544	2.85373	3.1481	2.97476	3.22176	3.18179	5.41406	5.10473	5.11013	5.17454	3.6217	3.60673	3.35932	3.25771
ENSG00000117472	TSPAN1	protein_coding	NA	chr1	10886	1.47832	-0.277569	0.250643	0.366643	2.05919	1.6e-07	1.47e-06	0.601882	0.0169732	0.0352972	-1.45731	5.95e-06	2.35e-05	TSPAN1	0.35984	0.459091	0.413988	0.403814	0.202646	-0.446776	0.549494	-0.231901	2.30713	2.58547	2.309	2.61281	0.790635	1.36722	1.03879	0.716861
ENSG00000085999	RAD54L	protein_coding	NA	chr1	30786	3.88956	1.29144	2.73e-05	0.000376488	-1.90152	1.19e-06	7.19e-06	1.25874	3.56e-05	0.000236904	3.16026	2.12e-09	4.7e-08	RAD54L	3.15592	3.11941	3.53218	3.2155	4.62477	4.69056	4.57829	4.29586	0.873599	1.22642	0.715588	2.06881	4.55961	4.62758	4.53262	4.35912
ENSG00000142961	MOB3C	protein_coding	overlapping_locus	chr1	9177	4.3556	0.112155	0.241359	0.356348	1.42767	2.14e-10	1.09e-08	0.215921	0.033009	0.0613382	-1.21175	1.71e-09	4.04e-08	MOB3C	3.55438	3.89908	3.84134	3.74446	3.81029	3.88029	3.80932	3.99346	5.13148	5.28247	5.21364	5.13448	3.78821	4.05206	4.05305	4.01377
ENSG00000123473	STIL	protein_coding	NA	chr1	64009	4.89427	1.25021	7.37e-08	8.34e-06	-1.51251	1.33e-08	2.17e-07	1.481	8.65e-09	7.21e-07	2.99352	1.65e-12	1.32e-09	STIL	4.06745	4.06205	4.23763	4.35019	5.49905	5.57222	5.40298	5.23224	2.40265	2.51834	2.68827	2.97658	5.81776	5.7289	5.50199	5.57302
ENSG00000185104	FAF1	protein_coding	NA	chr1	523236	5.29212	0.347409	0.000352833	0.00231726	-0.728145	1.25e-07	1.2e-06	0.319952	0.000721421	0.00259742	1.0481	1.08e-09	2.93e-08	FAF1	5.14119	5.09068	5.35872	5.34756	5.58085	5.61545	5.52184	5.65443	4.57817	4.48736	4.44135	4.56524	5.66077	5.56115	5.49701	5.54193
ENSG00000123080	CDKN2C	protein_coding	NA	chr1	13889	5.94743	1.25905	3.73e-05	0.000466675	-1.03458	0.000277721	0.000738517	1.33737	1.99e-05	0.000153508	2.37195	4.05e-08	4.21e-07	CDKN2C	4.92817	4.95948	5.59213	5.44567	6.56853	6.76913	6.25806	6.4409	3.96992	3.83312	4.18629	4.72774	6.79732	6.6969	6.50252	6.36383
ENSG00000169213	RAB3B	protein_coding	NA	chr1	82809	6.07959	0.150895	0.192495	0.298228	-1.73446	3.12e-10	1.42e-08	-0.156652	0.177768	0.249996	1.57781	1.05e-09	2.89e-08	RAB3B	6.24555	6.39716	6.02058	6.55304	6.57694	6.63204	6.38046	6.22588	4.6323	4.60912	4.61767	4.43428	6.12767	6.22365	6.16678	6.09015
ENSG00000085840	ORC1	protein_coding	NA	chr1	31631	3.39297	1.17228	0.000751157	0.00404797	-1.91765	2.06e-05	7.92e-05	1.0423	0.00189098	0.00572401	2.95995	1.41e-07	1.12e-06	ORC1	2.59223	2.67451	3.13501	3.13885	4.00139	4.07587	4.17801	4.05228	-0.0605977	1.14629	0.0433909	1.74503	3.77022	3.82072	4.13816	4.03176
ENSG00000162377	COA7	protein_coding	NA	chr1	13916	4.59695	0.222504	0.00255605	0.0104324	-0.741087	7.71e-09	1.42e-07	0.311458	0.000147758	0.000724771	1.05255	6.72e-11	6.34e-09	COA7	4.61846	4.55438	4.51072	4.6666	4.76368	4.85909	4.75551	4.86349	3.82051	3.94217	3.82564	3.79489	4.90667	4.87726	4.93132	4.88148
ENSG00000121310	ECHDC2	protein_coding	overlapping_locus	chr1	31303	4.2532	-0.808995	0.0113114	0.0329961	0.0775213	0.781115	0.815239	-1.1324	0.00122818	0.0040011	-1.20992	0.000732396	0.0015215	ECHDC2	4.86486	4.91049	4.56419	3.91309	4.0634	3.8237	3.89066	3.38255	4.96722	5.04437	4.55265	3.95626	3.57283	3.75894	3.49941	3.01696
ENSG00000157193	LRP8	protein_coding	overlapping_locus	chr1	85707	4.55698	0.439997	0.00377646	0.014105	-0.854964	1.19e-05	4.92e-05	0.681622	9.43e-05	0.000505016	1.53659	9.82e-09	1.44e-07	LRP8	4.37481	4.36096	4.29149	4.47242	5.01682	4.81787	4.7131	4.69376	3.1931	3.31957	3.73705	3.70722	5.13475	5.23096	4.90235	4.94274
ENSG00000058804	NDC1	protein_coding	ncRNA_host	chr1	73401	5.38213	0.855418	3.36e-06	9.55e-05	-1.39736	1.29e-08	2.12e-07	1.15337	9.48e-08	3.37e-06	2.55074	4.79e-12	1.92e-09	NDC1	4.80171	4.71293	5.09463	5.05863	5.97326	5.82819	5.78375	5.52378	3.5241	3.67079	3.35368	3.58281	6.17507	6.17928	5.91014	6.07882
ENSG00000162390	ACOT11	protein_coding	NA	chr1	96936	2.69641	0.464004	0.00854206	0.0265058	-1.83103	2.21e-08	3.21e-07	-0.0781565	0.618196	0.689997	1.75288	3.73e-08	3.94e-07	ACOT11	2.90537	2.56677	2.62585	3.1218	3.20537	3.24688	3.3579	3.3315	0.607506	0.740422	1.19883	1.24783	2.7325	2.76767	2.62661	2.84695
ENSG00000169174	PCSK9	protein_coding	NA	chr1	25305	2.00022	0.684106	0.236408	0.350679	2.64312	0.000284662	0.000754797	0.407994	0.480112	0.564287	-2.23513	0.00094533	0.00190864	PCSK9	1.19797	1.2021	-0.186832	-0.481334	1.9165	1.56501	1.1903	-0.0557987	3.70913	3.72424	3.05678	2.15612	1.11029	1.26864	1.5804	-0.319609
ENSG00000162407	PLPP3	protein_coding	overlapping_locus	chr1	150555	8.81749	-0.0749557	0.639454	0.733803	0.803539	0.000151702	0.000433182	-0.327863	0.0550252	0.0938733	-1.1314	4.27e-06	1.77e-05	PLPP3	8.81126	8.75863	8.48477	8.4638	8.67128	8.5841	8.29205	8.68605	9.12711	9.21074	9.71426	9.53959	8.17577	8.10977	8.49129	8.36736
ENSG00000162607	USP1	protein_coding	NA	chr1	15508	5.82605	0.4608	0.000193975	0.00149316	-0.686076	3.33e-06	1.67e-05	0.563495	2.61e-05	0.000187856	1.24957	1.88e-09	4.34e-08	USP1	5.66779	5.60943	5.73261	5.63853	6.23388	6.13388	6.16894	5.93833	4.78119	4.97381	4.89603	5.2095	6.27063	6.25086	6.08602	6.28566
ENSG00000125703	ATG4C	protein_coding	NA	chr1	81379	3.2626	0.545894	0.00369963	0.0139007	-0.655597	0.00120672	0.00268666	0.390208	0.0266541	0.0512116	1.04581	1.3e-05	4.55e-05	ATG4C	3.0365	2.88339	3.33692	3.11074	3.79728	3.6446	3.70713	3.44395	2.25498	2.80605	2.05925	2.6003	3.64878	3.47949	3.46325	3.4109
ENSG00000088035	ALG6	protein_coding	NA	chr1	70973	3.18655	0.603349	0.00152861	0.0070267	-0.291546	0.0866796	0.120416	0.821583	9.96e-05	0.000526841	1.11313	4.38e-06	1.81e-05	ALG6	2.7924	2.64493	2.9539	2.73583	3.5453	3.34959	3.532	3.06815	2.58724	2.65468	2.10044	2.6778	3.73747	3.70168	3.43771	3.62341
ENSG00000142856	ITGB3BP	protein_coding	ncRNA_host	chr1	152952	3.52864	1.06198	1.12e-05	0.000199826	-0.836959	0.000209268	0.000576425	1.22276	2.33e-06	3.21e-05	2.05972	5.76e-09	9.52e-08	ITGB3BP	2.67976	2.7103	3.16438	3.09618	4.08821	4.105	4.0929	3.63573	1.95998	2.26885	1.96668	2.16885	4.37813	4.30351	3.86851	4.04576
ENSG00000223949	ROR1-AS1	antisense	NA	chr1	76856	1.27737	-0.795397	0.299787	0.420324	1.21893	0.0997298	0.136288	-1.42603	0.0838256	0.133455	-2.64496	0.00353698	0.00626481	ROR1-AS1	1.63728	1.73463	0.373566	-0.941059	0.789215	0.444992	0.515487	-1.38237	2.93072	2.98378	1.58107	-0.358927	0.220929	-0.0927513	-0.613194	-1.22922
ENSG00000162433	AK4	protein_coding	overlapping_locus	chr1	84597	5.21682	-0.289472	0.135202	0.226464	1.02667	6.24e-05	0.000201846	-0.129858	0.487462	0.570689	-1.15653	1.85e-05	6.13e-05	AK4	5.13251	5.17173	4.68336	4.76568	4.69314	5.02566	4.65024	4.17115	6.05451	6.02329	6.14526	5.68194	4.7285	5.1313	4.72062	4.67607
ENSG00000116675	DNAJC6	protein_coding	NA	chr1	167651	1.36765	-0.598996	0.0360157	0.0807207	1.3892	5.22e-05	0.000173663	0.13803	0.588735	0.663474	-1.25117	0.000127967	0.000324944	DNAJC6	1.14158	0.843878	0.920288	0.779025	0.395269	0.142895	0.725402	-0.141598	2.67078	2.59596	2.04805	1.78579	1.18289	1.35217	0.767077	0.896087
ENSG00000116678	LEPR	protein_coding	overlapping_locus	chr1	220908	4.85911	-0.155575	0.678578	0.766606	1.23344	0.00513507	0.00973059	-0.341594	0.370339	0.456934	-1.57503	0.000881498	0.00179274	LEPR	4.57037	4.60905	4.82151	3.95741	4.5115	4.28792	4.57156	4.0372	6.29392	6.3679	4.88487	4.51309	4.36944	4.25275	4.22375	3.82641
ENSG00000184588	PDE4B	protein_coding	NA	chr1	582066	6.52367	-0.856503	0.0160463	0.0431191	5.18075	2.97e-10	1.38e-08	3.08822	8.28e-08	3.08e-06	-2.09253	3.24e-06	1.41e-05	PDE4B	2.84248	2.67982	2.61332	2.89254	1.36566	1.13628	2.49149	1.84854	8.13042	7.81216	7.74385	7.98133	6.40865	5.43963	5.93806	5.23701
ENSG00000118473	SGIP1	protein_coding	ncRNA_host	chr1	214917	1.22509	-0.776035	0.0108682	0.0320725	0.872541	0.00385859	0.00756021	-0.226442	0.396073	0.482538	-1.09898	0.00065686	0.0013794	SGIP1	0.843332	1.10378	1.32878	1.01609	-0.123978	0.155745	0.752577	0.147653	1.96469	2.08245	1.44704	2.36803	1.08049	0.99934	0.729184	0.731933
ENSG00000152763	WDR78	protein_coding	NA	chr1	112003	1.56454	-0.400971	0.0543084	0.111313	0.287955	0.149175	0.194759	-0.722227	0.00217225	0.00641355	-1.01018	0.00011803	0.000303242	WDR78	1.59073	1.90766	1.7845	1.43894	1.24976	0.881321	1.46791	1.4849	1.93396	2.06452	1.93453	1.97164	1.10888	0.594237	0.753925	1.30048
ENSG00000162595	DIRAS3	protein_coding	overlapping_locus	chr1	5670	1.28492	1.19906	0.0128525	0.0364052	-0.524269	0.285025	0.345005	1.30276	0.00779941	0.0185252	1.82703	0.00113768	0.00224817	DIRAS3	0.490182	0.42504	0.00242545	0.523081	1.86366	2.27556	0.897551	0.632314	-0.603266	-0.614992	0.695523	-0.314922	2.15363	2.09393	1.03728	1.05439
ENSG00000024526	DEPDC1	protein_coding	NA	chr1	23070	5.23551	1.58767	5.24e-05	0.000586376	-2.20002	4.67e-06	2.2e-05	2.05261	3.88e-06	4.62e-05	4.25263	2.42e-09	5.17e-08	DEPDC1	3.88526	3.64418	4.55013	4.3648	6.02257	5.85631	5.60726	5.3931	1.30487	1.56837	1.63304	2.71056	6.41958	6.33287	5.90716	6.10863
ENSG00000066557	LRRC40	protein_coding	ncRNA_host	chr1	60816	4.19459	0.532168	0.0024415	0.0100518	-0.664138	0.000504462	0.00124435	0.560021	0.00166663	0.0051396	1.22416	7.91e-07	4.48e-06	LRRC40	3.80625	3.856	4.14861	4.17001	4.519	4.35314	4.59489	4.65716	3.19384	3.14903	3.1844	3.72043	4.63102	4.40874	4.40244	4.7674
ENSG00000116761	CTH	protein_coding	ncRNA_host	chr1	28634	2.95299	-2.3958	9.67e-08	9.77e-06	-0.140543	0.54139	0.59892	-1.8576	1.55e-06	2.39e-05	-1.71706	3.87e-06	1.63e-05	CTH	3.66648	3.81438	3.38038	3.92204	0.989118	1.14512	1.41745	1.59726	3.87991	3.55066	3.29201	3.50694	2.16882	1.27861	2.23051	1.39069
ENSG00000154027	AK5	protein_coding	ncRNA_host	chr1	277919	2.14865	0.217452	0.256372	0.373321	-2.80116	3.29e-09	7.61e-08	-0.7724	0.00111853	0.00371079	2.02877	2.31e-07	1.66e-06	AK5	2.43925	2.46599	1.64959	2.12678	2.35819	2.84515	1.91463	2.44461	-1.06374	-0.402885	-0.307991	-0.413397	1.51827	1.33178	1.20961	1.67532
ENSG00000162613	FUBP1	protein_coding	NA	chr1	35056	6.26755	0.602385	0.00224486	0.0094121	-0.352828	0.0474955	0.0707849	0.670439	0.000982017	0.00333163	1.02327	2.02e-05	6.61e-05	FUBP1	5.86825	5.88365	6.00229	6.12012	6.66432	6.63296	6.3952	6.61515	5.09507	5.36828	5.94099	5.83529	6.66863	6.67556	6.45302	6.77913
ENSG00000122420	PTGFR	protein_coding	overlapping_locus	chr1	235866	5.97772	0.262662	0.170587	0.271442	1.64654	4.1e-07	3.07e-06	0.62831	0.00394329	0.0105316	-1.01823	6.51e-05	0.000180846	PTGFR	5.23618	5.02654	5.45577	4.89045	5.41243	5.03808	5.73101	5.45116	6.98698	7.05162	6.44852	6.83719	5.97105	5.86599	5.70726	5.73018
ENSG00000137959	IFI44L	protein_coding	NA	chr1	26224	7.07701	0.65286	0.072453	0.138829	5.93084	4.37e-10	1.76e-08	2.9606	6.93e-07	1.31e-05	-2.97024	4e-07	2.6e-06	IFI44L	2.91257	2.98356	1.99044	3.28941	3.47683	3.35908	3.77497	3.3243	8.5239	8.66663	8.86312	9.02207	6.07846	5.41104	6.33198	4.87972
ENSG00000137965	IFI44	protein_coding	NA	chr1	14283	5.85305	0.611132	0.003835	0.014288	4.36675	1.37e-12	4.34e-10	2.21097	5.29e-09	5.62e-07	-2.15577	4.17e-09	7.6e-08	IFI44	2.93367	2.90531	2.92914	2.95438	3.47406	3.47022	3.72016	3.46767	7.15405	7.2546	7.14556	7.56255	5.44854	4.72098	5.45952	4.73066
ENSG00000117155	SSX2IP	protein_coding	NA	chr1	47097	4.19026	0.51383	0.0353633	0.0796454	-2.32939	1.67e-07	1.52e-06	0.0280069	0.901499	0.924979	2.35739	1.41e-07	1.12e-06	SSX2IP	3.94892	3.96776	4.62868	4.5608	5.02762	4.75223	4.83974	4.67808	1.64375	1.63509	1.90161	2.52005	4.65311	4.4434	3.9209	4.27412
ENSG00000153904	DDAH1	protein_coding	overlapping_locus	chr1	259883	6.42264	0.259666	0.143846	0.237721	-1.98203	1.83e-08	2.77e-07	-0.136506	0.429924	0.515659	1.84552	4.34e-08	4.44e-07	DDAH1	6.80616	6.83456	6.34049	6.68368	7.00432	6.86601	7.07252	6.75844	4.38791	4.95088	4.56701	4.79493	6.16645	6.32113	6.72198	6.81435
ENSG00000282057	RP4-621F18.2	lincRNA	overlapping_locus	chr1	95970	1.34373	-0.0495274	0.873623	0.916257	-2.45763	6.66e-06	2.98e-05	-0.195391	0.533781	0.613713	2.26224	1.65e-05	5.56e-05	RP4-621F18.2	1.65633	1.41014	1.88377	1.81508	1.51446	1.36823	1.97942	1.65922	-0.953511	-0.0350192	-1.93875	-0.810947	0.940918	1.00284	1.72455	2.02288
ENSG00000142871	CYR61	protein_coding	NA	chr1	3202	9.2931	0.192543	0.567987	0.671186	-1.52543	0.000476323	0.00118321	0.139396	0.679055	0.741843	1.66482	0.000250699	0.000587726	CYR61	9.80875	9.61191	9.27541	8.99623	9.65868	9.71512	9.95096	9.06252	8.18418	8.57828	7.08149	7.39798	9.44675	9.21066	10.002	9.51466
ENSG00000171502	COL24A1	protein_coding	ncRNA_host	chr1	427711	1.58156	0.40438	0.119642	0.205465	1.23369	0.000150275	0.000429618	0.210593	0.405623	0.491427	-1.02309	0.000699999	0.00146129	COL24A1	1.07312	0.899129	1.23494	0.887744	1.51054	1.88568	1.161	0.936014	2.56542	2.10188	2.35728	1.9389	1.62574	1.32833	0.980662	0.860189
ENSG00000117226	GBP3	protein_coding	ncRNA_host	chr1	16229	6.17276	-0.129166	0.467868	0.583765	2.64785	6.2e-10	2.27e-08	0.653815	0.0019886	0.00595204	-1.99404	1.69e-08	2.16e-07	GBP3	4.93117	4.8947	4.50505	4.39521	4.78835	4.72489	4.50175	4.19616	7.10139	7.24625	7.6572	7.32383	5.31471	5.29564	5.63406	5.11813
ENSG00000117228	GBP1	protein_coding	NA	chr1	13042	6.35901	0.645346	0.0198858	0.0511671	4.15938	3.83e-10	1.62e-08	2.15921	6.09e-07	1.21e-05	-2.00016	9.9e-07	5.35e-06	GBP1	3.78573	3.43756	3.21894	3.90508	4.3932	4.3141	4.23383	4.06536	7.25334	7.38708	8.00549	8.19752	5.69214	5.23395	6.09997	5.90758
ENSG00000234518	PTGES3P1	processed_pseudogene	NA	chr1	483	0.202813	0.313326	0.440406	0.558446	4.05122	1.71e-10	9.51e-09	1.27038	0.000655656	0.00240027	-2.78084	4.33e-09	7.76e-08	PTGES3P1	-2.53944	-2.57361	-1.97392	-2.29395	-1.83606	-2.0481	-1.99062	-2.0555	1.58432	1.59401	1.77906	1.93755	-1.3728	-1.15794	-1.23226	-0.530597
ENSG00000162645	GBP2	protein_coding	overlapping_locus	chr1	44325	6.79674	0.160542	0.313404	0.435029	4.80736	6.63e-14	6.68e-11	1.68901	2.33e-08	1.29e-06	-3.11834	8.42e-12	2.15e-09	GBP2	3.69915	3.72533	3.77703	3.1623	3.76029	3.72666	3.98852	3.58911	8.31811	8.28136	8.27036	8.72098	5.3023	5.00174	5.43449	5.42472
ENSG00000162654	GBP4	protein_coding	NA	chr1	17785	5.49688	0.0839192	0.85899	0.905818	8.10219	2.48e-12	5.85e-10	4.05551	2.17e-08	1.24e-06	-4.04667	5.12e-10	1.89e-08	GBP4	-1.09544	-0.349516	-1.22808	-1.48024	-1.67773	-1.95508	-0.5595	-1.72079	6.76316	6.80306	6.94863	7.4205	3.44788	2.91964	2.98631	2.31062
ENSG00000154451	GBP5	protein_coding	NA	chr1	13855	2.71652	-0.0374509	0.947168	0.965688	6.15363	4.94e-10	1.96e-08	3.41158	1.08e-06	1.83e-05	-2.74205	4.81e-07	3.01e-06	GBP5	-1.86388	-1.56572	-2.13786	-1.43662	-1.00129	-1.59978	-2.24585	-3.03579	3.89326	4.24494	4.97037	4.38482	2.12882	1.74764	1.75623	0.636852
ENSG00000225492	GBP1P1	transcribed_unprocessed_pseudogene	NA	chr1	18565	3.21117	-0.383421	0.531799	0.639599	7.18854	2.12e-11	2.73e-09	2.54941	3.82e-05	0.000250025	-4.63913	3.64e-10	1.57e-08	GBP1P1	-1.94543	-1.57915	-3.04312	-1.59095	-2.43184	-2.95217	-2.20232	-2.57057	4.87805	4.93883	5.0962	5.20333	0.416805	-0.31032	1.10387	-0.605103
ENSG00000197147	LRRC8B	protein_coding	NA	chr1	73029	1.494	0.818035	0.00137934	0.00653075	-0.102459	0.641296	0.691829	1.03932	0.000165751	0.000791974	1.14178	7.21e-05	0.000197169	LRRC8B	0.839344	0.745371	1.04613	1.04166	1.7598	1.34215	2.06657	1.60508	0.846573	1.15441	0.441835	0.839227	2.17263	1.98241	1.76058	1.97131
ENSG00000097046	CDC7	protein_coding	NA	chr1	24872	3.85551	0.936819	0.00024831	0.00178718	-1.59931	2.07e-06	1.13e-05	0.990411	0.000147585	0.000724216	2.58973	5.15e-09	8.8e-08	CDC7	3.24324	3.23895	3.63521	3.55159	4.52357	4.47332	4.10799	4.29097	1.03702	1.776	1.73919	2.34043	4.54908	4.42366	4.16088	4.48584
ENSG00000189195	ENSG00000189195	protein_coding	overlapping_locus	chr1	104421	1.50425	-0.814706	0.000295403	0.00203594	0.196158	0.261046	0.319429	-0.83053	0.000247091	0.00108468	-1.02669	3.08e-05	9.48e-05	ENSG00000189195	1.67592	1.92613	1.82417	1.48714	0.698681	0.928216	1.15318	0.865661	2.13501	2.09526	1.73579	1.75101	0.619759	1.0282	0.931454	1.0077
ENSG00000122483	CCDC18	protein_coding	NA	chr1	98812	4.01919	1.21249	6.74e-07	3.3e-05	-0.752577	0.000189811	0.000527311	1.44165	8.15e-08	3.04e-06	2.19423	5.46e-10	1.95e-08	CCDC18	3.12525	2.91878	3.58269	3.33997	4.57934	4.63306	4.44791	4.26592	2.68238	2.44253	2.38529	2.60181	4.90323	4.78562	4.61101	4.55181
ENSG00000223745	CCDC18-AS1	processed_transcript	overlapping_locus	chr1	83840	2.29184	-0.881355	0.00100293	0.00506448	0.249205	0.254362	0.312334	-1.02821	0.000279726	0.00119728	-1.27741	3.38e-05	0.000102898	CCDC18-AS1	2.63448	2.75223	2.77269	2.09199	1.66647	1.41886	1.9395	1.75066	3.13687	2.97959	2.49156	2.67828	1.66354	1.89137	1.47559	1.10696
ENSG00000117525	F3	protein_coding	NA	chr1	12576	4.79658	-0.764126	0.0487137	0.102352	-0.720337	0.0609751	0.0880947	0.490979	0.17809	0.250419	1.21132	0.00412857	0.00721147	F3	4.8804	4.61616	4.34382	4.85164	3.27791	3.28763	4.42226	4.30969	3.64974	3.90021	3.85144	4.36637	4.42467	4.52424	5.38742	5.85842
ENSG00000143036	SLC44A3	protein_coding	NA	chr1	74905	1.11801	0.284508	0.143431	0.237167	1.549	4.37e-07	3.23e-06	0.0912666	0.629647	0.699783	-1.45773	7.83e-07	4.44e-06	SLC44A3	0.449317	0.414034	0.452048	0.0317694	0.563413	0.668739	0.601554	0.694303	2.1176	1.84641	2.09493	1.44463	0.570566	0.330427	0.437938	0.417504
ENSG00000152078	TMEM56	protein_coding	overlapping_locus	chr1	80270	1.34235	0.611416	0.106191	0.18726	0.060974	0.870782	0.891598	1.09262	0.00772463	0.0183922	1.03164	0.010702	0.0170791	TMEM56	0.396712	0.910431	1.24999	0.348521	1.94505	1.15774	1.61882	0.308324	1.10462	1.07101	0.217731	0.896656	2.31037	2.01107	1.53457	1.52784
ENSG00000156876	SASS6	protein_coding	overlapping_locus	chr1	49393	2.71964	0.912967	1.83e-05	0.000280894	-1.09418	5.34e-06	2.47e-05	1.08983	2.53e-06	3.42e-05	2.18401	7.93e-10	2.42e-08	SASS6	2.02686	2.17618	2.46095	2.2345	3.36585	3.1645	3.18894	2.83216	1.25844	1.15594	0.90165	1.28091	3.52204	3.3358	3.17327	3.29094
ENSG00000162692	VCAM1	protein_coding	NA	chr1	19304	9.3884	-0.804516	0.0651248	0.127956	3.71304	7.62e-07	5.02e-06	0.998024	0.0256162	0.0495908	-2.71501	1.64e-05	5.52e-05	VCAM1	7.62152	7.49772	7.03234	5.95317	6.2799	6.23118	7.05567	5.55005	10.5919	10.9096	10.2461	11.4305	7.64001	7.89854	8.53468	8.44378
ENSG00000162631	NTNG1	protein_coding	NA	chr1	343452	2.66212	0.94034	0.00910507	0.0278351	-2.09363	3.35e-05	0.000119298	-0.180279	0.577977	0.653315	1.91336	8.05e-05	0.000216857	NTNG1	2.14087	2.1271	2.94791	3.00971	3.08298	3.06594	3.8504	3.9842	0.0216743	0.316387	0.216529	1.18104	2.5659	2.55787	1.90643	2.63206
ENSG00000134215	VAV3	protein_coding	NA	chr1	393985	2.08543	0.620335	0.052178	0.107963	3.04035	3.08e-08	4.14e-07	1.75633	2.14e-05	0.00016076	-1.28402	0.000160116	0.000395117	VAV3	-0.572524	-0.243364	0.245021	-0.254797	0.0552892	-0.0197101	0.942255	0.572615	2.93372	2.51564	2.66711	3.39007	1.48943	1.4375	1.58376	1.97557
ENSG00000162636	FAM102B	protein_coding	NA	chr1	84812	4.49651	0.69874	0.00430568	0.0156574	-0.525732	0.0258128	0.0412324	0.774682	0.0021136	0.00626862	1.30041	2.3e-05	7.36e-05	FAM102B	4.07006	3.91914	4.53176	3.94953	5.04689	4.74243	4.95627	4.61646	4.03759	3.52991	3.26201	3.64393	5.23056	5.10311	4.77011	4.52706
ENSG00000121957	GPSM2	protein_coding	NA	chr1	59196	5.44626	1.51097	7.46e-06	0.000153782	-1.59123	6.81e-06	3.04e-05	1.40168	1.69e-05	0.000136802	2.99291	4.8e-09	8.36e-08	GPSM2	4.24559	4.24734	5.05763	4.8526	6.28797	6.34132	6.04546	6.00803	3.02116	2.72602	3.18359	3.28104	6.34095	6.30169	5.70147	5.83113
ENSG00000134222	PSRC1	protein_coding	NA	chr1	3631	4.67632	1.70959	1.22e-06	4.93e-05	-2.5181	5.62e-08	6.45e-07	1.63412	2.03e-06	2.93e-05	4.15222	1.06e-10	8e-09	PSRC1	3.46187	3.377	4.15227	3.83452	5.55477	5.74944	5.30834	5.14882	0.887113	1.10283	0.949461	1.73547	5.49624	5.57937	5.1792	5.24571
ENSG00000258634	RP4-773N10.4	antisense	overlapping_locus	chr1	4216	3.34276	-0.479598	0.000377904	0.0024406	0.509323	0.00019473	0.000539352	-0.612965	3.64e-05	0.000239802	-1.12229	2.87e-08	3.24e-07	RP4-773N10.4	3.2919	3.68483	3.34625	3.25478	2.9046	2.88413	2.98255	2.94016	3.97185	3.94867	3.85227	3.88784	2.87024	2.67578	2.91295	2.71339
ENSG00000197106	SLC6A17	protein_coding	NA	chr1	51717	1.79251	0.0669014	0.715037	0.793728	-1.41165	3.25e-06	1.64e-05	-0.286698	0.135208	0.198964	1.12495	3.9e-05	0.00011615	SLC6A17	1.99409	1.84911	1.86387	2.15183	2.16682	2.16174	2.03525	1.76006	0.372489	0.260287	0.385396	1.02434	1.6713	1.91833	1.44406	1.63202
ENSG00000168679	SLC16A4	protein_coding	NA	chr1	28235	4.75381	-1.1569	0.000835035	0.00440395	1.55186	4.25e-05	0.000145296	-0.771317	0.0128209	0.0279922	-2.32318	6.71e-07	3.93e-06	SLC16A4	4.34089	4.45637	3.66043	4.19117	2.91165	2.53166	3.30278	3.18404	5.53858	5.49446	5.84569	5.98819	3.42696	2.73823	3.93904	3.11715
ENSG00000064886	CHI3L2	protein_coding	NA	chr1	42670	5.11045	0.163259	0.466065	0.582667	3.09916	1.67e-09	4.66e-08	1.28027	3.8e-05	0.000249239	-1.81889	6.15e-07	3.67e-06	CHI3L2	3.32739	3.34301	3.42346	3.36156	3.02795	3.34759	3.73443	3.85827	6.52002	6.52666	6.5243	6.26503	4.44233	4.27989	4.37823	5.21637
ENSG00000116455	WDR77	protein_coding	overlapping_locus	chr1	9487	4.36799	0.634077	0.000359618	0.00235677	-0.587644	0.000840086	0.00195255	0.601336	0.000571424	0.00214092	1.18898	5.39e-07	3.3e-06	WDR77	3.98782	3.85229	4.12523	4.43049	4.69585	4.82775	4.60179	4.86692	3.39036	3.50425	3.72335	3.46153	4.50988	4.86392	4.54048	4.91039
ENSG00000171385	KCND3	protein_coding	overlapping_locus	chr1	218494	1.70714	-0.388358	0.276829	0.395946	-0.160627	0.64618	0.695971	-1.97206	9.99e-05	0.000527629	-1.81144	0.00023003	0.000543489	KCND3	2.55034	2.50591	1.61009	1.58146	1.87932	0.912857	2.05056	1.90179	2.33313	2.39823	1.7215	1.14628	-0.0145139	0.417913	0.456487	-0.315999
ENSG00000134245	WNT2B	protein_coding	NA	chr1	63625	1.68134	0.0198963	0.961156	0.975554	1.98742	0.000166257	0.000469158	0.691962	0.0983281	0.152476	-1.29546	0.00415111	0.00724767	WNT2B	0.731627	0.85429	0.921456	0.339022	0.618371	0.48988	1.10136	0.627981	3.0581	3.33915	1.63057	2.3629	0.514374	1.28541	1.88693	1.51135
ENSG00000155363	MOV10	protein_coding	NA	chr1	27606	6.40251	0.262398	0.024673	0.0603554	1.88623	3.9e-11	3.87e-09	0.603264	4.43e-05	0.000280118	-1.28296	5.47e-09	9.17e-08	MOV10	5.40623	5.37609	5.37009	5.64552	5.74959	5.6355	5.65129	5.82187	7.18134	7.14198	7.52128	7.45908	6.08582	5.91048	6.21785	5.98197
ENSG00000081026	MAGI3	protein_coding	overlapping_locus	chr1	295175	3.3891	0.686813	0.00149451	0.00690308	-0.548046	0.00882828	0.0157462	0.586113	0.00479999	0.0124012	1.13416	1.74e-05	5.8e-05	MAGI3	2.96835	3.15943	3.29671	2.9923	4.02623	3.86852	3.71971	3.54681	2.78463	2.27088	2.72247	2.43151	3.97098	3.94928	3.32331	3.46251
ENSG00000134242	PTPN22	protein_coding	NA	chr1	57949	2.11859	0.664812	0.0591424	0.118879	-0.774329	0.0400915	0.0609169	1.46342	0.000460305	0.00179468	2.23775	1.08e-05	3.86e-05	PTPN22	0.990918	0.981898	1.87975	1.82631	1.89575	1.87322	1.97951	2.72526	-0.017333	0.188202	0.954451	1.23922	3.06233	2.93769	2.44355	3.29024
ENSG00000118655	DCLRE1B	protein_coding	NA	chr1	8946	4.34195	0.867732	4.64e-06	0.000115376	-1.60801	4.96e-09	1.02e-07	0.809689	1.01e-05	9.24e-05	2.4177	2.12e-11	3.27e-09	DCLRE1B	4.00707	3.99036	4.12492	4.01124	4.94544	4.90843	4.93578	4.80708	1.99076	2.66126	2.15545	2.68347	4.83974	4.92919	4.74203	4.84815
ENSG00000134259	NGF	protein_coding	NA	chr1	52319	4.1183	-1.09941	0.00405422	0.0149398	0.83528	0.0170946	0.028506	-0.232005	0.472831	0.557203	-1.06729	0.00426752	0.00742928	NGF	4.49541	4.5215	3.4525	3.49858	2.96097	3.06571	3.26312	2.41479	4.98916	5.18846	4.58031	4.85242	3.69166	3.47039	4.37125	3.49994
ENSG00000116830	TTF2	protein_coding	ncRNA_host	chr1	47151	4.6691	0.977045	6.41e-05	0.000678128	-0.591479	0.0050745	0.00962646	1.05835	2.87e-05	0.000201322	1.64983	2.36e-07	1.68e-06	TTF2	3.98593	3.99992	4.26104	4.28055	5.36035	5.18628	4.91864	5.00388	3.01757	3.49829	3.81605	3.66385	5.36901	5.41776	4.86841	5.13003
ENSG00000261662	RP5-1042I8.7	sense_overlapping	NA	chr1	1359	1.54081	-0.803823	0.00375741	0.0140589	1.73172	1.17e-06	7.07e-06	0.238728	0.298824	0.38268	-1.49299	5.21e-06	2.1e-05	RP5-1042I8.7	1.38409	0.820305	0.485644	0.867688	-0.0288624	0.0539943	0.38547	-0.172413	2.75027	2.44928	2.55048	2.79311	0.927789	1.12819	1.43217	0.928618
ENSG00000275131	CH17-472G23.4	transcribed_unprocessed_pseudogene	pseudo_consens	chr1	211430	2.93268	-0.767003	0.00673574	0.0220896	1.18629	0.000170445	0.000479119	-0.31608	0.206025	0.282836	-1.50237	1.72e-05	5.76e-05	CH17-472G23.4	3.04395	2.94349	2.65819	1.74887	2.05372	1.58647	2.16697	1.78414	3.89053	4.13104	3.50131	3.87874	2.32574	2.28941	2.55368	2.29586
ENSG00000188610	FAM72B	protein_coding	NA	chr1	17894	0.779389	1.29713	0.00245495	0.0100968	-1.69472	0.0018962	0.00400654	1.6318	0.000359504	0.00146153	3.32652	1.1e-06	5.81e-06	FAM72B	-0.365793	-0.124344	-0.0722163	0.136288	1.59262	1.41263	0.802386	0.801629	-1.88823	-4.47791	-1.39071	-1.16279	1.96752	1.58343	0.911755	1.50961
ENSG00000265972	TXNIP	protein_coding	NA	chr1	4166	6.69087	-1.33337	2.6e-05	0.000363104	0.292273	0.195307	0.247524	-1.78966	1.21e-06	1.99e-05	-2.08193	2.23e-07	1.62e-06	TXNIP	7.37506	7.37087	6.74231	7.01871	5.67079	5.92952	5.62036	5.99217	6.88567	7.28801	7.87214	7.33092	5.2329	5.47065	5.44933	5.18962
ENSG00000131778	CHD1L	protein_coding	overlapping_locus	chr1	53126	5.5381	0.0963981	0.266225	0.38417	-1.06294	4.02e-09	8.82e-08	0.0494874	0.561902	0.639363	1.11243	2.18e-09	4.78e-08	CHD1L	5.63182	5.69796	5.72548	5.72156	5.68876	5.885	5.80109	5.78485	4.54664	4.66337	4.43764	4.86009	5.78322	5.6804	5.79717	5.70987
ENSG00000274020	LINC01138	processed_transcript	ncRNA_host	chr1	228716	1.18407	-0.936492	0.00106268	0.00529264	0.806032	0.00220846	0.00458872	-0.584233	0.0205694	0.0412868	-1.39027	1.8e-05	6e-05	LINC01138	1.6429	0.978736	1.03936	0.890303	0.0666726	0.317206	0.308169	0.270644	2.242	1.94724	2.16835	1.48451	0.352324	0.832477	0.476076	0.6389
ENSG00000271383	NBPF19	protein_coding	NA	chr1	165739	2.96413	0.010116	0.950713	0.968479	1.94223	5.67e-09	1.13e-07	0.647443	0.00105825	0.00354118	-1.29479	6.38e-07	3.78e-06	NBPF19	2.19471	1.6864	2.31663	1.84551	1.92345	2.15943	2.03676	2.09255	4.12128	3.80389	3.76894	4.20709	2.62519	2.49035	2.78628	2.8241
ENSG00000261716	RP11-196G18.22	sense_overlapping	NA	chr1	4527	1.59632	0.0333276	0.904305	0.937447	1.60145	2.85e-05	0.000103808	0.225374	0.419563	0.505	-1.37607	0.000111777	0.000289035	RP11-196G18.22	0.976597	0.940669	1.10977	0.33431	1.00353	0.67103	1.24814	0.557314	2.83914	2.59307	2.19756	2.17457	1.6141	1.13275	0.950192	0.505977
ENSG00000184678	HIST2H2BE	protein_coding	NA	chr1	2194	3.75491	-1.25277	0.00119877	0.00584662	2.54624	5.59e-07	3.93e-06	0.0337469	0.909737	0.931564	-2.51249	6.35e-07	3.77e-06	HIST2H2BE	3.01549	3.0252	2.42322	2.06579	1.29924	1.29354	1.77633	1.24222	5.68889	5.41217	4.85644	4.76956	3.00615	2.47055	3.05692	2.13452
ENSG00000143401	ANP32E	protein_coding	NA	chr1	17740	6.27605	1.02107	0.000144573	0.00120074	-0.52158	0.0197376	0.0324042	1.50668	2.74e-06	3.58e-05	2.02826	9.64e-08	8.3e-07	ANP32E	5.3511	5.28535	5.84072	5.67833	6.86825	6.51812	6.46825	6.40826	4.5664	4.8638	4.94908	5.5494	7.14491	7.07603	6.82793	7.17978
ENSG00000163131	CTSS	protein_coding	NA	chr1	35762	6.22554	0.28807	0.367883	0.488541	5.20404	4.29e-10	1.75e-08	2.95533	1.99e-07	5.65e-06	-2.2487	2.18e-06	1.01e-05	CTSS	2.45058	2.35057	2.67573	2.7776	2.25156	2.07019	2.84437	3.66482	7.53572	7.57773	7.60101	8.22754	5.58289	5.38374	5.76295	5.38187
ENSG00000143387	CTSK	protein_coding	NA	chr1	12116	6.95257	0.168252	0.0526128	0.108641	1.65172	5.26e-12	1.11e-09	0.255075	0.00619832	0.0153334	-1.39665	4.85e-11	5.08e-09	CTSK	6.25697	6.26437	6.20997	6.23743	6.16935	6.41947	6.53459	6.48423	7.8817	8.00879	7.82435	7.85437	6.49125	6.50056	6.59432	6.39116
ENSG00000143416	SELENBP1	protein_coding	NA	chr1	8432	5.46684	0.563799	0.00664981	0.0218556	1.22601	7.52e-06	3.31e-05	0.200239	0.277979	0.361075	-1.02577	4.6e-05	0.00013413	SELENBP1	4.51664	4.40634	4.68763	5.01939	5.02914	5.17244	5.26226	5.46935	5.59588	5.50536	6.19724	6.20005	4.72411	4.97227	4.92544	4.88485
ENSG00000182134	TDRKH	protein_coding	NA	chr1	21310	1.07567	0.791183	0.00525785	0.0181199	-1.76242	2.02e-05	7.76e-05	0.659725	0.0160991	0.0338019	2.42215	3.94e-07	2.57e-06	TDRKH	0.941829	0.509065	1.0183	0.66365	1.56848	1.74454	1.88347	0.982225	-1.10532	-0.578238	-1.22077	-1.00534	1.79178	1.64748	1.17734	1.10704
ENSG00000196754	S100A2	protein_coding	NA	chr1	6783	1.88362	-0.062777	0.751346	0.823138	-1.84894	4.06e-07	3.05e-06	-0.791596	0.00129496	0.00417709	1.05734	0.000190403	0.000459747	S100A2	2.19861	2.35071	1.98082	2.78816	2.39959	2.33617	2.22237	2.21684	-0.0250913	0.629653	0.720238	0.486789	1.22302	1.59369	1.76748	1.58702
ENSG00000188643	S100A16	protein_coding	NA	chr1	6260	7.66372	0.344159	0.00144472	0.00673925	-1.34171	3.28e-10	1.46e-08	-0.302668	0.00373368	0.010067	1.03904	9.25e-09	1.38e-07	S100A16	7.83759	7.8639	7.67906	7.98846	8.0634	8.25125	8.25084	8.14376	6.45371	6.66593	6.34728	6.53035	7.42951	7.67776	7.50362	7.52985
ENSG00000143621	ILF2	protein_coding	NA	chr1	9261	7.42039	0.705803	5.25e-06	0.000125468	-0.561925	6.16e-05	0.000199726	0.759944	2.27e-06	3.15e-05	1.32187	2.44e-09	5.18e-08	ILF2	6.93218	6.94542	7.17804	7.30943	7.74131	7.88593	7.79806	7.7893	6.37683	6.52602	6.48423	6.72985	7.77353	7.89996	7.77252	7.97111
ENSG00000169418	NPR1	protein_coding	NA	chr1	15356	0.385431	-0.693351	0.295664	0.415931	1.85039	0.00600519	0.0111867	-0.93353	0.177351	0.249556	-2.78392	0.000449885	0.000987638	NPR1	0.50471	0.43428	-1.30322	-1.29064	-0.456683	-0.228476	-1.09185	-2.67902	2.36992	1.9885	1.43646	0.261957	-1.25006	-1.65539	-0.241894	-1.81547
ENSG00000143554	SLC27A3	protein_coding	overlapping_locus	chr1	5804	3.40417	0.0859563	0.55184	0.657091	0.0759363	0.600463	0.654966	-0.986592	7.34e-06	7.3e-05	-1.06253	3.26e-06	1.42e-05	SLC27A3	3.76122	3.40311	3.56583	3.25939	3.56554	3.64971	3.51063	3.64608	3.82389	3.65344	3.54099	3.27722	2.60638	2.49813	2.72586	2.23205
ENSG00000177954	RPS27	protein_coding	NA	chr1	1392	1.70825	-1.20786	0.000173175	0.00136817	0.47998	0.0544093	0.07983	-0.712182	0.00907866	0.0210455	-1.19216	0.000155602	0.000385325	RPS27	2.17667	2.18848	1.55908	1.54906	0.711861	0.888824	0.345938	0.78521	2.65745	2.4813	2.42395	1.8554	1.21656	1.0784	1.53107	0.846434
ENSG00000143549	TPM3	protein_coding	ncRNA_host	chr1	39345	7.65438	0.723233	1.09e-05	0.000196466	-0.892124	1.03e-06	6.41e-06	0.606097	6.9e-05	0.000393547	1.49822	1.62e-09	3.89e-08	TPM3	7.30594	7.30787	7.45882	7.57958	8.18791	8.23355	8.04432	8.09058	6.20689	6.44561	6.65038	6.73658	8.04024	8.06747	7.88921	8.09023
ENSG00000160712	IL6R	protein_coding	NA	chr1	64258	3.00755	0.250612	0.201554	0.309189	1.69009	2.57e-07	2.12e-06	0.531877	0.0123209	0.0270729	-1.15821	1.55e-05	5.25e-05	IL6R	1.94198	2.14611	2.4584	2.07168	2.09497	2.28285	2.48111	2.76245	4.2604	3.89674	3.55332	3.679	2.73068	2.58179	2.87099	2.62207
ENSG00000160710	ADAR	protein_coding	NA	chr1	45938	8.49665	0.0478329	0.700643	0.783333	1.79024	6.82e-10	2.43e-08	0.580676	0.00029377	0.00124935	-1.20956	9.28e-08	8.08e-07	ADAR	7.71317	7.80398	7.44019	7.67817	7.723	7.64412	7.67738	7.77973	9.22026	9.31773	9.61246	9.56877	8.30286	8.03757	8.44648	8.08286
ENSG00000163346	PBXIP1	protein_coding	ncRNA_host	chr1	12048	5.78162	-0.815265	5.65e-05	0.000619776	0.59408	0.000949661	0.00217519	-0.974152	8.89e-06	8.46e-05	-1.56823	3.21e-08	3.51e-07	PBXIP1	5.90465	5.85347	5.76718	6.06564	4.90511	4.79414	5.17736	5.3991	6.40991	6.36991	6.45669	6.72285	4.85901	4.63439	5.15488	5.02802
ENSG00000173207	CKS1B	protein_coding	ncRNA_host	chr1	4597	3.24693	0.789661	0.000392315	0.00251471	-1.20022	1.19e-05	4.91e-05	1.18395	6.41e-06	6.65e-05	2.38417	2.42e-09	5.17e-08	CKS1B	2.52727	2.73355	2.9966	2.83825	3.56403	3.91143	3.26046	3.47295	1.96682	1.32782	1.49768	1.51364	4.17373	4.00979	3.96631	3.66979
ENSG00000169242	EFNA1	protein_coding	NA	chr1	7398	0.67664	0.65503	0.449799	0.567717	6.6804	2.27e-09	5.91e-08	2.8693	0.000500925	0.00192059	-3.81109	6.85e-08	6.39e-07	EFNA1	-2.97672	-4.31471	-4.34716	-6.52866	-6.50774	-4.3121	-3.13925	-2.65186	2.83155	2.67443	1.53988	2.91759	-1.0663	-1.60825	-1.23943	-1.36243
ENSG00000185499	MUC1	protein_coding	overlapping_locus	chr1	7093	4.32585	-0.422686	0.113887	0.197892	1.83952	3.79e-06	1.86e-05	-0.4072	0.127158	0.189066	-2.24672	4.37e-07	2.79e-06	MUC1	4.05991	3.93281	3.2924	3.22249	3.3831	3.4647	3.2211	2.89237	5.68565	5.64132	5.65516	4.98887	3.23556	3.41459	3.60379	2.67636
ENSG00000231064	RP11-263K19.4	antisense	ncRNA_host	chr1	10492	1.21878	-0.316225	0.292517	0.412815	2.41012	2.86e-07	2.3e-06	0.223548	0.4377	0.523573	-2.18657	6.92e-07	4.03e-06	RP11-263K19.4	0.20984	0.258646	-0.0921992	0.162938	0.00313674	0.132191	-0.34112	-0.606921	2.58217	2.75914	2.70854	2.05746	0.338482	0.772786	0.559113	-0.507437
ENSG00000125459	MSTO1	protein_coding	NA	chr1	4763	2.95502	0.817267	7.8e-06	0.000158236	-0.248388	0.0646503	0.0927897	0.874092	3.62e-06	4.4e-05	1.12248	2.15e-07	1.58e-06	MSTO1	2.38082	2.40957	2.63245	2.5292	3.28157	3.41667	3.36401	3.17023	2.50229	2.38163	2.00187	2.10009	3.28816	3.42424	3.4053	3.3518
ENSG00000132718	SYT11	protein_coding	NA	chr1	25691	6.62292	-0.600137	0.0141136	0.0391452	1.36538	1.96e-05	7.61e-05	0.284095	0.202496	0.278758	-1.08129	0.000185053	0.000448351	SYT11	6.00383	6.08	6.2161	6.3215	5.14978	5.09262	5.85074	5.91532	7.61421	7.79267	7.10127	7.51724	6.31108	6.11486	6.57438	6.69856
ENSG00000116584	ARHGEF2	protein_coding	ncRNA_host	chr1	60220	6.96935	-1.55542	4.63e-09	1.74e-06	-0.113174	0.372143	0.43462	-1.24737	7.32e-08	2.83e-06	-1.1342	2.34e-07	1.68e-06	ARHGEF2	7.74725	7.70225	7.3411	7.31294	6.05609	6.06229	6.01074	5.80655	7.51224	7.55401	7.40381	7.22448	6.4061	6.32529	6.38649	6.0384
ENSG00000254726	MEX3A	protein_coding	NA	chr1	9986	1.25988	0.736832	0.034628	0.0784016	-0.863722	0.0244749	0.0393257	1.00581	0.00620891	0.015347	1.86954	5.66e-05	0.000160482	MEX3A	0.424129	0.0665731	1.26091	1.19039	1.40716	1.27641	1.32831	2.05524	-0.210378	-0.625853	-0.288189	0.594365	1.66043	1.92056	1.57329	2.07621
ENSG00000196189	SEMA4A	protein_coding	NA	chr1	30387	1.0815	-0.395132	0.183423	0.286843	1.05531	0.00153848	0.0033329	-0.269309	0.35252	0.439269	-1.32462	0.000232623	0.000549291	SEMA4A	0.822576	0.78718	0.634443	0.806089	0.135696	-0.390268	0.443075	0.950109	1.26718	1.7223	1.74692	2.28896	0.233354	0.649289	0.697068	0.344267
ENSG00000183856	IQGAP3	protein_coding	NA	chr1	47200	6.29596	1.15083	0.000285359	0.00198395	-2.57476	1.04e-07	1.05e-06	1.33475	7.43e-05	0.000416948	3.90952	9.16e-10	2.66e-08	IQGAP3	5.65031	5.62035	6.01071	5.61865	7.13756	7.00116	6.80937	6.47314	2.70929	2.90992	3.09805	3.65998	7.2454	7.47458	6.78586	6.51988
ENSG00000160818	GPATCH4	protein_coding	NA	chr1	7010	5.00798	0.453863	0.00342539	0.0131332	-1.08012	1.01e-06	6.33e-06	0.564772	0.000623454	0.00230064	1.64489	5.27e-09	8.96e-08	GPATCH4	4.80372	4.79994	4.79721	5.10674	5.36698	5.36958	5.18696	5.41528	3.3844	3.90925	3.93765	3.89881	5.25041	5.42948	5.36506	5.70477
ENSG00000132688	NES	protein_coding	NA	chr1	8635	4.00851	1.49388	4.78e-05	0.000548427	-2.9383	1.58e-07	1.45e-06	0.215453	0.415826	0.501508	3.15376	6.42e-08	6.06e-07	NES	3.19695	3.15656	3.74198	4.14661	5.11811	5.01162	5.13881	5.18457	-0.178396	0.580684	0.00996797	1.3971	3.75703	3.8464	3.7719	3.9532
ENSG00000143303	RRNAD1	protein_coding	NA	chr1	8519	3.8742	-0.251489	0.0398748	0.0872025	0.916122	7.4e-07	4.92e-06	-0.114457	0.319336	0.404712	-1.03058	1.78e-07	1.35e-06	RRNAD1	3.73145	3.50468	3.69361	3.63837	3.31829	3.45758	3.46501	3.32065	4.74197	4.72442	4.34853	4.42382	3.42976	3.53898	3.69347	3.4165
ENSG00000143314	MRPL24	protein_coding	NA	chr1	4288	5.75264	0.216409	0.130558	0.220284	-1.35197	1.01e-07	1.02e-06	0.0249523	0.855954	0.889246	1.37692	7.98e-08	7.13e-07	MRPL24	5.84871	5.79281	5.87385	6.11959	5.98124	6.10166	6.13415	6.29548	4.22543	4.50646	4.51267	4.90307	5.79815	5.85474	5.92832	6.15309
ENSG00000163565	IFI16	protein_coding	NA	chr1	55188	7.62861	-0.345289	0.0351918	0.0793934	0.92689	2.07e-05	7.97e-05	-0.567587	0.00183933	0.00558723	-1.49448	8.55e-08	7.57e-07	IFI16	7.606	7.51728	7.24088	7.54276	7.14807	7.05476	7.07974	7.25671	8.06459	8.12203	8.61	8.70351	7.0144	6.69425	7.08157	6.82224
ENSG00000163568	AIM2	protein_coding	overlapping_locus	chr1	84613	3.34267	0.436588	0.484729	0.598763	4.15309	3.46e-06	1.72e-05	0.315151	0.615261	0.687361	-3.83794	5.41e-06	2.17e-05	AIM2	-1.32773	-0.606559	-0.219854	-0.941905	-0.498347	-0.456636	0.27524	-0.600591	2.35644	2.56188	3.01715	4.67801	-0.662087	-0.641989	0.103518	-0.424864
ENSG00000162706	CADM3	protein_coding	ncRNA_host	chr1	31705	2.83575	-0.226014	0.640468	0.734264	0.818438	0.0996385	0.136178	-0.749687	0.14344	0.209458	-1.56812	0.00554196	0.00940893	CADM3	1.63032	1.7911	2.09036	2.70789	1.03641	1.42955	2.01273	2.59571	1.63134	2.05945	3.10603	3.80699	0.924778	1.10783	1.37916	1.86715
ENSG00000162729	IGSF8	protein_coding	NA	chr1	7604	5.35383	-0.750737	0.000251809	0.00180296	0.577959	0.00213266	0.00444818	-0.559127	0.0027834	0.00787109	-1.13709	3.38e-06	1.46e-05	IGSF8	5.50918	5.63046	5.14488	5.30583	4.68391	4.69398	4.51683	4.71684	5.75246	5.72425	6.30691	5.91047	4.84925	4.7502	5.01938	4.65125
ENSG00000158769	F11R	protein_coding	overlapping_locus	chr1	26138	0.44333	-0.171793	0.778199	0.845069	2.6675	0.000190226	0.000528219	0.848986	0.150823	0.218642	-1.81851	0.00239377	0.00440711	F11R	-1.17071	-1.08832	-0.329484	-1.48944	-1.40721	-1.36376	-0.617431	-1.24224	2.42538	2.47328	0.714908	0.352449	0.70401	-0.318127	-0.341773	-0.457794
ENSG00000143217	NECTIN4	protein_coding	NA	chr1	18605	1.2771	-0.581527	0.166729	0.266268	1.25425	0.00465032	0.00892625	-0.183763	0.646089	0.71402	-1.43801	0.00182956	0.00345488	NECTIN4	0.241191	0.0274892	0.527527	1.12418	-0.950981	-0.676549	0.211892	0.63779	1.51088	0.832146	2.07352	2.29986	0.324034	0.290187	0.125806	0.688694
ENSG00000158859	ADAMTS4	protein_coding	NA	chr1	14749	5.5366	1.0332	0.0597984	0.1198	4.43225	1.3e-06	7.68e-06	2.90123	5.91e-05	0.000350905	-1.53102	0.00695413	0.0115466	ADAMTS4	2.27882	2.61451	1.94552	2.76193	3.74683	3.91962	2.99675	2.91742	6.23562	5.78069	7.82054	6.3312	5.71621	5.71197	4.91207	4.6651
ENSG00000132185	FCRLA	protein_coding	NA	chr1	7381	3.2876	0.561316	0.0861009	0.158612	-0.97287	0.00870968	0.0155648	0.444202	0.165851	0.235923	1.41707	0.000552753	0.00118293	FCRLA	3.31144	3.32347	3.10728	2.66841	3.99626	4.21111	3.10278	3.06873	1.79944	2.25508	2.58128	1.78474	3.95219	3.78638	3.33979	3.02345
ENSG00000117143	UAP1	protein_coding	overlapping_locus	chr1	38337	7.56136	0.204667	0.0555174	0.113119	-0.890278	2.81e-07	2.27e-06	0.212865	0.0475177	0.0830607	1.10314	1.95e-08	2.41e-07	UAP1	7.63097	7.55652	7.56008	7.71615	7.85718	7.98061	7.75528	7.67825	6.6273	6.53031	6.91411	6.74609	7.90668	7.86397	7.67975	7.87672
ENSG00000132196	HSD17B7	protein_coding	NA	chr1	22116	1.07653	1.37425	5.07e-05	0.000573566	1.75764	3.45e-06	1.72e-05	0.682711	0.014886	0.0316202	-1.07493	0.000325448	0.000740742	HSD17B7	0.236882	-0.179738	-0.431473	0.0585051	1.37767	1.2892	1.53284	1.00306	2.01367	1.93767	1.58016	1.12207	0.459608	0.768171	0.825093	0.391923
ENSG00000117152	RGS4	protein_coding	NA	chr1	8028	3.98541	1.47775	0.000406582	0.00258818	-2.13187	5.31e-05	0.000176264	0.196509	0.549405	0.628244	2.32838	2.04e-05	6.67e-05	RGS4	3.51478	3.56385	2.89367	3.12248	5.17	5.1493	4.33574	4.20662	0.851019	1.21471	1.91158	0.706212	3.62025	4.08685	2.61423	3.30966
ENSG00000143228	NUF2	protein_coding	NA	chr1	89189	5.02382	1.67904	4.5e-05	0.000527298	-2.29622	5.23e-06	2.43e-05	1.94092	1.06e-05	9.54e-05	4.23714	4.33e-09	7.76e-08	NUF2	3.49867	3.40649	4.42504	4.13209	5.72284	5.8716	5.43382	5.3874	1.13824	1.35614	1.08867	2.38437	6.16402	5.98771	5.61038	5.69403
ENSG00000185630	PBX1	protein_coding	overlapping_locus	chr1	343713	5.81471	-0.377558	0.0593734	0.119194	1.74076	2.17e-07	1.86e-06	0.625998	0.00415545	0.0110087	-1.11476	2.87e-05	8.9e-05	PBX1	4.96548	4.97385	5.07612	5.15855	4.57961	4.30081	4.78341	4.92085	6.86058	6.73357	6.44863	7.04975	5.57902	5.17437	6.00429	5.76166
ENSG00000143190	POU2F1	protein_coding	overlapping_locus	chr1	206517	3.31217	-0.563059	8.39e-05	0.000820392	1.00685	8.85e-08	9.22e-07	-0.347897	0.00447765	0.011708	-1.35475	2.08e-09	4.63e-08	POU2F1	3.23223	3.22686	3.04205	3.09477	2.66895	2.39565	2.63349	2.6167	4.22288	3.99878	4.31413	4.03246	2.83318	2.85797	2.68837	2.8311
ENSG00000143162	CREG1	protein_coding	NA	chr1	24091	6.55519	-0.237946	0.230057	0.342989	1.80087	2.37e-07	1.99e-06	0.338476	0.095409	0.148661	-1.4624	2.39e-06	1.09e-05	CREG1	5.94817	5.92043	5.94632	5.44162	5.66118	5.64263	5.74748	5.27087	7.91918	7.93194	7.29876	7.19446	6.3977	6.19158	6.07505	5.96902
ENSG00000198771	RCSD1	protein_coding	NA	chr1	76157	1.64098	-0.252537	0.781309	0.847219	5.94409	8.4e-08	8.84e-07	4.13262	8.64e-06	8.28e-05	-1.81147	0.000709448	0.00147844	RCSD1	-4.61331	-2.21155	-1.76248	-3.33097	-4.82259	-3.36408	-3.99122	-1.78585	3.58815	3.73236	2.04631	2.71323	1.875	1.22434	1.24604	0.661665
ENSG00000000460	C1orf112	protein_coding	NA	chr1	192074	3.84814	1.21442	6.89e-08	7.94e-06	-1.00988	1.3e-06	7.7e-06	1.28799	3.25e-08	1.62e-06	2.29788	2.79e-11	3.71e-09	C1orf112	3.14698	3.09085	3.17871	3.26611	4.42029	4.46809	4.48627	4.12525	2.07327	2.26897	1.91245	2.33365	4.51166	4.68788	4.31435	4.29088
ENSG00000231407	RP11-576I22.2	antisense	NA	chr1	72195	1.71742	0.55341	0.304881	0.425861	3.09496	2.4e-05	8.99e-05	0.591169	0.271562	0.354864	-2.50379	0.000119457	0.000306579	RP11-576I22.2	-0.0151567	0.370894	0.102607	-0.810639	0.401896	0.522023	0.834491	0.277006	3.57489	3.82456	1.8346	1.57621	0.79587	0.773297	0.500807	-0.0236998
ENSG00000117586	TNFSF4	protein_coding	NA	chr1	23580	1.08283	-1.38578	0.000165458	0.00132025	2.03742	5.28e-07	3.76e-06	0.142125	0.574112	0.649989	-1.89529	1.05e-06	5.6e-06	TNFSF4	0.490958	0.559784	0.38524	-0.0826803	-0.983674	-1.09358	-0.790422	-1.32961	2.78931	2.64544	1.9222	2.10066	0.603856	0.448088	0.694439	0.187281
ENSG00000120334	CENPL	protein_coding	NA	chr1	25171	4.11031	1.21068	3.63e-07	2.25e-05	-1.05108	3.59e-06	1.78e-05	1.31692	1.3e-07	4.15e-06	2.368	1.12e-10	8.06e-09	CENPL	3.35104	3.25914	3.64708	3.47361	4.89995	4.74242	4.55099	4.35192	2.30941	2.35405	2.31441	2.55841	4.91408	4.92861	4.55542	4.59754
ENSG00000117593	DARS2	protein_coding	NA	chr1	34044	4.77162	0.82542	1.95e-06	6.72e-05	-0.787953	4.48e-06	2.13e-05	0.957927	3.31e-07	8.02e-06	1.74588	1.9e-10	1.08e-08	DARS2	4.13105	4.15754	4.48773	4.61302	5.11107	5.18373	5.19431	5.26022	3.42773	3.62097	3.55187	3.67626	5.40436	5.34288	5.16798	5.35386
ENSG00000116161	CACYBP	protein_coding	NA	chr1	12553	5.24375	0.418417	0.000386848	0.00248765	-0.663227	4.04e-06	1.95e-05	0.558513	2.28e-05	0.000169001	1.22174	1.93e-09	4.4e-08	CACYBP	4.99127	5.01249	5.2426	5.02761	5.53803	5.69879	5.3719	5.40078	4.40845	4.49577	4.35197	4.43385	5.74753	5.71649	5.53372	5.58157
ENSG00000235750	KIAA0040	protein_coding	NA	chr1	36013	0.528962	0.110936	0.87003	0.913683	2.99571	0.000150206	0.000429524	0.698622	0.287065	0.370589	-2.29709	0.000841889	0.00172065	KIAA0040	-1.82097	-2.30224	-1.60157	-0.090213	-1.20459	-1.25812	-1.7457	-0.323998	0.505416	0.675213	2.61577	2.19795	-0.546866	-0.911555	-0.707273	0.0550847
ENSG00000242193	RP11-568K15.1	transcribed_unitary_pseudogene	overlapping_locus	chr1	31815	2.97554	0.408935	0.00774308	0.0245994	-1.37978	9.45e-08	9.72e-07	-0.100359	0.464521	0.549192	1.27942	2.4e-07	1.7e-06	RP11-568K15.1	2.84369	2.95421	3.26624	3.02409	3.34786	3.41696	3.60438	3.39397	1.55029	1.7615	1.6861	1.63683	2.73975	3.18575	2.7244	3.08084
ENSG00000116194	ANGPTL1	protein_coding	NA	chr1	21348	5.26878	-0.746268	0.0196283	0.0506458	3.7911	2.81e-09	6.92e-08	0.518986	0.0788411	0.126816	-3.27211	1.23e-08	1.72e-07	ANGPTL1	3.21186	3.32239	2.67693	3.03986	2.15402	2.25388	2.2112	2.66358	6.59438	6.7866	6.95547	7.02423	3.56187	2.88199	4.18874	3.09978
ENSG00000153029	MR1	protein_coding	NA	chr1	28514	5.43031	-0.0571578	0.471008	0.586462	1.03592	1.62e-09	4.55e-08	-0.246377	0.0064189	0.0157562	-1.2823	9.51e-11	7.61e-09	MR1	5.17551	5.15644	5.03141	5.11216	5.01366	4.92476	5.08803	5.19743	6.05407	6.12831	6.3062	6.08954	4.9299	4.81349	4.9309	4.79902
ENSG00000143333	RGS16	protein_coding	NA	chr1	5786	2.48149	-1.38098	0.0153127	0.0415675	1.32486	0.0130375	0.0223466	-0.674842	0.181664	0.25458	-1.9997	0.000949087	0.00191494	RGS16	2.67492	2.49338	1.69532	1.66882	0.869363	0.391306	1.54584	-0.694288	3.9609	3.68756	3.21003	3.08085	2.25506	1.64966	1.42138	-0.126789
ENSG00000135829	DHX9	protein_coding	NA	chr1	48383	7.59912	0.590602	8.23e-07	3.82e-05	-0.376048	0.000116052	0.000344509	0.684744	1.36e-07	4.27e-06	1.06079	4.75e-10	1.82e-08	DHX9	7.2233	7.23669	7.36889	7.3886	7.94756	7.97283	7.88724	7.77681	6.88046	7.01772	6.8531	6.97226	8.0462	8.07202	7.88871	7.96053
ENSG00000157064	NMNAT2	protein_coding	NA	chr1	170366	2.98372	-0.272917	0.34739	0.468591	-2.14917	5.86e-06	2.66e-05	-0.685122	0.0297302	0.0561238	1.46405	0.000274851	0.000637209	NMNAT2	3.69901	3.83399	3.58449	2.76804	3.47041	3.44041	3.44612	2.40451	1.49917	1.61939	0.930591	1.33471	3.05911	3.16295	2.58337	2.40871
ENSG00000143344	RGL1	protein_coding	NA	chr1	292447	5.08476	-0.581361	9.13e-07	4.09e-05	0.978155	1.06e-09	3.34e-08	-0.468376	1.07e-05	9.61e-05	-1.44653	5.84e-12	2.02e-09	RGL1	4.92198	4.96472	4.95121	4.9066	4.22464	4.24179	4.49187	4.43234	5.79612	5.98141	5.94075	5.92916	4.5251	4.46668	4.42116	4.46183
ENSG00000116668	SWT1	protein_coding	overlapping_locus	chr1	134686	1.66675	-0.172338	0.331929	0.45322	1.03058	2.3e-05	8.69e-05	-0.0324511	0.851885	0.886478	-1.06303	1.59e-05	5.37e-05	SWT1	1.63006	1.31081	1.36149	1.01595	1.04586	1.06665	1.24096	1.32947	2.52046	2.11303	2.51225	2.33761	1.16865	1.39849	1.11959	1.51343
ENSG00000143341	HMCN1	protein_coding	NA	chr1	456399	6.85999	0.125951	0.586531	0.68694	-2.46569	7.43e-08	8.01e-07	-1.39424	3.29e-05	0.000223348	1.07145	0.000423715	0.000936876	HMCN1	7.14114	7.50018	7.63504	7.29509	7.69995	7.57941	7.46274	7.35898	4.65893	4.61783	5.27062	5.08438	6.40211	6.34464	5.60402	5.40595
ENSG00000073756	PTGS2	protein_coding	NA	chr1	8637	7.87798	-1.21311	0.00813325	0.0255546	4.64596	4.66e-08	5.63e-07	2.27746	5.37e-05	0.000324135	-2.3685	3.29e-05	0.000100407	PTGS2	4.82586	4.75032	4.30145	4.96506	3.60373	3.16357	3.79859	3.44755	9.66805	9.43606	9.23002	9.11371	7.73766	6.20307	7.46712	5.57603
ENSG00000116711	PLA2G4A	protein_coding	NA	chr1	160029	7.08776	-0.338442	0.185854	0.289699	2.6552	6.4e-08	7.15e-07	0.988162	0.00126833	0.00410887	-1.66704	9.41e-06	3.45e-05	PLA2G4A	5.56086	5.68429	5.37539	5.63305	5.47902	5.43534	4.91903	4.99779	7.97173	7.93854	8.4721	8.39345	6.71895	6.15298	7.06074	5.90624
ENSG00000116741	RGS2	protein_coding	NA	chr1	3245	3.00604	0.907661	0.0918063	0.166395	2.97635	3.95e-05	0.000136953	1.33457	0.0179733	0.0370496	-1.64178	0.00335251	0.00596273	RGS2	0.805539	1.44552	0.867509	1.57819	2.15606	2.31793	2.03036	1.96228	2.71068	2.91886	4.16439	5.27729	2.16641	2.62742	2.75118	2.58538
ENSG00000116750	UCHL5	protein_coding	ncRNA_host	chr1	47831	4.5634	0.535963	5.55e-06	0.000130547	-0.847938	2.91e-08	3.96e-07	0.65788	4.97e-07	1.08e-05	1.50582	1.3e-11	2.61e-09	UCHL5	4.43074	4.27172	4.4074	4.3323	5.01168	5.01759	4.8225	4.70133	3.52595	3.5476	3.46198	3.51105	5.03564	5.04314	4.97348	5.01719
ENSG00000162687	KCNT2	protein_coding	ncRNA_host	chr1	383447	1.2376	-3.46734	1.8e-08	3.48e-06	0.336802	0.198941	0.251624	-2.9288	8.11e-08	3.04e-06	-3.2656	2.04e-08	2.47e-07	KCNT2	2.1875	2.32784	1.60668	1.24079	-1.07162	-2.43862	-1.48203	-1.53558	2.06492	2.2253	2.54186	2.14418	-0.771841	-0.968769	-1.23137	-1.06984
ENSG00000000971	CFH	protein_coding	NA	chr1	95627	7.22767	-0.0170571	0.852126	0.900631	2.23254	5.31e-13	2.63e-10	0.874486	1.07e-07	3.69e-06	-1.35806	3.5e-10	1.53e-08	CFH	6.21557	6.26195	5.96503	6.0808	6.02521	6.02605	6.22821	6.16265	8.17007	8.37919	8.38795	8.5012	7.05764	6.98184	7.06251	6.91818
ENSG00000066279	ASPM	protein_coding	overlapping_locus	chr1	62567	6.92728	1.71759	3.4e-05	0.000439479	-2.21261	3.38e-06	1.69e-05	2.01567	7.05e-06	7.09e-05	4.22828	2.95e-09	6e-08	ASPM	5.41146	5.32829	6.31081	5.98563	7.82325	7.63602	7.38243	7.28628	3.34811	3.13755	3.51388	4.2013	8.17632	8.09149	7.45181	7.51461
ENSG00000118193	KIF14	protein_coding	NA	chr1	69238	5.03863	1.43164	3.71e-06	0.000100155	-2.03051	1.71e-07	1.54e-06	1.75221	3.77e-07	8.84e-06	3.78272	8.16e-11	7.09e-09	KIF14	3.99972	3.90804	4.37846	4.31853	5.78451	5.69303	5.55716	5.27878	1.94536	1.87049	1.83811	2.63612	6.17472	6.03936	5.79942	5.54981
ENSG00000077152	UBE2T	protein_coding	NA	chr1	10324	4.7881	1.41973	1.07e-05	0.000194572	-2.0696	4.53e-07	3.33e-06	1.75838	1.03e-06	1.77e-05	3.82798	2.44e-10	1.25e-08	UBE2T	3.80486	3.58535	4.24646	3.89334	5.31088	5.57218	5.38803	4.98939	1.52823	1.86659	1.22437	2.41285	5.73415	5.8231	5.61692	5.49666
ENSG00000143847	PPFIA4	protein_coding	NA	chr1	52243	3.65495	-0.593001	0.0365422	0.081626	-0.501822	0.0715079	0.10143	-2.09328	2.22e-06	3.11e-05	-1.59146	4.2e-05	0.000123915	PPFIA4	4.09949	4.21676	4.47406	4.23661	3.62567	3.71291	3.75401	3.56302	3.94696	3.84013	3.67205	3.52172	2.0279	2.94068	1.84891	1.19412
ENSG00000133055	MYBPH	protein_coding	NA	chr1	8003	2.20543	0.4159	0.470331	0.585876	-1.6702	0.0166303	0.0278109	-3.36733	0.000197524	0.000910462	-1.69714	0.0309276	0.0445382	MYBPH	1.83428	2.44754	2.90549	3.23937	2.92427	2.7493	3.78375	2.72702	2.13957	1.47079	-1.18845	-0.666394	-0.665393	-0.364644	-0.205344	-2.00253
ENSG00000133048	CHI3L1	protein_coding	NA	chr1	7819	9.71024	-0.698009	0.0886091	0.162267	0.483544	0.222937	0.278219	-1.0384	0.0168546	0.0350751	-1.52195	0.00153285	0.00294701	CHI3L1	10.0572	10.0821	9.3163	9.07351	9.12311	9.12684	9.17148	8.44814	10.7199	10.6744	9.58773	9.07722	8.92185	9.00789	8.55379	7.9006
ENSG00000159388	BTG2	protein_coding	NA	chr1	4112	4.76717	-0.197843	0.512444	0.622742	2.6379	4.69e-07	3.42e-06	-0.000837668	0.997753	0.997929	-2.63874	4.54e-07	2.88e-06	BTG2	3.71991	3.64789	3.47908	3.41743	2.88173	3.20553	3.8535	3.37639	6.78393	6.396	5.95493	5.22885	3.83627	3.64911	3.39995	3.3449
ENSG00000058668	ATP2B4	protein_coding	ncRNA_host	chr1	117521	8.90181	0.00986381	0.944773	0.964433	-2.03189	8.88e-10	2.93e-08	-0.444653	0.0066625	0.0162604	1.58723	1.95e-08	2.41e-07	ATP2B4	9.07152	9.17996	9.55061	9.36075	9.41575	9.25179	9.31713	9.26862	6.89335	7.23696	7.30304	7.57016	8.83408	8.98607	8.6518	8.94732
ENSG00000182004	SNRPE	protein_coding	NA	chr1	8948	3.43952	0.531734	0.00523684	0.0180683	-0.614538	0.00233983	0.00483434	0.663337	0.0010163	0.00342565	1.27788	1.75e-06	8.47e-06	SNRPE	3.13469	2.73772	3.15836	3.61813	3.8147	3.6824	3.78593	3.64729	2.33859	2.58476	2.47757	2.85433	3.86436	3.7762	3.79254	4.00253
ENSG00000133069	TMCC2	protein_coding	NA	chr1	45168	1.6045	0.234465	0.204655	0.312945	-0.157809	0.396451	0.458587	0.917582	0.000108425	0.000560251	1.07539	2.42e-05	7.68e-05	TMCC2	1.35266	1.11053	1.38714	1.16436	1.52919	1.70252	1.42739	1.26008	0.966023	0.716767	1.18682	1.41172	2.36258	2.25317	1.9855	2.04982
ENSG00000117266	CDK18	protein_coding	NA	chr1	28199	0.237394	-0.434605	0.469149	0.584922	2.97384	2.24e-05	8.5e-05	-0.247477	0.670533	0.734122	-3.22132	8.74e-06	3.24e-05	CDK18	-1.30616	-2.2645	-2.3442	-0.223766	-1.84975	-2.96401	-2.0439	-0.752906	1.31147	1.21129	2.04266	1.94322	-2.20106	-2.03086	-0.90623	-1.57558
ENSG00000069275	NUCKS1	protein_coding	ncRNA_host	chr1	37458	8.43527	0.74299	3.48e-05	0.000445203	-0.780469	2.14e-05	8.2e-05	0.768403	2.49e-05	0.000181096	1.54887	6.25e-09	1.01e-07	NUCKS1	7.96532	7.9385	8.33335	8.19399	9.00523	8.83641	8.90111	8.71043	7.14957	7.40621	7.17991	7.60942	8.98004	8.99498	8.72774	8.87502
ENSG00000276600	RAB7B	protein_coding	NA	chr1	26722	3.1824	0.499037	0.107015	0.188352	-2.40941	3.65e-06	1.8e-05	-1.19985	0.00135758	0.00434986	1.20955	0.00249497	0.00457419	RAB7B	3.08255	3.0467	3.79335	3.81425	3.66903	3.57956	4.08435	4.41323	0.657968	0.712589	0.595844	1.83725	2.19333	1.91132	2.35982	2.56768
ENSG00000266094	RASSF5	protein_coding	overlapping_locus	chr1	81919	1.21163	-0.383652	0.17316	0.274479	1.7128	7.79e-06	3.41e-05	0.139951	0.599217	0.673389	-1.57285	1.68e-05	5.65e-05	RASSF5	1.06522	0.553745	0.176998	0.338235	0.0606262	0.111905	0.400101	0.225851	2.5829	2.49535	2.23378	1.72559	1.04121	0.686521	0.837962	0.23368
ENSG00000196352	CD55	protein_coding	NA	chr1	65297	6.23382	-0.564329	0.0916823	0.16622	1.54158	0.000245192	0.000661997	-0.165247	0.602067	0.675479	-1.70683	0.000100177	0.000262493	CD55	5.97183	5.92039	5.74916	5.40122	5.2752	5.2845	5.4724	4.73475	7.94486	7.61795	6.74309	6.35428	5.89581	5.52272	5.7578	5.18322
ENSG00000203709	C1orf132	lincRNA	ncRNA_host	chr1	77579	2.30112	-1.49019	0.020233	0.0518602	3.09848	2.73e-05	9.99e-05	-0.608739	0.272878	0.355913	-3.70722	5.83e-06	2.31e-05	C1orf132	1.16397	1.18235	0.673111	-0.383734	-0.365624	-1.41082	-0.291541	-1.59306	4.9824	3.27745	3.29127	2.84216	0.314867	0.272318	0.348343	-0.402404
ENSG00000174059	CD34	protein_coding	NA	chr1	30431	0.810963	-0.584475	0.347192	0.468377	3.07869	2.72e-05	9.97e-05	1.24988	0.0317547	0.0593476	-1.8288	0.00134911	0.00262448	CD34	-0.228323	-0.590811	-0.867165	-2.93432	-0.833243	-0.820407	-1.88006	-4.2928	2.69103	2.60059	1.55104	1.7407	0.117777	0.52443	0.745726	0.0472487
ENSG00000196878	LAMB3	protein_coding	ncRNA_host	chr1	37597	7.16027	-0.450668	0.0835951	0.155194	1.80328	4.2e-06	2.02e-05	0.638572	0.0193008	0.0392596	-1.16471	0.000294305	0.000676429	LAMB3	6.63559	6.62173	6.33428	5.75294	6.04328	5.98773	6.18701	5.40733	8.37258	8.41294	7.87834	7.97216	7.17242	7.22068	7.13047	6.42124
ENSG00000123689	G0S2	protein_coding	NA	chr1	969	6.24358	-2.59423	0.000808862	0.00429416	2.10307	0.00270237	0.00549431	0.439245	0.456436	0.541716	-1.66382	0.0116894	0.0184997	G0S2	6.06202	6.08903	4.31021	4.19833	3.08843	3.47017	2.64887	1.5203	8.02298	7.9507	7.31307	6.35264	6.07613	5.64606	6.51931	4.6859
ENSG00000162757	C1orf74	protein_coding	NA	chr1	5352	1.95523	0.309295	0.0947487	0.170696	-0.807831	0.000497423	0.00122901	0.223073	0.217925	0.295753	1.0309	4.5e-05	0.000131535	C1orf74	1.67433	1.71993	2.01072	2.21372	2.34396	2.10044	2.33454	2.12237	1.1295	1.14885	0.75842	1.35072	2.28931	1.86564	2.04486	2.33417
ENSG00000082497	SERTAD4	protein_coding	NA	chr1	13833	1.11345	0.0439934	0.906816	0.938915	-1.1402	0.0110829	0.0192885	-2.60318	2.84e-05	0.000200306	-1.46298	0.00550978	0.00935695	SERTAD4	1.8159	1.62753	1.60932	1.26338	2.12515	1.6639	1.60536	0.809931	0.327184	-0.317763	-0.41036	1.27847	-0.341625	-1.59785	-0.912589	-1.34138
ENSG00000170385	SLC30A1	protein_coding	NA	chr1	7175	6.70019	-0.45607	0.0950045	0.171002	2.64746	1.11e-07	1.1e-06	0.617214	0.0292823	0.0554354	-2.03024	1.93e-06	9.17e-06	SLC30A1	5.80801	5.52526	5.23586	5.08376	5.50715	4.89139	4.73103	4.62216	8.39918	8.16502	8.15806	7.4962	6.25572	5.59952	6.34253	5.95399
ENSG00000117650	NEK2	protein_coding	NA	chr1	16974	4.63714	1.72811	3.04e-05	0.000403937	-2.29817	5.4e-06	2.49e-05	1.97571	7.78e-06	7.63e-05	4.27387	3.89e-09	7.27e-08	NEK2	3.01387	3.05999	3.96237	3.84619	5.44237	5.56781	4.95995	5.03964	0.623608	0.734961	1.2495	1.88474	5.74	5.75235	5.14197	5.37195
ENSG00000143476	DTL	protein_coding	ncRNA_host	chr1	71848	4.82853	0.773861	0.0113823	0.0331249	-2.04811	5.52e-06	2.53e-05	0.801831	0.00924494	0.0213549	2.84994	1.38e-07	1.1e-06	DTL	4.60148	4.54263	4.7643	4.40911	5.39788	5.27761	5.60921	5.06766	2.16646	2.73289	1.43942	3.21118	5.31237	5.27473	5.60658	5.31108
ENSG00000162772	ATF3	protein_coding	NA	chr1	55444	3.07796	-0.502342	0.0886504	0.162276	1.67269	2.14e-05	8.18e-05	-0.780614	0.0139065	0.0299265	-2.4533	3.9e-07	2.54e-06	ATF3	2.8941	3.03192	1.90244	2.26298	2.09684	1.9586	2.36175	1.75972	4.22676	4.48005	4.32324	3.9165	1.98187	1.43595	2.1685	1.36212
ENSG00000143494	VASH2	protein_coding	NA	chr1	41518	2.18843	0.844766	0.248523	0.364503	5.77607	1.09e-07	1.08e-06	2.56579	0.000893789	0.00308466	-3.21027	7.31e-06	2.79e-05	VASH2	-2.07952	-1.95432	-1.62233	-1.96582	-1.98979	-1.16578	-0.366387	-1.17357	4.57013	4.21013	2.52818	2.98238	1.38356	0.546212	-0.107428	-0.174665
ENSG00000117724	CENPF	protein_coding	NA	chr1	61394	7.51566	1.41055	0.000300012	0.00204731	-2.51636	1.2e-06	7.2e-06	1.67709	6.37e-05	0.000370597	4.19344	5.1e-09	8.76e-08	CENPF	6.33643	6.35569	7.12915	6.81331	8.29167	8.29979	7.90415	7.87877	3.50059	3.75273	4.16592	4.8638	8.69925	8.61638	8.01696	8.01099
ENSG00000067533	RRP15	protein_coding	NA	chr1	52697	4.1256	0.234679	0.0607368	0.12116	-0.728485	2.15e-05	8.22e-05	0.278715	0.0294343	0.0556615	1.0072	4.99e-07	3.09e-06	RRP15	4.0561	3.98575	4.29581	4.10496	4.43111	4.31708	4.2915	4.37033	3.16407	3.47691	3.22494	3.6301	4.32056	4.33439	4.28093	4.62667
ENSG00000092969	TGFB2	protein_coding	NA	chr1	98385	3.74262	-1.57493	0.000184258	0.0014368	0.806409	0.0164779	0.0275813	-0.553789	0.0853111	0.135425	-1.3602	0.000498663	0.0010808	TGFB2	3.92599	4.07488	3.74359	3.51034	2.23791	1.74956	2.70426	2.01285	5.03004	5.11017	3.88583	4.19177	3.5938	2.99196	3.42338	2.95509
ENSG00000116141	MARK1	protein_coding	overlapping_locus	chr1	136279	2.77899	0.183238	0.533218	0.640834	4.14456	2.89e-10	1.36e-08	1.27817	0.000322467	0.00134143	-2.86638	1.14e-08	1.61e-07	MARK1	-0.421425	0.195731	0.355789	0.33164	-0.276997	0.016528	0.671631	0.650104	4.37807	4.01836	4.01124	4.66854	1.40188	0.916154	1.49669	1.7926
ENSG00000143507	DUSP10	protein_coding	NA	chr1	40753	3.68444	-0.131622	0.529733	0.637924	1.31811	1.25e-05	5.13e-05	-0.258735	0.226791	0.305642	-1.57684	1.76e-06	8.51e-06	DUSP10	2.99866	2.97044	3.02752	3.47542	2.6038	2.5733	3.10671	3.51697	4.44483	4.31913	4.5206	4.53328	2.79642	2.55107	3.11118	3.01064
ENSG00000154305	MIA3	protein_coding	NA	chr1	49927	6.59954	-0.429952	6.8e-05	0.000704789	0.821872	3.7e-08	4.76e-07	-0.407637	0.000114943	0.000588354	-1.22951	1.94e-10	1.09e-08	MIA3	6.58363	6.50555	6.47127	6.31713	6.03319	6.01625	6.00985	6.10854	7.33822	7.28066	7.35938	7.20063	6.17309	5.96666	6.19014	5.91955
ENSG00000185842	DNAH14	protein_coding	NA	chr1	503031	1.51993	-0.144414	0.525105	0.633778	-1.04264	0.0005086	0.00125267	0.019549	0.930861	0.94737	1.06219	0.000404036	0.000897334	DNAH14	1.48265	1.63003	1.99411	1.67469	1.76662	1.68555	1.57517	1.15907	1.28081	0.496171	0.135687	0.603938	1.88012	1.72345	1.70549	1.6072
ENSG00000143815	LBR	protein_coding	NA	chr1	27424	4.7192	1.17408	6.63e-07	3.27e-05	0.0714518	0.620464	0.673536	1.17075	6.9e-07	1.31e-05	1.0993	1.45e-06	7.26e-06	LBR	3.67278	3.67824	4.15353	4.36452	5.28526	5.07438	5.0995	5.2283	4.02929	4.0792	4.1286	4.04942	5.1698	5.23253	4.97703	5.28519
ENSG00000143819	EPHX1	protein_coding	NA	chr1	35472	6.05506	-0.28217	0.0782129	0.14737	-0.0654087	0.666998	0.71477	-1.08759	3.94e-06	4.67e-05	-1.02219	8.12e-06	3.05e-05	EPHX1	6.42166	6.32882	6.37031	6.2223	5.89593	5.94599	6.26413	6.05866	6.56204	6.47369	5.93882	6.04741	5.38924	5.11582	5.41816	5.01421
ENSG00000183814	LIN9	protein_coding	NA	chr1	78721	3.05156	0.894147	2.76e-05	0.000379735	-1.29499	9.65e-07	6.06e-06	1.02163	6.51e-06	6.72e-05	2.31662	5.11e-10	1.89e-08	LIN9	2.51504	2.49527	2.86444	2.61004	3.61391	3.55885	3.55023	3.35602	0.95307	1.3414	1.11497	1.74536	3.73216	3.70271	3.4793	3.68205
ENSG00000143799	PARP1	protein_coding	NA	chr1	47389	6.82418	0.873315	5.58e-08	6.76e-06	-0.80745	1.62e-07	1.48e-06	0.91563	3.08e-08	1.59e-06	1.72308	8.1e-12	2.15e-09	PARP1	6.3361	6.27345	6.55325	6.48212	7.28238	7.32301	7.31552	7.25151	5.47771	5.69798	5.48324	5.78154	7.33242	7.41022	7.24932	7.36
ENSG00000143772	ITPKB	protein_coding	overlapping_locus	chr1	107634	3.20772	0.0887322	0.644248	0.737386	0.979189	0.000119733	0.000353422	-0.0406573	0.832332	0.871348	-1.01985	7.92e-05	0.000213838	ITPKB	2.78879	2.91806	2.95713	2.83267	2.9911	2.73108	3.15137	2.93427	4.15105	4.20413	3.41975	3.50208	3.01629	2.75806	2.97593	2.5355
ENSG00000143801	PSEN2	protein_coding	NA	chr1	25922	3.48538	-0.215386	0.139227	0.231846	0.946373	5.84e-06	2.65e-05	-0.107166	0.447545	0.53301	-1.05354	1.68e-06	8.2e-06	PSEN2	3.29388	3.3018	3.04106	3.04744	2.77784	3.03888	3.00153	3.01179	4.11283	4.23834	4.17107	3.94866	3.05266	2.63125	3.32922	3.15738
ENSG00000163050	COQ8A	protein_coding	NA	chr1	90010	4.28982	0.406944	0.00108331	0.00537309	0.802058	1.11e-06	6.78e-06	-0.383692	0.00186794	0.00565997	-1.18575	9.1e-09	1.37e-07	COQ8A	3.95884	3.9353	4.15604	3.9495	4.55588	4.53297	4.26677	4.2738	4.91287	4.79395	4.88357	4.61931	3.69393	3.7033	3.59056	3.49367
ENSG00000143816	WNT9A	protein_coding	ncRNA_host	chr1	29243	2.94625	-0.969326	0.000207142	0.00156439	-0.761069	0.00165735	0.00355256	-1.86568	2.27e-07	6.14e-06	-1.10461	8.81e-05	0.000234464	WNT9A	3.7601	3.80321	3.47392	3.7188	2.76637	2.83136	2.80633	2.44448	3.00138	3.0012	3.23812	2.27729	2.0925	2.03784	1.51929	1.58382
ENSG00000143793	C1orf35	protein_coding	NA	chr1	4686	3.26233	0.431276	0.00509188	0.0177108	-0.94967	5.48e-06	2.52e-05	0.144361	0.288568	0.372049	1.09403	1.01e-06	5.42e-06	C1orf35	3.10234	3.13133	3.33875	3.45381	3.51669	3.81239	3.57007	3.8332	2.02417	2.2683	2.25865	2.60151	3.28394	3.46734	3.41504	3.45067
ENSG00000181218	HIST3H2A	protein_coding	NA	chr1	895	1.59607	-0.654695	0.007978	0.0251922	0.953787	0.00034689	0.000894901	-0.455119	0.0480433	0.083768	-1.40891	7.77e-06	2.93e-05	HIST3H2A	1.45387	1.56387	1.60191	1.31879	0.482018	0.681838	0.746501	1.27569	2.82594	2.54306	2.22912	2.01126	1.11301	0.918802	1.0737	1.01764
ENSG00000116574	RHOU	protein_coding	NA	chr1	11593	2.2878	-0.666147	0.0139489	0.0387983	1.34969	3.49e-05	0.00012332	-0.0172204	0.942118	0.956578	-1.36691	3.01e-05	9.3e-05	RHOU	1.77456	1.61381	1.80051	1.72767	0.827072	0.32112	1.24313	1.55613	3.1815	2.63005	3.31484	3.12094	1.68322	1.51114	1.50823	2.06101
ENSG00000154429	CCSAP	protein_coding	NA	chr1	22290	3.39777	0.792808	2.71e-05	0.000374166	-0.35232	0.0201465	0.0329942	0.92781	4.83e-06	5.45e-05	1.28013	1.24e-07	1.01e-06	CCSAP	3.03067	2.82331	2.98448	2.94817	4.01256	3.60358	3.82141	3.45456	2.60626	2.66713	2.59909	2.50779	4.02141	4.05095	3.6499	3.73142
ENSG00000135763	URB2	protein_coding	NA	chr1	33966	3.91261	0.356608	0.00167968	0.00754191	-0.59935	1.65e-05	6.53e-05	0.552726	2.99e-05	0.000208012	1.15208	5.5e-09	9.19e-08	URB2	3.84711	3.76078	3.66152	3.77551	4.08938	4.01918	4.19521	4.13513	3.23477	3.34117	2.96732	3.0986	4.16018	4.30905	4.35035	4.40456
ENSG00000119280	C1orf198	protein_coding	NA	chr1	32471	7.45635	0.0889485	0.603786	0.702143	1.95199	1.76e-08	2.69e-07	0.687845	0.00111095	0.00369074	-1.26414	2.94e-06	1.3e-05	C1orf198	6.70527	6.70068	6.3482	6.23418	6.62961	6.58745	6.61394	6.55968	8.63783	8.611	8.32523	8.24003	6.95837	6.86155	7.59865	7.17266
ENSG00000182118	FAM89A	protein_coding	ncRNA_host	chr1	21289	1.69462	-0.344635	0.172492	0.273636	1.17567	0.000166183	0.000469058	-0.281107	0.26083	0.342772	-1.45677	2.06e-05	6.72e-05	FAM89A	1.67724	1.83165	0.908417	0.95336	1.19093	0.984839	1.12333	0.875021	2.63465	2.64459	2.5155	2.49598	0.782829	0.76756	1.49842	1.19291
ENSG00000135750	KCNK1	protein_coding	ncRNA_host	chr1	58509	4.05658	-0.216604	0.184154	0.287835	1.53085	8.14e-08	8.6e-07	0.1815	0.257781	0.339508	-1.34935	3.49e-07	2.31e-06	KCNK1	3.55958	3.64973	3.37324	3.36935	3.40293	3.33953	3.35354	2.99443	5.30055	5.11611	4.98012	4.62646	3.78386	3.78593	3.75154	3.35833
ENSG00000143669	LYST	protein_coding	ncRNA_host	chr1	222600	4.57487	-0.263404	0.249252	0.365393	0.955036	0.000653792	0.00156645	-0.146389	0.51421	0.595723	-1.10143	0.0001865	0.000451492	LYST	4.45445	4.45301	4.4944	3.84107	4.14306	3.85319	4.34049	3.88972	5.67425	5.57526	4.87877	4.81863	4.38007	4.241	4.18649	3.9148
ENSG00000086619	ERO1B	protein_coding	NA	chr1	66431	2.93349	-0.850093	0.000590831	0.00338833	1.9635	3.71e-08	4.78e-07	0.470366	0.0233314	0.0459464	-1.49314	8.35e-07	4.68e-06	ERO1B	2.30299	2.1023	2.11953	2.10258	1.22855	1.15411	1.65998	0.918338	4.4176	4.23142	3.76187	4.05414	2.80179	2.35305	2.72194	2.56863
ENSG00000116977	LGALS8	protein_coding	NA	chr1	34982	5.94604	-0.237464	0.0150757	0.041129	1.21304	8.71e-10	2.9e-08	0.0159663	0.85517	0.888759	-1.19708	1.03e-09	2.85e-08	LGALS8	5.56219	5.63969	5.58373	5.41589	5.23516	5.36655	5.33604	5.32035	6.77915	6.73555	6.89296	6.65202	5.64591	5.73434	5.48979	5.36884
ENSG00000119285	HEATR1	protein_coding	overlapping_locus	chr1	55500	5.72791	0.253884	0.00172001	0.00768842	-0.827719	4.72e-09	9.87e-08	0.276988	0.0008605	0.00299564	1.10471	9.87e-11	7.74e-09	HEATR1	5.64202	5.6748	5.80984	5.78692	6.02741	5.96257	5.95907	6.01374	4.96536	4.9002	4.90086	4.8659	6.09214	6.00154	5.87873	6.09618
ENSG00000215808	LINC01139	lincRNA	NA	chr1	5640	1.44645	-0.655471	0.00550738	0.0187856	0.73481	0.00182609	0.00387959	-0.843907	0.000901686	0.00310477	-1.57872	1.34e-06	6.82e-06	LINC01139	0.936872	0.663847	1.05432	1.12311	-0.093955	0.41265	0.620528	0.00355779	1.79526	1.85112	1.63243	1.48911	-0.205706	-0.119913	0.456064	0.0384475
ENSG00000155816	FMN2	protein_coding	overlapping_locus	chr1	460842	3.06711	-0.227741	0.26855	0.386688	-3.11095	1.53e-09	4.37e-08	-0.945263	0.000338961	0.00139504	2.16568	1.7e-07	1.31e-06	FMN2	3.662	3.73895	3.32889	3.36997	3.4779	3.56992	3.17942	2.91367	0.500957	0.864078	-0.194628	0.115812	2.69136	2.77061	2.69842	2.17557
ENSG00000180875	GREM2	protein_coding	overlapping_locus	chr1	122577	4.82303	-0.917382	0.0127217	0.0360944	-3.13942	4.66e-07	3.41e-06	-1.95052	4.31e-05	0.000274861	1.1889	0.00415304	0.00724892	GREM2	5.88222	6.09344	5.67034	5.09773	4.99711	5.02403	4.88127	4.23446	2.96943	3.14997	1.7437	1.75134	4.11602	3.91733	3.71212	3.26458
ENSG00000174371	EXO1	protein_coding	NA	chr1	47182	4.1829	1.21584	3.83e-06	0.000101449	-1.81641	9.09e-08	9.4e-07	1.32409	1.44e-06	2.27e-05	3.14049	7.21e-11	6.65e-09	EXO1	3.50027	3.38679	3.70508	3.61974	4.80619	4.85642	4.85033	4.55083	1.28143	1.75048	1.26598	2.28429	4.98378	4.88419	4.82486	4.82395
ENSG00000197769	MAP1LC3C	protein_coding	NA	chr1	3584	0.0276089	1.37431	0.143006	0.236562	5.23683	1.79e-06	1e-05	1.5406	0.0969422	0.15058	-3.69624	1.25e-05	4.4e-05	MAP1LC3C	-3.48606	-2.64824	-3.57545	-4.33249	-2.04071	-1.40013	-2.07248	-3.47809	2.4619	2.48836	0.80716	0.306573	-2.50587	-1.87196	-1.2736	-2.79124
ENSG00000032389	TSSC1	protein_coding	overlapping_locus	chr2	188958	4.22119	0.316155	0.008565	0.0265564	-1.24027	1.29e-08	2.12e-07	0.290059	0.0141507	0.0303391	1.53033	7.96e-10	2.42e-08	TSSC1	4.19253	4.21181	4.29609	4.29368	4.50177	4.60388	4.56791	4.59961	3.00528	3.15791	2.71369	3.18779	4.36504	4.5556	4.65398	4.53918
ENSG00000234171	RNASEH1-AS1	antisense	NA	chr2	3254	2.18007	0.301336	0.181942	0.284841	-1.39915	2.66e-05	9.78e-05	0.277525	0.216655	0.294397	1.67667	3.29e-06	1.43e-05	RNASEH1-AS1	2.11506	1.91888	2.49127	2.22793	2.30997	2.61194	2.53862	2.58201	0.821292	0.677248	0.167711	1.355	2.23041	2.74528	2.5449	2.38014
ENSG00000134326	CMPK2	protein_coding	NA	chr2	26066	5.81373	1.22655	0.0714536	0.137309	8.62578	2.85e-10	1.34e-08	4.69271	4.49e-07	1e-05	-3.93307	1.21e-07	9.9e-07	CMPK2	-0.653023	-0.491883	-1.3569	-1.06154	-0.0758052	-0.238949	0.666412	-0.498906	7.26995	7.33228	7.11755	8.1789	4.07189	2.49351	4.21718	2.931
ENSG00000134321	RSAD2	protein_coding	NA	chr2	32434	6.68257	1.07132	0.138469	0.230775	9.49809	5.19e-10	2.01e-08	4.78997	1.24e-06	2.03e-05	-4.70812	8.9e-08	7.81e-07	RSAD2	-1.31501	-2.95994	-1.03942	-0.432325	-1.16463	-0.853479	0.487714	-0.61608	8.17074	8.262	7.51424	9.07841	4.41794	2.65346	3.7827	3.18561
ENSG00000115738	ID2	protein_coding	NA	chr2	5609	7.02424	-1.11436	5.6e-07	2.94e-05	1.45194	2.04e-08	3.01e-07	0.41819	0.00587556	0.014665	-1.03375	1.25e-06	6.44e-06	ID2	6.62745	6.42679	6.50076	6.65304	5.38058	5.37364	5.54501	5.46037	8.22898	7.92148	7.81372	8.02685	7.28156	6.70598	7.08943	6.73024
ENSG00000260077	RP11-254F7.2	lincRNA	NA	chr2	1572	1.06479	-0.413978	0.139526	0.232246	1.09844	0.000638424	0.00153562	-0.0401016	0.879255	0.907323	-1.13854	0.000442392	0.000972792	RP11-254F7.2	1.02949	0.882737	0.589258	-0.238529	0.445342	-0.0317178	0.382891	0.0673208	1.90738	1.83211	1.74443	1.4659	0.469767	0.915859	0.695118	0.253841
ENSG00000171848	RRM2	protein_coding	NA	chr2	9092	6.28412	1.60141	0.000208437	0.00156894	-1.93234	5.68e-05	0.000186506	2.33734	5.57e-06	6.06e-05	4.26968	1.36e-08	1.83e-07	RRM2	4.91317	4.76676	5.36057	5.09704	6.73763	6.73575	6.89668	6.12977	2.42334	3.23577	2.04912	3.95015	7.45272	7.46015	7.4682	7.18625
ENSG00000115758	ODC1	protein_coding	ncRNA_host	chr2	8537	7.04448	0.209735	0.159212	0.256817	-1.26312	3.75e-07	2.87e-06	0.294797	0.055195	0.094121	1.55791	2.88e-08	3.25e-07	ODC1	6.96455	6.86856	7.20434	7.38114	7.12372	7.30764	7.30594	7.54141	5.76783	5.9858	5.65131	5.9747	7.30419	7.19499	7.40275	7.69651
ENSG00000134324	LPIN1	protein_coding	ncRNA_host	chr2	149815	5.25602	0.0849275	0.346201	0.46734	0.716895	8.29e-07	5.37e-06	-0.568847	1.29e-05	0.000111236	-1.28574	5.27e-10	1.93e-08	LPIN1	5.25148	5.23494	4.99258	4.99791	5.3013	5.10098	5.20289	5.228	5.94425	5.91407	5.8014	5.69672	4.57886	4.57064	4.65235	4.41622
ENSG00000071575	TRIB2	protein_coding	ncRNA_host	chr2	25846	4.45818	-0.0786439	0.683455	0.770437	-4.05842	4.69e-11	4.05e-09	-2.26596	2.1e-08	1.22e-06	1.79245	1.37e-06	6.95e-06	TRIB2	5.28182	5.40067	5.18919	5.36004	5.16967	5.28758	5.33202	5.09635	0.917228	1.17955	0.7015	1.87428	2.91307	2.84311	3.42581	2.81617
ENSG00000197872	FAM49A	protein_coding	NA	chr2	116873	2.69812	-0.0795893	0.797393	0.859646	0.688439	0.0380933	0.058287	-0.858463	0.0157162	0.0331	-1.5469	0.000199742	0.00047944	FAM49A	1.86223	1.97867	2.29925	2.79702	1.88735	1.79908	2.19554	2.73802	2.22643	2.48133	3.26617	3.50199	1.47511	1.35237	1.50588	1.39363
ENSG00000178295	GEN1	protein_coding	NA	chr2	35084	4.56064	0.939287	8.49e-06	0.00016528	-0.687833	0.000264543	0.000706291	1.15088	8.35e-07	1.52e-05	1.83872	3.05e-09	6.12e-08	GEN1	3.89976	3.94659	4.23143	3.96169	5.20277	5.02665	4.86811	4.71259	3.21353	3.22039	3.36565	3.50727	5.34842	5.37874	4.88698	5.05219
ENSG00000143867	OSR1	protein_coding	NA	chr2	7169	3.58602	-0.086749	0.660289	0.750892	-2.87489	2.33e-09	5.98e-08	-1.66072	8.5e-07	1.54e-05	1.21417	6.89e-05	0.000189495	OSR1	4.2246	4.26549	4.31155	4.15718	3.96993	3.84601	4.23491	4.4765	1.35011	1.83691	1.1997	0.908806	2.04395	2.54358	2.74321	2.8473
ENSG00000115884	SDC1	protein_coding	NA	chr2	24637	5.28393	0.301151	0.511511	0.621976	-2.20719	0.000429295	0.00107958	-0.0808451	0.859282	0.891468	2.12635	0.000583409	0.00124035	SDC1	4.89597	4.92595	5.31405	6.28451	5.63799	5.64711	5.44352	6.27897	1.984	2.03877	3.51006	4.18868	5.38051	5.3235	4.98988	5.81525
ENSG00000163026	WDCP	protein_coding	NA	chr2	20236	3.11877	0.63352	2.87e-05	0.000389517	-0.797314	3.47e-06	1.73e-05	0.215047	0.061199	0.102623	1.01236	1.87e-07	1.41e-06	WDCP	2.92668	2.9392	3.04694	3.07777	3.63893	3.657	3.54614	3.70623	2.17266	2.13391	2.32323	2.15407	3.2066	3.14034	3.02386	3.47875
ENSG00000138092	CENPO	protein_coding	NA	chr2	29241	5.69841	1.34484	5.98e-09	1.84e-06	-1.4697	2.96e-09	7.16e-08	1.3725	4.61e-09	4.98e-07	2.84221	5.1e-13	8.45e-10	CENPO	4.8631	4.92064	5.03891	5.11314	6.4372	6.51519	6.2168	6.11657	3.51459	3.3317	3.57326	3.63537	6.37619	6.56743	6.19205	6.26913
ENSG00000084710	EFR3B	protein_coding	ncRNA_host	chr2	117008	1.10645	0.439157	0.140943	0.234215	-2.47586	3.53e-06	1.75e-05	-0.331288	0.271116	0.354428	2.14457	1.83e-05	6.09e-05	EFR3B	0.793081	1.33011	1.61289	1.38901	1.80712	1.8429	1.96256	1.29442	-1.89456	-0.958303	-1.23579	-0.885376	1.23852	1.46633	0.192642	0.710626
ENSG00000115163	CENPA	protein_coding	overlapping_locus	chr2	36779	4.04018	1.62068	4.93e-06	0.00011969	-2.4708	2.27e-07	1.93e-06	1.73058	2.37e-06	3.25e-05	4.20139	2.65e-10	1.31e-08	CENPA	2.62547	2.65742	3.49565	3.4053	4.75714	4.9818	4.50864	4.61209	0.110494	0.565467	0.389914	1.14105	5.0642	4.92441	4.66725	4.64524
ENSG00000084764	MAPRE3	protein_coding	NA	chr2	56585	4.30634	-0.800294	5.14e-05	0.00057902	1.12409	9.61e-07	6.04e-06	-0.60538	0.000667314	0.00243552	-1.72947	5.29e-09	8.98e-08	MAPRE3	4.28002	4.32546	4.03245	3.93094	3.41542	3.40879	3.38292	3.19209	5.52745	5.3697	5.19012	4.95866	3.36751	3.38983	3.78426	3.60623
ENSG00000084774	CAD	protein_coding	NA	chr2	26554	6.50623	0.66342	3.24e-07	2.16e-05	-1.09377	5.94e-10	2.24e-08	0.377304	0.00016163	0.000779425	1.47107	1.1e-11	2.37e-09	CAD	6.34838	6.31389	6.48833	6.35529	7.12054	7.08814	7.00857	6.96518	5.23181	5.29136	5.16934	5.45828	6.76198	6.86592	6.69959	6.71295
ENSG00000115241	PPM1G	protein_coding	overlapping_locus	chr2	28494	6.72482	0.641693	4.13e-07	2.4e-05	-0.42817	4.18e-05	0.000143475	0.628653	5.28e-07	1.11e-05	1.05682	7.15e-10	2.29e-08	PPM1G	6.40015	6.3579	6.41757	6.57879	7.12387	7.2318	6.93814	7.02812	5.90352	6.0376	6.06858	6.02973	7.02524	7.09198	7.0404	7.12034
ENSG00000213453	FTH1P3	processed_pseudogene	overlapping_locus	chr2	584	1.31598	-0.94313	0.000961503	0.00491112	2.11681	4.98e-08	5.9e-07	0.58042	0.0147728	0.0314298	-1.53639	1.54e-06	7.61e-06	FTH1P3	0.433313	0.542566	-0.058021	0.726254	-0.761876	-0.58078	-0.402571	-0.380066	2.50983	2.48709	2.56695	2.57058	0.784065	0.63438	1.29716	1.08742
ENSG00000115295	CLIP4	protein_coding	NA	chr2	91939	4.67879	-1.36456	1.91e-05	0.000291093	-0.266584	0.225786	0.281306	-1.50187	7.02e-06	7.06e-05	-1.23529	5.49e-05	0.000156184	CLIP4	5.57154	5.57318	5.12425	4.86855	3.90238	3.66689	4.25373	3.85712	5.28966	5.40555	4.62213	4.74274	3.77576	3.66511	3.99115	3.7714
ENSG00000119801	YPEL5	protein_coding	NA	chr2	13593	6.32448	-0.775253	6.2e-06	0.00013807	0.662322	3.18e-05	0.000114164	-0.420859	0.00196522	0.005901	-1.08318	1.14e-07	9.41e-07	YPEL5	6.52254	6.46748	6.16955	6.24157	5.61822	5.47207	5.75789	5.40538	7.14295	7.13211	6.92336	6.85196	5.98872	5.83321	6.04239	5.83597
ENSG00000013016	EHD3	protein_coding	NA	chr2	35111	4.73968	0.435764	0.0156225	0.0421889	-1.09332	9.35e-06	3.99e-05	0.051068	0.752987	0.805582	1.14439	5.54e-06	2.21e-05	EHD3	4.4902	4.59214	4.7798	5.15488	5.10676	5.09385	5.19442	5.43533	3.57249	3.41304	3.6201	4.03951	4.7274	4.76667	4.91602	4.91478
ENSG00000119812	FAM98A	protein_coding	NA	chr2	15725	6.54069	0.608069	0.00022034	0.00163422	-0.350321	0.0135771	0.0231523	0.695396	6.03e-05	0.000356082	1.04572	6.84e-07	3.99e-06	FAM98A	6.10791	6.06623	6.28981	6.46605	6.91345	6.87396	6.81425	6.78429	5.58972	5.83135	5.82678	6.22022	6.85533	6.91603	6.89235	7.06428
ENSG00000152133	GPATCH11	protein_coding	NA	chr2	14794	3.70272	0.37695	0.0287892	0.0678241	-1.34339	8.77e-07	5.64e-06	0.464171	0.00947766	0.0217959	1.80756	2.06e-08	2.49e-07	GPATCH11	3.47832	3.46169	3.85935	3.75715	3.93658	4.0553	4.16671	3.95616	2.29675	2.41348	1.85669	2.66037	4.12515	4.03079	4.0641	4.29435
ENSG00000055332	EIF2AK2	protein_coding	NA	chr2	57856	7.24447	0.118828	0.427249	0.545571	2.41515	1.64e-10	9.23e-09	0.805595	7.07e-05	0.00040064	-1.60956	2.49e-08	2.88e-07	EIF2AK2	6.11065	6.11605	5.81156	5.98839	6.29311	6.03134	6.07352	6.10362	8.27673	8.23579	8.51034	8.62925	6.97887	6.48931	7.10733	6.55272
ENSG00000138061	CYP1B1	protein_coding	overlapping_locus	chr2	42930	8.95914	-2.40933	3.28e-06	9.34e-05	-0.494834	0.12663	0.168325	-2.54706	1.63e-06	2.46e-05	-2.05223	1.53e-05	5.21e-05	CYP1B1	10.1478	10.051	9.77833	9.53325	7.20875	6.70278	8.13586	7.25803	9.56075	9.5686	8.75573	9.58755	7.37086	7.0457	7.4836	7.42825
ENSG00000115875	SRSF7	protein_coding	NA	chr2	7896	6.4364	0.710831	2.94e-07	2.03e-05	-0.714786	3e-07	2.39e-06	0.713026	2.83e-07	7.17e-06	1.42781	3.69e-11	4.4e-09	SRSF7	6.08979	6.11572	6.13478	6.24676	6.8689	6.92895	6.79674	6.83159	5.28931	5.55713	5.42014	5.45011	6.69786	6.83543	6.86899	7.02395
ENSG00000152147	GEMIN6	protein_coding	overlapping_locus	chr2	33467	3.55089	0.750412	0.000295878	0.00203701	-0.837214	0.000154741	0.000440809	0.730149	0.0003805	0.00153338	1.56736	1.31e-07	1.06e-06	GEMIN6	3.18281	2.99524	3.35396	3.40836	3.95116	4.27425	3.92804	3.76746	1.91599	2.58561	2.47651	2.5077	4.10931	4.09381	3.68817	3.95799
ENSG00000183023	SLC8A1	protein_coding	NA	chr2	513784	4.81179	0.618092	0.0705483	0.13586	-1.14691	0.00356711	0.00704551	0.661793	0.054754	0.093502	1.80871	8.3e-05	0.000222979	SLC8A1	4.37466	4.37317	4.42672	5.09207	5.11632	5.10815	5.07874	5.53354	2.55922	2.66814	3.85507	4.03521	5.07045	5.05446	5.03796	5.75077
ENSG00000068784	SRBD1	protein_coding	ncRNA_host	chr2	223486	4.19784	0.524851	0.000499816	0.00300767	-0.710592	3.52e-05	0.00012421	0.46134	0.00145342	0.00460159	1.17193	1.01e-07	8.6e-07	SRBD1	3.88299	3.79993	4.19953	4.25086	4.54541	4.47701	4.55671	4.69258	3.24943	3.25061	3.21098	3.5825	4.42355	4.50483	4.44722	4.63749
ENSG00000119729	RHOQ	protein_coding	NA	chr2	41316	5.8511	-0.321852	0.0258406	0.062456	1.20395	1.93e-07	1.7e-06	-0.0189345	0.885471	0.912324	-1.22289	1.58e-07	1.23e-06	RHOQ	5.48816	5.53704	5.51619	5.44064	5.28187	5.05442	5.37249	4.95316	6.94214	6.81569	6.56562	6.40491	5.70876	5.44245	5.42613	5.29422
ENSG00000143933	CALM2	protein_coding	overlapping_locus	chr2	16520	8.53805	0.438475	0.000645597	0.00361533	-0.914751	2.79e-07	2.25e-06	0.426625	0.000811504	0.00285773	1.34138	2.23e-09	4.85e-08	CALM2	8.45014	8.43217	8.41055	8.53463	9.06652	8.90653	8.96645	8.61412	7.35947	7.63346	7.47108	7.68025	8.8045	8.92857	8.82545	8.9705
ENSG00000095002	MSH2	protein_coding	overlapping_locus	chr2	159343	5.07245	0.907774	4.32e-07	2.42e-05	-1.64209	3.91e-10	1.63e-08	0.659252	1.71e-05	0.000137958	2.30135	4.21e-12	1.92e-09	MSH2	4.72169	4.73678	4.95859	4.8039	5.84493	5.7565	5.76569	5.48451	3.05509	3.2783	2.9401	3.38098	5.46238	5.51662	5.41004	5.50874
ENSG00000143942	CHAC2	protein_coding	NA	chr2	7405	1.76408	1.2237	1.03e-05	0.000189611	-1.21871	3.62e-05	0.000127288	1.30183	5.15e-06	5.71e-05	2.52054	4.11e-09	7.53e-08	CHAC2	1.03229	1.03795	1.21857	0.937531	2.4257	2.44401	2.25009	1.98174	0.218893	-0.146302	-0.774488	-0.0210038	2.23522	2.30029	2.51823	2.34606
ENSG00000115355	CCDC88A	protein_coding	NA	chr2	132080	6.3467	0.917392	1.01e-05	0.000186315	-0.806889	4.27e-05	0.000145889	1.03583	2.63e-06	3.49e-05	1.84272	2.49e-09	5.27e-08	CCDC88A	5.68908	5.73647	6.12641	5.8888	6.9371	6.79787	6.72295	6.72391	4.79454	4.93827	5.1496	5.32842	7.09746	7.05886	6.67752	6.80066
ENSG00000138035	PNPT1	protein_coding	NA	chr2	59646	5.77415	0.40574	0.13758	0.229548	2.05739	2.2e-06	1.18e-05	0.976391	0.00206813	0.00615307	-1.081	0.00088673	0.00180064	PNPT1	4.78676	4.66384	4.39944	4.87474	5.22683	5.29787	4.68015	5.12274	6.13467	6.12472	7.24628	6.9199	5.79324	5.41873	5.72764	5.65442
ENSG00000162924	REL	protein_coding	overlapping_locus	chr2	50090	2.74842	-0.200284	0.296523	0.416759	2.11354	9.89e-09	1.72e-07	0.884873	0.000208148	0.000948811	-1.22866	4.62e-06	1.9e-05	REL	1.91466	1.86616	1.72208	1.37302	1.73548	1.36752	1.6579	1.34142	4.18673	3.90156	3.78356	3.40706	2.75491	2.66895	2.56334	2.46978
ENSG00000162927	PUS10	protein_coding	NA	chr2	78038	2.33072	-0.368091	0.0256652	0.0621323	1.10463	2.01e-06	1.1e-05	-0.111196	0.460757	0.545656	-1.21583	6.46e-07	3.82e-06	PUS10	1.90855	2.08962	2.11327	2.05576	1.76834	1.38484	1.61872	1.87234	3.02531	2.95958	3.25898	3.31158	1.98924	1.74443	1.779	2.16011
ENSG00000173209	AHSA2	protein_coding	NA	chr2	13786	5.19441	-0.646078	0.0212998	0.0539148	0.333022	0.198674	0.251313	-0.706933	0.0134185	0.0290798	-1.03995	0.000998819	0.00200181	AHSA2	5.47802	5.51532	5.52445	4.757	4.93205	4.78883	4.66344	4.35884	5.7636	5.76869	5.85693	5.29523	4.91337	5.05708	4.33931	3.95004
ENSG00000169764	UGP2	protein_coding	NA	chr2	50623	7.66615	-0.0556817	0.689616	0.775051	1.77857	3.31e-09	7.63e-08	0.764696	6.19e-05	0.000363935	-1.01387	2.93e-06	1.3e-05	UGP2	6.8257	6.8141	6.7237	6.94809	6.72659	6.86661	6.61389	6.87408	8.39	8.35377	8.77958	8.8401	7.5247	7.26918	7.71088	7.81326
ENSG00000197329	PELI1	protein_coding	NA	chr2	51803	2.39878	-0.649141	0.00682811	0.022295	1.37711	6.15e-06	2.78e-05	-0.176091	0.397575	0.483779	-1.5532	1.59e-06	7.85e-06	PELI1	1.95891	2.3058	1.74047	2.07036	1.73238	0.808187	1.66538	1.07871	3.43061	3.26127	3.36272	3.56845	2.08849	1.79046	1.87996	1.64234
ENSG00000143995	MEIS1	protein_coding	NA	chr2	140418	5.36228	-0.32646	0.0335263	0.0763634	3.76948	1.38e-13	1.04e-10	1.9442	6.51e-10	1.39e-07	-1.82527	8.51e-10	2.53e-08	MEIS1	3.07101	3.1061	3.00631	3.13443	2.55159	2.35347	2.92324	3.07814	6.82884	6.91663	6.77604	6.86922	5.19348	4.78474	5.06814	5.0271
ENSG00000115946	PNO1	protein_coding	NA	chr2	18395	4.57001	0.418867	0.00156715	0.00715449	-0.284353	0.0204638	0.0334455	0.790055	3.17e-06	4e-05	1.07441	8.57e-08	7.57e-07	PNO1	4.30597	4.28401	4.14938	4.35139	4.60293	4.87029	4.58121	4.70282	4.06077	4.15182	4.05835	3.65028	5.05341	4.93253	5.12106	5.15007
ENSG00000059728	MXD1	protein_coding	overlapping_locus	chr2	45258	3.21436	-1.33306	9.1e-07	4.09e-05	0.290966	0.0849403	0.118425	-1.15834	4.27e-06	4.97e-05	-1.44931	3.02e-07	2.05e-06	MXD1	3.86234	3.81597	3.28465	3.30578	2.32346	2.09172	2.445	2.14857	3.88663	3.98404	3.89199	3.76863	2.64294	2.47872	2.48667	2.08348
ENSG00000179818	PCBP1-AS1	processed_transcript	overlapping_locus	chr2	140958	2.83152	-0.523459	0.0139524	0.0387983	0.561257	0.00852839	0.0152795	-0.633121	0.00439799	0.0115542	-1.19438	1.54e-05	5.23e-05	PCBP1-AS1	2.92489	3.05645	2.91145	2.61666	2.2944	2.28241	2.60623	2.25481	3.80298	3.63688	3.28716	2.89212	2.4759	2.2827	2.1529	2.06874
ENSG00000116005	PCYOX1	protein_coding	NA	chr2	23806	7.52384	0.0138686	0.907737	0.939625	1.19393	6.9e-08	7.56e-07	-0.0456734	0.703436	0.76257	-1.2396	4.32e-08	4.43e-07	PCYOX1	7.12736	7.10112	7.10274	6.97952	7.22845	7.03978	7.02417	7.05755	8.4473	8.40544	8.3062	7.85307	7.06771	6.96037	7.21642	6.88581
ENSG00000143977	SNRPG	protein_coding	NA	chr2	12410	3.43074	0.665649	0.000104596	0.000952206	-0.267916	0.0554293	0.0811084	0.825502	1.09e-05	9.74e-05	1.09342	4.8e-07	3.01e-06	SNRPG	2.87549	3.03886	3.16876	3.06736	3.58844	3.92059	3.46527	3.84287	2.69993	2.75918	2.72026	2.91788	3.98847	3.61942	3.98856	3.83858
ENSG00000135617	PRADC1	protein_coding	NA	chr2	5233	4.08623	0.958239	3.77e-05	0.000471551	-1.64999	1.64e-07	1.5e-06	0.314595	0.0749147	0.121675	1.96459	1.75e-08	2.21e-07	PRADC1	3.63068	3.59706	4.06205	4.20798	4.82082	4.93749	4.9351	4.75015	2.29113	2.40221	1.76081	2.51573	4.0891	4.23967	4.32063	4.212
ENSG00000144034	TPRKB	protein_coding	NA	chr2	8297	3.3452	0.578339	0.000160116	0.00129399	-0.530077	0.000464744	0.00115684	0.799463	5.36e-06	5.88e-05	1.32954	1.36e-08	1.83e-07	TPRKB	2.98666	2.81364	3.18875	3.10569	3.75589	3.63045	3.57542	3.45761	2.30505	2.57121	2.36308	2.70956	3.86746	3.83587	3.71435	3.90014
ENSG00000187605	TET3	protein_coding	NA	chr2	121773	3.82612	-1.82395	3.83e-06	0.000101449	-0.200705	0.409351	0.471192	-1.34729	7.02e-05	0.000399011	-1.14658	0.00032267	0.000735141	TET3	4.72042	4.9319	4.05629	3.92985	2.39256	2.46692	3.07437	2.4755	4.37544	4.30822	4.26691	4.115	3.31355	3.41672	2.88154	2.7928
ENSG00000163170	BOLA3	protein_coding	NA	chr2	12597	3.42628	0.893282	1.06e-05	0.000193705	-1.61918	2.21e-08	3.21e-07	0.786637	4.11e-05	0.000264632	2.40582	1.11e-10	8e-09	BOLA3	2.9737	2.92594	3.11005	3.41357	3.81862	4.06527	4.06998	4.08635	1.33719	1.4635	1.25578	1.82785	3.79396	3.86373	3.9552	4.00579
ENSG00000239779	WBP1	protein_coding	overlapping_locus	chr2	2563	2.09005	-0.821016	0.00476213	0.0168597	0.909066	0.00176943	0.00377191	-0.825119	0.00454695	0.0118495	-1.73418	4.78e-06	1.96e-05	WBP1	1.9873	2.44069	1.90454	1.7175	0.919819	0.701269	1.62254	1.41023	3.2649	3.08866	2.78508	2.56449	1.08941	1.55519	1.20116	0.934689
ENSG00000115318	LOXL3	protein_coding	NA	chr2	23277	7.86853	0.0259223	0.846992	0.897666	-1.50387	1.82e-08	2.75e-07	-0.0882571	0.514943	0.596284	1.41562	3.82e-08	4.01e-07	LOXL3	8.26358	8.26755	8.00803	8.00472	8.29634	8.37493	7.94723	8.01462	6.37482	6.60474	6.75652	6.74392	7.88906	7.98245	8.27444	7.98001
ENSG00000115325	DOK1	protein_coding	NA	chr2	8529	6.36615	0.0661084	0.654395	0.74574	-1.19251	1.02e-06	6.34e-06	0.0120929	0.934698	0.950791	1.2046	9.28e-07	5.09e-06	DOK1	6.57164	6.57203	6.44222	6.67624	6.65886	6.87081	6.42062	6.56422	5.32695	5.40718	5.29653	5.4551	6.20977	6.35797	6.89586	6.61233
ENSG00000272711	RP11-259N19.1	lincRNA	NA	chr2	1333	1.58677	0.318426	0.0745081	0.141869	-0.987266	5.93e-05	0.000193451	0.358387	0.0474357	0.0829506	1.34565	1.74e-06	8.43e-06	RP11-259N19.1	1.37599	1.42908	1.33586	1.90496	2.10516	1.75831	1.86535	1.63832	0.259601	0.581333	0.691824	0.600761	1.86947	1.93786	1.83546	1.92778
ENSG00000159399	HK2	protein_coding	NA	chr2	59379	5.74408	-1.13878	9.97e-05	0.000919641	0.20135	0.351665	0.413401	-1.10224	0.000136244	0.00067856	-1.30359	2.67e-05	8.38e-05	HK2	6.14982	6.182	5.8803	6.28073	5.1813	5.34624	4.65831	4.64568	6.00541	6.15075	6.69269	6.29545	4.92671	5.32296	5.12498	4.6025
ENSG00000115363	EVA1A	protein_coding	NA	chr2	100421	5.30336	0.687205	0.00202825	0.00869365	-1.61266	7.14e-07	4.78e-06	1.00891	7.33e-05	0.000413345	2.62157	2.07e-09	4.63e-08	EVA1A	4.921	4.84929	5.0048	5.18443	5.68643	5.82911	5.49721	5.68926	2.89324	3.24269	3.17411	3.93462	5.76321	5.8764	6.20755	6.13338
ENSG00000168890	TMEM150A	protein_coding	NA	chr2	4649	3.36117	-0.733159	0.001387	0.00655153	0.0888865	0.634336	0.685492	-1.08168	4.36e-05	0.000276917	-1.17057	1.95e-05	6.43e-05	TMEM150A	3.73493	3.63629	3.54219	3.89666	2.58317	2.80311	3.25554	3.11618	4.03002	4.00464	3.5019	3.59351	2.35481	2.39063	2.75158	2.89975
ENSG00000115525	ST3GAL5	protein_coding	NA	chr2	68080	2.42379	0.42311	0.331183	0.452382	1.73667	0.00105209	0.00237936	0.364782	0.400431	0.486414	-1.37189	0.00540679	0.00920421	ST3GAL5	1.3883	1.65847	1.63904	1.78587	1.88012	1.6734	2.51781	1.85835	4.03581	3.83106	2.1856	2.60656	2.23996	1.71072	2.41347	1.21384
ENSG00000115548	KDM3A	protein_coding	NA	chr2	52070	5.20798	-0.934752	4.78e-08	6.24e-06	0.549262	2.18e-05	8.32e-05	-0.751131	6.87e-07	1.31e-05	-1.30039	6.28e-10	2.09e-08	KDM3A	5.39209	5.35585	5.32393	5.40089	4.44573	4.54759	4.40045	4.33299	5.87692	5.76171	6.05271	5.96281	4.67145	4.81094	4.5257	4.43043
ENSG00000239305	RNF103	protein_coding	overlapping_locus	chr2	20474	4.79287	-0.689575	5.53e-05	0.0006101	0.880759	3.41e-06	1.7e-05	-0.422065	0.00361164	0.00979077	-1.30282	3.21e-08	3.51e-07	RNF103	4.81621	4.91935	4.59764	4.50214	4.10626	3.93188	4.15164	3.91504	5.80864	5.72931	5.44636	5.36935	4.37088	4.2542	4.39216	4.16441
ENSG00000222041	CYTOR	lincRNA	NA	chr2	151438	4.65795	-0.0233322	0.866723	0.912048	-1.14663	9.03e-07	5.77e-06	-0.133701	0.345629	0.43219	1.01293	3.79e-06	1.61e-05	CYTOR	4.97207	4.9364	4.71895	5.02267	4.97363	5.16437	4.75067	4.61632	3.79777	3.76292	3.75906	3.74153	4.56424	4.55719	5.05282	4.8125
ENSG00000144115	THNSL2	protein_coding	NA	chr2	16342	4.263	-0.809953	3.2e-05	0.000419685	0.615697	0.000373709	0.000955424	-0.90017	1.04e-05	9.45e-05	-1.51587	1.99e-08	2.44e-07	THNSL2	4.52501	4.56228	4.12163	4.12864	3.43856	3.376	3.66763	3.60843	5.08078	5.19792	4.66466	4.88008	3.36736	3.39072	3.47378	3.53107
ENSG00000115041	KCNIP3	protein_coding	NA	chr2	88780	1.37054	0.656957	0.000611561	0.00347439	-1.03897	1.66e-05	6.56e-05	0.102204	0.512856	0.594555	1.14118	5.21e-06	2.1e-05	KCNIP3	1.14172	1.31252	0.818552	1.01327	1.68242	1.77642	1.61887	1.83606	0.178724	0.0164968	-0.026265	0.0391747	1.15062	1.26576	0.792315	1.4588
ENSG00000186281	GPAT2	protein_coding	NA	chr2	17506	1.86171	1.05767	2.12e-05	0.000314252	-1.0318	6.46e-05	0.000207643	0.640496	0.00214581	0.00634798	1.67229	2.26e-07	1.64e-06	GPAT2	1.55183	1.43111	1.31726	1.55173	2.48405	2.51633	2.43711	2.64611	0.468613	-0.192189	0.724972	0.555051	2.01872	2.3257	1.92126	2.12734
ENSG00000121152	NCAPH	protein_coding	NA	chr2	38059	5.11373	1.56665	4.79e-05	0.000548634	-2.45503	1.2e-06	7.2e-06	1.64431	2.98e-05	0.000207237	4.09933	3.05e-09	6.12e-08	NCAPH	3.87145	3.91296	4.60382	4.45897	5.89151	6.05639	5.64968	5.57444	0.870842	1.51143	1.41268	2.57444	6.0342	6.02859	5.69974	5.73928
ENSG00000196843	ARID5A	protein_coding	NA	chr2	15896	4.55867	-0.533681	0.0236873	0.0585856	2.60958	6.12e-09	1.2e-07	0.0839599	0.691996	0.752754	-2.52562	8.65e-09	1.32e-07	ARID5A	3.60458	3.58897	3.10384	3.26288	2.73235	3.05494	2.80999	2.8686	6.32867	6.0056	5.98363	5.64921	3.61762	3.30614	3.8814	2.90747
ENSG00000168763	CNNM3	protein_coding	NA	chr2	17667	3.89967	-0.302086	0.0627555	0.124422	1.26689	5.17e-07	3.7e-06	-0.00771362	0.959362	0.970293	-1.27461	4.67e-07	2.96e-06	CNNM3	3.70589	3.69617	3.30022	3.28081	3.09079	3.03805	3.32364	3.35526	5.04196	4.83226	4.68735	4.50109	3.47673	3.52028	3.70141	3.28186
ENSG00000115539	PDCL3	protein_coding	NA	chr2	14046	3.14354	0.382416	0.00319059	0.0124035	-0.497484	0.00048939	0.0012114	0.677406	1.79e-05	0.000141961	1.17489	3.19e-08	3.51e-07	PDCL3	2.80655	2.79666	3.04358	3.02134	3.204	3.40645	3.24893	3.36005	2.39587	2.5642	2.23794	2.49192	3.48416	3.52204	3.59613	3.77919
ENSG00000163162	RNF149	protein_coding	ncRNA_host	chr2	37483	5.22115	-0.35226	0.0097093	0.0292821	1.14965	1.05e-07	1.06e-06	-0.06501	0.589575	0.664355	-1.21466	5.13e-08	5.05e-07	RNF149	5.0373	4.94095	4.73242	4.89356	4.63818	4.46585	4.44417	4.64371	5.95693	5.78587	6.29211	6.04911	4.96118	4.63579	4.90494	4.79844
ENSG00000196460	RFX8	protein_coding	NA	chr2	77343	3.79848	0.336498	0.0763097	0.144487	-0.727548	0.00121437	0.00270152	0.435551	0.0265937	0.0511405	1.1631	1.4e-05	4.85e-05	RFX8	3.56839	3.83943	3.8357	3.56944	4.2238	4.09588	3.98082	3.87538	2.81522	2.93458	3.22644	2.88622	4.28129	4.58656	3.77767	3.79582
ENSG00000115598	IL1RL2	protein_coding	NA	chr2	53030	2.02247	-0.163618	0.493827	0.606624	0.897723	0.00156738	0.00338634	-0.22695	0.346921	0.433488	-1.12467	0.000219389	0.000521223	IL1RL2	2.00336	1.6059	1.44285	1.83247	1.5394	1.65477	1.30397	1.7651	2.56232	2.14373	3.08216	2.29753	1.44209	1.42007	1.70814	1.30523
ENSG00000115602	IL1RL1	protein_coding	overlapping_locus	chr2	40536	3.40249	0.719392	0.195524	0.302118	-1.4237	0.0294684	0.0463191	0.0865386	0.873839	0.903353	1.51024	0.0213077	0.0317327	IL1RL1	3.28569	3.18198	2.70453	2.35505	4.32278	4.1357	2.50885	2.51967	1.4534	1.91916	2.20672	0.432416	3.81002	3.30064	2.13592	1.68532
ENSG00000115604	IL18R1	protein_coding	overlapping_locus	chr2	87247	2.70598	-1.33407	0.00331278	0.0127791	1.47534	0.00101729	0.00231023	-0.357796	0.338034	0.424596	-1.83314	0.000173577	0.000424013	IL18R1	2.82356	2.68821	2.25991	1.40816	1.18497	1.48023	0.853401	0.546452	4.03816	4.00287	4.22471	2.91189	2.50387	2.21373	1.51634	1.67268
ENSG00000115641	FHL2	protein_coding	NA	chr2	80802	7.85206	-0.441562	0.0381707	0.0843525	-1.76226	3.91e-07	2.95e-06	-0.389692	0.0626621	0.104681	1.37256	6.56e-06	2.55e-05	FHL2	8.42289	8.42627	8.27984	8.37592	7.75588	7.84957	8.18473	7.79221	6.54419	6.93003	6.08361	6.82607	7.65503	7.77082	8.16779	8.18725
ENSG00000163006	CCDC138	protein_coding	overlapping_locus	chr2	98721	1.87675	1.01553	0.00033438	0.00221559	-1.34319	6.4e-05	0.000205946	1.16229	9.55e-05	0.000509859	2.50548	3.46e-08	3.72e-07	CCDC138	0.898301	1.25953	1.74154	1.24773	2.39611	2.45724	2.36365	2.15719	-0.446373	0.125856	-0.364569	0.411551	2.72177	2.55534	2.18062	2.50714
ENSG00000172985	SH3RF3	protein_coding	NA	chr2	375285	3.67262	0.505651	0.0249196	0.0607936	-1.24104	3.93e-05	0.000136364	-0.12836	0.53756	0.617347	1.11268	0.000114513	0.000295217	SH3RF3	3.9316	4.03402	3.64453	3.20173	4.17338	4.39359	4.13645	4.26588	2.86679	2.62739	2.53519	1.82015	3.57526	3.66166	3.77583	3.44811
ENSG00000169679	BUB1	protein_coding	NA	chr2	40417	5.97096	1.63269	2.56e-05	0.000359772	-2.27157	1.42e-06	8.25e-06	1.9293	4.69e-06	5.33e-05	4.20087	1.37e-09	3.46e-08	BUB1	4.52015	4.5934	5.36846	5.11232	6.67259	6.75951	6.40521	6.44595	2.07653	2.25829	2.52447	3.37409	7.05541	7.09663	6.57669	6.70085
ENSG00000172965	MIR4435-2HG	lincRNA	overlapping_locus	chr2	298751	3.88143	-0.162413	0.497707	0.609953	-1.72614	6.79e-06	3.03e-05	-0.661139	0.0141612	0.0303547	1.065	0.000680764	0.0014246	MIR4435-2HG	4.4623	4.45038	3.9539	4.45846	4.11246	4.30059	4.01268	4.28168	1.58275	2.31244	3.07765	2.79153	3.69191	3.46882	3.82278	3.68284
ENSG00000153094	BCL2L11	protein_coding	NA	chr2	49070	4.47595	-1.03418	0.00457967	0.0163854	4.55853	2.59e-10	1.25e-08	0.521229	0.0822643	0.131423	-4.0373	7.6e-10	2.37e-08	BCL2L11	2.01012	1.81223	1.28569	1.68105	0.511853	0.0229471	0.85037	1.12095	6.62597	6.09832	6.42986	5.84104	2.73503	2.08592	2.33142	1.60743
ENSG00000153107	ANAPC1	protein_coding	ncRNA_host	chr2	118420	3.80293	0.323861	0.00149049	0.00689375	-0.918671	2.97e-08	4.03e-07	0.368041	0.000517825	0.00196901	1.28671	3.27e-10	1.47e-08	ANAPC1	3.70859	3.69392	3.87794	3.78075	4.00928	4.12186	4.08861	4.15077	2.74271	3.02477	2.79362	2.82096	4.15513	4.22494	4.02257	4.14924
ENSG00000144136	SLC20A1	protein_coding	NA	chr2	17971	7.08399	-0.0987538	0.453509	0.571257	-1.58354	6.47e-09	1.24e-07	-0.538901	0.000857748	0.00298897	1.04464	1.06e-06	5.65e-06	SLC20A1	7.61328	7.71767	7.1466	7.50703	7.41419	7.47261	7.46852	7.1957	6.07843	6.00169	5.83296	5.72937	7.05725	6.91841	7.05637	6.74581
ENSG00000169607	CKAP2L	protein_coding	NA	chr2	28071	6.0369	1.41153	1.92e-05	0.000291582	-1.81915	1.96e-06	1.08e-05	1.95856	5.66e-07	1.16e-05	3.77771	4.37e-10	1.74e-08	CKAP2L	4.82154	4.8345	5.3782	5.15346	6.62007	6.61677	6.37834	6.24654	2.70374	3.07844	2.92317	3.89077	7.2318	7.0789	6.90483	6.83678
ENSG00000115008	IL1A	protein_coding	NA	chr2	10676	1.69733	-1.67615	0.180193	0.282801	6.60426	2.98e-08	4.04e-07	2.57835	0.00277026	0.00783578	-4.02591	9.76e-07	5.29e-06	IL1A	-3.16221	-3.19691	-5.26103	-2.91284	-7.24741	-7.24741	-5.50944	-3.29635	3.61539	3.80654	2.61932	3.19862	-1.15203	-0.938171	0.724312	-1.29605
ENSG00000136696	IL36B	protein_coding	NA	chr2	30777	2.70893	0.0520838	0.92664	0.951823	3.57271	1.23e-05	5.05e-05	1.2118	0.0387267	0.0698841	-2.3609	0.000315182	0.000719932	IL36B	0.600842	0.969202	0.919566	0.123522	0.575322	0.913086	1.37932	-1.04637	4.70578	4.84234	3.21768	3.76769	2.29476	2.49662	1.53917	0.64801
ENSG00000136695	IL36RN	protein_coding	NA	chr2	6745	0.349472	-0.16173	0.919951	0.948153	6.12898	8.52e-06	3.68e-05	2.92715	0.0165341	0.0345038	-3.20183	0.000265526	0.000618669	IL36RN	-6.4367	-3.35992	-3.742	-6.4367	-4.34716	-6.4465	-3.80228	-6.4465	3.31954	3.01608	0.319931	0.896795	-0.027219	-0.601227	-1.81126	-2.55765
ENSG00000136689	IL1RN	protein_coding	NA	chr2	26803	5.32702	-1.28019	0.0565343	0.114735	7.24527	1.37e-10	8.41e-09	4.68122	2.16e-08	1.24e-06	-2.56405	1.51e-06	7.52e-06	IL1RN	-0.0808411	0.352695	-1.88223	0.026984	-2.18847	-2.22597	-0.78724	-1.66104	6.7511	6.54188	7.60103	6.92241	5.02775	4.26389	4.36301	4.0632
ENSG00000189223	PAX8-AS1	processed_transcript	overlapping_locus	chr2	65060	4.06299	-0.354202	0.0338921	0.0769825	1.56345	2.54e-08	3.55e-07	0.277158	0.0792184	0.127321	-1.2863	2.3e-07	1.65e-06	PAX8-AS1	2.03297	1.98478	2.4865	1.90087	1.67244	1.48826	2.12704	1.64798	3.78061	3.75009	4.02357	3.25078	2.45401	2.21488	2.76123	2.07196
ENSG00000125618	PAX8	protein_coding	NA	chr2	62954	1.76646	-0.03315	0.910296	0.941055	2.45567	3.08e-07	2.44e-06	0.86159	0.00773123	0.0183981	-1.59408	2.22e-05	7.15e-05	PAX8	-0.469887	0.0924085	0.367169	-0.415325	-0.180925	-0.42805	0.389801	-0.43583	2.69727	2.65343	2.06682	2.3905	0.928317	0.793247	1.15328	0.394144
ENSG00000240356	RPL23AP7	transcribed_processed_pseudogene	pseudo_consens	chr2	16589	1.63479	0.333239	0.134943	0.226219	-1.00182	0.000493709	0.00122134	0.168884	0.438573	0.524302	1.17071	0.000108709	0.000282013	RPL23AP7	1.35885	1.40006	2.00684	1.60035	1.77536	2.25272	2.02526	1.757	0.704761	0.448344	0.548491	0.842599	2.02482	2.08512	1.43727	1.61673
ENSG00000125629	INSIG2	protein_coding	NA	chr2	22546	4.91564	-0.364294	0.012918	0.0365417	1.79919	9.07e-10	2.98e-08	0.580021	0.000409518	0.00163385	-1.21917	1.13e-07	9.35e-07	INSIG2	4.23124	4.18312	4.13453	4.03168	3.85544	3.7217	3.85851	3.67493	6.06949	6.18643	5.73901	5.74553	4.77574	4.65478	4.95828	4.44073
ENSG00000144120	TMEM177	protein_coding	NA	chr2	7341	2.41941	0.260562	0.193851	0.299943	-1.06587	9.97e-05	0.000302237	0.173285	0.379847	0.465893	1.23915	2.03e-05	6.62e-05	TMEM177	2.39881	2.19012	2.45024	2.76138	2.40699	2.70541	2.83606	2.91123	1.16742	1.49092	1.01192	1.75431	2.40061	2.47202	2.67628	2.93831
ENSG00000074047	GLI2	protein_coding	NA	chr2	257031	3.97921	-0.0835229	0.516984	0.626915	-1.92888	6.43e-10	2.32e-08	-0.408807	0.00580671	0.0145325	1.52008	1.44e-08	1.9e-07	GLI2	4.49025	4.39897	4.29939	4.34573	4.33965	4.3863	4.2889	4.19342	2.44016	2.15698	2.29035	2.82239	4.11801	4.05623	3.97545	3.73936
ENSG00000136732	GYPC	protein_coding	overlapping_locus	chr2	40743	6.03765	-0.770016	0.000168931	0.00134527	2.04787	2.06e-09	5.5e-08	0.298016	0.0684042	0.112441	-1.74985	1.41e-08	1.87e-07	GYPC	5.40199	5.46725	4.91524	5.13371	4.3302	4.55689	4.52944	4.43633	7.47177	7.41016	7.26206	6.94525	5.44567	5.41795	5.8059	5.37766
ENSG00000136699	SMPD4	protein_coding	NA	chr2	31359	5.90426	0.619743	8.55e-08	9.32e-06	-0.501531	1.26e-06	7.49e-06	0.507222	1e-06	1.73e-05	1.00875	1.55e-10	9.43e-09	SMPD4	5.67167	5.61906	5.6998	5.73764	6.27466	6.39769	6.27267	6.25625	5.13909	5.1814	5.20738	5.19562	6.232	6.30189	6.12305	6.08525
ENSG00000173272	MZT2A	protein_coding	ncRNA_host	chr2	27844	4.03466	0.113037	0.543381	0.649518	-1.14163	2.6e-05	9.62e-05	-0.1023	0.5825	0.657932	1.03933	6.7e-05	0.00018512	MZT2A	4.08168	4.16069	4.2618	4.41417	4.10085	4.40561	4.04244	4.72219	2.74524	3.05427	3.05193	3.41031	3.69746	4.14988	4.2968	4.30311
ENSG00000076003	MCM6	protein_coding	NA	chr2	36801	6.36411	0.74512	8.96e-05	0.000858051	-1.66111	1.11e-08	1.89e-07	0.415487	0.00926443	0.0213917	2.0766	6.48e-10	2.12e-08	MCM6	6.10375	6.18584	6.35298	6.32713	6.87376	6.97737	7.10047	7.00305	4.51799	4.74178	4.18451	4.88513	6.49836	6.53661	6.73691	6.85128
ENSG00000121966	CXCR4	protein_coding	NA	chr2	3817	1.06733	1.68977	0.0872918	0.160345	6.33214	3.23e-07	2.53e-06	2.43947	0.0122445	0.0269347	-3.89267	5.22e-06	2.1e-05	CXCR4	-3.20314	-2.86711	-2.88098	-6.79131	-2.26372	-3.70505	-4.4008	-0.280563	2.93735	2.53831	3.07189	3.06123	-0.734288	-0.729271	-0.629726	-2.22412
ENSG00000115919	KYNU	protein_coding	NA	chr2	178335	5.9928	-0.348695	0.313109	0.434771	4.35121	8.11e-09	1.47e-07	2.08036	1.94e-05	0.000150331	-2.27085	5.57e-06	2.22e-05	KYNU	3.1889	2.97139	3.45935	2.84144	2.02635	2.0383	3.42661	2.88212	7.67398	7.64283	6.82773	7.65732	5.21267	4.77731	5.37078	5.45277
ENSG00000115963	RND3	protein_coding	NA	chr2	70817	8.16752	-0.0520355	0.735508	0.810451	2.95912	2.25e-11	2.78e-09	1.05037	6.52e-06	6.72e-05	-1.90876	5.08e-09	8.74e-08	RND3	6.84366	6.69941	6.38506	6.38641	6.68796	6.54493	6.60183	6.27972	9.53569	9.58519	9.45748	9.62056	7.75942	7.38658	7.94506	7.34432
ENSG00000184898	RBM43	protein_coding	NA	chr2	13940	5.0014	-0.495468	0.00808628	0.0254471	2.54461	2.25e-10	1.13e-08	0.00167659	0.991781	0.993598	-2.54293	2.26e-10	1.2e-08	RBM43	3.85568	3.91661	3.98311	3.83626	3.45022	3.08944	3.50927	3.51363	6.61724	6.46871	6.09932	6.58242	3.91545	3.45605	4.17237	3.91776
ENSG00000123609	NMI	protein_coding	NA	chr2	19593	5.58597	-0.746543	0.00014838	0.00122388	2.42815	1.1e-10	7.33e-09	0.175428	0.243866	0.324604	-2.25272	2.67e-10	1.32e-08	NMI	4.73842	4.69089	4.26766	4.47271	3.8192	3.72512	3.78574	3.86835	6.80498	6.85309	7.05736	7.1361	4.67253	4.33811	5.00721	4.72058
ENSG00000123610	TNFAIP6	protein_coding	ncRNA_host	chr2	22457	10.5387	-2.32461	3.4e-07	2.24e-05	5.54779	2.39e-11	2.84e-09	1.54655	2.29e-05	0.000169301	-4.00124	7.12e-10	2.28e-08	TNFAIP6	7.14554	7.06585	6.42527	6.74994	4.35223	4.12901	4.94301	4.51172	12.4944	12.3871	12.1296	12.6233	8.49997	7.68567	8.55081	8.67605
ENSG00000242113	RN7SL124P	misc_RNA	NA	chr2	285	0.355983	-0.0361931	0.964368	0.977738	6.23241	5.81e-10	2.22e-08	1.81991	0.00710736	0.0171575	-4.4125	3.61e-09	6.87e-08	RN7SL124P	-4.10135	-4.13072	-3.98585	-4.14002	-4.31219	-4.17295	-3.78948	-6.40228	2.07325	2.73344	1.41814	2.24746	-2.2954	-2.27509	-2.09327	-2.95137
ENSG00000144278	GALNT13	protein_coding	overlapping_locus	chr2	581937	1.78582	-0.222973	0.658242	0.749198	2.57465	8.69e-05	0.00026786	0.396081	0.422605	0.50805	-2.17857	0.000276343	0.000639948	GALNT13	0.305956	0.327907	0.29294	-1.11358	-0.0222987	0.0863083	-0.477491	-0.902904	2.96222	2.81317	1.82638	1.76233	0.841463	0.749392	-1.22148	-0.806204
ENSG00000153234	NR4A2	protein_coding	NA	chr2	17917	4.60835	-1.09965	0.0779783	0.14702	4.37791	1.28e-06	7.61e-06	2.01926	0.00157066	0.00491769	-2.35865	0.000249611	0.000585829	NR4A2	2.25724	2.23304	1.51716	1.28319	0.462425	0.118731	1.33746	0.51646	6.76694	6.57567	5.52442	5.73577	4.65222	3.55405	4.14186	1.91752
ENSG00000144283	PKP4	protein_coding	overlapping_locus	chr2	225916	5.60234	0.508561	0.000887579	0.00462011	-1.01457	9.25e-07	5.88e-06	0.366851	0.0091326	0.021132	1.38142	1.98e-08	2.44e-07	PKP4	5.58058	5.43552	5.67751	5.31941	6.07384	6.08223	6.0486	5.89392	4.60247	4.77827	4.19309	4.42964	5.9457	6.02731	5.8181	5.7514
ENSG00000115233	PSMD14	protein_coding	ncRNA_host	chr2	103680	6.15006	0.362595	0.00027788	0.00194662	-0.727815	1.43e-07	1.34e-06	0.57199	2.37e-06	3.25e-05	1.2998	7.27e-11	6.66e-09	PSMD14	5.94986	5.99958	6.06785	6.05149	6.40835	6.49114	6.36422	6.24462	5.14909	5.37774	5.16623	5.43553	6.59426	6.62458	6.54646	6.59106
ENSG00000197635	DPP4	protein_coding	NA	chr2	82302	6.07925	0.213096	0.131313	0.221391	2.41676	4.15e-11	3.95e-09	0.6378	0.000266575	0.00115333	-1.77896	1.91e-09	4.37e-08	DPP4	4.99539	4.8436	4.73387	4.85765	5.01795	4.86186	5.25608	5.11809	7.1422	7.34577	7.18595	7.41291	5.20568	5.24268	5.7029	5.73722
ENSG00000115267	IFIH1	protein_coding	NA	chr2	51625	6.27951	0.105573	0.775647	0.842831	6.05602	3.74e-10	1.59e-08	2.56771	4.19e-06	4.91e-05	-3.48831	6.9e-08	6.43e-07	IFIH1	2.58628	2.0476	1.5307	1.20944	2.1831	1.68042	2.27488	1.87582	7.8468	7.76447	7.8141	8.37846	4.88525	3.89762	5.00775	3.75497
ENSG00000115271	GCA	protein_coding	NA	chr2	52756	1.70054	0.00830726	0.956768	0.973076	1.17861	1.24e-06	7.42e-06	0.130693	0.399528	0.485711	-1.04792	4.31e-06	1.79e-05	GCA	1.28186	1.05821	1.48143	1.02135	1.4924	1.06043	1.20895	1.14782	2.41643	2.43328	2.39668	2.38454	1.54641	1.35011	1.28453	1.2578
ENSG00000152253	SPC25	protein_coding	NA	chr2	79240	3.86008	1.73366	3.04e-05	0.000403937	-2.42475	5.48e-06	2.52e-05	2.01792	6.42e-06	6.66e-05	4.44267	3.49e-09	6.74e-08	SPC25	2.63985	2.227	3.23838	2.74779	4.59074	4.7327	4.462	4.0475	-0.739567	0.258294	-0.377368	1.11819	4.97699	4.93071	4.56326	4.52572
ENSG00000128708	HAT1	protein_coding	NA	chr2	61235	5.93505	0.790419	5.93e-08	7.04e-06	-0.207434	0.018359	0.0303486	0.860394	2.01e-08	1.19e-06	1.06783	1.24e-09	3.22e-08	HAT1	5.39101	5.4401	5.53627	5.61852	6.35344	6.3977	6.28154	6.1026	5.28436	5.24696	5.22543	5.39433	6.42366	6.38193	6.29653	6.32379
ENSG00000152256	PDK1	protein_coding	NA	chr2	53297	4.40116	-0.816	0.000144084	0.00119836	0.0787295	0.624729	0.677491	-1.10536	6.59e-06	6.76e-05	-1.18409	3.08e-06	1.35e-05	PDK1	4.64728	4.70792	4.72933	4.96686	3.65685	4.29483	3.91305	3.86739	4.57661	4.66371	5.01022	5.0824	3.53691	3.94771	3.54687	3.5652
ENSG00000144354	CDCA7	protein_coding	NA	chr2	14178	2.87583	1.18326	0.00640237	0.0212403	-2.11781	0.000200321	0.000553816	0.96015	0.0209683	0.0420025	3.07796	4.08e-06	1.71e-05	CDCA7	1.99891	2.15475	2.72924	2.64873	3.25391	3.35404	3.77505	3.8994	-0.478553	0.178054	-0.656432	1.15343	2.61296	2.96128	3.36331	4.0751
ENSG00000138433	CIR1	protein_coding	NA	chr2	47694	4.65941	-0.234342	0.0100276	0.0300214	0.771791	9.38e-08	9.64e-07	-0.276588	0.00343283	0.00938239	-1.04838	1.85e-09	4.27e-08	CIR1	4.63965	4.47085	4.46702	4.44164	4.26787	4.16031	4.32121	4.3452	5.11401	5.26164	5.3084	5.4177	4.22128	4.16428	4.29123	4.25506
ENSG00000128656	CHN1	protein_coding	NA	chr2	206007	2.37936	1.59031	1.12e-05	0.000199826	-0.0476995	0.85162	0.875642	1.28929	0.000101714	0.000535022	1.33699	7.78e-05	0.000210546	CHN1	1.40065	0.962219	1.78971	1.26113	2.9871	3.01306	2.81664	3.22062	1.6096	0.871362	1.71672	1.00385	2.76142	2.69899	2.32389	3.01301
ENSG00000163364	LINC01116	lincRNA	NA	chr2	8343	3.46984	0.665685	0.00380507	0.0141986	-0.884617	0.000558772	0.00136096	0.20048	0.318134	0.403384	1.0851	8.06e-05	0.000217079	LINC01116	3.08365	3.23845	3.48057	3.59505	4.05168	4.04878	3.87874	4.10653	2.00724	2.19473	2.50889	2.95727	3.53491	3.32947	3.37209	3.91064
ENSG00000197557	TTC30A	protein_coding	NA	chr2	5975	2.92245	-0.386035	0.00656252	0.0216389	0.704201	3.7e-05	0.000129499	-0.335546	0.014901	0.0316465	-1.03975	4.74e-07	2.98e-06	TTC30A	2.75524	2.91678	2.95325	2.72721	2.48698	2.39902	2.55667	2.37275	3.63154	3.77029	3.26892	3.56207	2.41557	2.51627	2.51443	2.59981
ENSG00000115232	ITGA4	protein_coding	NA	chr2	78986	4.8013	1.02038	0.00174773	0.00777061	-0.91354	0.00462883	0.00889355	0.704906	0.0180219	0.0371241	1.61845	3.75e-05	0.000112192	ITGA4	4.10121	4.3144	4.47814	4.58469	5.53681	5.50277	4.85741	5.64877	2.66406	2.90118	3.77908	3.98966	5.15858	5.16705	4.84582	5.1872
ENSG00000163002	NUP35	protein_coding	NA	chr2	44168	3.91755	0.850549	7.59e-06	0.000155163	-0.967931	3.01e-06	1.54e-05	1.19003	1.42e-07	4.43e-06	2.15797	1.01e-10	7.89e-09	NUP35	3.4412	3.13315	3.59055	3.45163	4.32928	4.36773	4.28397	4.07893	2.36494	2.56457	2.15037	2.68356	4.68422	4.67803	4.55397	4.52393
ENSG00000128694	OSGEPL1	protein_coding	NA	chr2	16568	2.40483	0.609137	0.00120642	0.00586726	-1.05794	1.08e-05	4.5e-05	0.653859	0.000669822	0.00244244	1.7118	2.96e-08	3.32e-07	OSGEPL1	2.00465	1.97962	2.32791	2.33775	2.92559	2.93451	2.5637	2.68877	0.814245	1.04872	1.19262	1.32538	3.0501	2.83954	2.62586	2.78066
ENSG00000187699	C2orf88	protein_coding	overlapping_locus	chr2	323876	1.61527	-0.118873	0.725577	0.802345	-0.938164	0.0170387	0.0284247	1.17171	0.00274729	0.00778214	2.10987	2.29e-05	7.35e-05	C2orf88	1.13114	1.21145	1.07446	1.79665	1.36844	1.06837	1.33668	1.10063	-0.229228	0.254362	-0.381909	1.19918	1.8271	2.29487	2.92012	2.74381
ENSG00000115415	STAT1	protein_coding	overlapping_locus	chr2	56603	9.32067	-0.482792	0.08379	0.155364	2.08223	2.02e-06	1.11e-05	0.392386	0.156562	0.225245	-1.68984	1.94e-05	6.38e-05	STAT1	8.69648	8.6026	7.96027	8.20606	7.8739	7.71477	8.1039	7.88756	10.23	10.4518	10.2961	10.8457	8.65404	8.14675	9.3491	8.56199
ENSG00000138378	STAT4	protein_coding	NA	chr2	122021	4.59233	-1.13865	0.00544248	0.0186065	4.1647	2.91e-09	7.09e-08	2.63263	5.78e-07	1.17e-05	-1.53207	6.13e-05	0.000171712	STAT4	1.87141	1.89956	1.4339	1.61185	0.404199	0.174609	0.691181	0.879221	5.78464	5.62417	5.90445	6.09455	3.93546	3.29422	4.71411	4.85218
ENSG00000168497	SDPR	protein_coding	NA	chr2	12954	1.5876	0.804135	0.109389	0.191968	-3.00652	0.000150112	0.000429357	-1.04077	0.0544289	0.0930817	1.96575	0.00534319	0.00910628	SDPR	2.06889	2.01228	2.14117	0.501142	2.62435	2.84528	2.96159	1.76393	-2.26821	-0.347511	-2.60118	-1.24578	1.14121	1.3368	0.423315	-0.71595
ENSG00000118997	DNAH7	protein_coding	overlapping_locus	chr2	331110	0.526652	-1.27618	0.000948156	0.00486782	1.71208	1.37e-05	5.53e-05	-0.453822	0.136312	0.20039	-2.1659	1.2e-06	6.2e-06	DNAH7	0.506225	0.252547	0.0976777	-1.04273	-1.40169	-1.0287	-1.04993	-1.3557	1.8943	2.00092	1.62644	1.5113	-0.34329	-0.4423	-0.530122	-0.25619
ENSG00000138411	HECW2	protein_coding	NA	chr2	399323	5.71068	-0.9599	0.000229921	0.00168476	1.13821	4.02e-05	0.000139041	-0.0405	0.83611	0.874166	-1.17871	2.86e-05	8.89e-05	HECW2	5.6539	5.69992	5.41536	5.06183	4.54995	4.28856	4.80383	4.33776	6.67462	6.87389	6.22964	6.63659	5.02577	5.34784	5.58687	5.68428
ENSG00000144381	HSPD1	protein_coding	NA	chr2	30157	7.41043	0.592004	5.53e-06	0.000130274	-0.635844	2.51e-06	1.32e-05	0.676134	1.19e-06	1.97e-05	1.31198	2.7e-10	1.32e-08	HSPD1	7.09847	7.01674	7.22267	7.23162	7.76093	7.89973	7.5689	7.74813	6.39884	6.59919	6.54137	6.50022	7.83658	7.80926	7.71989	7.94753
ENSG00000162944	RFTN2	protein_coding	NA	chr2	107822	3.03065	-0.402704	0.0318418	0.0734241	1.92631	1.05e-08	1.8e-07	-0.0867004	0.612633	0.684681	-2.01301	5.89e-09	9.65e-08	RFTN2	2.09963	2.2029	2.35346	2.20357	1.7461	1.46324	1.9893	1.9923	3.88757	3.92153	4.04418	4.56395	2.08889	2.24991	2.19496	1.96953
ENSG00000178074	C2orf69	protein_coding	overlapping_locus	chr2	44680	4.26277	0.562241	0.000560868	0.00328262	-0.53038	0.00109576	0.0024665	0.673243	0.000107521	0.000556297	1.20362	1.9e-07	1.43e-06	C2orf69	4.08806	3.88699	4.16262	3.82861	4.86702	4.46839	4.57703	4.25943	3.47867	3.59459	3.3335	3.46599	4.75795	4.73405	4.47255	4.72061
ENSG00000163535	SGO2	protein_coding	NA	chr2	73775	5.44988	1.56494	1.41e-05	0.000232442	-2.20811	7.74e-07	5.09e-06	1.881	2.04e-06	2.93e-05	4.08911	5.62e-10	1.97e-08	SGO2	4.10585	4.11162	4.85492	4.58973	6.30372	6.08458	5.95428	5.67815	1.80712	2.11374	1.9052	2.84286	6.56168	6.50822	6.04125	6.19372
ENSG00000013441	CLK1	protein_coding	ncRNA_host	chr2	11736	5.33754	-0.371384	0.00256463	0.0104546	1.32806	2.38e-09	6.07e-08	-0.11554	0.274062	0.357216	-1.4436	8e-10	2.43e-08	CLK1	4.82412	5.04872	4.88691	5.0567	4.4211	4.57149	4.60729	4.73647	6.23844	6.39849	6.38032	6.12005	4.87855	5.03463	4.74471	4.68278
ENSG00000003402	CFLAR	protein_coding	overlapping_locus	chr2	60584	6.79246	-0.287461	0.0757716	0.143724	2.18587	8.8e-10	2.92e-08	0.798722	0.000100887	0.000531609	-1.38715	2.24e-07	1.62e-06	CFLAR	5.87611	5.96165	5.73122	5.37314	5.48207	5.42179	5.60033	5.37486	8.14204	8.14835	7.85352	7.50533	6.63449	6.56753	6.6015	6.40678
ENSG00000003400	CASP10	protein_coding	NA	chr2	46526	1.01741	0.0172631	0.968892	0.98075	1.60726	0.00209516	0.00437756	0.179742	0.684482	0.746543	-1.42752	0.00395604	0.00693739	CASP10	0.94839	0.75685	-0.953383	-0.11782	0.550863	0.433943	0.26455	0.28619	1.6405	1.40658	2.7298	1.4935	0.750094	0.828568	0.624342	-0.206559
ENSG00000082126	MPP4	protein_coding	NA	chr2	53825	1.42064	0.269803	0.351474	0.4724	-0.964414	0.00625441	0.0115898	1.3417	0.0002225	0.000996801	2.30611	1.3e-06	6.68e-06	MPP4	0.531633	0.942457	1.22743	1.01313	1.26772	1.53857	1.02873	0.839532	-1.0088	-0.0892826	-0.329628	0.606621	2.50811	2.43986	1.90877	2.11383
ENSG00000138395	CDK15	protein_coding	overlapping_locus	chr2	105090	1.10636	0.365586	0.274385	0.393133	-1.98215	0.00010176	0.000307408	0.11883	0.719472	0.776444	2.10098	5.05e-05	0.000145222	CDK15	0.865018	1.10548	1.44828	1.11314	1.84249	1.86062	1.06948	0.968998	-1.97682	-1.1449	-0.725822	-0.215355	1.14134	1.82564	0.653337	1.10599
ENSG00000155760	FZD7	protein_coding	NA	chr2	3859	5.90503	-0.561714	0.00677007	0.0221719	2.06125	1.69e-08	2.61e-07	0.0560825	0.754199	0.806488	-2.00516	2.31e-08	2.74e-07	FZD7	5.19321	5.18951	5.16318	4.81935	4.67046	4.73666	4.53751	4.11533	7.46224	7.18572	7.03816	6.86167	5.38314	5.13151	5.28319	4.75829
ENSG00000055044	NOP58	protein_coding	ncRNA_host	chr2	37951	5.77801	0.434609	0.00173197	0.00771728	-0.441816	0.00162534	0.00349201	0.673994	3.2e-05	0.000218639	1.11581	1.03e-07	8.69e-07	NOP58	5.39914	5.44892	5.48744	5.80684	5.9572	6.0486	5.88975	6.02187	4.81497	5.03565	5.26663	5.23273	6.28501	6.17202	6.06593	6.343
ENSG00000138439	FAM117B	protein_coding	NA	chr2	134570	1.6505	-1.27766	0.000124475	0.00107785	-0.0566614	0.814095	0.844662	-1.35614	7.49e-05	0.000419204	-1.29948	0.000116885	0.000300752	FAM117B	2.38485	2.41212	1.90598	1.90037	0.862973	0.647725	0.803997	1.20402	2.32614	2.15779	1.88201	2.08271	0.646515	0.0323784	1.25044	0.974383
ENSG00000138442	WDR12	protein_coding	NA	chr2	140017	4.78594	0.0861127	0.349571	0.470634	-0.981499	2.87e-08	3.91e-07	0.264109	0.00989739	0.0225793	1.24561	1.24e-09	3.22e-08	WDR12	4.7488	4.76859	4.89395	5.02252	4.85558	4.9644	5.0285	4.93165	4.00087	3.94998	3.66892	3.92751	5.11661	5.06175	5.09223	5.24286
ENSG00000118257	NRP2	protein_coding	NA	chr2	116144	8.82812	0.00675658	0.963484	0.977172	3.98173	3.65e-13	2.09e-10	2.65796	4.63e-11	2.95e-08	-1.32377	2.52e-07	1.78e-06	NRP2	6.30506	6.24247	6.29229	6.03631	6.49013	6.42608	5.90941	6.07395	10.2034	10.2478	10.2193	10.1597	8.86281	8.67008	9.1543	8.72604
ENSG00000204186	ZDBF2	protein_coding	NA	chr2	39766	4.05086	-0.724689	0.000209703	0.00157383	0.760786	0.000113336	0.000337365	-0.24508	0.113813	0.172039	-1.00587	6.29e-06	2.46e-05	ZDBF2	3.90161	4.04732	4.12385	3.70199	3.32197	2.97218	3.32607	3.26624	4.96472	4.78414	4.4535	4.63415	3.88474	3.5848	3.88536	3.42316
ENSG00000144445	KANSL1L	protein_coding	NA	chr2	149961	3.26249	-0.167115	0.307918	0.429152	1.41897	2.45e-07	2.04e-06	0.335002	0.0498687	0.086452	-1.08396	5.03e-06	2.04e-05	KANSL1L	2.73894	2.85885	2.80159	2.39969	2.72483	2.39796	2.68595	2.31492	4.28278	3.92497	4.14424	4.14464	3.30573	3.20059	2.80738	2.78397
ENSG00000021826	CPS1	protein_coding	NA	chr2	201426	3.52654	0.517724	0.000830028	0.00438332	-1.2586	1.08e-07	1.07e-06	0.292887	0.0319295	0.0596094	1.55149	7.04e-09	1.12e-07	CPS1	3.41537	3.64511	3.5669	3.31833	4.1058	3.95529	4.08204	3.88173	2.13874	2.23474	2.13669	2.38647	4.01313	3.90902	3.64485	3.49831
ENSG00000138376	BARD1	protein_coding	NA	chr2	84066	3.63861	1.11816	9.15e-06	0.000172831	-0.923921	0.000114458	0.000340282	1.231	3.15e-06	4e-05	2.15492	5.19e-09	8.85e-08	BARD1	2.90858	2.80701	3.23932	3.13229	4.33275	4.09396	4.20746	3.92715	1.70205	1.98497	1.98621	2.55735	4.30344	4.3474	3.98784	4.3748
ENSG00000138363	ATIC	protein_coding	NA	chr2	37957	6.12656	0.326728	0.00109357	0.00541727	-0.705713	4.11e-07	3.08e-06	0.369156	0.000387907	0.00155799	1.07487	1.91e-09	4.38e-08	ATIC	6.04007	5.97733	6.03989	6.2053	6.32323	6.46027	6.33508	6.45223	5.21539	5.38778	5.36165	5.47339	6.35501	6.36573	6.4158	6.59917
ENSG00000230838	LINC01614	lincRNA	NA	chr2	1382	1.4431	1.25202	0.00048774	0.00296585	-3.62054	1.66e-07	1.51e-06	-0.773124	0.0195128	0.0395946	2.84742	4.03e-06	1.69e-05	LINC01614	0.964186	1.22292	1.74302	1.48772	2.43687	3.16204	2.70364	1.90418	-1.85233	-2.77351	-2.77487	-1.71681	0.204922	0.993329	0.514248	0.553132
ENSG00000115425	PECR	protein_coding	overlapping_locus	chr2	86627	1.74324	0.432146	0.0638138	0.125999	-1.97095	9.56e-07	6.03e-06	-0.166291	0.458939	0.543987	1.80466	2.8e-06	1.25e-05	PECR	1.39623	1.80375	2.02131	2.1972	2.11139	2.41873	2.29678	2.45704	-0.20404	-0.541824	0.257359	-0.0618676	1.75235	1.96549	1.27508	1.87571
ENSG00000079246	XRCC5	protein_coding	NA	chr2	98840	8.3193	0.549251	9.13e-06	0.000172831	-0.356484	0.000645642	0.00155019	0.743411	2.67e-07	6.87e-06	1.09989	1.83e-09	4.23e-08	XRCC5	7.91683	7.94141	8.07117	8.13892	8.54034	8.60532	8.61999	8.50931	7.55897	7.64091	7.59909	7.84251	8.84799	8.76099	8.63298	8.81087
ENSG00000144583	2020-03-04	protein_coding	NA	chr2	114163	3.61905	-0.222794	0.454511	0.572426	-3.23036	1.79e-07	1.6e-06	-0.744551	0.023737	0.0465846	2.48581	3.58e-06	1.54e-05	2020-03-04	4.42966	4.40547	4.12916	3.38746	4.15167	4.16095	3.98585	3.18734	0.952557	1.49268	-0.0685897	0.555692	3.42583	3.58129	3.49185	3.07932
ENSG00000115457	IGFBP2	protein_coding	NA	chr2	31609	1.85592	0.241106	0.553543	0.658335	1.15761	0.0113427	0.0196808	-0.526945	0.217398	0.295273	-1.68456	0.000972015	0.00195462	IGFBP2	0.671746	1.21797	1.58624	1.75629	0.441815	0.892186	1.98439	2.28872	2.94821	2.76727	1.77991	2.41119	0.797528	0.402756	1.06143	1.01319
ENSG00000115556	PLCD4	protein_coding	NA	chr2	29420	2.08235	0.16726	0.485732	0.599473	1.42037	2.2e-05	8.36e-05	-0.0754239	0.753433	0.805987	-1.49579	1.25e-05	4.4e-05	PLCD4	0.805993	1.18055	1.552	1.75328	1.39174	1.14569	1.53614	1.94465	3.15463	2.53256	2.92305	2.46269	1.24991	1.34432	1.27478	1.30508
ENSG00000074582	BCS1L	protein_coding	NA	chr2	4680	4.41372	0.499117	0.000100747	0.000927289	-0.824728	5.17e-07	3.7e-06	0.374337	0.00130828	0.00421552	1.19907	4.31e-09	7.76e-08	BCS1L	4.26834	4.23637	4.3828	4.32769	4.72074	4.79747	4.80504	4.89701	3.3232	3.60494	3.48889	3.48759	4.6184	4.75948	4.45729	4.87991
ENSG00000135929	CYP27A1	protein_coding	NA	chr2	33545	3.86237	-0.414672	0.0117878	0.0340817	1.42476	6.88e-08	7.56e-07	0.252762	0.0954622	0.148724	-1.172	6.66e-07	3.91e-06	CYP27A1	3.6551	3.36262	3.24997	2.8491	2.72616	2.82011	3.10138	2.9311	4.84056	4.77036	4.76809	4.55472	3.61398	3.54886	3.56938	3.52487
ENSG00000163516	ANKZF1	protein_coding	NA	chr2	6913	4.30384	-0.891991	2.88e-07	2.02e-05	0.136437	0.185209	0.235922	-0.983317	8.79e-08	3.18e-06	-1.11975	1.7e-08	2.18e-07	ANKZF1	4.65471	4.72023	4.63029	4.58837	3.67956	3.79702	3.74173	3.80915	4.72276	4.70217	4.88063	4.83915	3.86855	3.78651	3.58331	3.36883
ENSG00000054356	PTPRN	protein_coding	ncRNA_host	chr2	20026	1.08197	-1.20014	0.076223	0.1444	1.18321	0.0609377	0.0880513	-0.334032	0.584132	0.659465	-1.51724	0.020961	0.0312668	PTPRN	0.220856	0.14446	0.145648	1.95929	-0.724075	-1.0988	-1.19907	0.74836	1.83533	0.506083	2.67922	2.45825	0.829724	-0.246358	0.688314	0.787935
ENSG00000188760	TMEM198	protein_coding	NA	chr2	6933	2.16954	-0.566006	0.0503901	0.104882	1.50642	3.69e-05	0.000129289	-0.0176893	0.946543	0.960234	-1.52411	3.22e-05	9.84e-05	TMEM198	1.73965	1.94576	1.69721	1.33856	1.02179	0.906986	1.24364	1.31324	3.74755	3.31609	2.77151	2.73615	1.51765	1.90307	1.99659	1.11551
ENSG00000116106	EPHA4	protein_coding	NA	chr2	156176	4.00029	-0.837941	0.0011042	0.00546315	0.615841	0.00845798	0.0151715	-0.427662	0.0533143	0.0915037	-1.0435	0.000149763	0.000372637	EPHA4	4.31089	4.20206	4.06653	3.52052	2.96952	3.17138	3.47682	3.15285	4.82774	4.99471	4.13527	4.66066	3.56694	3.59067	3.76961	3.55221
ENSG00000163082	SGPP2	protein_coding	ncRNA_host	chr2	136432	0.15299	0.411455	0.832876	0.886804	7.65458	8.57e-07	5.53e-06	2.79273	0.0631654	0.10539	-4.86185	5.23e-06	2.11e-05	SGPP2	-7.34626	-7.34626	-5.14839	-4.29648	-5.23529	-4.28377	-5.11054	-7.32325	2.53149	2.39584	-1.25042	-0.231109	-2.46583	-2.9464	-2.85118	-3.49473
ENSG00000116120	FARSB	protein_coding	NA	chr2	85802	5.84	0.52056	0.000564015	0.0032916	-1.54295	3.64e-09	8.18e-08	0.445141	0.00199526	0.00597034	1.98809	1.32e-10	8.65e-09	FARSB	5.6315	5.59666	5.9043	5.94308	6.23532	6.36522	6.31225	6.29341	4.11856	4.40299	3.94911	4.44263	6.16013	6.13019	6.1793	6.42361
ENSG00000123983	ACSL3	protein_coding	NA	chr2	83706	6.68782	0.172121	0.0539278	0.11074	1.55001	1.83e-11	2.49e-09	0.39191	0.000273642	0.00117675	-1.1581	8.6e-10	2.55e-08	ACSL3	6.06861	5.97089	5.97759	6.05267	6.27152	6.08984	6.18606	6.20044	7.61526	7.68403	7.41098	7.56695	6.39806	6.2109	6.53502	6.44137
ENSG00000135919	SERPINE2	protein_coding	NA	chr2	64208	12.3105	-0.866162	0.00835386	0.0260296	2.88099	1.74e-07	1.56e-06	1.47193	0.000168814	0.000804046	-1.40906	0.000220081	0.000522556	SERPINE2	11.0592	11.0872	10.163	10.5081	10.1488	10.0281	9.51571	9.77106	13.5164	13.3545	13.98	13.4339	12.067	11.6532	12.6632	12.1171
ENSG00000115009	CCL20	protein_coding	NA	chr2	3723	4.10251	-0.254549	0.867534	0.912421	8.70684	6.46e-09	1.24e-07	7.60534	3.96e-08	1.83e-06	-1.10149	0.0198779	0.0297921	CCL20	-2.96665	-2.61398	-3.83124	-3.01307	-6.73078	-4.4029	-2.77264	-6.73078	6.13669	6.42599	3.97201	5.12142	4.46165	4.12973	4.3949	4.50492
ENSG00000153823	PID1	protein_coding	ncRNA_host	chr2	420760	6.68898	-1.1733	2.65e-05	0.000366869	3.90855	1.7e-11	2.4e-09	2.8258	7.29e-10	1.48e-07	-1.08275	3.38e-05	0.000102672	PID1	4.38483	4.16126	4.0829	3.84845	2.95272	2.82582	3.08605	2.94183	8.225	8.11476	7.65818	8.12204	7.03289	6.3503	7.20597	7.05851
ENSG00000187957	DNER	protein_coding	NA	chr2	356930	4.11281	-0.713077	0.235654	0.349777	4.18785	1.85e-06	1.03e-05	2.72512	0.000121177	0.000615011	-1.46273	0.0065674	0.0109624	DNER	-0.0618177	0.903524	1.3456	2.18632	-1.48055	-0.821336	0.986629	1.54071	5.67617	5.63786	4.84053	5.82596	3.79541	3.6299	3.86736	4.70133
ENSG00000135899	SP110	protein_coding	NA	chr2	58437	5.05844	0.464591	0.06978	0.134827	2.66754	3.41e-08	4.47e-07	0.663685	0.0142263	0.0304726	-2.00386	7e-07	4.07e-06	SP110	3.74644	3.66615	3.34398	3.64113	4.17273	4.17048	3.73635	4.1625	5.87474	5.84833	6.61131	6.48415	4.47131	3.88038	4.6213	3.82323
ENSG00000067066	SP100	protein_coding	overlapping_locus	chr2	128149	6.62389	-0.407537	0.0162495	0.0435486	1.63723	3.1e-08	4.15e-07	-0.0144767	0.92427	0.942342	-1.65171	2.69e-08	3.06e-07	SP100	6.10141	6.166	5.80353	6.08113	5.63889	5.60151	5.51123	5.77366	7.37996	7.45567	7.86685	7.88149	6.0655	5.78943	6.29538	5.8241
ENSG00000135931	ARMC9	protein_coding	overlapping_locus	chr2	176292	5.34436	-0.609592	0.00476867	0.0168704	1.37084	2.75e-06	1.43e-05	-0.450357	0.0268484	0.0515106	-1.8212	1.04e-07	8.73e-07	ARMC9	5.05088	5.03647	4.71079	5.11961	4.3141	4.39379	4.15716	4.61055	6.18516	6.04318	6.62524	6.39133	4.48413	4.09751	4.84864	4.47772
ENSG00000115053	NCL	protein_coding	ncRNA_host	chr2	30111	9.29326	0.464057	0.000119926	0.00105063	-0.516271	4.14e-05	0.000142232	0.519616	3.86e-05	0.000252128	1.03589	1.13e-08	1.61e-07	NCL	9.0551	8.98115	9.16862	9.25189	9.57999	9.67269	9.44012	9.63107	8.41527	8.64433	8.65128	8.68026	9.6307	9.59089	9.58117	9.74576
ENSG00000066248	NGEF	protein_coding	NA	chr2	134587	4.27365	-0.170608	0.132425	0.222798	-2.5776	1.82e-12	5.4e-10	-1.49392	1.42e-09	2.33e-07	1.08368	1.72e-07	1.32e-06	NGEF	5.13789	5.14225	4.79166	4.8899	4.81595	4.97081	4.82315	4.67296	2.3853	2.35658	2.52563	2.38332	3.37424	3.6402	3.62178	3.32566
ENSG00000123485	HJURP	protein_coding	NA	chr2	21151	5.6655	1.3957	3.07e-05	0.000407047	-2.50509	1.16e-07	1.14e-06	1.76018	2.71e-06	3.57e-05	4.26527	2.31e-10	1.21e-08	HJURP	4.66996	4.50037	5.07395	4.94971	6.38689	6.41299	6.1035	5.83562	1.74967	2.11301	1.9702	2.94955	6.77689	6.70852	6.45815	6.27604
ENSG00000144476	ACKR3	protein_coding	NA	chr2	14572	6.52886	-1.85674	0.000185428	0.00144311	2.01162	7.44e-05	0.000234166	-0.325177	0.375957	0.46221	-2.3368	1.92e-05	6.34e-05	ACKR3	6.41203	6.11734	5.42234	5.26687	4.0553	3.94721	4.2598	3.85237	8.32462	8.17798	7.61809	7.19241	5.94631	5.29087	6.02982	4.53236
ENSG00000115648	MLPH	protein_coding	ncRNA_host	chr2	69891	3.38344	0.310823	0.151813	0.248051	-3.29005	1.75e-09	4.81e-08	-0.15038	0.478014	0.562262	3.13967	3.13e-09	6.25e-08	MLPH	3.40967	3.34943	3.67502	4.04875	3.83527	4.01463	3.84686	4.11436	-0.57822	0.317621	0.27155	0.883654	3.32185	3.71969	3.26017	3.61348
ENSG00000132329	RAMP1	protein_coding	ncRNA_host	chr2	53222	2.44625	0.0342692	0.933687	0.956333	3.06066	1.96e-06	1.08e-05	0.832442	0.0531397	0.0912651	-2.22822	3.37e-05	0.000102428	RAMP1	0.80165	1.22591	0.408703	0.810027	0.277771	0.768225	0.268842	1.69002	4.32671	3.70071	4.14023	3.17337	1.76784	0.794681	2.19621	1.57528
ENSG00000233608	TWIST2	protein_coding	NA	chr2	62512	4.47051	-1.13991	0.000342544	0.00225736	1.0101	0.000769829	0.00180853	-0.198188	0.414366	0.50005	-1.20828	0.000166436	0.000408194	TWIST2	4.42479	4.31503	4.50196	4.04386	3.04695	3.25987	2.95883	3.46485	5.77484	5.64469	4.86936	4.85279	4.39948	3.75589	4.37561	3.87966
ENSG00000162804	SNED1	protein_coding	NA	chr2	96731	7.72115	-0.332531	0.101816	0.180847	-0.487291	0.0227046	0.0367422	-1.84138	2.01e-07	5.65e-06	-1.35409	6.2e-06	2.44e-05	SNED1	8.29849	8.33229	8.39286	7.83046	7.79427	7.63121	8.11961	8.00055	8.03494	7.93048	7.58374	7.28401	6.63592	6.54638	6.15681	6.12691
ENSG00000115687	PASK	protein_coding	NA	chr2	44166	2.90243	1.01453	0.000104645	0.000952206	-0.879046	0.000614659	0.00148352	0.688893	0.00285897	0.00805062	1.56794	1.47e-06	7.37e-06	PASK	2.52355	2.48742	2.71946	2.26913	3.77561	3.75671	3.33832	3.09261	1.32682	1.9134	1.78658	1.3544	3.35171	3.40771	2.97991	2.99025
ENSG00000168393	DTYMK	protein_coding	NA	chr2	11250	5.53255	1.10433	2.38e-05	0.000341405	-1.82366	1.42e-07	1.34e-06	1.09884	2.5e-05	0.000181255	2.9225	4.36e-10	1.74e-08	DTYMK	4.73993	4.71153	5.31756	5.24984	6.03336	6.34714	6.10422	6.10654	3.08281	3.28857	2.76814	3.62964	6.13434	6.24493	6.13937	6.05875
ENSG00000150995	ITPR1	protein_coding	ncRNA_host	chr3	354493	3.74406	-0.357616	0.0985974	0.1762	0.732751	0.0025058	0.00513535	-0.439771	0.0477462	0.0833751	-1.17252	4.41e-05	0.000129447	ITPR1	3.41868	3.77807	3.612	3.39805	3.26713	3.08225	3.37281	3.08107	4.41369	4.1368	4.45465	4.16269	3.54683	3.32403	2.96468	2.35361
ENSG00000070950	RAD18	protein_coding	NA	chr3	188372	4.14572	0.681703	6.12e-05	0.000653571	-1.01959	1.14e-06	6.93e-06	0.807209	1.03e-05	9.37e-05	1.8268	6.34e-10	2.1e-08	RAD18	3.72255	3.75263	3.96462	3.85877	4.60009	4.4942	4.60313	4.33115	2.96375	3.00509	2.46345	2.8683	4.68763	4.7624	4.52368	4.63952
ENSG00000134072	CAMK1	protein_coding	NA	chr3	12651	4.30815	0.109403	0.511202	0.621727	-1.46632	4.68e-07	3.42e-06	-0.161811	0.33683	0.42335	1.30451	1.82e-06	8.74e-06	CAMK1	4.64498	4.55698	4.63714	4.40043	4.65949	4.80368	4.8309	4.33907	3.39876	3.34808	2.78016	2.73847	4.50348	4.59996	4.27834	4.18146
ENSG00000214021	TTLL3	protein_coding	overlapping_locus	chr3	47053	4.19544	-0.783304	0.00427478	0.0155734	0.280365	0.237142	0.293472	-1.10297	0.000317253	0.00132803	-1.38334	3.7e-05	0.000110765	TTLL3	4.60683	4.56467	4.6956	3.79191	3.90016	3.47106	3.76935	3.49057	5.02046	4.91824	4.62305	4.23576	3.31756	3.74996	3.16643	3.0374
ENSG00000144554	FANCD2	protein_coding	ncRNA_host	chr3	75517	4.33589	1.33272	2.83e-06	8.54e-05	-1.69773	4.36e-07	3.22e-06	1.40948	1.5e-06	2.34e-05	3.10722	1.95e-10	1.09e-08	FANCD2	3.49157	3.26186	3.93717	3.70035	4.99959	5.03396	5.00106	4.80768	1.73032	1.87928	1.45862	2.46012	5.09268	5.10209	4.99006	4.98436
ENSG00000144560	VGLL4	protein_coding	NA	chr3	215281	6.42427	-0.392421	0.00147102	0.00681808	1.45047	6.42e-10	2.32e-08	0.0568955	0.577418	0.65293	-1.39357	1.06e-09	2.91e-08	VGLL4	5.98376	5.92759	5.80001	5.96262	5.42042	5.42366	5.6603	5.60046	7.57486	7.31742	7.41802	7.14372	6.08165	5.789	6.07132	5.95574
ENSG00000132170	PPARG	protein_coding	overlapping_locus	chr3	146989	2.96822	0.699215	0.00366722	0.0138088	2.39377	8.08e-09	1.47e-07	1.01051	0.000165224	0.000790401	-1.38326	3.78e-06	1.6e-05	PPARG	1.98386	1.84174	1.41222	1.30763	2.11721	2.28644	2.68306	2.21788	4.19595	4.33763	3.75905	3.87069	2.40204	2.73485	2.81252	2.66898
ENSG00000170860	LSM3	protein_coding	NA	chr3	22762	4.90659	0.572634	0.00043221	0.00270537	-0.560045	0.000607056	0.00146635	0.581436	0.000376585	0.00152216	1.14148	3.11e-07	2.11e-06	LSM3	4.47339	4.47763	4.83216	4.89055	5.1336	5.33459	5.22732	5.32003	4.14983	4.00285	3.88731	4.40188	5.32142	5.09268	5.29059	5.33979
ENSG00000131389	SLC6A6	protein_coding	NA	chr3	86774	6.16697	-1.00677	0.000816059	0.00432328	1.36955	4.76e-05	0.000160596	-0.862734	0.00266287	0.0075875	-2.23228	2.89e-07	1.98e-06	SLC6A6	6.14795	6.26643	5.6022	5.57917	5.09527	4.8508	5.02121	4.73128	7.6363	7.35971	7.24451	6.88197	5.33675	4.97009	5.39405	4.39824
ENSG00000144596	GRIP2	protein_coding	ncRNA_host	chr3	66965	3.94794	0.462165	0.517128	0.627027	6.19443	3.41e-08	4.47e-07	2.3603	0.00146346	0.00462849	-3.83412	9.23e-07	5.07e-06	GRIP2	0.0378588	-0.191398	-1.55033	-1.4564	0.231415	0.110208	-0.780726	-0.695888	5.06057	5.1081	5.88223	5.4164	1.86831	1.00742	2.37785	-0.755755
ENSG00000154783	FGD5	protein_coding	NA	chr3	123713	5.41218	-0.507218	0.0048416	0.017078	2.46605	1.62e-10	9.2e-09	0.141496	0.363733	0.450972	-2.32455	3.3e-10	1.47e-08	FGD5	4.4504	4.30208	4.17716	4.12156	3.78956	3.51394	3.83557	3.86775	7.00865	6.6875	6.66629	6.52263	4.43327	4.23296	4.7651	4.07195
ENSG00000131370	SH3BP5	protein_coding	NA	chr3	86516	5.978	-0.211441	0.222932	0.334704	1.4086	7.04e-07	4.73e-06	-0.301019	0.0912953	0.143331	-1.70962	7.4e-08	6.74e-07	SH3BP5	5.75921	5.67818	5.34372	5.34252	5.2811	5.32801	5.48769	5.22752	7.24392	7.10992	6.83142	6.51569	5.34893	5.14481	5.48755	4.93792
ENSG00000182568	SATB1	protein_coding	overlapping_locus	chr3	100202	4.25195	-1.21848	3.73e-06	0.00010048	2.18657	1.56e-09	4.41e-08	-0.108149	0.514399	0.595756	-2.29472	8.47e-10	2.53e-08	SATB1	3.65703	3.6289	3.31251	3.14964	2.0641	1.8223	2.4371	2.49153	5.66084	5.59212	5.45277	5.82534	3.32934	3.37823	3.5352	3.09552
ENSG00000129810	SGO1	protein_coding	NA	chr3	25700	3.28607	1.41251	0.000515779	0.00307442	-2.13422	4.6e-05	0.000155636	1.75998	6.99e-05	0.000397798	3.8942	4.48e-08	4.55e-07	SGO1	2.07631	2.06099	2.87391	2.46145	3.99117	3.8835	3.88426	3.44603	-0.593587	-0.00878727	-0.964537	1.23753	4.20655	4.25469	4.2506	3.92048
ENSG00000077092	RARB	protein_coding	overlapping_locus	chr3	423601	2.43182	-0.311908	0.47996	0.594461	3.8742	1.2e-07	1.17e-06	1.12229	0.0134458	0.029118	-2.75191	2.56e-06	1.16e-05	RARB	-0.450709	0.70947	-0.0954819	-0.0711535	-0.406575	-1.45315	0.079266	0.207555	3.62093	3.81772	3.6537	4.49272	0.490814	0.598526	1.40085	1.81434
ENSG00000144642	RBMS3	protein_coding	overlapping_locus	chr3	1435601	4.40075	-0.399487	0.0874985	0.160675	0.716016	0.00503492	0.00955893	-0.337823	0.142201	0.207917	-1.05384	0.000261054	0.00060899	RBMS3	4.67493	4.4697	4.09017	3.97011	4.14597	3.65905	4.13855	3.6886	5.24244	5.40601	4.73791	4.65832	3.90166	3.68165	4.24117	4.07582
ENSG00000152642	GPD1L	protein_coding	NA	chr3	63025	3.5769	0.0302175	0.84063	0.893053	-1.79845	1.38e-08	2.22e-07	-0.717048	0.000268386	0.00115908	1.0814	6.57e-06	2.55e-05	GPD1L	3.94616	4.01428	4.22797	3.83921	3.97944	3.91628	4.17908	4.10546	2.43758	2.56846	1.8465	1.99697	3.38978	3.28032	3.21221	3.36295
ENSG00000153551	CMTM7	protein_coding	NA	chr3	91397	3.08883	0.246934	0.0544129	0.111456	-1.27816	5.02e-08	5.94e-07	-0.0401087	0.739588	0.794365	1.23805	7.27e-08	6.66e-07	CMTM7	3.12691	3.2604	3.23819	3.29374	3.53498	3.58173	3.29991	3.46661	1.67483	2.24063	1.97793	1.82918	3.13431	3.10181	3.14514	3.36084
ENSG00000144681	STAC	protein_coding	NA	chr3	167664	2.84603	-0.29533	0.153522	0.250025	-2.8537	3.39e-09	7.76e-08	-1.06185	0.000103308	0.000540095	1.79185	1.2e-06	6.24e-06	STAC	3.31782	3.26304	3.41415	3.53676	3.068	3.19285	2.61854	3.38588	0.0327037	0.143036	0.621212	1.09253	2.448	2.28387	1.99057	2.51775
ENSG00000168016	TRANK1	protein_coding	NA	chr3	118238	6.32406	-0.86558	0.00662632	0.0218023	3.08549	3.59e-08	4.68e-07	0.224643	0.413492	0.499297	-2.86085	7.97e-08	7.13e-07	TRANK1	5.09754	5.10095	4.57709	4.17574	4.07269	3.66402	4.13933	3.82395	8.26021	7.95948	7.83864	7.29566	5.46317	4.85101	5.11995	4.48288
ENSG00000076242	MLH1	protein_coding	NA	chr3	57587	5.69502	0.574065	1.24e-05	0.000212683	-0.364952	0.00103488	0.0023453	0.675305	1.98e-06	2.87e-05	1.04026	1.01e-08	1.47e-07	MLH1	5.39962	5.27967	5.50626	5.4189	5.95228	5.99093	6.07216	5.89008	5.08068	5.09108	4.8322	5.21247	6.10652	6.16615	6.04564	6.03757
ENSG00000136059	VILL	protein_coding	NA	chr3	19130	3.33801	-0.748512	2.25e-05	0.000329827	0.912335	1.88e-06	1.04e-05	-0.295204	0.0271827	0.0520604	-1.20754	6.59e-08	6.18e-07	VILL	3.34972	3.21406	3.12015	3.15036	2.55736	2.47645	2.52646	2.23757	4.01072	4.08117	4.3664	3.9167	2.88209	3.06165	2.79011	2.92288
ENSG00000172936	MYD88	protein_coding	NA	chr3	4545	6.04265	0.102924	0.576497	0.678501	1.96801	4.24e-08	5.25e-07	0.486527	0.017357	0.035977	-1.48148	1.03e-06	5.49e-06	MYD88	5.2376	5.28529	4.75705	5.0678	5.23222	5.24053	5.08941	5.22531	6.75489	6.66742	7.38676	7.20346	5.61481	5.35405	5.82177	5.40882
ENSG00000093217	XYLB	protein_coding	NA	chr3	74589	2.41407	0.451346	0.0207635	0.0528697	-1.52217	9.66e-07	6.06e-06	0.0647732	0.716384	0.773947	1.58695	5.36e-07	3.29e-06	XYLB	2.32833	2.32876	2.81192	2.30749	2.88749	3.0519	2.86118	2.92842	0.699649	1.32864	0.597576	1.08115	2.58872	2.73483	2.45949	2.38327
ENSG00000114742	WDR48	protein_coding	NA	chr3	44674	5.65565	-0.359165	0.000827156	0.00437394	1.12102	2.12e-09	5.62e-08	-0.111191	0.211783	0.288856	-1.23221	6.03e-10	2.02e-08	WDR48	5.38648	5.43068	5.19694	5.4442	5.04122	4.8033	5.06454	5.07617	6.368	6.38384	6.60277	6.5428	5.23496	5.27703	5.27318	5.21651
ENSG00000168026	TTC21A	protein_coding	ncRNA_host	chr3	31200	1.89345	-0.174492	0.30673	0.427796	0.929118	4.57e-05	0.00015502	-0.1435	0.39666	0.482959	-1.07262	9.98e-06	3.61e-05	TTC21A	1.68918	1.73024	1.73762	1.32208	1.84264	1.21812	1.25803	1.38956	2.61029	2.4313	2.70651	2.47433	1.39838	1.59935	1.48788	1.4464
ENSG00000144655	CSRNP1	protein_coding	NA	chr3	12708	4.53681	-0.400314	0.157528	0.254752	1.57551	4.09e-05	0.000140719	0.388775	0.163559	0.233376	-1.18673	0.000461333	0.00100963	CSRNP1	4.13102	4.08707	3.17291	3.88482	3.54277	3.52647	3.67054	2.92568	5.45248	5.25199	5.80011	5.04181	4.55945	4.10563	4.42857	3.71246
ENSG00000114784	EIF1B	protein_coding	NA	chr3	2741	6.29357	-0.58004	0.000305488	0.00207576	2.74344	2.49e-12	5.85e-10	0.563292	0.00036864	0.00149311	-2.18014	4.38e-11	4.65e-09	EIF1B	5.12175	5.01963	4.9203	4.90394	4.35543	4.52101	4.27883	4.49408	7.88747	7.81586	7.69447	7.52233	5.64726	5.24502	5.80434	5.43293
ENSG00000261786	RP4-555D20.2	lincRNA	NA	chr3	5067	4.31257	0.160899	0.607829	0.705823	-2.2015	1.57e-05	6.23e-05	0.165763	0.59706	0.671343	2.36726	7.23e-06	2.77e-05	RP4-555D20.2	4.30148	4.53814	4.27055	4.125	5.05871	4.74561	3.8505	3.91969	2.07388	1.85248	2.60889	1.91968	4.5373	5.13719	3.8958	4.06339
ENSG00000163808	KIF15	protein_coding	overlapping_locus	chr3	111660	4.41974	1.48026	3.49e-05	0.000445465	-2.31183	1.09e-06	6.71e-06	1.61307	1.5e-05	0.00012443	3.9249	1.81e-09	4.21e-08	KIF15	3.34886	3.19725	4.0506	3.57302	5.0634	5.16076	5.16307	4.88958	1.05679	0.966454	0.63828	2.0203	5.38835	5.38289	5.05935	4.9616
ENSG00000163814	CDCP1	protein_coding	NA	chr3	64145	5.37936	-0.0131381	0.9648	0.978011	-0.620957	0.0556328	0.0813466	1.40152	0.000312667	0.00131158	2.02247	1.07e-05	3.84e-05	CDCP1	4.41984	4.51144	4.57123	5.67822	4.68014	4.62929	5.07648	5.14605	3.61619	3.99477	4.65284	4.6179	6.43483	6.36015	6.17258	6.26551
ENSG00000249992	TMEM158	protein_coding	NA	chr3	1813	3.60098	0.409793	0.150262	0.245918	-0.262596	0.356025	0.418076	1.51922	6.21e-05	0.000364075	1.78182	1.4e-05	4.85e-05	TMEM158	2.47079	2.54226	2.7096	3.77886	3.14412	3.30344	3.49351	3.66095	3.12048	2.58815	2.48723	2.69204	4.48374	4.54044	4.75511	4.28696
ENSG00000178038	ALS2CL	protein_coding	NA	chr3	24708	2.93521	-1.51533	2.52e-06	7.91e-05	-0.85585	0.000683487	0.00162704	-2.06012	8.14e-08	3.04e-06	-1.20427	4.19e-05	0.000123724	ALS2CL	3.82163	3.84159	3.30796	3.43186	2.13902	1.7763	2.46881	1.82097	2.60923	2.80008	3.04232	2.48088	1.09141	1.68639	1.63417	1.71383
ENSG00000164045	CDC25A	protein_coding	NA	chr3	31257	3.41065	1.14278	5.74e-06	0.000133387	-1.56721	4.25e-07	3.16e-06	1.43625	3.94e-07	9.1e-06	3.00346	8.54e-11	7.26e-09	CDC25A	2.85829	2.63784	2.60707	2.86002	3.86961	3.99894	3.89089	3.80776	0.521209	1.15714	1.07641	1.63925	3.997	4.10555	4.20754	4.40373
ENSG00000164050	PLXNB1	protein_coding	NA	chr3	26198	5.43207	-0.248243	0.278333	0.397671	2.2901	8.47e-08	8.9e-07	0.459255	0.0547284	0.0934716	-1.83084	9.4e-07	5.13e-06	PLXNB1	4.70538	4.66674	4.08117	3.97909	4.35084	4.20389	3.89873	4.10807	6.82365	6.6767	6.97515	6.09621	4.88984	4.84036	5.09768	4.51467
ENSG00000232112	TMA7	protein_coding	NA	chr3	3952	3.06821	0.503176	0.000293493	0.0020264	-0.719478	1.13e-05	4.68e-05	0.368967	0.00359229	0.00974493	1.08844	7.58e-08	6.88e-07	TMA7	2.85408	2.83174	2.92015	3.14337	3.31838	3.53919	3.53427	3.39426	2.08739	2.3777	2.15872	2.23845	3.20124	3.29599	3.29305	3.44515
ENSG00000164053	ATRIP	protein_coding	overlapping_locus	chr3	19007	3.67157	0.841148	1.86e-06	6.57e-05	-0.6062	9.18e-05	0.000281254	0.730022	9.39e-06	8.8e-05	1.33622	7.72e-09	1.2e-07	ATRIP	3.27811	3.13748	3.44668	3.33608	4.15015	4.31028	4.03566	4.07292	2.59087	2.55983	2.66539	2.93413	3.97416	4.18897	3.88874	4.06996
ENSG00000114268	PFKFB4	protein_coding	overlapping_locus	chr3	44332	3.91242	0.0555188	0.851101	0.900085	1.52833	0.000122439	0.000360436	0.228957	0.442642	0.528429	-1.29938	0.00047345	0.00103257	PFKFB4	2.72988	2.9972	3.0309	3.88407	2.94604	3.62354	3.06949	3.43501	5.05018	4.57777	4.90363	4.48924	3.65375	3.51998	3.81309	2.66301
ENSG00000145040	UCN2	protein_coding	overlapping_locus	chr3	2047	2.50087	-0.161251	0.726209	0.802799	3.22442	3.23e-06	1.63e-05	1.56351	0.00254879	0.00730236	-1.66091	0.000866278	0.00176538	UCN2	0.693562	0.627375	0.47935	0.871065	0.99481	0.460041	0.421934	-0.0395253	4.53114	3.87677	3.82843	2.90358	2.59658	2.61586	2.30393	0.744985
ENSG00000114270	COL7A1	protein_coding	ncRNA_host	chr3	31195	8.33653	-0.669933	0.0151407	0.0412501	2.06945	9.73e-07	6.1e-06	0.996247	0.00108479	0.00361485	-1.0732	0.000589453	0.00125121	COL7A1	7.16615	7.29971	7.57795	7.34509	6.72027	6.90493	6.57923	6.44969	9.81481	9.45771	9.25305	8.97964	8.70258	8.51568	8.38689	7.4714
ENSG00000225697	SLC26A6	protein_coding	overlapping_locus	chr3	9771	4.61205	0.00548609	0.975115	0.984887	1.44264	7.46e-07	4.94e-06	0.184884	0.301296	0.385351	-1.25776	3.37e-06	1.46e-05	SLC26A6	4.10574	4.14729	4.02488	3.87562	4.22081	4.16297	3.84362	3.91279	5.73602	5.55137	5.60418	4.93092	4.27561	4.37776	4.36963	3.82815
ENSG00000178035	IMPDH2	protein_coding	NA	chr3	5084	7.48932	0.132396	0.250921	0.366853	-1.37797	5.58e-09	1.12e-07	-0.0896529	0.431302	0.516899	1.28832	1.29e-08	1.77e-07	IMPDH2	7.61661	7.57476	7.84231	7.75555	7.69966	7.83985	7.86682	7.9472	6.31587	6.55229	6.05376	6.41219	7.50605	7.61231	7.56775	7.79168
ENSG00000173421	CCDC36	protein_coding	NA	chr3	59677	1.60053	0.387282	0.0561877	0.114192	-0.677025	0.00378947	0.0074345	0.493174	0.0188206	0.0384721	1.1702	2.71e-05	8.49e-05	CCDC36	1.21421	1.44569	1.6772	1.29677	1.71234	1.88629	1.8684	1.75122	1.03168	0.752292	0.734591	0.445682	2.20957	2.10838	1.70259	1.50917
ENSG00000173531	MST1	protein_coding	overlapping_locus	chr3	5555	1.71793	-1.29038	4.61e-05	0.000535952	0.857912	0.00110756	0.00248791	-1.05328	0.000287448	0.00122594	-1.91119	4.43e-07	2.82e-06	MST1	1.76684	1.5278	1.82847	1.95079	-0.107574	0.012958	0.710496	1.01552	2.69662	2.61033	2.48191	2.7276	0.48654	0.779645	0.706829	0.883418
ENSG00000173540	GMPPB	protein_coding	overlapping_locus	chr3	7108	5.78329	0.934828	1.09e-06	4.62e-05	-0.192242	0.121253	0.162117	1.07141	2.11e-07	5.81e-06	1.26365	2.81e-08	3.18e-07	GMPPB	5.14408	5.12919	5.19681	5.4036	6.27514	6.31778	5.97356	6.02454	4.83026	4.84458	5.09945	5.29177	6.18428	6.3426	6.3246	6.32271
ENSG00000185614	FAM212A	protein_coding	NA	chr3	1777	1.70661	0.829037	0.000996932	0.00504481	-2.13476	2.06e-07	1.79e-06	-0.42882	0.0557815	0.0949862	1.70594	3.2e-06	1.39e-05	FAM212A	1.65739	1.43561	1.96321	1.90613	2.84306	2.7173	2.1489	2.58141	-0.699136	-0.84133	-0.263507	0.0577302	1.19381	1.37563	1.35957	1.38642
ENSG00000182179	UBA7	protein_coding	ncRNA_host	chr3	8740	6.03857	-0.0744545	0.683043	0.770229	1.83977	8.08e-08	8.58e-07	0.136163	0.458227	0.543411	-1.7036	1.87e-07	1.41e-06	UBA7	5.32197	5.43789	4.84998	4.98942	5.15412	5.01639	5.2269	4.96462	6.64191	6.75659	7.24737	7.26542	5.33959	5.3388	5.53891	4.92937
ENSG00000183763	TRAIP	protein_coding	NA	chr3	27976	3.1406	1.11675	1.78e-05	0.000276299	-2.47834	7.95e-09	1.45e-07	1.03374	4.05e-05	0.000261605	3.51208	6.99e-11	6.55e-09	TRAIP	2.56282	2.57265	2.9096	2.70434	3.85301	3.90224	3.91821	3.51947	-0.340114	0.379037	-0.221428	0.639982	3.78885	3.99103	3.56684	3.48973
ENSG00000214706	IFRD2	protein_coding	overlapping_locus	chr3	5187	6.00633	0.396388	0.000328865	0.00218994	-0.693162	9.75e-07	6.11e-06	0.349764	0.000967458	0.00329529	1.04293	5.8e-09	9.55e-08	IFRD2	5.88296	5.97764	5.82182	5.97833	6.33019	6.46441	6.22017	6.22286	5.31427	5.37159	5.09293	5.0958	6.12048	6.30225	6.34827	6.26881
ENSG00000164087	POC1A	protein_coding	NA	chr3	79438	4.7346	1.21591	2.58e-08	4.35e-06	-1.73102	6.1e-10	2.27e-08	1.26449	1.56e-08	1.01e-06	2.99551	3.92e-13	8.45e-10	POC1A	4.11511	4.03038	4.20882	4.20034	5.34216	5.52643	5.38504	5.13673	2.20516	2.45637	2.28224	2.6117	5.42928	5.60681	5.30397	5.23241
ENSG00000114841	DNAH1	protein_coding	overlapping_locus	chr3	84173	3.54436	-0.856275	0.000713504	0.00389488	0.363052	0.0843168	0.117665	-0.98576	0.000212354	0.000964316	-1.34881	8.79e-06	3.26e-05	DNAH1	3.83654	4.06299	3.6639	3.30406	3.01128	2.60379	2.99062	2.93323	4.31923	4.33497	4.09348	3.56848	2.79504	2.90272	2.89528	2.42314
ENSG00000010318	PHF7	protein_coding	NA	chr3	12985	2.0137	0.720509	0.00468864	0.0166561	-0.233835	0.313468	0.374482	0.771582	0.00288829	0.00811984	1.00542	0.00039115	0.000871513	PHF7	1.11384	1.4617	1.97194	1.59214	2.41825	2.42973	2.31165	2.03633	1.49955	1.7122	0.965587	1.19235	2.44189	2.54691	2.38471	2.0043
ENSG00000168268	NT5DC2	protein_coding	NA	chr3	10670	7.06086	0.431213	0.0131561	0.0370736	-2.54638	2.1e-10	1.07e-08	-0.28843	0.079233	0.127327	2.25796	9.04e-10	2.64e-08	NT5DC2	7.02162	7.05101	7.52062	7.55568	7.68692	7.72653	7.7753	7.80095	4.79545	4.60015	4.4977	5.12521	6.9564	7.17798	6.84993	7.12461
ENSG00000168273	SMIM4	protein_coding	ncRNA_host	chr3	45225	2.76107	0.305408	0.112423	0.195858	-1.03985	6.98e-05	0.000221646	-0.0364134	0.843739	0.880445	1.00344	9.73e-05	0.000255559	SMIM4	2.55551	2.58599	2.90844	3.24469	2.88158	3.19071	3.04089	3.44989	1.55502	2.04091	1.64035	1.92459	2.66535	2.71669	3.01542	2.85651
ENSG00000016391	CHDH	protein_coding	NA	chr3	34056	1.93569	1.41357	0.0131755	0.0371045	4.27228	5.59e-07	3.94e-06	1.43501	0.0118098	0.026156	-2.83726	1.62e-05	5.46e-05	CHDH	-1.60797	-0.44421	-0.127664	-1.65572	0.850195	0.708908	0.7697	0.489588	4.26218	4.0739	2.39216	2.81473	0.434595	0.578796	1.01624	0.733891
ENSG00000056736	IL17RB	protein_coding	NA	chr3	19221	1.74933	1.13064	0.11653	0.201434	6.46846	4.76e-09	9.93e-08	2.60493	0.000533406	0.00202249	-3.86353	1.77e-07	1.35e-06	IL17RB	-3.09137	-2.45494	-2.43223	-3.65033	-1.67859	-1.64861	-1.58439	-1.99641	4.37733	4.10925	2.53273	2.73549	-0.412149	-0.138744	0.0228822	-0.651769
ENSG00000163947	ARHGEF3	protein_coding	NA	chr3	351912	3.90616	-0.644533	0.0246683	0.0603554	0.571	0.0398503	0.0606119	-0.911322	0.00328986	0.00908061	-1.48232	5.57e-05	0.000158247	ARHGEF3	4.14577	4.21049	3.92305	3.77096	3.23406	3.03852	3.80896	3.12425	4.8087	4.98011	4.01015	4.44033	3.31918	2.8069	3.37194	2.75204
ENSG00000136068	FLNB	protein_coding	NA	chr3	163852	8.22338	-0.273412	0.0654982	0.128584	-1.59514	1.39e-08	2.23e-07	-0.449095	0.00540274	0.0136988	1.14605	7.86e-07	4.46e-06	FLNB	8.88589	8.87946	8.55299	8.33644	8.48388	8.42345	8.56743	8.12854	7.00658	7.26707	6.92752	7.12761	8.26127	8.18637	8.38978	8.08456
ENSG00000163637	PRICKLE2	protein_coding	overlapping_locus	chr3	353235	4.13023	0.329429	0.120178	0.206106	-1.33092	1.63e-05	6.47e-05	0.142352	0.487339	0.570601	1.47327	5.33e-06	2.14e-05	PRICKLE2	3.90249	3.97639	4.31243	4.56206	4.56423	4.40428	4.55761	4.6355	2.49841	2.44305	2.92718	3.39892	4.51824	4.3729	4.08385	4.39651
ENSG00000163638	ADAMTS9	protein_coding	NA	chr3	172347	2.63125	-0.557048	0.0307127	0.0713971	2.68923	5.77e-09	1.15e-07	0.741475	0.00444014	0.0116293	-1.94775	2.01e-07	1.49e-06	ADAMTS9	0.788507	0.994337	1.24142	1.76218	0.314604	0.701096	0.585745	1.09164	4.09274	3.8944	3.87048	3.87311	1.80762	1.69659	2.37104	1.98821
ENSG00000242960	FTH1P23	processed_pseudogene	overlapping_locus	chr3	550	0.869169	-1.21664	0.0145816	0.0401093	1.93218	0.000147453	0.000422356	0.800759	0.0555421	0.0946566	-1.13142	0.00705722	0.0116999	FTH1P23	0.101969	-0.181039	0.178387	0.0993038	-2.59166	-0.880165	-1.63031	-0.397658	2.49202	1.48462	1.44066	2.22101	0.665589	0.215312	1.38848	0.903996
ENSG00000121440	PDZRN3	protein_coding	ncRNA_host	chr3	242508	6.2987	-0.0572055	0.828753	0.883566	2.44333	3.42e-07	2.66e-06	0.851632	0.00558479	0.014077	-1.59169	2.96e-05	9.15e-05	PDZRN3	4.69221	4.55683	4.98322	5.6756	4.79932	4.70467	4.99536	5.38596	7.48381	7.23641	7.32296	7.84552	5.92716	5.42404	6.20938	5.99111
ENSG00000206538	VGLL3	protein_coding	NA	chr3	114732	6.47118	0.423897	0.176108	0.277866	-0.459385	0.148525	0.193994	0.559111	0.081136	0.129813	1.0185	0.00459282	0.00795099	VGLL3	6.49301	6.42732	6.39819	5.67348	6.78961	6.41213	7.06928	6.39867	5.77527	6.50364	4.99218	5.67842	6.48064	6.73026	6.96568	7.11571
ENSG00000184220	CMSS1	protein_coding	NA	chr3	363899	4.55059	0.308386	0.00448804	0.0161394	-1.63106	6.89e-11	5.36e-09	0.0167046	0.858203	0.890811	1.64777	5.86e-11	5.81e-09	CMSS1	4.56223	4.69945	4.7922	4.75465	4.94777	5.22257	4.83067	5.03555	2.93456	3.19248	3.05835	3.09156	4.82838	4.64249	4.71244	4.7025
ENSG00000168386	FILIP1L	protein_coding	ncRNA_host	chr3	284373	6.05351	0.234471	0.580162	0.682048	3.26525	3.55e-06	1.76e-05	1.57751	0.00201567	0.00601642	-1.68773	0.00108686	0.00215905	FILIP1L	3.94372	3.80831	4.30575	4.44382	3.58089	3.47234	4.90017	4.84108	7.33946	7.65789	6.4308	7.89846	5.26738	5.34945	5.61354	6.38981
ENSG00000154175	ABI3BP	protein_coding	overlapping_locus	chr3	244360	11.249	0.185453	0.603242	0.701715	1.58011	0.000583803	0.00141674	0.146227	0.681155	0.743456	-1.43389	0.00124829	0.00244741	ABI3BP	10.9192	10.9681	10.4547	9.59625	11.0559	10.8918	10.9159	10.0486	12.4259	12.5136	12.0644	11.4015	10.9299	11.0565	10.6832	10.0721
ENSG00000242759	LINC00882	lincRNA	overlapping_locus	chr3	403831	2.25041	-0.349797	0.349063	0.470002	-2.99134	5.12e-06	2.38e-05	-1.05228	0.0126588	0.0276734	1.93906	0.000390242	0.000869825	LINC00882	3.14021	3.02374	3.24687	2.27778	2.78625	2.47887	3.12033	1.66738	0.23077	0.592723	-1.4397	-0.289836	1.9335	2.32024	1.90813	1.35084
ENSG00000196776	CD47	protein_coding	NA	chr3	47728	7.25338	-0.0541151	0.54345	0.649518	1.44065	1.1e-10	7.33e-09	0.192998	0.0428912	0.0760825	-1.24765	7.25e-10	2.3e-08	CD47	6.74245	6.67516	6.754	6.60588	6.88966	6.61461	6.56908	6.43444	8.09923	8.13693	8.1543	8.14908	6.91776	6.87678	6.97214	6.78427
ENSG00000163507	KIAA1524	protein_coding	NA	chr3	39776	5.18051	1.33902	4.45e-06	0.000112223	-1.61402	1.07e-06	6.59e-06	1.85519	1.08e-07	3.69e-06	3.46921	9.23e-11	7.46e-09	KIAA1524	4.02757	4.13214	4.5758	4.23452	5.78473	5.66946	5.61763	5.29615	2.36617	2.61534	2.32628	3.11758	6.29066	6.31617	5.88747	5.95369
ENSG00000144827	ABHD10	protein_coding	NA	chr3	14354	4.50073	0.46242	0.00212106	0.00900775	-0.90157	4.69e-06	2.21e-05	0.275638	0.0426113	0.0756756	1.17721	1.88e-07	1.41e-06	ABHD10	4.35571	4.16903	4.6832	4.51769	4.97866	5.01142	4.87056	4.79191	3.37937	3.56774	3.38484	3.82495	4.76803	4.83283	4.60756	4.70625
ENSG00000091972	CD200	protein_coding	overlapping_locus	chr3	30466	0.380373	-5.07773	0.000676816	0.00374058	5.06523	4.05e-08	5.09e-07	0.128483	0.844385	0.880742	-4.93675	4.16e-08	4.29e-07	CD200	-2.70751	-2.09891	-3.40451	-3.96293	-7.15539	-7.15539	-6.12283	-7.15539	2.68054	2.41902	0.879908	2.06638	-2.96881	-2.70104	-2.41049	-2.72136
ENSG00000184307	ZDHHC23	protein_coding	NA	chr3	17501	1.06994	0.126942	0.523995	0.632858	2.12082	1.19e-08	1.99e-07	0.772437	0.00101511	0.00342356	-1.34838	1.68e-06	8.2e-06	ZDHHC23	-0.251311	0.323478	-0.182176	0.107976	0.0949085	0.103187	0.362267	0.00461476	2.10739	1.84574	2.13029	2.40899	0.854648	0.801305	0.757883	0.757069
ENSG00000181722	ZBTB20	protein_coding	overlapping_locus	chr3	832771	2.80308	-0.439169	0.272401	0.391059	1.27609	0.00455747	0.00876627	-0.111905	0.773522	0.823916	-1.38799	0.00257801	0.00471096	ZBTB20	2.29008	2.95677	2.57749	1.4887	2.17044	1.71042	2.11753	1.90402	4.48947	3.20137	3.6483	2.9569	2.63572	2.69848	1.94632	1.69641
ENSG00000172020	GAP43	protein_coding	overlapping_locus	chr3	98167	3.46244	0.150038	0.577022	0.678919	0.666193	0.0241433	0.0388606	-1.06235	0.00157735	0.00493096	-1.72855	1.81e-05	6.01e-05	GAP43	3.34957	3.38713	3.17758	3.42132	3.76601	3.83446	3.04323	3.13315	3.39489	3.38508	4.46807	4.27384	2.16818	2.25498	2.46073	2.14319
ENSG00000185565	LSAMP	protein_coding	overlapping_locus	chr3	1337027	2.41353	0.172644	0.710152	0.79028	3.2866	2.78e-06	1.44e-05	1.99705	0.000410604	0.00163709	-1.28955	0.00476024	0.0082096	LSAMP	0.681028	0.259611	-0.120691	-0.462074	0.693288	0.706244	-0.430715	-0.268277	3.81021	3.72238	3.29932	2.72681	2.70913	2.33749	2.15881	0.937037
ENSG00000183833	MAATS1	protein_coding	NA	chr3	64081	1.06025	-0.29719	0.282495	0.402132	2.84024	7.94e-09	1.45e-07	0.805483	0.00565872	0.0142334	-2.03476	2.42e-07	1.72e-06	MAATS1	-0.0135984	-0.404275	-0.463596	-0.803453	-0.615935	-0.744904	-0.359131	-1.25529	2.51321	2.65783	2.39722	2.14014	0.346145	0.800059	0.223604	0.165741
ENSG00000051341	POLQ	protein_coding	NA	chr3	115215	4.13013	1.46642	1.74e-05	0.000272718	-2.20057	7.62e-07	5.02e-06	1.55535	9.36e-06	8.79e-05	3.75592	1.03e-09	2.85e-08	POLQ	3.14062	3.28294	3.59083	3.27134	4.9472	4.77234	4.89943	4.51875	0.519314	0.99885	0.387309	1.87821	5.04658	4.96322	4.86888	4.6221
ENSG00000121552	CSTA	protein_coding	NA	chr3	16729	1.90241	-2.04013	4.35e-05	0.000515654	0.587423	0.0897981	0.124301	-1.44173	0.000831342	0.00291188	-2.02915	3.16e-05	9.68e-05	CSTA	2.64272	2.64478	1.64321	1.79123	0.523514	0.69908	-0.121069	-0.581612	2.98678	2.96913	3.08933	2.14184	0.732188	0.697332	1.27868	0.394703
ENSG00000138496	PARP9	protein_coding	NA	chr3	36654	6.60323	0.290244	0.171613	0.272603	2.66612	5.35e-09	1.08e-07	0.737008	0.00274004	0.0077668	-1.92911	2.18e-07	1.59e-06	PARP9	5.29858	5.29236	4.93547	5.0239	5.53459	5.33555	5.4405	5.4204	7.60194	7.66928	7.79141	8.11639	6.04973	5.38815	6.34836	5.43933
ENSG00000163840	DTX3L	protein_coding	NA	chr3	10966	6.61027	0.161737	0.353459	0.474324	2.60779	5.77e-10	2.21e-08	0.753056	0.000539994	0.00204236	-1.85474	3.25e-08	3.53e-07	DTX3L	5.32381	5.42767	4.98679	5.17788	5.50043	5.32582	5.39124	5.37725	7.50678	7.58364	7.98452	8.18585	6.12045	5.66278	6.27604	5.81199
ENSG00000173193	PARP14	protein_coding	NA	chr3	50223	7.60088	-0.0742372	0.727316	0.803471	3.9804	8.46e-11	5.97e-09	1.21306	4.96e-05	0.000305259	-2.76735	4.89e-09	8.45e-08	PARP14	5.33142	5.43834	4.88772	4.86799	5.07894	4.90069	5.3104	5.00755	9.05745	9.0623	9.09533	9.31391	6.69024	6.00789	6.73435	5.80298
ENSG00000138463	DIRC2	protein_coding	NA	chr3	86345	3.33114	-0.606463	0.00187036	0.00816571	0.620143	0.00136404	0.0029934	-0.393503	0.0259617	0.0501463	-1.01365	1.43e-05	4.91e-05	DIRC2	3.4862	3.39735	3.09056	3.37683	2.5884	2.61356	2.92258	2.79672	4.32337	4.06629	3.83587	3.52551	2.95531	2.79097	3.06231	2.98144
ENSG00000273033	LINC02035	lincRNA	NA	chr3	5476	2.41145	-1.2467	0.00110465	0.00546315	1.13034	0.00160827	0.00346222	-1.34065	0.000617581	0.00228318	-2.47099	1.25e-06	6.44e-06	LINC02035	2.52897	2.63797	2.30034	2.14524	1.02317	0.65105	1.54643	1.27068	4.18562	3.80089	2.94535	2.79958	1.0202	0.759424	1.23391	1.2296
ENSG00000206527	HACD2	protein_coding	NA	chr3	94366	5.28897	0.615531	1.4e-06	5.37e-05	-0.765332	1.22e-07	1.18e-06	0.46538	3.19e-05	0.000218407	1.23071	2.41e-10	1.24e-08	HACD2	5.02164	5.07573	5.17306	5.17467	5.82016	5.60222	5.78925	5.68903	4.4652	4.42896	4.17065	4.35659	5.59275	5.64324	5.55662	5.53503
ENSG00000065534	MYLK	protein_coding	NA	chr3	274283	7.53973	0.357642	0.187846	0.292273	-0.948932	0.00284038	0.00575125	0.125826	0.633287	0.703307	1.07476	0.00112709	0.00222946	MYLK	7.07926	7.20055	7.70361	7.79813	7.55227	7.38814	8.11597	8.13208	6.51725	6.92622	5.93627	6.58557	7.21357	7.3915	7.83503	7.86972
ENSG00000175455	CCDC14	protein_coding	NA	chr3	64104	5.18055	0.477456	0.0371875	0.0826825	-0.71332	0.00456985	0.00878727	0.81025	0.00164643	0.00508779	1.52357	4.86e-06	1.99e-05	CCDC14	4.85698	4.94915	5.25979	4.49462	5.69994	5.39386	5.36933	5.06572	4.36237	4.4466	4.05169	3.92905	5.98493	6.02272	5.3908	5.42302
ENSG00000114491	UMPS	protein_coding	ncRNA_host	chr3	18908	4.91109	0.521019	1.92e-05	0.000292074	-0.771783	2.58e-07	2.12e-06	0.610716	3.27e-06	4.09e-05	1.3825	1.25e-10	8.44e-09	UMPS	4.66731	4.60241	4.74768	4.84052	5.19439	5.29869	5.26274	5.19414	3.95074	4.06863	3.78847	3.95995	5.1624	5.41238	5.26676	5.45001
ENSG00000163884	KLF15	protein_coding	NA	chr3	14808	-0.103996	-2.42209	0.011316	0.0329961	3.44711	7.57e-06	3.33e-05	-0.332726	0.610747	0.682814	-3.77984	4e-06	1.68e-05	KLF15	-1.96012	-1.62752	-4.67383	-2.00895	-3.84628	-5.05363	-3.29384	-5.06009	2.12606	1.81653	0.694495	0.0422407	-2.06954	-2.9216	-1.46162	-2.54478
ENSG00000159685	CHCHD6	protein_coding	NA	chr3	256187	2.70285	0.238588	0.0622323	0.123568	-1.34819	2.74e-08	3.79e-07	-0.23369	0.0689673	0.113165	1.1145	2.97e-07	2.03e-06	CHCHD6	2.75253	2.81189	2.99219	3.07332	2.97549	3.27977	3.12764	3.20093	1.47884	1.51233	1.41347	1.79852	2.55434	2.7553	2.68898	2.70562
ENSG00000073111	MCM2	protein_coding	NA	chr3	24214	5.96446	1.03619	0.00239167	0.00990103	-2.15521	4.63e-06	2.19e-05	0.871907	0.00753002	0.0180075	3.02712	1.15e-07	9.45e-07	MCM2	5.51578	5.48301	5.82248	5.57824	6.48559	6.50023	6.88297	6.65267	3.06065	3.71002	2.42068	4.11647	6.16469	6.35215	6.69772	6.62715
ENSG00000114626	ABTB1	protein_coding	NA	chr3	7986	4.88559	-1.23598	3.22e-06	9.32e-05	1.18034	4.08e-06	1.97e-05	-0.730566	0.000562998	0.0021153	-1.9109	1.5e-08	1.96e-07	ABTB1	5.00858	4.9274	4.59701	4.47101	3.24633	3.34951	3.69676	3.77974	6.21906	6.03534	5.82252	5.66171	4.02115	4.0398	4.23454	3.84702
ENSG00000074416	MGLL	protein_coding	NA	chr3	134189	7.00545	0.72359	0.00158405	0.00722062	0.392274	0.0532376	0.0783602	1.7276	2.93e-07	7.36e-06	1.33533	5e-06	2.03e-05	MGLL	6.38626	6.32929	5.76452	6.06037	6.93782	7.12878	6.65272	6.73422	6.48845	6.67462	6.78262	6.01783	7.73132	7.90096	8.04397	7.74648
ENSG00000175792	RUVBL1	protein_coding	ncRNA_host	chr3	89137	5.68214	0.527467	3.2e-05	0.000419685	-0.824346	2.22e-07	1.89e-06	0.469928	0.000102949	0.000539627	1.29427	6.59e-10	2.15e-08	RUVBL1	5.50495	5.33527	5.59366	5.71948	6.04146	6.13441	5.9873	6.12098	4.54826	4.73845	4.777	4.80132	5.98938	6.01379	5.90247	6.14146
ENSG00000163781	TOPBP1	protein_coding	NA	chr3	63719	5.55589	0.699433	1.52e-06	5.69e-05	-0.725531	1.18e-06	7.1e-06	0.698898	1.55e-06	2.38e-05	1.42443	2.06e-10	1.14e-08	TOPBP1	5.1434	5.3152	5.39616	5.18662	6.07377	6.01966	5.97771	5.7886	4.51791	4.68499	4.40756	4.57471	5.98935	6.06028	5.833	6.00703
ENSG00000174640	SLCO2A1	protein_coding	NA	chr3	119489	2.67125	-0.540138	0.479711	0.594275	3.85445	6.37e-05	0.000205385	-0.462148	0.550857	0.629308	-4.3166	3.47e-05	0.000105153	SLCO2A1	0.463746	0.071036	-0.0496505	-0.229108	0.113129	-0.672192	-0.983839	-0.778929	4.4592	4.8664	1.6913	1.98578	-1.0137	-1.23613	0.725431	0.133597
ENSG00000174564	IL20RB	protein_coding	overlapping_locus	chr3	64856	2.63367	-3.30738	3.02e-09	1.38e-06	-1.85122	1.71e-06	9.66e-06	-4.08347	3.74e-10	9.16e-08	-2.23225	7.86e-07	4.46e-06	IL20RB	4.37455	4.30159	4.02325	3.53378	0.997598	0.612942	0.900874	0.633763	2.274	2.78353	1.8867	1.77897	0.0551581	0.260236	0.101144	-0.385276
ENSG00000114107	CEP70	protein_coding	NA	chr3	100195	2.98511	0.428629	0.0374428	0.0830653	-0.55148	0.0127286	0.0218921	0.762452	0.00107984	0.00360476	1.31393	6.82e-06	2.63e-05	CEP70	2.46328	2.6071	3.05085	2.57805	3.3191	3.00015	3.31793	2.83029	2.4013	2.31806	1.85352	2.09997	3.74888	3.57768	3.31209	3.23721
ENSG00000155893	PXYLP1	protein_coding	overlapping_locus	chr3	139028	3.82392	0.408098	0.00596619	0.0200483	1.25634	8.09e-08	8.58e-07	0.252022	0.0664303	0.109713	-1.00432	1.13e-06	5.91e-06	PXYLP1	3.10432	3.02141	3.31459	3.33513	3.72789	3.69909	3.50719	3.51799	4.4216	4.22314	4.72993	4.37038	3.58258	3.29552	3.36409	3.57866
ENSG00000114127	XRN1	protein_coding	ncRNA_host	chr3	141456	6.09931	-0.0389304	0.811471	0.870014	1.75747	3.36e-08	4.42e-07	0.311467	0.0715916	0.116848	-1.446	3.3e-07	2.21e-06	XRN1	5.38141	5.39328	5.21112	5.30473	5.54728	5.1645	5.13365	5.25823	6.781	6.66936	7.44436	7.21849	5.79266	5.48741	5.65685	5.57718
ENSG00000175040	CHST2	protein_coding	overlapping_locus	chr3	4684	5.36521	-0.039359	0.888737	0.925629	2.68836	1.99e-07	1.74e-06	0.47049	0.109018	0.166109	-2.21787	1.44e-06	7.22e-06	CHST2	3.53172	3.54622	3.68296	4.52254	3.52158	3.69899	3.71784	4.33037	6.53522	6.02332	6.75209	6.8834	4.1905	4.04993	4.77083	4.37336
ENSG00000181804	SLC9A9	protein_coding	overlapping_locus	chr3	583310	4.71733	-0.147221	0.252748	0.368939	3.35629	1.16e-13	9.29e-11	0.669767	6.67e-05	0.000383711	-2.68653	1.53e-12	1.31e-09	SLC9A9	2.92588	2.96615	2.87813	2.74516	2.76184	2.46575	2.85717	2.82141	6.1874	6.27726	6.19782	6.27353	3.4423	3.21794	3.67722	3.79837
ENSG00000114698	PLSCR4	protein_coding	NA	chr3	58841	4.66789	-0.300163	0.195311	0.301912	0.95325	0.000686211	0.00163223	-0.122183	0.587542	0.662255	-1.07543	0.00024293	0.00057093	PLSCR4	4.79247	4.69256	4.27399	3.76	4.42458	4.14173	4.19356	3.72412	5.34074	5.64148	5.28767	5.26908	4.47238	4.4018	4.43402	3.92643
ENSG00000188313	PLSCR1	protein_coding	NA	chr3	29685	6.39101	0.351902	0.210009	0.319531	3.43513	1.14e-08	1.92e-07	1.20846	0.000571043	0.00214016	-2.22667	1.17e-06	6.11e-06	PLSCR1	4.6376	4.69914	3.99585	4.20219	4.8999	5.0451	4.51264	4.5185	7.63451	7.6625	7.95826	8.04505	5.74895	5.02226	6.15008	5.0843
ENSG00000144891	AGTR1	protein_coding	NA	chr3	45225	2.34488	-0.813843	0.00467316	0.0166161	2.91289	2.85e-09	6.99e-08	0.761161	0.00443066	0.0116172	-2.15173	7.77e-08	6.99e-07	AGTR1	1.30943	0.864246	0.969754	0.351808	-0.134169	-0.00979037	0.352669	0.126569	4.20875	3.87988	3.43458	3.68529	1.91017	1.58143	1.7964	1.3563
ENSG00000071794	HLTF	protein_coding	NA	chr3	56428	5.28618	0.315549	0.0073011	0.0235319	-0.96453	1.73e-07	1.56e-06	0.237999	0.0335348	0.0621515	1.20253	1.05e-08	1.51e-07	HLTF	5.28201	5.24035	5.47183	5.16165	5.73328	5.55464	5.64438	5.53182	4.31394	4.25165	4.37779	4.40175	5.74117	5.63594	5.31941	5.47754
ENSG00000047457	CP	protein_coding	NA	chr3	59646	2.27157	-0.1145	0.763643	0.833034	4.24091	3.21e-09	7.51e-08	1.5188	0.000513766	0.00195692	-2.72212	2.05e-07	1.52e-06	CP	-0.569658	0.0077424	-0.786904	-1.06993	-0.81559	-1.57312	-0.155923	-1.24551	3.94062	3.73069	3.66011	3.11567	1.12609	1.30248	0.832089	0.268437
ENSG00000082996	RNF13	protein_coding	NA	chr3	149432	5.06262	-0.661656	0.00011525	0.00102157	0.625771	0.000179792	0.000502271	-0.443473	0.00324571	0.00897942	-1.06924	5.7e-07	3.47e-06	RNF13	5.30977	5.28507	4.9305	4.72415	4.52191	4.4604	4.43528	4.27869	5.76769	5.8013	5.78348	5.48936	4.5485	4.68412	4.73943	4.60986
ENSG00000114850	SSR3	protein_coding	NA	chr3	15045	7.9375	0.435749	0.00799698	0.0252323	-0.508022	0.00290962	0.00587856	0.55157	0.00155624	0.00488074	1.05959	2.79e-06	1.24e-05	SSR3	7.64327	7.63971	7.68438	8.02404	8.28316	8.29145	8.00234	8.175	6.94218	7.07285	7.37737	7.53088	8.16785	8.19176	8.30315	8.54341
ENSG00000197415	VEPH1	protein_coding	NA	chr3	273878	3.56803	0.485372	0.0326478	0.0748939	-0.952737	0.000551663	0.00134528	1.43927	5.43e-06	5.94e-05	2.392	2.07e-08	2.51e-07	VEPH1	3.24606	3.08819	3.02255	2.83084	3.59551	3.70783	3.7131	3.06006	2.0093	2.44607	1.89614	1.95061	4.81774	4.70341	4.30438	3.97833
ENSG00000118849	RARRES1	protein_coding	NA	chr3	35805	3.85103	-0.15879	0.646886	0.739247	2.40876	5.24e-06	2.43e-05	0.905909	0.0159392	0.0335072	-1.50285	0.000377878	0.000845502	RARRES1	2.68393	2.46894	2.64851	2.88606	2.05786	1.55454	3.11627	2.59467	5.55877	5.3635	4.35872	4.83475	3.76918	3.36401	3.60234	3.57135
ENSG00000283154	IQCJ-SCHIP1	protein_coding	overlapping_locus	chr3	935132	1.35935	0.233066	0.330691	0.451912	-1.1084	0.000517007	0.00127033	0.345491	0.159305	0.2284	1.45389	3.51e-05	0.000106259	IQCJ-SCHIP1	1.32713	1.62016	0.919201	1.47809	1.64487	1.64369	1.41889	1.63567	-0.0627333	0.281798	0.207983	0.451473	1.5158	1.1091	2.11938	1.69874
ENSG00000180044	C3orf80	protein_coding	NA	chr3	2718	2.30642	-2.94166	6.17e-07	3.1e-05	2.32193	8.18e-07	5.32e-06	-1.18586	0.00142333	0.00452306	-3.50779	1.07e-08	1.53e-07	C3orf80	1.95242	1.6717	1.1249	1.48233	-2.02541	-1.12626	-0.949386	-1.86241	3.74726	3.31946	3.66411	4.54639	0.0428491	0.369436	0.617344	0.383735
ENSG00000113810	SMC4	protein_coding	ncRNA_host	chr3	35689	7.34066	1.19757	1.44e-05	0.000236877	-1.25747	9.15e-06	3.91e-05	1.34574	4.21e-06	4.92e-05	2.60321	2.09e-09	4.63e-08	SMC4	6.49466	6.439	6.95693	6.80315	8.10165	8.00482	7.77842	7.63759	5.19733	5.18977	5.50539	5.7608	8.30806	8.2302	7.72159	7.81582
ENSG00000213186	TRIM59	protein_coding	overlapping_locus	chr3	53329	3.83323	1.25831	0.000125665	0.00108424	-0.880928	0.00352154	0.00696539	1.27722	0.000110526	0.00056988	2.15815	6.07e-07	3.64e-06	TRIM59	3.15332	2.74625	3.30117	3.32668	4.76015	4.43835	4.26589	4.0662	1.33979	2.21708	2.45046	2.65031	4.42861	4.67535	4.0086	4.51103
ENSG00000163590	PPM1L	protein_coding	NA	chr3	323306	1.23006	-0.495251	0.101918	0.181001	0.381603	0.193974	0.245964	-1.07049	0.00246154	0.00711012	-1.45209	0.000193621	0.000466191	PPM1L	1.55119	1.14171	1.54976	1.05263	0.740042	0.364761	1.29037	0.727704	2.18262	2.12976	1.15312	1.25039	0.169839	0.429294	0.330914	0.180973
ENSG00000171757	LRRC34	protein_coding	NA	chr3	19559	1.95589	0.735844	0.000681713	0.00375851	-0.483459	0.0166756	0.0278772	0.700999	0.00102174	0.00344057	1.18446	7.86e-06	2.96e-05	LRRC34	1.49573	1.45808	1.93524	1.33758	2.45841	2.22419	2.20446	2.45664	1.45623	1.06964	0.948459	1.0134	2.28279	2.3738	2.1431	2.41428
ENSG00000163584	RPL22L1	protein_coding	NA	chr3	5609	5.90177	0.441789	0.0104847	0.0311496	-1.08313	4.95e-06	2.31e-05	0.467296	0.00738438	0.0177264	1.55042	7.11e-08	6.57e-07	RPL22L1	5.7158	5.53334	6.02258	5.94497	6.12762	6.40908	6.07443	6.4375	4.66495	4.69461	4.47388	5.0808	6.35154	6.04088	6.39743	6.33595
ENSG00000075651	PLD1	protein_coding	NA	chr3	210546	5.43032	-0.945817	0.00288638	0.011451	3.58461	2.17e-09	5.7e-08	1.23806	0.000217183	0.000979569	-2.34655	2.1e-07	1.54e-06	PLD1	3.47085	3.48374	3.37323	2.87339	2.39589	2.20968	2.63707	2.14904	7.10027	6.9481	6.51587	6.97255	4.91908	4.02018	4.97573	3.95655
ENSG00000121858	TNFSF10	protein_coding	NA	chr3	18000	4.6015	1.24886	0.110404	0.193324	7.41502	3.97e-09	8.77e-08	3.38468	8.09e-05	0.000447897	-4.03033	2.22e-07	1.61e-06	TNFSF10	-0.720314	-0.655739	-2.20909	-2.70315	-0.177713	0.223279	-0.502123	-0.532097	5.13049	4.89384	6.59262	6.14285	2.40639	1.26487	2.23324	0.689439
ENSG00000114346	ECT2	protein_coding	NA	chr3	70793	6.45471	1.25704	2.32e-07	1.79e-05	-0.324277	0.0327246	0.0508771	1.6239	9.85e-09	7.6e-07	1.94818	1e-09	2.8e-08	ECT2	5.43606	5.35025	5.83125	5.66664	7.09488	6.90732	6.72371	6.62109	5.05218	5.34844	5.24526	5.38883	7.37767	7.33109	7.02648	7.10057
ENSG00000169760	NLGN1	protein_coding	overlapping_locus	chr3	890361	1.92713	0.617594	0.00357412	0.0135304	-0.647797	0.00361416	0.00713491	0.800235	0.000454071	0.00177673	1.44803	1.29e-06	6.6e-06	NLGN1	1.504	1.63848	1.7391	1.31164	2.45025	2.07776	2.19812	1.904	0.886364	1.18607	0.48675	0.983835	2.56346	2.42783	2.19489	2.22962
ENSG00000136518	ACTL6A	protein_coding	NA	chr3	25529	5.61138	0.415857	0.0036414	0.0137288	-1.00421	8.4e-07	5.44e-06	0.385782	0.00603651	0.0150043	1.38999	1.48e-08	1.95e-07	ACTL6A	5.48081	5.44823	5.63942	5.6723	5.94763	6.00933	6.0157	5.9394	4.23838	4.48419	4.43277	4.94452	5.95356	5.94808	5.84799	6.02566
ENSG00000114796	KLHL24	protein_coding	NA	chr3	48910	4.29329	-1.71131	1.3e-05	0.000219973	1.59602	1.54e-05	6.13e-05	-1.22021	0.000284002	0.00121298	-2.81623	3.91e-08	4.09e-07	KLHL24	4.1622	4.29166	3.87033	3.74279	2.11808	1.358	2.75335	2.58631	5.9083	5.60033	5.30462	5.6476	3.00905	2.3757	2.88323	2.90373
ENSG00000090539	CHRD	protein_coding	NA	chr3	10664	2.44568	-0.171026	0.605956	0.704189	0.604601	0.0807334	0.113178	-0.579857	0.0985985	0.152856	-1.18446	0.00272893	0.00496181	CHRD	2.5235	2.60693	2.27272	1.67825	2.5654	2.35433	1.89346	1.50191	3.18776	3.20157	2.96644	2.06101	1.82327	1.8946	2.05096	0.977635
ENSG00000182580	EPHB3	protein_coding	NA	chr3	20626	2.32283	0.994969	0.000554398	0.00325129	-1.69827	7.5e-06	3.3e-05	-0.337381	0.164811	0.234832	1.36089	8.08e-05	0.000217419	EPHB3	1.39617	1.84612	2.56755	2.44687	2.96534	3.27719	3.05985	3.24662	0.512917	0.641288	0.504268	0.129647	1.85772	2.11788	1.66065	1.55296
ENSG00000171658	NMRAL2P	transcribed_unprocessed_pseudogene	NA	chr3	20930	1.00366	-2.86718	0.000280867	0.00196182	-0.236392	0.648653	0.698321	-3.17793	0.000129137	0.000648008	-2.94154	0.000271482	0.000630496	NMRAL2P	2.52932	2.67103	0.927643	0.455217	-1.12284	-1.71242	-0.244508	-1.72003	2.16084	2.26638	0.947809	1.039	-1.80404	-1.35328	-0.78684	-1.4924
ENSG00000058866	DGKG	protein_coding	overlapping_locus	chr3	256570	1.28626	0.0490702	0.813404	0.871619	1.0523	0.000109755	0.000328416	-0.602625	0.0124306	0.027274	-1.65493	1.09e-06	5.77e-06	DGKG	0.92326	0.443019	1.18271	0.474712	1.10304	0.665168	0.74305	0.892993	1.65746	2.02232	1.923	1.78282	0.48546	0.203943	0.258525	-0.162543
ENSG00000163918	RFC4	protein_coding	NA	chr3	17179	4.24565	0.813066	0.00116831	0.00572079	-1.92351	4.29e-07	3.19e-06	0.734159	0.00253633	0.00727882	2.65767	8.02e-09	1.24e-07	RFC4	3.96226	3.87507	4.18998	3.90529	4.68481	4.85651	4.99891	4.62795	2.12149	2.325	1.20976	2.42492	4.68515	4.61648	4.85454	4.74456
ENSG00000073849	ST6GAL1	protein_coding	NA	chr3	148069	1.49106	-0.996117	0.00681249	0.02225	0.328531	0.294451	0.354802	-1.5302	0.000305411	0.00128654	-1.85873	4.56e-05	0.00013301	ST6GAL1	1.99159	2.24718	1.55267	0.854442	0.819737	0.764691	0.983336	0.56464	2.53361	2.4248	1.66865	1.38661	0.375973	0.37796	0.0886187	0.0770476
ENSG00000163923	RPL39L	protein_coding	retrogene	chr3	59961	3.62326	1.13927	1.65e-06	6.06e-05	-1.7386	2.99e-08	4.04e-07	1.22412	6.92e-07	1.31e-05	2.96272	2.36e-11	3.37e-09	RPL39L	2.90332	3.01892	3.33472	2.91134	4.03304	4.48906	4.02068	4.2364	1.30989	1.48639	1.1214	1.37413	4.34455	4.47893	4.27036	4.01673
ENSG00000136514	RTP4	protein_coding	NA	chr3	3745	3.55656	-0.574566	0.249623	0.365701	5.32206	2.78e-09	6.86e-08	1.69935	0.000964718	0.00328689	-3.62272	6.52e-08	6.13e-07	RTP4	0.39059	0.61349	-0.683621	-0.866458	-0.967579	-0.693039	-0.231799	-1.45984	5.00294	5.14495	5.01422	5.63997	1.94103	0.837538	2.11824	0.959379
ENSG00000113916	BCL6	protein_coding	NA	chr3	24351	5.54597	-0.234152	0.269753	0.387907	1.73678	7.61e-07	5.02e-06	0.0625368	0.762212	0.813854	-1.67424	1.13e-06	5.92e-06	BCL6	5.12029	5.07033	4.72876	4.63825	4.63686	4.57232	4.95522	4.49215	7.05851	6.8492	6.40127	6.03121	5.0435	5.05657	5.01123	4.74823
ENSG00000073282	TP63	protein_coding	ncRNA_host	chr3	265864	3.46909	-0.00719115	0.989642	0.992925	4.00798	3.07e-06	1.56e-05	2.4524	0.000331239	0.0013689	-1.55558	0.00467611	0.00807845	TP63	1.19904	1.10353	0.954016	-1.00705	0.897955	-0.0759374	1.4689	-0.783695	4.7318	5.29557	3.63436	5.06597	3.29573	3.55688	3.43005	2.53368
ENSG00000163347	CLDN1	protein_coding	NA	chr3	16775	2.7794	-0.593264	0.647761	0.739796	5.69067	3.31e-05	0.000118182	2.8727	0.00908623	0.0210572	-2.81797	0.00291219	0.00526152	CLDN1	-0.724501	-1.67758	-0.9061	-2.40791	-2.84286	-2.66719	-0.711484	-3.37108	4.91598	5.47584	0.964098	3.42108	1.63311	1.72627	1.71767	0.812046
ENSG00000152492	CCDC50	protein_coding	NA	chr3	69594	6.54046	-0.279761	0.00435739	0.0157952	1.25807	3.29e-10	1.46e-08	0.152187	0.0863089	0.136774	-1.10588	1.78e-09	4.14e-08	CCDC50	6.12609	6.12173	6.11587	6.15467	5.97795	5.76265	5.79172	5.85852	7.4111	7.45103	7.50798	7.14524	6.28819	6.25889	6.17541	6.39907
ENSG00000185112	FAM43A	protein_coding	NA	chr3	2494	3.41657	-1.48603	3.28e-05	0.000426793	1.29556	7.4e-05	0.000232891	-0.469649	0.0688506	0.11304	-1.76521	3.09e-06	1.36e-05	FAM43A	3.37566	3.23145	3.01308	3.16288	1.75595	1.44345	1.27368	2.2382	4.71497	4.0349	4.75941	4.31041	2.78367	2.26676	3.10825	2.55584
ENSG00000174007	CEP19	protein_coding	ncRNA_host	chr3	6017	2.74403	-0.201579	0.0840201	0.155694	0.758957	4.9e-06	2.29e-05	-0.315447	0.0114146	0.0253793	-1.0744	8.06e-08	7.17e-07	CEP19	2.57009	2.70028	2.6666	2.42965	2.28971	2.40316	2.45686	2.42362	3.42996	3.51684	3.19702	3.2839	2.17781	2.26284	2.40703	2.25102
ENSG00000250312	ZNF718	protein_coding	NA	chr4	39510	1.69332	0.47054	0.0573448	0.116041	-0.623062	0.0202499	0.0331591	0.419588	0.0861863	0.136597	1.04265	0.000542615	0.00116435	ZNF718	1.92	1.65017	1.46496	0.844356	2.20288	2.00057	2.17868	1.50701	1.10228	0.649485	0.662292	1.13569	1.8232	1.9874	1.98885	1.97738
ENSG00000013810	TACC3	protein_coding	NA	chr4	23687	7.00607	1.7536	4.12e-07	2.4e-05	-2.18161	4.34e-08	5.34e-07	1.76457	3.83e-07	8.91e-06	3.94617	4.18e-11	4.56e-09	TACC3	5.74597	5.74453	6.31226	6.08643	7.84918	7.97031	7.6019	7.54911	3.43641	3.76824	3.54048	4.32212	7.88575	7.92656	7.64177	7.56955
ENSG00000109685	NSD2	protein_coding	overlapping_locus	chr4	110784	7.35261	1.014	5.35e-08	6.58e-06	-1.21299	6.01e-09	1.18e-07	1.09624	2.01e-08	1.19e-06	2.30923	1.32e-12	1.22e-09	NSD2	6.73891	6.74082	7.0369	6.86556	7.91857	7.94951	7.84564	7.80433	5.60576	5.75393	5.47568	5.788	8.03094	8.10472	7.85864	7.85705
ENSG00000214367	HAUS3	protein_coding	overlapping_locus	chr4	14701	3.71401	0.561875	0.00145815	0.00678079	-0.678997	0.000385001	0.000980322	0.694956	0.000236798	0.00104755	1.37395	1.7e-07	1.31e-06	HAUS3	3.42198	3.50079	3.67487	3.18225	4.24773	4.18442	3.85008	3.76842	2.70875	2.7962	2.8475	2.76566	4.4086	4.21597	3.92706	4.05533
ENSG00000145220	LYAR	protein_coding	NA	chr4	22469	3.96867	0.836572	3.52e-06	9.72e-05	-0.984682	8.86e-07	5.69e-06	0.960912	6.89e-07	1.31e-05	1.94559	1.28e-10	8.56e-09	LYAR	3.56145	3.37877	3.4691	3.80507	4.49176	4.52252	4.23759	4.32869	2.34303	2.57217	2.70561	2.65353	4.43155	4.4423	4.48435	4.71755
ENSG00000251615	RP11-774O3.3	lincRNA	NA	chr4	3249	1.15347	-1.3147	0.000809205	0.00429416	0.764942	0.0186259	0.0307347	-1.47643	0.000314345	0.00131816	-2.24137	3.77e-06	1.6e-05	RP11-774O3.3	1.3698	1.66194	0.834055	1.16027	-0.980172	-0.466421	0.362569	0.39421	2.32394	2.20036	1.97731	1.60259	-0.71617	-0.209813	-0.00457804	-0.0276694
ENSG00000071127	WDR1	protein_coding	ncRNA_host	chr4	42611	8.86911	0.395485	0.00172498	0.00769631	-0.849782	8.47e-07	5.48e-06	0.22676	0.0444768	0.0784428	1.07654	4.68e-08	4.71e-07	WDR1	8.81505	8.76208	8.71458	9.08386	9.20529	9.29134	9.1155	9.36438	7.86219	8.03032	8.04054	8.06061	8.92827	8.95459	9.16001	9.23836
ENSG00000248698	LINC01085	lincRNA	overlapping_locus	chr4	28085	0.829367	1.40977	0.0113894	0.0331376	-1.86334	0.00820029	0.01478	0.844734	0.106657	0.163217	2.70807	0.00035306	0.000796061	LINC01085	0.406369	0.202025	-0.121743	-1.46497	1.82049	1.52405	1.00493	0.268038	-1.16419	-1.7977	-2.4108	-3.05205	0.837504	1.33945	0.0288525	0.0314821
ENSG00000137449	CPEB2	protein_coding	NA	chr4	67480	4.73532	-0.270432	0.0839312	0.155578	0.82546	5.06e-05	0.000168979	-0.34571	0.0322182	0.0600642	-1.17117	1.11e-06	5.85e-06	CPEB2	4.6862	4.81354	4.39676	4.39182	4.70076	3.91382	4.35109	4.1793	5.33439	5.40741	5.53349	5.38105	4.20828	4.23555	4.31336	4.21746
ENSG00000004468	CD38	protein_coding	NA	chr4	74956	3.33549	0.278168	0.749788	0.821957	9.0264	2.38e-12	5.85e-10	5.62321	7.13e-09	6.58e-07	-3.40319	1.93e-09	4.4e-08	CD38	-3.31018	-4.14492	-4.32419	-4.15409	-2.7059	-6.405	-3.64571	-6.405	5.21731	4.92381	4.97721	4.56596	2.1833	1.30198	1.18733	1.34478
ENSG00000002549	LAP3	protein_coding	NA	chr4	30781	7.42532	0.349565	0.144917	0.239031	3.16143	4e-09	8.81e-08	0.975332	0.000839139	0.00293227	-2.1861	2.32e-07	1.67e-06	LAP3	5.66575	5.64889	5.25334	5.87655	6.05429	5.99351	5.71068	6.11146	8.389	8.5978	9.05189	8.90299	6.36993	6.15393	7.05353	6.46196
ENSG00000109805	NCAPG	protein_coding	NA	chr4	33961	6.15234	1.41416	0.000138014	0.00116481	-2.1784	2.84e-06	1.46e-05	1.73472	1.97e-05	0.000152227	3.91313	4.17e-09	7.6e-08	NCAPG	4.97695	5.01207	5.65358	5.41625	6.84194	6.82471	6.68614	6.43518	2.44233	2.83709	2.66587	3.90815	7.19475	7.20383	6.79408	6.86457
ENSG00000145147	SLIT2	protein_coding	overlapping_locus	chr4	367302	6.86967	0.416326	0.15953	0.257226	0.315072	0.280165	0.339704	1.69082	3.93e-05	0.000255314	1.37575	0.000260665	0.000608437	SLIT2	6.32692	6.34023	6.10294	5.31642	6.65541	6.50774	6.82583	5.73766	6.25055	6.90985	5.86921	6.36505	7.88774	7.97571	7.56528	7.62781
ENSG00000109819	PPARGC1A	protein_coding	NA	chr4	149049	3.22838	-1.69706	0.000661615	0.0036769	3.34233	1.35e-07	1.28e-06	0.776572	0.0373186	0.0678536	-2.56576	1.7e-06	8.27e-06	PPARGC1A	1.7273	1.43215	1.47177	0.858285	-0.780876	-1.15278	0.139807	-0.0409212	5.22267	4.66179	4.31226	4.64671	2.834	1.95009	2.24918	1.28171
ENSG00000109610	SOD3	protein_coding	NA	chr4	10931	4.37641	-0.446298	0.179636	0.28206	1.00968	0.00641858	0.0118757	-0.721122	0.039989	0.0718592	-1.7308	0.000105148	0.000274028	SOD3	4.46061	4.40006	4.35065	3.64891	3.65098	4.03271	3.90336	3.58727	5.85961	5.62902	4.53319	4.46833	3.61399	3.54219	3.82578	3.02016
ENSG00000153012	LGI2	protein_coding	NA	chr4	32033	5.16503	0.227587	0.558903	0.662872	4.17683	5.23e-08	6.13e-07	1.51495	0.00114443	0.00378312	-2.66189	4.06e-06	1.7e-05	LGI2	2.41308	2.55088	2.43595	2.59283	3.14716	3.0392	2.25077	2.22029	5.9725	5.7562	7.33701	6.9431	4.31008	4.28879	3.8244	3.45423
ENSG00000109618	SEPSECS	protein_coding	NA	chr4	40429	3.32464	-0.202589	0.0975227	0.174696	1.10445	9.83e-08	1e-06	-0.0974949	0.406177	0.4919	-1.20194	3.34e-08	3.61e-07	SEPSECS	3.02593	3.02112	2.99408	2.94556	2.73604	2.5602	2.98172	2.8504	4.1563	4.13395	3.97508	4.13741	2.7435	2.73245	2.9347	3.13853
ENSG00000091490	SEL1L3	protein_coding	NA	chr4	116334	3.92211	-1.62879	8.4e-07	3.85e-05	-0.759142	0.00143703	0.00314036	-1.84214	2.1e-07	5.81e-06	-1.083	7.97e-05	0.000214928	SEL1L3	4.96029	4.9185	4.78511	4.41887	3.17206	3.28639	3.30169	2.83719	4.35411	4.22098	3.75436	3.64498	3.22749	3.00093	2.94469	2.52553
ENSG00000047365	ARAP2	protein_coding	overlapping_locus	chr4	296289	1.35269	-0.133077	0.816841	0.87452	3.32204	8.59e-06	3.71e-05	0.320163	0.56431	0.641677	-3.00188	1.41e-05	4.85e-05	ARAP2	-2.17486	-0.089846	-1.56965	-0.577761	-1.08055	-1.70908	-1.02651	-0.697316	1.71846	1.22433	2.76696	2.95245	-0.577012	-1.86813	-0.335436	-0.367636
ENSG00000109787	KLF3	protein_coding	NA	chr4	36847	5.88122	-0.545862	0.000786831	0.00420482	0.784056	2.42e-05	9.07e-05	-0.496621	0.00166109	0.0051291	-1.28068	8.7e-08	7.66e-07	KLF3	5.94458	5.92042	5.77276	5.71553	5.38734	5.11864	5.47864	5.14879	6.78663	6.76172	6.63597	6.25066	5.49281	5.38362	5.11829	5.36579
ENSG00000174125	TLR1	protein_coding	overlapping_locus	chr4	66141	1.36379	-0.356614	0.315508	0.43714	2.29173	4.12e-06	1.98e-05	0.545513	0.117296	0.17657	-1.74621	4.99e-05	0.000143821	TLR1	0.457526	0.575593	0.573625	-0.537613	-0.204622	0.0550785	0.125109	-0.0829509	2.78827	2.62659	2.62192	2.40614	1.44971	1.24476	0.082949	0.142713
ENSG00000163683	SMIM14	protein_coding	NA	chr4	92761	7.00019	-0.471883	0.000161561	0.0012997	0.552838	3.29e-05	0.000117556	-0.497736	9.67e-05	0.000515058	-1.05057	1.74e-08	2.2e-07	SMIM14	7.10984	7.10238	6.99652	6.82473	6.62859	6.30725	6.57261	6.63812	7.5033	7.53483	7.58921	7.63936	6.43753	6.39319	6.59173	6.6392
ENSG00000163694	RBM47	protein_coding	ncRNA_host	chr4	207609	2.25682	-0.121241	0.613409	0.711197	3.49614	1.74e-10	9.56e-09	1.20684	7.52e-05	0.000420902	-2.2893	1.65e-08	2.12e-07	RBM47	0.411996	0.298939	0.473574	-0.020168	0.530257	-0.0373096	-0.273914	0.375926	3.66947	3.68762	3.82479	3.9749	1.85436	1.04677	1.69112	1.30192
ENSG00000064042	LIMCH1	protein_coding	overlapping_locus	chr4	340438	4.74436	-0.451861	0.0451832	0.0965384	1.99285	1.42e-07	1.34e-06	0.0421905	0.83917	0.876823	-1.95066	1.67e-07	1.29e-06	LIMCH1	4.17483	4.3061	3.53568	3.54529	3.73277	3.4841	3.43812	3.21276	5.81482	5.86437	6.14905	5.81712	3.74332	3.65393	4.29768	4.05733
ENSG00000109158	GABRA4	protein_coding	NA	chr4	75508	3.0489	0.270001	0.773335	0.841153	4.21753	0.000218605	0.000599253	2.14143	0.0248077	0.0483655	-2.07611	0.013092	0.0204602	GABRA4	-1.38663	-2.80061	0.0341222	0.397393	-0.778639	-1.63883	-0.0325941	0.996491	1.87277	2.37887	3.25084	5.36415	1.27241	1.51403	1.47331	2.75412
ENSG00000184178	SCFD2	protein_coding	ncRNA_host	chr4	493094	5.59344	0.554646	0.000136338	0.00115392	-2.09905	2.19e-11	2.78e-09	-0.355267	0.00524956	0.0134001	1.74378	2.48e-10	1.27e-08	SCFD2	5.66097	5.68742	5.91875	5.86428	6.35662	6.27163	6.43001	6.30979	3.4858	3.82687	3.4374	3.95503	5.35471	5.46627	5.43385	5.48497
ENSG00000134853	PDGFRA	protein_coding	overlapping_locus	chr4	69151	9.0103	-0.138059	0.48026	0.59477	0.562163	0.0105311	0.0184379	-0.747642	0.0015447	0.00484836	-1.30981	8.43e-06	3.14e-05	PDGFRA	9.11848	9.19539	8.97182	8.5916	8.94431	8.79422	9.034	8.62183	9.7618	9.7932	9.3597	9.16398	8.38152	8.40666	8.34232	7.744
ENSG00000128059	PPAT	protein_coding	NA	chr4	42254	3.55232	0.352116	0.00951373	0.0288783	-0.800374	1.07e-05	4.46e-05	0.330849	0.0136378	0.0294222	1.13122	1.72e-07	1.32e-06	PPAT	3.50669	3.40569	3.47895	3.59193	3.98216	3.84718	3.81138	3.74293	2.34583	2.68527	2.76574	2.90807	3.74336	3.86695	3.63487	4.02532
ENSG00000128050	PAICS	protein_coding	NA	chr4	28839	7.23891	0.388253	0.00635897	0.0211431	-0.610098	0.000183784	0.00051211	0.454513	0.00213334	0.00631576	1.06461	4.35e-07	2.78e-06	PAICS	6.95735	6.89972	7.29463	7.28646	7.4947	7.51133	7.48281	7.55878	6.37193	6.56475	6.31689	6.75891	7.42478	7.53236	7.52684	7.80017
ENSG00000018189	RUFY3	protein_coding	NA	chr4	103112	4.30728	-0.500017	0.000180285	0.00141225	0.577013	3.96e-05	0.000137129	-0.699232	5.81e-06	6.22e-05	-1.27624	3.43e-09	6.69e-08	RUFY3	4.31841	4.41463	4.46557	4.10888	3.96713	3.65252	3.8325	3.86706	4.96605	4.82291	5.05331	4.78505	3.7151	3.71722	3.52288	3.5841
ENSG00000156136	DCK	protein_coding	overlapping_locus	chr4	38377	4.34822	0.475553	0.00192187	0.00834504	-1.16874	3.07e-07	2.43e-06	0.721896	4.6e-05	0.000287902	1.89064	6.08e-10	2.04e-08	DCK	4.11539	4.00198	4.37661	4.12267	4.78215	4.58876	4.6888	4.50499	2.84622	3.04986	2.78183	3.29338	4.96487	4.89961	4.70493	5.01991
ENSG00000124875	CXCL6	protein_coding	overlapping_locus	chr4	12568	8.7776	0.716835	0.323674	0.445419	5.40638	1.83e-05	7.15e-05	7.31077	1.47e-06	2.3e-05	1.9044	0.0157934	0.0241842	CXCL6	2.52479	2.28079	4.53537	2.70167	3.11871	3.0198	5.2701	3.56849	8.94836	8.73853	7.51387	8.85993	11.2221	10.5138	9.27061	10.4186
ENSG00000109272	PF4V1	protein_coding	NA	chr4	967	0.993278	0.786252	0.143906	0.237788	1.59703	0.0057927	0.0108357	4.1429	2.46e-07	6.49e-06	2.54587	1.65e-05	5.56e-05	PF4V1	-3.96143	-2.00923	-1.36811	-1.7799	-1.91403	-1.98616	-0.67755	-0.524393	-0.863058	-0.30978	-0.431278	0.453623	2.78726	2.45137	1.62107	2.36784
ENSG00000163737	PF4	protein_coding	NA	chr4	1048	0.586857	1.54465	0.00790245	0.0250195	1.43304	0.0135689	0.0231417	3.90255	5.4e-07	1.12e-05	2.46951	2.59e-05	8.16e-05	PF4	-2.33035	-2.7354	-1.5292	-4.06679	-1.93806	-0.216983	-0.773883	0.0940436	-0.930758	-0.225156	-0.680412	-1.10525	1.69225	2.19439	1.25828	1.95771
ENSG00000163735	CXCL5	protein_coding	NA	chr4	3138	8.8637	1.37668	0.011172	0.0326691	5.58269	6.14e-08	6.91e-07	8.30566	1.83e-09	2.62e-07	2.72297	4.09e-05	0.000120949	CXCL5	1.46754	1.88016	3.18377	2.15781	3.73511	4.23926	3.77708	3.18431	7.30331	7.29499	8.07651	8.72325	10.7686	10.879	9.73769	11.0916
ENSG00000124882	EREG	protein_coding	NA	chr4	23609	3.98605	-0.273395	0.310884	0.432281	3.86693	2.41e-10	1.19e-08	1.97255	9.23e-07	1.64e-05	-1.89438	4.78e-07	3e-06	EREG	0.769524	1.15502	1.57126	1.34025	1.38007	0.567024	1.17188	0.603874	5.12091	5.20772	4.8357	5.28467	3.48819	2.85903	3.6107	2.77286
ENSG00000174808	BTC	protein_coding	NA	chr4	49928	2.35463	-0.108105	0.745425	0.818651	3.71041	5.3e-09	1.08e-07	0.931717	0.00896779	0.0208189	-2.7787	8.03e-08	7.16e-07	BTC	0.675905	0.259049	-0.463867	-0.35399	0.0546927	-1.03914	0.190254	0.220821	3.31103	3.71132	3.90332	4.04505	0.717407	0.76872	1.39427	0.942138
ENSG00000169116	PARM1	protein_coding	NA	chr4	117021	1.75968	0.365231	0.359385	0.479967	2.26943	2.71e-05	9.93e-05	1.15494	0.00808818	0.0191182	-1.11449	0.00647599	0.0108337	PARM1	0.208405	-0.148811	0.597149	0.883753	0.728219	0.513527	0.636197	1.23505	2.11966	1.99488	2.76827	3.41789	1.14814	1.20968	1.51693	2.19928
ENSG00000138755	CXCL9	protein_coding	NA	chr4	6214	2.6872	0.601984	0.760036	0.830004	10.9657	2.05e-10	1.06e-08	4.57845	0.00140229	0.0044621	-6.38725	1.03e-09	2.85e-08	CXCL9	-6.67956	-4.43202	-7.41007	-6.67956	-4.56846	-6.6582	-5.30983	-6.6582	4.87726	5.05905	4.10442	4.57737	-1.15586	-3.1424	-0.988902	-4.45557
ENSG00000169245	CXCL10	protein_coding	NA	chr4	2381	6.71825	-0.532714	0.711239	0.790976	11.4722	7.23e-11	5.48e-09	7.42708	2.7e-08	1.45e-06	-4.04512	7.66e-08	6.92e-07	CXCL10	-2.71773	-2.75215	-4.13744	-2.3843	-4.28155	-4.1395	-3.53501	-3.31682	7.05875	7.10632	8.62305	8.53067	4.49804	3.26071	4.49543	2.99091
ENSG00000169248	CXCL11	protein_coding	overlapping_locus	chr4	7734	5.00882	1.08419	0.60483	0.703085	11.9939	2.42e-10	1.19e-08	6.54718	1.27e-05	0.000109124	-5.44668	6.36e-09	1.03e-07	CXCL11	-6.39856	-4.18895	-5.8227	-4.1981	-2.66675	-4.16847	-4.69323	-6.35982	5.54948	5.83475	6.88179	7.22173	1.52773	-0.0115755	1.88655	0.312574
ENSG00000138764	CCNG2	protein_coding	NA	chr4	276238	5.00721	-0.86487	7.71e-05	0.000770872	0.984689	1.84e-05	7.17e-05	-0.579812	0.00239605	0.00695784	-1.5645	9.18e-08	8e-07	CCNG2	4.87011	4.75647	5.20161	4.75793	3.7971	3.84692	4.27239	4.21561	6.17178	5.87397	5.63038	5.98382	4.44129	4.40701	4.2059	4.36843
ENSG00000138759	FRAS1	protein_coding	overlapping_locus	chr4	486700	1.4369	0.724208	0.112094	0.195484	1.90606	0.000445317	0.00111403	0.177045	0.690521	0.751626	-1.72901	0.000901589	0.0018271	FRAS1	-0.39644	0.107128	0.178685	0.684353	0.577003	0.825286	0.388571	1.61692	1.33257	1.43077	2.90566	1.75282	0.293153	0.149455	0.1926	0.789849
ENSG00000138675	FGF5	protein_coding	overlapping_locus	chr4	70082	5.60473	1.86218	1.85e-08	3.53e-06	-0.802118	0.000249845	0.000672892	0.639384	0.00145313	0.00460159	1.4415	4.89e-07	3.05e-06	FGF5	4.65669	4.83344	5.04406	4.77119	7.01059	6.869	6.46954	6.37808	3.81529	4.10526	4.27426	3.85792	5.44289	5.7203	5.2846	5.45371
ENSG00000138670	RASGEF1B	protein_coding	NA	chr4	617852	1.27875	-0.613002	0.123664	0.210967	3.64483	1.03e-08	1.78e-07	0.427125	0.233225	0.312752	-3.2177	2.56e-08	2.94e-07	RASGEF1B	-1.00617	-0.447708	-1.40793	-0.630511	-2.07581	-1.52028	-1.25938	-1.36884	2.41869	2.46363	2.86702	3.07828	-0.0741565	-1.12308	-0.0578018	-1.14337
ENSG00000173085	COQ2	protein_coding	NA	chr4	23379	3.86383	0.828813	8.05e-06	0.000160598	-0.783031	2.21e-05	8.41e-05	0.806448	1.08e-05	9.69e-05	1.58948	3.88e-09	7.26e-08	COQ2	3.41831	3.26993	3.55121	3.72424	4.23857	4.5236	4.10345	4.42594	2.46693	2.68034	2.84424	2.82436	4.42179	4.24896	4.26349	4.29399
ENSG00000109339	MAPK10	protein_coding	ncRNA_host	chr4	583737	2.40122	-0.158279	0.398996	0.518717	1.34805	2.35e-06	1.25e-05	-0.431027	0.0334949	0.0620968	-1.77907	9.82e-08	8.41e-07	MAPK10	2.02359	2.1711	1.99358	1.51247	1.75322	1.74678	1.71348	1.95124	3.56113	3.28578	3.16994	3.14608	1.3021	1.29463	1.90761	1.36848
ENSG00000029559	IBSP	protein_coding	NA	chr4	12855	5.34759	0.646751	0.352379	0.473246	7.23621	1.01e-08	1.75e-07	5.35445	2.41e-07	6.41e-06	-1.88176	0.000749514	0.00155169	IBSP	-0.520744	-0.137895	0.281973	-1.60515	0.41607	0.482163	0.760725	-0.6526	7.64044	7.54953	5.68162	6.52453	5.11781	4.19626	5.19462	5.63589
ENSG00000163644	PPM1K	protein_coding	ncRNA_host	chr4	27150	4.09513	0.568533	0.00513814	0.0178407	3.17207	2.68e-11	2.98e-09	0.997271	3.89e-05	0.000253866	-2.1748	2.05e-09	4.59e-08	PPM1K	2.27342	2.38545	2.24092	2.23629	3.24127	2.84016	2.59197	2.64669	5.2737	5.11926	5.72832	5.58869	3.34196	3.28469	3.43779	3.01031
ENSG00000138642	HERC6	protein_coding	NA	chr4	64373	6.92613	0.450177	0.285474	0.405219	6.55077	9.8e-10	3.14e-08	3.14869	2.03e-06	2.93e-05	-3.40208	4.73e-07	2.98e-06	HERC6	2.30106	2.2907	1.78328	2.13848	2.29114	1.90901	3.17049	2.30409	8.48232	8.49154	8.14452	9.22534	5.6216	4.49777	5.78836	4.55683
ENSG00000138646	HERC5	protein_coding	NA	chr4	49047	4.8982	0.738661	0.219552	0.331331	7.76694	1.2e-10	7.65e-09	3.24894	8.51e-06	8.19e-05	-4.518	5.44e-09	9.14e-08	HERC5	-0.432058	-2.28875	-1.3999	-0.755578	-0.253971	-1.07276	-0.192011	-0.454787	6.43994	6.2243	6.34295	7.15288	2.63561	1.17029	2.58084	1.3119
ENSG00000182168	UNC5C	protein_coding	NA	chr4	386703	1.43535	-0.0774327	0.882596	0.922357	2.66788	6.92e-05	0.000219877	0.540508	0.29333	0.376851	-2.12738	0.000361546	0.000812751	UNC5C	-0.320614	-0.428676	-0.289378	0.734563	-0.362246	-0.89641	-0.636242	0.910379	2.04907	1.6507	2.93139	3.36474	0.269311	0.0823037	0.96823	0.668478
ENSG00000164032	H2AFZ	protein_coding	NA	chr4	2303	7.54917	0.851835	6.03e-06	0.000136796	-1.6044	3.06e-09	7.29e-08	1.0367	6.28e-07	1.23e-05	2.6411	5.25e-12	1.92e-09	H2AFZ	7.06024	6.97546	7.30516	7.31256	8.09287	8.15784	7.99606	7.82399	5.39762	5.53599	5.36357	5.89848	8.24367	8.26464	8.14027	8.18209
ENSG00000145358	DDIT4L	protein_coding	NA	chr4	4913	1.63274	0.81463	0.0151945	0.0413495	1.91557	1.22e-05	5.02e-05	-1.84996	8.52e-05	0.000466329	-3.76553	1.61e-08	2.09e-07	DDIT4L	1.1276	0.715955	0.678665	0.877606	1.15356	0.944684	1.87206	2.25429	2.89948	2.95507	2.2576	2.90599	-1.64921	-0.905912	-0.626666	-1.0974
ENSG00000153064	BANK1	protein_coding	overlapping_locus	chr4	663527	0.923417	-0.341777	0.32487	0.446398	1.84765	3.3e-05	0.000117634	0.0710501	0.831757	0.870897	-1.7766	4.22e-05	0.000124308	BANK1	0.116066	0.537839	-0.184637	-0.233767	-0.0806458	-0.745421	-0.0103675	-0.413733	1.16781	2.08266	1.67098	2.40872	0.307285	-0.301722	0.580725	-0.261777
ENSG00000138821	SLC39A8	protein_coding	overlapping_locus	chr4	180218	7.42153	0.247861	0.385908	0.506256	6.79551	7.38e-12	1.34e-09	3.60839	5.71e-09	5.8e-07	-3.18712	1.38e-08	1.85e-07	SLC39A8	2.81464	2.53375	2.32504	1.98458	2.97784	2.94862	2.2847	2.41279	9.56079	9.49813	9.19327	8.46885	6.10127	5.66617	6.36142	6.02624
ENSG00000109323	MANBA	protein_coding	overlapping_locus	chr4	129507	5.47134	-0.473724	4.44e-05	0.000521209	1.09318	1.75e-09	4.81e-08	-0.0945992	0.266645	0.349685	-1.18778	5.81e-10	1.99e-08	MANBA	5.33959	5.2668	5.1445	5.09213	4.77923	4.83262	4.68945	4.65181	6.27056	6.17571	6.45753	6.27978	5.22534	5.10847	5.04783	5.09227
ENSG00000164038	SLC9B2	protein_coding	overlapping_locus	chr4	65962	5.38716	-0.238037	0.0921899	0.166888	1.59009	7.16e-09	1.35e-07	0.56568	0.000672402	0.00244961	-1.02441	1.46e-06	7.34e-06	SLC9B2	4.72535	4.70809	4.75489	4.70717	4.52043	4.61459	4.30022	4.54042	6.20744	5.93659	6.57516	6.37115	5.34077	5.30247	5.10307	5.44112
ENSG00000164039	BDH2	protein_coding	overlapping_locus	chr4	20449	4.06311	-0.167437	0.113935	0.197946	1.10763	1.69e-08	2.61e-07	-0.00315015	0.97508	0.98204	-1.11078	1.57e-08	2.05e-07	BDH2	3.56573	3.77572	3.67602	3.79659	3.33265	3.36449	3.67527	3.74929	4.87357	4.80196	4.80203	4.78104	3.62326	3.7677	3.71196	3.70941
ENSG00000138778	CENPE	protein_coding	NA	chr4	92604	6.26102	1.59009	6.36e-05	0.000673759	-2.31569	2.13e-06	1.15e-05	1.91986	1e-05	9.23e-05	4.23555	2.74e-09	5.66e-08	CENPE	4.83313	4.80701	5.67365	5.46815	7.12121	7.03532	6.58379	6.55673	2.42575	2.53371	2.95894	3.51171	7.4753	7.42749	6.77686	6.89594
ENSG00000138780	GSTCD	protein_coding	NA	chr4	138951	3.57104	1.06275	1.12e-06	4.62e-05	-1.7953	5.33e-09	1.08e-07	1.09149	8.17e-07	1.49e-05	2.88678	8.31e-12	2.15e-09	GSTCD	2.89554	3.00877	3.27545	3.08727	4.26379	4.18277	4.12022	3.99426	1.0603	1.57939	0.892688	1.46427	4.21584	4.14682	4.10982	4.22265
ENSG00000155016	CYP2U1	protein_coding	NA	chr4	22089	4.55996	-0.0780261	0.638625	0.733202	1.29638	1.22e-06	7.3e-06	-0.0616113	0.710361	0.768671	-1.35799	7.02e-07	4.08e-06	CYP2U1	4.31489	4.30042	4.01186	3.85306	4.08221	4.10151	4.08319	3.96846	5.69484	5.67745	5.29652	4.9082	4.07722	3.96257	4.23688	4.02945
ENSG00000138795	LEF1	protein_coding	NA	chr4	121412	0.44932	0.719837	0.110659	0.193685	4.15441	8.69e-09	1.55e-07	1.8588	0.00024002	0.00105946	-2.29561	1.44e-06	7.25e-06	LEF1	-1.74166	-2.56399	-1.70453	-2.86855	-2.10404	-1.63156	-1.54625	-0.838502	2.26281	2.35035	1.27571	1.75261	-0.295201	-0.470451	-0.37595	-0.205656
ENSG00000205403	CFI	protein_coding	NA	chr4	61486	2.11546	-0.346265	0.396129	0.516146	0.475944	0.242635	0.299313	-0.689088	0.107516	0.164323	-1.16503	0.0112086	0.017814	CFI	1.67965	1.4861	1.9764	2.58324	1.22804	1.26245	2.00218	1.95042	1.89867	1.912	2.39154	3.19975	0.492256	1.05001	1.11556	2.05324
ENSG00000170522	ELOVL6	protein_coding	NA	chr4	153354	4.84701	0.278717	0.0803429	0.150555	-1.06142	5.74e-06	2.62e-05	0.51678	0.00348523	0.00950611	1.5782	4.92e-08	4.88e-07	ELOVL6	4.64938	4.67039	4.93417	4.93035	5.02928	4.97459	5.14449	5.1618	3.30623	3.70023	3.56083	4.18471	5.23653	5.34883	5.22656	5.43377
ENSG00000164093	PITX2	protein_coding	NA	chr4	24701	1.63163	0.886752	0.0468044	0.0992267	-0.0888547	0.838046	0.864203	1.58624	0.00156024	0.00489073	1.6751	0.00105496	0.00210203	PITX2	0.135896	0.190868	1.18855	1.3121	1.49674	1.34649	2.06726	1.78037	0.135566	-0.0374993	0.128203	1.72827	2.30455	2.59	1.93129	2.67019
ENSG00000138658	ZGRF1	protein_coding	NA	chr4	97663	3.17601	1.12058	5.37e-07	2.84e-05	-1.12582	1.15e-06	6.98e-06	1.13167	4.8e-07	1.06e-05	2.25748	1.3e-10	8.63e-09	ZGRF1	2.4614	2.53497	2.79506	2.65521	3.85334	3.81447	3.78941	3.45788	1.45694	1.58063	1.35301	1.57004	3.87812	3.96011	3.58584	3.53256
ENSG00000145362	ANK2	protein_coding	overlapping_locus	chr4	565632	5.35323	-0.995988	0.000205592	0.00155967	-0.0921356	0.648282	0.698047	-1.17461	4.36e-05	0.000276917	-1.08247	9.81e-05	0.000257521	ANK2	5.96183	6.05869	5.78219	5.41211	5.05364	4.87634	4.86363	4.46592	5.72561	5.75674	5.8324	5.62893	4.91691	4.96962	4.4271	4.08055
ENSG00000172403	SYNPO2	protein_coding	overlapping_locus	chr4	210560	2.68066	-0.775595	0.0882164	0.161746	2.15956	0.000107136	0.000321381	0.179362	0.669434	0.733198	-1.9802	0.000250372	0.000587385	SYNPO2	2.21669	1.9177	1.48523	1.2737	0.968074	0.478161	1.2679	1.00026	3.82787	4.57662	3.21523	3.68151	0.994449	1.35816	2.66072	1.79971
ENSG00000145390	USP53	protein_coding	NA	chr4	82931	4.67207	-0.969115	0.00160547	0.00729332	0.909472	0.00219129	0.00455462	-0.553354	0.0406033	0.072756	-1.46283	3.94e-05	0.000117122	USP53	4.93326	4.95802	4.39896	4.09608	3.63984	3.48286	3.9999	3.44772	5.77093	5.95493	5.12992	5.17947	3.93538	3.97949	4.39418	3.95024
ENSG00000164109	MAD2L1	protein_coding	NA	chr4	11467	5.08534	1.35516	1.16e-05	0.000204609	-1.80508	1.01e-06	6.33e-06	1.55123	2.72e-06	3.57e-05	3.35631	5.59e-10	1.97e-08	MAD2L1	4.07862	3.90995	4.68788	4.40309	5.94572	5.78195	5.61631	5.24728	2.24065	2.82515	2.11699	2.71026	5.98812	5.96767	5.70754	5.80188
ENSG00000173376	NDNF	protein_coding	ncRNA_host	chr4	37409	3.16991	0.0997436	0.720085	0.798002	0.692245	0.0241843	0.0389214	-0.540162	0.0725121	0.118125	-1.23241	0.000562805	0.00120166	NDNF	2.41513	2.55437	3.13161	3.08434	2.31223	2.2714	3.39327	3.30987	3.51021	3.75032	3.08962	3.70871	2.15142	2.36367	2.2982	2.39212
ENSG00000123737	EXOSC9	protein_coding	NA	chr4	15705	5.0068	0.611785	0.00414538	0.0152162	-0.320367	0.099633	0.136178	0.81155	0.00046475	0.00180907	1.13192	2.17e-05	7.01e-05	EXOSC9	4.56038	4.69143	4.58062	4.79866	5.3025	5.3899	5.02099	5.37948	3.92586	3.91701	4.73529	4.42044	5.60188	5.35505	5.32998	5.59353
ENSG00000145386	CCNA2	protein_coding	NA	chr4	7490	6.32807	1.61972	8.98e-06	0.000171855	-2.38508	2.13e-07	1.83e-06	1.84865	2.21e-06	3.11e-05	4.23373	3.04e-10	1.4e-08	CCNA2	5.03515	5.05918	5.697	5.47251	7.12817	7.08022	6.80033	6.81385	2.43352	2.57864	2.73221	3.65881	7.26892	7.33701	6.97499	7.16403
ENSG00000170917	NUDT6	protein_coding	NA	chr4	34272	1.78493	0.883201	0.00487801	0.0171711	-1.01677	0.00306349	0.00615727	0.58607	0.0444262	0.0783766	1.60284	5.1e-05	0.0001464	NUDT6	0.848659	1.68626	1.83905	1.2966	2.22753	2.58014	1.99776	2.52386	0.493391	-0.459767	0.469644	0.954404	2.02449	2.26097	1.91115	1.99455
ENSG00000145375	SPATA5	protein_coding	NA	chr4	396377	3.27048	0.933136	1.11e-06	4.62e-05	-1.10417	3.09e-07	2.44e-06	1.02763	3.46e-07	8.31e-06	2.1318	5.03e-11	5.11e-09	SPATA5	2.72833	2.67803	2.93325	2.9003	3.86235	3.77941	3.62853	3.70562	1.87316	1.46381	1.74011	1.75608	4.06333	3.88126	3.67392	3.71447
ENSG00000164056	SPRY1	protein_coding	NA	chr4	6966	1.26787	-0.079211	0.908429	0.940098	3.12688	0.000201655	0.000557247	0.0956312	0.889336	0.91552	-3.03125	0.000226783	0.000536875	SPRY1	0.0555889	0.73155	-2.30166	-2.01669	-0.203628	0.0164228	-0.391011	-0.985194	3.30422	2.96386	3.10259	1.44555	0.112492	-0.362273	0.546315	-1.8756
ENSG00000196159	FAT4	protein_coding	ncRNA_host	chr4	176534	5.50044	-0.20616	0.109837	0.1925	1.10769	2.26e-07	1.92e-06	-0.397449	0.00531128	0.0135212	-1.50514	5.03e-09	8.66e-08	FAT4	5.32883	5.42007	5.31939	4.77751	5.13603	5.02392	4.85131	5.07285	6.35338	6.28104	6.45804	6.26808	4.96094	4.76805	4.84318	4.76297
ENSG00000142731	PLK4	protein_coding	ncRNA_host	chr4	18335	4.85381	1.44708	3.86e-05	0.000476231	-2.23228	1.05e-06	6.51e-06	1.64108	1.07e-05	9.63e-05	3.87336	1.54e-09	3.73e-08	PLK4	3.92745	3.89746	4.33909	3.93052	5.62799	5.56006	5.50354	5.17222	0.975146	1.6647	1.18505	2.57978	5.74447	5.78003	5.61011	5.53257
ENSG00000248187	RP11-184M15.1	lincRNA	NA	chr4	2560	2.09164	-0.401026	0.326483	0.448051	-4.90046	4.09e-07	3.07e-06	-1.34162	0.00580166	0.0145229	3.55883	2.04e-05	6.65e-05	RP11-184M15.1	3.35128	3.3047	1.84114	1.55003	2.82213	2.70104	1.95162	1.50187	-3.3682	-1.55127	-1.96309	-2.20486	1.29522	1.50353	1.58419	1.31814
ENSG00000077684	JADE1	protein_coding	NA	chr4	65602	5.63823	0.211622	0.164171	0.263257	-1.67753	1.84e-08	2.78e-07	-0.16187	0.281655	0.364876	1.51566	6.4e-08	6.05e-07	JADE1	6.08492	6.12532	5.59506	5.60545	6.30073	6.10771	6.05078	5.86065	4.16636	4.43186	4.23154	3.92353	5.73387	5.73662	5.8075	5.57874
ENSG00000151466	SCLT1	protein_coding	NA	chr4	228687	3.81755	0.952391	0.000610519	0.00347012	0.102582	0.648907	0.698469	1.19943	7.37e-05	0.000414637	1.09685	0.00018064	0.000439167	SCLT1	3.13069	3.04047	3.16093	3.26571	4.06458	4.33827	3.89542	4.11116	2.78301	2.64944	3.66084	3.50777	4.61461	4.46412	4.04316	4.25534
ENSG00000151012	SLC7A11	protein_coding	NA	chr4	78253	6.06251	-4.96982	2.59e-07	1.93e-05	-0.0722231	0.871003	0.891749	-2.9788	3.12e-05	0.000214878	-2.90657	3.73e-05	0.000111771	SLC7A11	7.42241	7.47499	6.19679	6.5716	1.81569	1.20429	2.49393	2.2072	7.03597	7.16673	6.35262	7.10603	3.75782	3.12207	4.87677	3.3656
ENSG00000179967	PPP1R14BP3	processed_pseudogene	overlapping_locus	chr4	445	2.65377	0.0785001	0.715213	0.793794	-1.36139	2.35e-05	8.84e-05	-0.180802	0.405467	0.491288	1.18059	9.6e-05	0.000252925	PPP1R14BP3	2.70511	2.46113	3.22973	3.0132	2.90535	3.16055	2.63797	3.16252	1.55776	1.24744	1.20373	1.99718	2.70967	2.48216	2.78678	2.84764
ENSG00000164134	NAA15	protein_coding	ncRNA_host	chr4	118579	5.72381	0.658126	1.97e-05	0.000298065	-0.619696	4.16e-05	0.000142862	0.831955	1.42e-06	2.25e-05	1.45165	1.48e-09	3.66e-08	NAA15	5.27843	5.2031	5.51016	5.55701	6.10417	5.98152	5.98558	6.13559	4.5993	4.72579	4.77323	4.97103	6.23971	6.16679	6.06296	6.41483
ENSG00000196782	MAML3	protein_coding	ncRNA_host	chr4	437432	1.12559	0.300474	0.383441	0.504012	1.96065	2.65e-05	9.77e-05	0.0186221	0.956896	0.968525	-1.94202	2.64e-05	8.32e-05	MAML3	0.425245	0.24032	0.448568	0.01551	0.213579	0.641781	0.39317	0.969386	2.80144	2.46465	1.93717	1.36367	0.45927	0.575799	0.441133	-0.455626
ENSG00000153132	CLGN	protein_coding	NA	chr4	39514	1.10346	-0.0569569	0.889021	0.925764	2.55103	7.28e-06	3.22e-05	1.15152	0.00868541	0.0202772	-1.39952	0.00100469	0.00201162	CLGN	-0.204923	-0.240458	-0.275809	-1.29621	-0.0967318	-0.389727	-1.23422	-1.17887	2.44441	2.22521	1.96523	1.22361	0.950811	0.94142	-0.0563627	0.244452
ENSG00000164136	IL15	protein_coding	NA	chr4	97389	2.53868	-0.582597	0.0318883	0.0734933	3.27974	5.88e-10	2.23e-08	1.72457	1.76e-06	2.61e-05	-1.55517	2.17e-06	1.01e-05	IL15	0.947198	0.800843	0.817679	-0.298409	0.423943	-0.000681762	0.0119994	-0.28419	3.94935	4.09985	3.64538	3.94735	2.37566	2.27628	2.55225	2.26494
ENSG00000164161	HHIP	protein_coding	NA	chr4	99251	3.64536	-0.235955	0.47148	0.586978	-1.9123	7.56e-05	0.0002372	0.291249	0.373136	0.459564	2.20355	1.68e-05	5.64e-05	HHIP	3.70316	3.60968	3.82538	3.53212	3.86454	3.77277	2.91164	2.66389	1.01699	1.2514	1.40812	2.55688	4.02765	4.0515	3.59464	4.03644
ENSG00000164163	ABCE1	protein_coding	NA	chr4	31248	6.31275	0.410744	0.00195196	0.00843517	-0.876915	1.2e-06	7.2e-06	0.538449	0.000197534	0.000910462	1.41536	3.04e-09	6.12e-08	ABCE1	6.10168	6.00503	6.28696	6.33026	6.69014	6.58777	6.53364	6.5744	5.17759	5.3785	5.1581	5.49161	6.58593	6.65443	6.62725	6.99169
ENSG00000170365	SMAD1	protein_coding	NA	chr4	76886	4.08905	-0.0417779	0.665048	0.755153	1.13083	6.79e-09	1.29e-07	-0.105817	0.281461	0.364689	-1.23664	2.09e-09	4.63e-08	SMAD1	3.67211	3.6287	3.71065	3.92792	3.69826	3.52341	3.80262	3.75684	5.00022	4.84794	4.78198	4.84521	3.70665	3.52249	3.55729	3.7373
ENSG00000151617	EDNRA	protein_coding	overlapping_locus	chr4	64038	3.55394	-1.11101	0.00214442	0.00908445	2.38332	7.61e-07	5.02e-06	0.17573	0.541219	0.620776	-2.20759	1.6e-06	7.86e-06	EDNRA	2.29854	2.53372	2.59856	2.90857	1.52054	1.03598	0.771567	2.18401	5.21485	4.52212	5.26882	4.79724	2.98806	2.2776	2.93463	2.81289
ENSG00000121211	MND1	protein_coding	NA	chr4	70470	2.34063	1.0494	0.000143045	0.00119217	-2.05113	4.49e-07	3.31e-06	1.25601	2.36e-05	0.000173714	3.30714	8.21e-10	2.47e-08	MND1	1.69078	1.59454	2.12656	1.72877	2.9428	3.07544	2.73092	2.57975	-1.16752	-0.119332	-0.331797	0.134449	3.24371	3.14471	2.69297	3.06975
ENSG00000137462	TLR2	protein_coding	NA	chr4	4200	4.77569	-0.755125	0.247197	0.362869	7.25892	1.26e-10	7.85e-09	3.88486	3.32e-07	8.02e-06	-3.37406	5.95e-08	5.72e-07	TLR2	-0.413954	-1.03226	-1.60194	-0.311103	-4.27393	-3.33506	-1.47833	-0.416094	6.19227	5.96198	6.61003	6.67596	2.52315	2.76281	3.02413	3.51925
ENSG00000145423	SFRP2	protein_coding	NA	chr4	8529	4.06249	-0.576356	0.0886245	0.162271	0.500159	0.13409	0.177147	-1.14703	0.00345207	0.00942852	-1.64719	0.00019983	0.000479447	SFRP2	4.09926	3.96802	2.82589	3.63383	3.63451	3.36535	2.32432	2.85376	4.39948	4.24499	4.45453	3.80759	3.08494	2.7442	2.58371	1.76785
ENSG00000164116	GUCY1A3	protein_coding	NA	chr4	65639	0.460322	2.0384	0.00231337	0.00962673	5.38697	1.01e-08	1.75e-07	1.09272	0.0937397	0.146478	-4.29426	3.5e-08	3.75e-07	GUCY1A3	-6.45118	-2.30613	-3.16426	-3.46433	-1.43326	-2.17063	-1.16961	-0.568466	1.81568	2.21543	1.57975	2.70891	-1.8946	-2.16391	-2.1393	-2.41745
ENSG00000256043	CTSO	protein_coding	NA	chr4	29800	5.28456	-0.133226	0.185607	0.289503	1.56445	1.21e-10	7.65e-09	0.185562	0.0718217	0.117144	-1.37889	6.13e-10	2.05e-08	CTSO	4.73838	4.7737	4.73171	4.50087	4.53905	4.38421	4.63828	4.6431	6.31463	6.31629	6.06558	6.33638	4.80881	4.75989	5.01151	4.89168
ENSG00000205208	C4orf46	protein_coding	NA	chr4	5577	4.55131	1.02339	1.12e-05	0.000200413	-1.24919	2e-06	1.1e-05	0.978821	1.82e-05	0.000143382	2.22801	1.4e-09	3.51e-08	C4orf46	4.07214	3.79119	4.33293	4.12558	5.39831	5.18538	5.03005	4.79562	2.71993	2.81067	2.56198	3.19913	5.16245	5.15215	4.98029	5.00117
ENSG00000052795	FNIP2	protein_coding	NA	chr4	138912	5.24296	-0.260519	0.289137	0.409159	0.946839	0.00140266	0.00307142	-0.411552	0.104464	0.160683	-1.35839	6.15e-05	0.000172279	FNIP2	5.08245	5.04505	4.83001	5.02985	4.93017	4.77305	4.55417	4.67629	5.42911	5.1705	6.46988	6.1614	4.55061	4.59645	4.49073	4.70234
ENSG00000052802	MSMO1	protein_coding	NA	chr4	15538	5.07245	0.683713	0.000547921	0.00322593	1.43314	2.13e-07	1.83e-06	0.152966	0.340119	0.426589	-1.28018	7.96e-07	4.5e-06	MSMO1	4.45468	4.39875	4.21507	4.4614	5.35324	4.88271	5.23309	4.65847	5.74475	5.96005	5.60311	5.9382	4.55378	4.30727	4.76712	4.44164
ENSG00000137628	DDX60	protein_coding	NA	chr4	102515	5.50579	-0.015258	0.945163	0.964545	3.17145	1.48e-09	4.23e-08	1.29394	3.54e-05	0.000235985	-1.87751	5.04e-07	3.12e-06	DDX60	3.87628	3.75116	3.66556	3.40933	3.62346	3.38582	4.02289	3.47896	6.82444	6.80586	6.48452	7.21116	5.19416	4.76519	5.28401	4.47475
ENSG00000181381	DDX60L	protein_coding	NA	chr4	181052	5.84564	-0.271602	0.29195	0.412215	2.97701	1.84e-08	2.77e-07	0.78019	0.00688785	0.0167083	-2.19682	4.64e-07	2.94e-06	DDX60L	4.48098	4.51419	3.80472	3.97849	4.24229	3.92967	3.93771	3.64871	6.69352	6.81945	7.57838	7.49103	5.27651	4.83917	5.19146	4.62322
ENSG00000129116	PALLD	protein_coding	overlapping_locus	chr4	431392	7.26356	0.86528	5.79e-06	0.000133387	-0.588773	0.000298701	0.00078767	0.931202	2.55e-06	3.43e-05	1.51997	6.75e-09	1.08e-07	PALLD	6.64262	6.63902	6.95026	7.00417	7.78313	7.67094	7.68778	7.59443	5.9518	6.14401	6.37343	6.40158	7.7079	7.77025	7.54278	7.95516
ENSG00000109576	AADAT	protein_coding	NA	chr4	31478	2.76725	0.105157	0.500279	0.611979	-1.30777	9.03e-07	5.77e-06	-0.178405	0.262327	0.344512	1.12936	4.72e-06	1.94e-05	AADAT	2.80876	2.94761	3.19229	2.93555	3.03501	2.93563	3.21729	3.15084	1.5724	1.98618	1.33233	1.80746	2.85321	2.82796	2.61398	2.98313
ENSG00000164104	HMGB2	protein_coding	NA	chr4	3431	6.8337	1.15277	8.5e-05	0.000828849	-1.65267	2.44e-06	1.29e-05	1.25192	3.83e-05	0.000250545	2.90459	3.98e-09	7.39e-08	HMGB2	5.99704	5.98785	6.49303	6.50959	7.41501	7.45953	7.34524	7.44909	4.01136	4.45911	4.47715	5.19491	7.40227	7.61303	7.34158	7.67583
ENSG00000164105	SAP30	protein_coding	NA	chr4	7564	4.13126	0.829969	4.65e-05	0.000538928	-0.427835	0.0114566	0.0198696	0.581907	0.00120486	0.00394376	1.00974	6.56e-06	2.55e-05	SAP30	3.54105	3.46702	4.01882	4.04288	4.59241	4.79515	4.48557	4.61907	3.38118	3.28259	3.34979	3.45551	4.40877	4.64213	4.19536	4.2239
ENSG00000237125	HAND2-AS1	antisense	NA	chr4	64055	3.42695	-0.504106	0.0695642	0.134518	3.34365	1.63e-09	4.57e-08	1.1207	0.000365223	0.00148077	-2.22296	1.29e-07	1.04e-06	HAND2-AS1	1.26103	1.66142	1.72793	1.77817	0.799322	0.558222	1.06391	1.74119	5.11097	5.0841	4.60868	4.9795	2.36074	2.49889	2.90477	3.06827
ENSG00000164118	CEP44	protein_coding	NA	chr4	49704	3.4593	0.515435	0.000205441	0.00155967	-0.392489	0.00243246	0.00499933	0.618964	3.33e-05	0.00022552	1.01145	1.34e-07	1.07e-06	CEP44	3.16363	3.16949	3.30518	3.19871	3.8886	3.64388	3.76641	3.57637	2.71265	2.93147	2.72587	2.87276	3.97316	3.95036	3.70971	3.64668
ENSG00000150630	VEGFC	protein_coding	NA	chr4	109190	6.88293	-0.10996	0.561026	0.665081	-0.60432	0.00579866	0.0108424	0.436668	0.0332201	0.0616468	1.04099	6.86e-05	0.000188846	VEGFC	6.44161	6.52133	6.97993	7.15677	6.51935	6.56363	6.9771	6.70136	5.93578	6.07122	6.09368	6.59111	7.10195	7.22355	7.12391	7.4733
ENSG00000109674	NEIL3	protein_coding	NA	chr4	53108	3.49891	1.38202	1.16e-05	0.000204609	-2.30281	1.75e-07	1.57e-06	1.43891	7.47e-06	7.39e-05	3.74172	3.12e-10	1.42e-08	NEIL3	2.70878	2.78705	2.98336	2.63932	4.50716	4.1769	4.16928	3.64481	-0.137713	0.308719	0.168261	1.09408	4.25597	4.39386	4.1587	4.02566
ENSG00000168310	IRF2	protein_coding	overlapping_locus	chr4	86868	5.15174	-0.212437	0.017077	0.0451809	1.51244	1.23e-11	1.86e-09	0.315335	0.00118762	0.00389688	-1.1971	2.61e-10	1.3e-08	IRF2	4.55091	4.44293	4.57974	4.57949	4.26224	4.20724	4.3863	4.44148	5.94662	5.91339	6.13156	6.19679	4.87623	4.81458	4.82777	4.89105
ENSG00000151725	CENPU	protein_coding	NA	chr4	39516	4.72136	1.08888	1.78e-05	0.000276299	-1.86179	8.1e-08	8.58e-07	1.19941	6.25e-06	6.57e-05	3.0612	1.46e-10	9.1e-09	CENPU	4.11702	4.23905	4.38339	4.05084	5.48257	5.37593	5.33073	4.90255	1.91048	2.49963	1.92484	2.75059	5.44068	5.54287	5.34059	5.26561
ENSG00000151726	ACSL1	protein_coding	overlapping_locus	chr4	71224	5.6618	0.20689	0.293969	0.414323	1.45328	2.88e-06	1.49e-05	0.427677	0.0407155	0.0729243	-1.0256	9.71e-05	0.000255165	ACSL1	5.15114	5.03408	4.75295	5.12708	5.31721	5.24686	5.04475	5.2875	6.27295	6.18726	6.91067	6.10275	5.39984	5.29446	5.38243	5.66113
ENSG00000186352	ANKRD37	protein_coding	NA	chr4	4608	2.41442	-1.47947	2.87e-05	0.000389517	0.0993821	0.679996	0.726003	-1.43016	3.96e-05	0.000257377	-1.52955	1.99e-05	6.53e-05	ANKRD37	3.03674	3.22073	2.49658	2.81993	1.07682	1.86736	1.37863	1.33504	2.94495	2.8261	3.29413	2.97695	1.54153	1.92299	1.49776	0.771128
ENSG00000154553	PDLIM3	protein_coding	NA	chr4	34953	3.53664	-0.109847	0.712905	0.792315	2.38789	1.09e-06	6.67e-06	0.104701	0.724615	0.78059	-2.28319	1.65e-06	8.07e-06	PDLIM3	2.47408	2.3404	2.07848	2.93605	2.12941	2.19708	2.33124	2.80111	5.36186	5.02066	4.82767	4.01034	2.40005	2.21607	2.92891	2.77431
ENSG00000164342	TLR3	protein_coding	NA	chr4	18918	4.68033	-0.414164	0.126161	0.214191	2.76886	3.79e-08	4.86e-07	0.344182	0.190181	0.264753	-2.42468	1.46e-07	1.16e-06	TLR3	3.39671	3.51214	2.88105	3.00553	2.90916	2.64752	2.89597	2.7605	5.41147	5.63059	6.14021	6.49764	3.69664	3.44852	3.91865	3.05906
ENSG00000225138	CTD-2228K2.7	processed_transcript	NA	chr5	7649	2.98009	-1.52733	4.83e-06	0.000117944	0.0367669	0.860875	0.883824	-1.53179	4.87e-06	5.49e-05	-1.56855	3.87e-06	1.64e-05	CTD-2228K2.7	3.05965	3.27703	3.32023	2.83152	1.77095	1.17936	1.86982	1.49107	3.31579	2.85127	3.34756	3.13396	1.69486	2.06241	1.47969	0.94638
ENSG00000112877	CEP72	protein_coding	NA	chr5	54897	2.06662	0.814379	8.58e-05	0.000835307	-0.955449	3.4e-05	0.000120498	0.889907	3.45e-05	0.000231759	1.84536	1.08e-08	1.55e-07	CEP72	1.67793	1.52814	1.70981	1.72338	2.46011	2.80296	2.25043	2.29225	0.445374	0.784471	0.736491	0.798029	2.67767	2.69032	2.43988	2.34773
ENSG00000071539	TRIP13	protein_coding	NA	chr5	26715	5.59754	1.58186	1.15e-05	0.000204333	-2.1687	7.4e-07	4.92e-06	1.60532	9.97e-06	9.2e-05	3.77402	1.21e-09	3.18e-08	TRIP13	4.4956	4.2893	4.86768	5.11938	6.36264	6.45622	6.18379	6.2188	1.86086	2.16178	2.58628	3.18322	6.41359	6.46724	6.05546	6.3558
ENSG00000113504	SLC12A7	protein_coding	ncRNA_host	chr5	61660	4.96199	-0.677498	0.000745988	0.0040313	1.33023	6.32e-07	4.35e-06	-0.123272	0.445686	0.531165	-1.4535	2.09e-07	1.54e-06	SLC12A7	4.94352	4.83092	4.21578	4.35627	3.95656	3.86429	4.00385	3.88715	5.95685	5.87262	6.15629	5.68996	4.51711	4.41399	4.61947	4.3573
ENSG00000145536	ADAMTS16	protein_coding	NA	chr5	179975	2.70801	-1.32382	0.000846797	0.00445227	0.424838	0.178802	0.228733	-0.955265	0.00796329	0.0188546	-1.3801	0.00053384	0.00114778	ADAMTS16	2.16089	2.61364	2.98715	3.48415	1.93074	0.950213	1.97202	1.10537	2.88516	3.4734	3.12174	3.65667	2.09445	2.19982	1.76252	1.6642
ENSG00000150753	CCT5	protein_coding	NA	chr5	16492	8.38873	0.41838	0.0117058	0.0338856	-0.208615	0.172477	0.221398	0.921885	1.66e-05	0.000135537	1.1305	1.75e-06	8.47e-06	CCT5	7.98117	7.94883	7.91038	8.30545	8.54433	8.64684	8.18559	8.46241	7.53178	7.62334	8.10504	7.90102	8.8913	8.9307	8.99834	9.01157
ENSG00000164236	ANKRD33B	protein_coding	NA	chr5	93487	3.09563	0.424351	0.22602	0.338114	1.01887	0.00896466	0.0159562	-0.329616	0.348807	0.435573	-1.34849	0.00138398	0.00268752	ANKRD33B	3.08749	3.0989	2.49378	1.797	3.48379	3.21527	3.18149	2.542	3.90989	3.98775	3.89038	2.9747	2.46485	2.88237	2.10138	1.88092
ENSG00000039139	DNAH5	protein_coding	NA	chr5	254213	2.05279	0.116274	0.714804	0.793595	-0.9576	0.0110498	0.0192393	0.344482	0.286595	0.370142	1.30208	0.00120329	0.00236846	DNAH5	2.12095	2.09422	2.44653	1.35253	2.33352	2.19411	2.43873	1.5928	0.939524	1.70008	0.158236	1.21338	2.43539	2.74754	2.31235	2.09361
ENSG00000154153	FAM134B	protein_coding	NA	chr5	144021	3.28324	-0.563185	0.000411507	0.00260685	1.70268	7.72e-10	2.66e-08	-0.608532	0.000206923	0.00094466	-2.31121	1.7e-11	2.95e-09	FAM134B	2.86047	2.55942	2.67005	2.48012	1.98182	1.83546	2.30927	2.1689	4.50888	4.18985	4.46343	4.22688	2.08728	2.10528	2.04368	1.93345
ENSG00000113389	NPR3	protein_coding	NA	chr5	102655	5.69455	0.39779	0.0507748	0.105572	-1.82944	2.17e-07	1.86e-06	-0.481137	0.0222472	0.0440912	1.3483	7.07e-06	2.72e-05	NPR3	5.98864	5.97325	6.02874	5.74666	6.20643	6.18987	6.49112	6.41518	4.32967	4.4106	3.59823	4.07672	5.25561	5.10663	5.76068	5.54036
ENSG00000250697	CTD-2066L21.3	lincRNA	overlapping_locus	chr5	372272	1.27098	-0.449761	0.0376212	0.0833378	-3.91045	2.71e-10	1.29e-08	-1.44443	4.9e-06	5.51e-05	2.46602	1.83e-07	1.39e-06	CTD-2066L21.3	2.00157	2.2064	1.84588	1.53624	1.41314	1.66622	1.59341	1.18303	-1.8521	-2.1603	-2.79635	-1.67097	0.572245	0.664819	0.29383	0.311839
ENSG00000113460	BRIX1	protein_coding	NA	chr5	10621	4.66529	0.293144	0.00355316	0.0134723	-0.629264	3.16e-06	1.6e-05	0.657981	1.5e-06	2.34e-05	1.28725	3.48e-10	1.53e-08	BRIX1	4.44349	4.39159	4.5599	4.61393	4.72366	4.89457	4.85496	4.70912	3.84658	3.91458	3.71435	4.02374	5.2195	5.08707	5.1039	5.24477
ENSG00000145604	SKP2	protein_coding	ncRNA_host	chr5	32331	4.19262	0.740002	5.94e-05	0.000641931	-1.00199	3.36e-06	1.68e-05	0.533118	0.00117423	0.00386245	1.5351	1.71e-08	2.18e-07	SKP2	3.88251	3.75647	4.18689	4.04766	4.68514	4.7238	4.72803	4.73725	2.63183	3.17499	2.74325	3.22972	4.43922	4.43049	4.47835	4.68218
ENSG00000113569	NUP155	protein_coding	NA	chr5	83045	5.10936	0.619975	7.03e-05	0.00072	-1.03918	2.84e-07	2.29e-06	0.738454	1.13e-05	9.99e-05	1.77763	2.82e-10	1.35e-08	NUP155	4.76311	4.67725	5.00989	5.01444	5.52484	5.53163	5.46652	5.45401	3.6388	3.71911	3.80733	4.11421	5.7734	5.60177	5.42035	5.63673
ENSG00000113594	LIFR	protein_coding	ncRNA_host	chr5	133392	5.46725	0.259949	0.0398043	0.0870959	1.47987	3.16e-09	7.42e-08	0.136188	0.255995	0.337527	-1.34368	1.06e-08	1.53e-07	LIFR	4.86029	4.95726	4.84104	4.66879	5.35331	4.94047	5.11047	4.9311	6.31854	6.22797	6.52777	6.15831	5.09679	5.06608	4.83821	4.86884
ENSG00000145623	OSMR	protein_coding	NA	chr5	99739	8.19199	-0.548199	0.004583	0.0163925	1.1962	3.61e-06	1.78e-05	-0.154662	0.358403	0.445637	-1.35086	9.14e-07	5.03e-06	OSMR	8.11094	8.14706	7.64993	7.62011	7.42807	7.32675	7.49426	7.15936	9.23051	9.35694	8.99672	8.74048	7.86313	7.64921	7.93385	7.52003
ENSG00000164327	RICTOR	protein_coding	NA	chr5	136490	4.82379	-0.370454	0.00145876	0.00678097	1.11851	7.75e-09	1.43e-07	-0.0510852	0.59496	0.669262	-1.1696	4.27e-09	7.73e-08	RICTOR	4.47235	4.6448	4.44352	4.44793	4.30286	3.96316	4.1786	4.07135	5.55979	5.4307	5.77115	5.71388	4.54269	4.44494	4.42559	4.40065
ENSG00000132357	CARD6	protein_coding	NA	chr5	18992	4.64769	-0.125362	0.405052	0.523864	1.28923	3.47e-07	2.68e-06	0.239796	0.120748	0.180813	-1.04944	3.59e-06	1.54e-05	CARD6	4.4148	4.31987	4.02921	3.83956	4.17715	4.14381	4.04258	3.79806	5.4929	5.39733	5.55193	5.41409	4.67497	4.50845	4.27722	4.11683
ENSG00000250722	SELENOP	protein_coding	NA	chr5	87513	3.2526	0.287014	0.424556	0.542898	0.555839	0.134285	0.177365	-0.644332	0.0921819	0.144477	-1.20017	0.00462072	0.00799144	SELENOP	3.58515	3.34412	2.90304	2.35887	3.5366	3.10768	3.49347	3.49941	4.03391	4.01539	3.65027	2.64294	2.77812	2.85016	2.3978	1.58178
ENSG00000215068	AC025171.1	antisense	NA	chr5	3816	1.32106	-0.158539	0.542005	0.6486	1.62731	8.77e-06	3.77e-05	0.14857	0.561129	0.638605	-1.47874	2.1e-05	6.82e-05	AC025171.1	0.688286	0.543283	0.572161	0.370194	-0.344639	0.158752	0.488001	0.946727	2.35475	1.8426	2.33872	2.12218	0.461106	1.02061	0.646502	0.569354
ENSG00000177453	NIM1K	protein_coding	overlapping_locus	chr5	88780	1.73045	-0.739407	0.0463067	0.0983803	0.697279	0.0509191	0.0753267	-1.22636	0.0032477	0.00898285	-1.92364	6.49e-05	0.000180369	NIM1K	1.2151	1.82664	1.70887	2.08811	0.6959	0.421647	1.02185	1.60264	1.80935	1.92566	2.66026	2.99615	1.0435	0.465801	0.371851	0.0609593
ENSG00000112972	HMGCS1	protein_coding	NA	chr5	24118	6.1708	1.04426	4.59e-08	6.24e-06	1.66218	1.12e-10	7.37e-09	0.572004	4.9e-05	0.000302362	-1.09017	2.49e-08	2.88e-07	HMGCS1	5.13829	5.10271	5.18241	5.41101	6.46929	6.21697	6.3376	5.97612	6.79359	6.92598	6.86143	6.9218	5.82006	5.8039	5.79415	5.73105
ENSG00000172244	C5orf34	protein_coding	overlapping_locus	chr5	28445	2.66486	0.996059	4.78e-05	0.000548427	-1.57397	9.1e-07	5.8e-06	1.28499	2.93e-06	3.77e-05	2.85895	3.87e-10	1.61e-08	C5orf34	2.02123	2.08424	2.08237	2.26292	3.18288	3.09082	3.32467	2.74638	0.520551	0.451295	0.0632095	0.976034	3.51009	3.4426	3.46499	3.14543
ENSG00000070193	FGF10	protein_coding	NA	chr5	86163	3.52543	-0.542126	0.294666	0.414975	4.33897	2.44e-07	2.03e-06	0.861379	0.0836871	0.133288	-3.47759	1.67e-06	8.17e-06	FGF10	1.25024	1.04143	0.811366	0.83394	-0.416378	-1.27176	1.01778	0.604965	5.61983	5.52372	4.38464	5.38665	2.291	0.810868	2.20252	1.36842
ENSG00000151883	PARP8	protein_coding	NA	chr5	180624	3.65231	-0.341351	0.0388154	0.0854624	1.89483	2.78e-09	6.86e-08	0.66398	0.000435404	0.00171883	-1.23085	4.69e-07	2.97e-06	PARP8	2.97686	2.79606	2.62072	2.81518	2.10609	2.34413	2.81225	2.28195	4.64477	4.60904	4.67724	4.82148	3.58508	3.42276	3.42612	3.40989
ENSG00000134363	FST	protein_coding	NA	chr5	6726	8.67575	0.216177	0.621101	0.717608	2.18236	0.000260288	0.000696173	0.903319	0.0550262	0.0938733	-1.27904	0.0119661	0.0188729	FST	7.77259	7.7571	7.62502	6.89685	7.95904	7.73583	8.07044	7.10411	10.1159	10.5433	8.41476	8.84003	8.49257	8.35546	8.87695	7.88012
ENSG00000067113	PLPP1	protein_coding	overlapping_locus	chr5	110197	6.31459	-0.132302	0.375851	0.496266	1.67762	1.49e-08	2.36e-07	-0.185904	0.21981	0.29784	-1.86353	3.92e-09	7.29e-08	PLPP1	5.63954	5.49067	5.93673	5.75099	5.31895	5.49573	5.77023	5.70665	7.63947	7.45427	7.05985	7.45464	5.56987	5.37686	5.56739	5.63375
ENSG00000152931	PART1	lincRNA	ncRNA_host	chr5	59945	1.88459	-0.97764	0.0450701	0.0963332	1.87623	0.000448349	0.00112069	-0.616943	0.177693	0.24992	-2.49317	4.03e-05	0.000119597	PART1	0.476192	0.178296	0.834581	1.87056	-0.410279	-1.48563	0.310625	0.713421	3.28895	2.47383	2.72717	2.91467	0.777178	-0.246938	0.560547	0.273377
ENSG00000035499	DEPDC1B	protein_coding	NA	chr5	103279	3.08938	1.6746	3.96e-06	0.000103356	-2.14626	1.74e-06	9.78e-06	2.10662	2.75e-07	7e-06	4.25287	2.23e-10	1.19e-08	DEPDC1B	1.65557	1.73378	2.19707	2.13157	3.7071	3.87959	3.49246	3.29168	-1.1735	-0.402532	-0.41516	0.458755	4.22449	4.25454	3.80345	3.81589
ENSG00000164181	ELOVL7	protein_coding	NA	chr5	92599	3.8579	-0.699236	0.186554	0.290582	8.19747	1.26e-14	2.53e-11	4.82128	4.91e-11	2.95e-08	-3.37618	1.38e-11	2.72e-09	ELOVL7	-1.88192	-3.3011	-2.67865	-2.8129	-3.05663	-6.37429	-3.09731	-2.90518	5.86256	5.70413	5.20603	5.53255	2.39035	1.99892	2.30392	2.12484
ENSG00000086200	IPO11	protein_coding	overlapping_locus	chr5	224611	4.682	0.525576	9.75e-05	0.000905249	-0.579066	4.44e-05	0.000151132	0.661852	8.77e-06	8.37e-05	1.24092	4.72e-09	8.27e-08	IPO11	4.33008	4.33853	4.56811	4.51489	5.07931	4.84451	5.06004	4.87382	3.75319	3.95499	3.76764	3.99158	5.19757	5.12471	4.9282	5.19895
ENSG00000123219	CENPK	protein_coding	NA	chr5	45406	4.22705	1.16744	7.32e-05	0.000744615	-2.04215	5.07e-07	3.65e-06	1.3011	2.51e-05	0.000182097	3.34326	1.1e-09	2.97e-08	CENPK	3.6911	3.36426	3.94919	3.38194	5.13692	4.85035	4.79987	4.21301	1.67356	1.78973	1.15481	1.62409	5.10635	5.17103	4.67854	4.68839
ENSG00000123213	NLN	protein_coding	overlapping_locus	chr5	149530	5.61106	0.357923	0.00958068	0.0290301	-1.30317	3.58e-08	4.67e-07	0.0145609	0.905085	0.927989	1.31773	3.07e-08	3.4e-07	NLN	5.59598	5.58001	5.81617	5.88571	6.02319	6.02659	6.08043	6.18872	4.2179	4.26967	4.38655	4.73153	5.7035	5.63086	5.62519	5.95298
ENSG00000134057	CCNB1	protein_coding	NA	chr5	11236	7.27208	1.86679	5.58e-06	0.000130714	-2.37102	5.49e-07	3.89e-06	2.09197	1.7e-06	2.54e-05	4.46298	5.34e-10	1.93e-08	CCNB1	5.6912	5.5716	6.37236	6.46254	8.01465	8.17811	7.79073	7.76586	3.2537	3.28378	3.7275	4.27991	8.33954	8.39527	7.83281	8.04918
ENSG00000153044	CENPH	protein_coding	NA	chr5	20810	3.46256	1.06986	1.06e-05	0.000193959	-1.77526	8.88e-08	9.23e-07	1.15861	4.45e-06	5.12e-05	2.93386	1.15e-10	8.11e-09	CENPH	2.795	2.72152	3.25847	2.95568	4.09173	4.05168	4.08079	3.85118	1.01163	0.910586	0.939719	1.68295	4.22524	4.18318	3.94987	4.0817
ENSG00000145736	GTF2H2	protein_coding	NA	chr5	35020	1.27962	0.304321	0.208517	0.317798	-0.973116	0.00150795	0.00327922	0.394231	0.109202	0.166327	1.36735	6.17e-05	0.000172654	GTF2H2	0.969506	0.933208	1.54635	1.26491	1.83745	1.55618	1.58224	0.861012	0.643847	0.0349627	-0.0810761	0.321161	1.67409	1.76821	1.46674	1.46126
ENSG00000131711	MAP1B	protein_coding	ncRNA_host	chr5	102337	8.14147	-0.0834217	0.495449	0.608117	-1.55978	3.04e-09	7.27e-08	-0.114512	0.352988	0.439695	1.44527	7.92e-09	1.23e-07	MAP1B	8.40008	8.53619	8.49017	8.29953	8.49392	8.33886	8.38821	8.16564	6.92996	7.12641	6.56753	6.86813	8.42178	8.47644	8.25558	8.11695
ENSG00000157111	TMEM171	protein_coding	NA	chr5	11526	3.55529	-0.121438	0.690737	0.775874	2.20901	3.34e-06	1.67e-05	0.604456	0.0586509	0.0991304	-1.60456	6.79e-05	0.000187179	TMEM171	2.78024	2.68091	2.29859	1.98184	2.70472	2.78787	1.90967	1.64185	4.55613	4.63672	5.13386	4.25596	3.20925	3.22583	3.23511	2.5087
ENSG00000164331	ANKRA2	protein_coding	NA	chr5	13352	3.69543	-0.75957	5.06e-05	0.000572842	0.619268	0.000300804	0.0007913	-0.416012	0.00693538	0.0168032	-1.03528	1.46e-06	7.34e-06	ANKRA2	3.8081	3.90782	3.75335	3.41001	2.76547	2.99465	3.18744	2.87715	4.40607	4.54697	4.10332	4.34075	3.37714	3.20333	3.3649	3.31218
ENSG00000171617	ENC1	protein_coding	NA	chr5	14019	5.66165	0.104035	0.54458	0.650383	-0.112387	0.514654	0.572936	1.11232	1.1e-05	9.83e-05	1.22471	3.98e-06	1.67e-05	ENC1	5.34913	5.3209	5.22846	5.15399	5.48938	5.35567	5.5757	4.9154	5.35725	5.5027	4.72789	4.92602	6.40207	6.45413	6.30545	6.34915
ENSG00000176928	GCNT4	protein_coding	NA	chr5	5554	0.890969	0.727981	0.023292	0.0578584	2.56409	1.68e-07	1.52e-06	0.929327	0.00536653	0.0136358	-1.63476	1.36e-05	4.71e-05	GCNT4	-0.127676	-0.476397	-0.689475	-1.10089	0.301825	0.323648	0.45767	-0.69533	1.88793	1.91419	1.98413	2.18984	0.472176	-0.0146856	0.246414	0.679697
ENSG00000113163	COL4A3BP	protein_coding	NA	chr5	143653	4.95611	-0.536768	4.02e-06	0.000104838	0.392854	0.000104016	0.000312961	-0.631669	6.02e-07	1.21e-05	-1.02452	1.24e-09	3.22e-08	COL4A3BP	5.09393	5.14358	5.13505	4.96227	4.67076	4.37886	4.63224	4.49208	5.55337	5.4563	5.41258	5.48823	4.47505	4.43646	4.40421	4.49767
ENSG00000181104	F2R	protein_coding	NA	chr5	19739	5.73045	0.665026	0.0704796	0.135798	-3.22212	7.59e-07	5.01e-06	-1.36948	0.00151041	0.00475617	1.85264	0.000184788	0.00044793	F2R	6.14842	6.19161	6.21582	5.38227	6.77187	6.57247	7.11716	5.94107	2.88078	3.38716	1.50865	2.70734	4.98407	4.95267	4.32554	4.26004
ENSG00000245556	SCAMP1-AS1	lincRNA	NA	chr5	18143	1.70733	-0.413142	0.0434227	0.0933688	1.16594	1.31e-05	5.35e-05	-0.0855215	0.648694	0.716107	-1.25146	5.78e-06	2.29e-05	SCAMP1-AS1	1.3574	1.09558	1.23702	1.57455	0.748189	0.893151	0.86557	1.13681	2.21894	2.25572	2.72477	2.69104	1.00559	1.08602	1.30152	1.51225
ENSG00000145685	LHFPL2	protein_coding	overlapping_locus	chr5	284807	7.76085	-0.186525	0.332753	0.453954	1.46286	2.04e-06	1.12e-05	0.208914	0.279929	0.363057	-1.25394	1.06e-05	3.82e-05	LHFPL2	7.1105	7.24721	7.04471	7.22404	7.02986	6.96695	6.81209	7.06735	8.17149	8.09072	8.95907	8.99787	7.3172	7.18345	7.44728	7.50338
ENSG00000152409	JMY	protein_coding	NA	chr5	91027	4.81036	-1.51402	1.03e-05	0.000189214	0.889863	0.00111684	0.00250782	-1.47093	1.37e-05	0.000115459	-2.3608	7.13e-08	6.57e-07	JMY	5.19172	5.16027	4.84579	4.65896	3.45866	2.96717	3.75413	3.51105	6.15641	6.11539	5.41203	5.69544	3.65598	3.06517	3.74348	3.43999
ENSG00000164309	CMYA5	protein_coding	NA	chr5	110364	2.51376	-0.468726	0.037946	0.0839488	0.303091	0.156798	0.203559	-0.761695	0.00240593	0.00697977	-1.06479	0.000139798	0.000350974	CMYA5	2.59704	2.62413	2.68289	2.40565	2.10772	2.14218	2.26796	1.91352	3.02643	3.22427	2.93926	2.09868	2.11665	1.61353	1.71068	1.77842
ENSG00000228716	DHFR	protein_coding	overlapping_locus	chr5	28756	3.72136	1.34471	8.98e-08	9.61e-06	-1.08384	2.62e-06	1.37e-05	1.32765	1.06e-07	3.68e-06	2.41149	8.64e-11	7.29e-09	DHFR	2.71365	2.98723	3.18055	3.07663	4.31404	4.32591	4.39786	4.3349	1.59723	1.76917	1.86231	2.28871	4.35888	4.49262	4.1464	4.276
ENSG00000145681	HAPLN1	protein_coding	NA	chr5	83809	5.53689	0.0882552	0.842501	0.894328	2.19805	0.000215233	0.000591089	0.329393	0.460672	0.545656	-1.86866	0.000762578	0.00157683	HAPLN1	3.40806	3.50425	4.12637	4.48688	3.60714	3.30555	4.29067	4.59811	6.0441	5.71945	5.98063	6.64203	3.39218	3.30907	4.40393	5.13269
ENSG00000164176	EDIL3	protein_coding	NA	chr5	444240	6.43723	-0.172125	0.460337	0.577491	0.765791	0.00464716	0.00892305	-0.413532	0.0903552	0.142022	-1.17932	0.00015365	0.000380885	EDIL3	6.03504	6.12061	6.323	6.43268	6.25743	5.64049	6.08381	6.1831	6.62412	6.56465	7.02946	7.53752	5.70419	5.47547	5.83709	6.16695
ENSG00000145715	RASA1	protein_coding	NA	chr5	124044	6.595	0.259868	0.0890907	0.162925	-1.18517	9.07e-07	5.79e-06	-0.0419806	0.772593	0.823106	1.14319	1.39e-06	7.01e-06	RASA1	6.66615	6.81114	6.70239	6.78011	7.2228	7.1664	6.9402	6.58126	5.39718	5.38072	5.73151	5.68007	6.78567	6.93009	6.49392	6.53473
ENSG00000153140	CETN3	protein_coding	NA	chr5	17526	3.69259	0.276786	0.0417934	0.0906052	-0.610499	0.000257875	0.000690488	0.55468	0.000476782	0.00184811	1.16518	1.99e-07	1.48e-06	CETN3	3.50796	3.36869	3.82523	3.46788	3.86761	4.03553	3.75695	3.69503	2.85338	3.11199	2.82342	3.0206	4.25925	4.18539	4.07039	3.95348
ENSG00000113356	POLR3G	protein_coding	NA	chr5	42806	1.52978	0.581546	0.0781599	0.147304	-1.16779	0.00346539	0.0068729	0.675378	0.0441743	0.0779895	1.84317	5.65e-05	0.0001602	POLR3G	0.782666	1.32008	1.65676	1.34419	2.05411	1.30586	1.98869	2.05263	-0.529469	0.168049	-0.57413	0.824445	1.60905	1.85393	1.84895	2.43913
ENSG00000248323	LUCAT1	lincRNA	overlapping_locus	chr5	11374	1.23969	-2.50579	0.0027976	0.0111593	3.60904	2.61e-06	1.37e-05	0.718035	0.176667	0.248828	-2.89101	1.53e-05	5.23e-05	LUCAT1	-0.499704	-0.125747	-0.842824	-1.55892	-3.16561	-3.50967	-2.57409	-6.52817	3.68611	3.16216	2.09399	2.53497	0.860492	0.265632	-0.315454	-1.31828
ENSG00000113369	ARRDC3	protein_coding	NA	chr5	14636	6.28892	-1.19101	1.77e-08	3.48e-06	1.29191	5.58e-09	1.12e-07	-0.838774	1.26e-06	2.06e-05	-2.13069	8.83e-12	2.21e-09	ARRDC3	6.09249	6.00792	6.23353	6.12078	4.92611	4.60309	4.98007	5.12968	7.4566	7.30697	7.2985	7.53269	5.38386	5.25786	5.32447	5.1231
ENSG00000133302	SLF1	protein_coding	NA	chr5	121090	2.95466	0.98442	6.33e-05	0.00067149	-0.962891	0.000140844	0.000405265	0.957403	8.38e-05	0.000460506	1.92029	4.78e-08	4.78e-07	SLF1	2.30011	2.31837	2.7024	2.52824	3.50912	3.4504	3.60992	3.24273	1.49255	1.82895	0.940906	1.73957	3.34732	3.45863	3.40527	3.56731
ENSG00000173221	GLRX	protein_coding	NA	chr5	71687	6.4632	-0.318496	0.0890902	0.162925	2.38129	2.69e-09	6.7e-08	0.334853	0.0749531	0.121721	-2.04644	1.6e-08	2.09e-07	GLRX	5.5031	5.49034	5.15358	5.42196	4.9313	5.01061	5.05571	5.29994	8.02724	7.8997	7.79908	7.28738	5.82082	5.30026	6.02279	5.69566
ENSG00000164307	ERAP1	protein_coding	NA	chr5	47291	6.77245	-0.180321	0.111137	0.194351	1.66041	2.54e-10	1.23e-08	0.595576	5.83e-05	0.000346962	-1.06483	7.3e-08	6.67e-07	ERAP1	6.21634	6.20309	5.97549	5.75056	5.96065	5.73864	5.99534	5.76459	7.71569	7.82582	7.5904	7.69783	6.62283	6.59678	6.77754	6.57664
ENSG00000174136	RGMB	protein_coding	NA	chr5	29994	7.7149	0.329209	0.084791	0.156822	-1.74978	1.56e-07	1.43e-06	-0.0943485	0.604102	0.677165	1.65543	2.91e-07	2e-06	RGMB	7.95588	7.96049	8.07233	7.58938	8.44613	8.26652	8.3892	7.72736	6.13682	6.38908	5.93735	6.15504	7.93402	8.11533	7.51463	7.63481
ENSG00000164211	STARD4	protein_coding	NA	chr5	16558	4.73265	0.622129	0.02403	0.0592135	2.54301	8.99e-08	9.3e-07	0.804726	0.00551046	0.0139189	-1.73828	4.98e-06	2.02e-05	STARD4	3.42116	3.30442	3.38956	3.24524	4.47065	4.08361	3.70631	3.26	5.54187	5.50703	6.1157	6.23193	4.38604	4.11789	4.17784	3.85302
ENSG00000134986	NREP	protein_coding	overlapping_locus	chr5	334844	7.94406	0.663817	0.0836378	0.15525	-1.41838	0.00153756	0.00333151	-0.216549	0.550891	0.629308	1.20183	0.00489218	0.00840451	NREP	7.6226	7.65802	8.23049	8.32723	8.6915	8.77399	8.2425	8.84004	5.53199	5.71192	6.76705	7.40383	7.59231	7.78277	7.60728	8.06993
ENSG00000224032	EPB41L4A-AS1	lincRNA	ncRNA_host	chr5	3751	3.89812	-1.21649	1.31e-07	1.2e-05	-0.290584	0.0349453	0.0540075	-1.35559	3.49e-08	1.67e-06	-1.06501	7.11e-07	4.12e-06	EPB41L4A-AS1	4.54143	4.47777	4.58232	4.34602	2.93809	3.25754	3.13111	3.64431	4.22598	4.24681	4.22758	4.08378	3.08204	3.21879	3.17394	3.04857
ENSG00000171444	MCC	protein_coding	overlapping_locus	chr5	466732	5.86669	0.257683	0.148756	0.24402	2.62585	4.6e-10	1.84e-08	1.08815	1.48e-05	0.00012322	-1.53771	2.59e-07	1.82e-06	MCC	4.37087	4.36545	4.54552	4.49033	4.86801	4.53314	4.65091	4.72645	6.7731	6.9585	6.89974	7.50368	5.31601	5.21707	5.76928	5.74872
ENSG00000129596	CDO1	protein_coding	NA	chr5	12222	2.54758	0.432898	0.207412	0.316434	2.46617	2.57e-06	1.35e-05	1.37029	0.000805833	0.00283995	-1.09588	0.00278744	0.00505668	CDO1	0.440242	0.493138	1.55567	1.12843	1.03489	1.0483	1.75205	1.78536	4.09946	3.5772	2.99531	3.08224	2.63681	2.50137	2.32089	2.13032
ENSG00000145779	TNFAIP8	protein_coding	NA	chr5	130997	5.76103	-0.482894	0.00963163	0.0291109	2.84128	6.59e-11	5.36e-09	1.68227	4.39e-08	1.94e-06	-1.159	2.82e-06	1.26e-05	TNFAIP8	4.41449	4.34486	3.99429	3.7952	3.8214	3.52572	3.95493	3.30364	6.98262	6.88577	6.87685	7.2305	5.84244	5.72329	5.85933	5.93803
ENSG00000061455	PRDM6	protein_coding	NA	chr5	105146	2.09054	0.463846	0.161687	0.259935	2.34983	2.18e-06	1.18e-05	-0.15454	0.63911	0.708134	-2.50437	1.06e-06	5.65e-06	PRDM6	0.81322	0.599546	0.622439	1.14234	1.12194	0.932827	1.29372	1.63032	2.62952	2.21587	3.65026	3.56554	0.738551	0.381331	0.509341	0.939734
ENSG00000168916	ZNF608	protein_coding	overlapping_locus	chr5	111895	3.30034	-0.522739	0.0365576	0.0816453	0.605224	0.0172208	0.0286926	-0.749528	0.00537001	0.0136386	-1.35475	3.45e-05	0.00010482	ZNF608	3.17232	3.12317	3.61956	3.25945	2.27446	2.22911	3.04716	3.27515	4.08625	4.09688	3.53531	3.91595	2.50392	2.53758	2.51614	2.70361
ENSG00000279118	RP11-517I3.2	TEC	overlapping_locus	chr5	2326	2.17621	0.288548	0.446502	0.564565	1.17076	0.00622633	0.0115431	-0.180888	0.634598	0.704502	-1.35165	0.00242329	0.0044554	RP11-517I3.2	2.24536	2.14477	1.09772	0.773461	2.16195	2.16065	2.32677	1.13289	3.13123	3.37356	2.53775	2.23691	1.27138	1.57786	1.7029	1.6057
ENSG00000164904	ALDH7A1	protein_coding	ncRNA_host	chr5	64219	5.49891	0.326186	0.0155888	0.0421452	-1.22816	7.12e-08	7.77e-07	0.00554668	0.963519	0.973503	1.23371	6.48e-08	6.11e-07	ALDH7A1	5.43571	5.49442	5.79567	5.61264	5.80097	5.86399	6.07075	5.94226	4.39557	4.5007	4.07731	4.57852	5.6067	5.63831	5.61009	5.60576
ENSG00000113368	LMNB1	protein_coding	NA	chr5	60398	6.10458	1.73053	5.45e-06	0.000128875	-2.53685	1.55e-07	1.43e-06	1.63555	9.94e-06	9.2e-05	4.1724	4.91e-10	1.87e-08	LMNB1	4.76185	4.73359	5.59279	5.34281	7.0061	6.9946	6.90415	6.70611	2.32128	2.59322	2.05344	3.26875	6.83902	6.90645	6.73416	6.77505
ENSG00000173926	2020-03-03	protein_coding	NA	chr5	163095	3.52346	0.144008	0.694329	0.778523	3.79002	4.25e-08	5.25e-07	2.13929	2.19e-05	0.000163353	-1.65074	0.000117639	0.00030245	2020-03-03	1.15029	1.37638	1.41661	0.650922	1.39913	1.18635	1.71551	0.730813	5.39557	5.53087	4.15992	4.38139	3.24105	3.08305	3.4454	3.49562
ENSG00000145794	MEGF10	protein_coding	NA	chr5	174907	2.10321	-0.717012	0.0237851	0.0587427	2.29066	4.33e-07	3.21e-06	1.09848	0.000889319	0.00307366	-1.19218	0.000259168	0.000605179	MEGF10	0.371832	1.23888	0.820442	0.324044	-0.235751	-0.35051	0.445165	-0.135728	3.11641	3.2289	2.65156	3.07228	1.24355	1.71338	2.11038	2.05688
ENSG00000186687	LYRM7	protein_coding	NA	chr5	34617	3.78791	0.279443	0.0923794	0.167181	-0.829971	0.00012728	0.000372036	0.307378	0.067514	0.11123	1.13735	4.26e-06	1.77e-05	LYRM7	3.7836	3.64144	4.05618	3.4529	4.21939	3.97259	4.13062	3.83509	3.06429	3.07585	2.74623	2.91785	4.19714	4.26578	3.79733	4.07851
ENSG00000197536	C5orf56	protein_coding	overlapping_locus	chr5	78067	2.79491	-0.71747	0.0095998	0.0290593	2.38624	4.84e-08	5.78e-07	-0.116096	0.627049	0.697618	-2.50233	2.67e-08	3.05e-07	C5orf56	1.99712	2.11394	1.69043	1.04703	1.35293	0.522726	1.21672	0.981447	4.37614	4.12936	4.13461	3.96203	1.65922	1.9011	1.72965	1.26931
ENSG00000125347	IRF1	protein_coding	NA	chr5	9190	5.85129	-0.440214	0.0145441	0.0400339	2.60761	1.59e-10	9.11e-09	0.829478	0.00010488	0.000546406	-1.77813	1.62e-08	2.1e-07	IRF1	4.9289	4.75251	4.29322	4.20528	4.14907	4.07958	4.42149	3.79329	7.14841	7.19326	7.19338	7.19934	5.33913	5.50028	5.42632	5.3499
ENSG00000237190	CDKN2AIPNL	protein_coding	NA	chr5	9812	3.3602	0.461679	0.000867331	0.00454231	-0.613733	8.62e-05	0.000266005	0.687723	1.9e-05	0.000147924	1.30146	1.17e-08	1.65e-07	CDKN2AIPNL	3.04418	2.99473	3.28387	3.15658	3.46281	3.65562	3.59715	3.655	2.54543	2.52861	2.26808	2.74073	3.8748	3.71531	3.80978	3.87971
ENSG00000112984	KIF20A	protein_coding	NA	chr5	8997	6.63911	2.01331	1.51e-05	0.000246858	-2.40483	3.74e-06	1.84e-05	2.08944	1.07e-05	9.62e-05	4.49427	4.38e-09	7.84e-08	KIF20A	4.82771	4.75884	5.84284	5.75369	7.53227	7.55304	7.24133	7.25897	2.49058	2.46681	2.88156	3.6746	7.6041	7.79905	7.10458	7.30868
ENSG00000158402	CDC25C	protein_coding	NA	chr5	53091	3.46019	1.35739	0.00019193	0.00148122	-2.49155	2.03e-06	1.11e-05	1.53525	6.03e-05	0.000356082	4.0268	5.36e-09	9.05e-08	CDC25C	2.34098	2.23826	3.14334	2.9457	4.09745	4.23317	4.07214	3.85491	-0.421711	-0.178913	-0.429914	1.07318	4.40817	4.4192	4.08484	4.03349
ENSG00000132563	REEP2	protein_coding	NA	chr5	7953	2.52335	0.665314	0.0557964	0.113507	-1.67666	0.00028562	0.000756837	-0.0814732	0.804572	0.848956	1.59519	0.000437407	0.000963067	REEP2	1.99585	1.634	2.73517	2.97527	2.82602	2.9132	3.11978	3.46032	0.101697	0.346824	0.70815	1.41197	2.06019	2.23395	2.14806	2.81716
ENSG00000113070	HBEGF	protein_coding	NA	chr5	13789	3.0312	-0.0194532	0.93448	0.956574	-0.0383673	0.872154	0.892698	1.29427	5.92e-05	0.000351031	1.33264	4.43e-05	0.000129711	HBEGF	2.48095	2.85666	2.135	2.74223	2.616	2.83955	2.56923	2.11683	2.47422	2.65007	2.53363	2.49748	4.07763	3.83651	4.20253	3.12125
ENSG00000113108	APBB3	protein_coding	overlapping_locus	chr5	6514	3.4127	-0.677782	0.000178199	0.00139917	0.284194	0.0511377	0.0755878	-0.907416	9.53e-06	8.89e-05	-1.19161	4.04e-07	2.62e-06	APBB3	3.72677	3.73698	3.6089	3.39942	2.94603	2.81494	3.11522	2.90977	4.10685	4.0018	3.96515	3.50176	2.75378	2.87792	2.62208	2.59424
ENSG00000170458	CD14	protein_coding	NA	chr5	1974	1.69109	0.24077	0.569673	0.67251	0.666412	0.127577	0.16942	-0.340403	0.429987	0.515684	-1.00681	0.0293454	0.042479	CD14	1.33539	0.823755	1.58963	1.83709	0.953485	1.12568	1.12535	2.68261	2.37587	1.96952	2.01431	2.07154	0.840796	0.131556	1.43627	1.56622
ENSG00000262576	PCDHGA4	protein_coding	overlapping_locus	chr5	157955	1.71521	-0.472451	0.218205	0.329589	0.444085	0.238392	0.294715	-0.737654	0.0660988	0.109266	-1.18174	0.00630029	0.0105648	PCDHGA4	2.12075	2.0531	1.91269	0.899349	1.55498	1.57128	1.37267	0.747103	2.7592	2.56803	1.986	1.32875	1.24929	1.53514	0.918853	0.355647
ENSG00000253910	PCDHGB2	protein_coding	overlapping_locus	chr5	152938	1.74993	-0.908023	0.0119128	0.0343603	0.714888	0.0329756	0.0512474	-0.439371	0.176873	0.248942	-1.15426	0.00204039	0.00381532	PCDHGB2	1.95445	2.10518	1.71592	1.09325	1.02688	0.957044	0.80189	0.625284	2.90972	2.75805	2.23798	1.73622	1.68574	1.34339	1.53526	0.542337
ENSG00000261934	PCDHGA9	protein_coding	overlapping_locus	chr5	110048	1.63323	-0.29015	0.0981678	0.175596	0.378172	0.0349605	0.0540172	-0.713868	0.000716205	0.00258543	-1.09204	1.1e-05	3.93e-05	PCDHGA9	1.69595	1.87819	1.63931	1.44783	1.20985	1.34577	1.47509	1.47584	2.25495	2.13588	1.89371	1.92098	1.02131	0.705799	1.23633	0.767364
ENSG00000253305	PCDHGB6	protein_coding	overlapping_locus	chr5	104959	1.6478	-0.526902	0.00285185	0.011336	0.6364	0.000518527	0.00127354	-0.518599	0.0031565	0.00876295	-1.155	1.22e-06	6.33e-06	PCDHGB6	1.60009	1.58258	1.4707	1.57106	0.978105	0.758649	1.18364	1.12035	2.39612	2.11315	2.19148	2.05126	0.821371	0.988286	1.25498	0.991634
ENSG00000253846	PCDHGA10	protein_coding	overlapping_locus	chr5	99993	2.95114	-0.693285	2.39e-05	0.000342316	0.0472939	0.679579	0.725623	-1.03694	2.59e-07	6.76e-06	-1.08424	1.54e-07	1.21e-06	PCDHGA10	3.14687	3.33464	3.28096	3.18246	2.48818	2.34304	2.5543	2.76076	3.46933	3.24493	3.26465	3.15119	2.19368	2.07273	2.37637	2.15543
ENSG00000254122	PCDHGB7	protein_coding	overlapping_locus	chr5	95335	3.59503	-0.600181	0.000340354	0.00224793	0.256988	0.0624265	0.0899547	-1.01621	1.55e-06	2.38e-05	-1.2732	1.01e-07	8.56e-07	PCDHGB7	3.70072	3.7533	3.76747	3.93342	2.96647	2.9707	3.30738	3.46566	4.10684	4.17143	4.0012	3.90065	2.86265	2.5208	2.92691	2.77785
ENSG00000240764	PCDHGC5	protein_coding	overlapping_locus	chr5	23859	3.3547	0.219703	0.347563	0.468667	-2.44723	1.31e-07	1.25e-06	-0.749363	0.00568354	0.0142749	1.69787	9.43e-06	3.45e-05	PCDHGC5	3.62246	3.87307	3.64112	3.96197	4.11322	4.15223	3.96909	3.73408	1.51895	0.758777	1.70012	1.22805	3.43328	3.35094	2.6694	2.41332
ENSG00000187678	SPRY4	protein_coding	NA	chr5	16029	4.57885	0.189037	0.386642	0.506998	-0.82527	0.00197218	0.00415026	0.810149	0.00186125	0.00564399	1.63542	2.91e-06	1.29e-05	SPRY4	4.51734	4.57485	3.96216	4.41667	4.7684	4.86267	4.45351	4.09985	3.62296	3.72164	3.63413	3.24216	5.35829	5.39077	5.31589	4.57848
ENSG00000113578	FGF1	protein_coding	NA	chr5	105893	3.04106	0.161448	0.479532	0.594194	-2.7557	3.05e-08	4.11e-07	-0.422976	0.082183	0.131311	2.33272	2.37e-07	1.69e-06	FGF1	3.63769	3.63397	2.95866	3.38761	3.96762	3.86155	3.29299	3.00806	0.674037	0.616335	0.858487	0.483841	2.78111	2.99694	3.30221	2.77064
ENSG00000183775	KCTD16	protein_coding	overlapping_locus	chr5	314855	1.1242	-2.90109	2.83e-05	0.000386989	-1.86663	0.000755034	0.00177726	-3.07836	1.33e-05	0.000113058	-1.21173	0.0279572	0.0406856	KCTD16	2.489	2.88209	1.74602	1.51065	-0.358482	-1.3671	0.324616	-1.47108	0.948152	0.825292	-0.844267	-0.143517	-0.398055	-0.965464	-1.08588	-0.869598
ENSG00000186314	PRELID2	protein_coding	overlapping_locus	chr5	363571	1.42806	0.658264	0.00518155	0.0179498	-0.389361	0.0837904	0.117012	0.79085	0.00134122	0.00430529	1.18021	4.28e-05	0.000125908	PRELID2	0.848817	1.11612	1.15538	1.04051	1.48585	1.90494	1.6964	1.67961	0.17785	0.368332	0.670574	1.13238	1.95879	1.93252	1.53209	1.84982
ENSG00000156463	SH3RF2	protein_coding	overlapping_locus	chr5	145213	1.66779	0.53928	0.0555097	0.113119	-0.675557	0.0272488	0.0432379	0.736848	0.0126169	0.027612	1.41241	0.000111372	0.000288112	SH3RF2	0.868712	1.25181	1.74735	1.46388	1.72193	1.97639	2.16238	1.74805	1.12998	0.919334	0.105546	0.605541	2.45539	2.30119	1.95383	1.67601
ENSG00000113649	TCERG1	protein_coding	ncRNA_host	chr5	64651	5.44364	0.514271	0.000129381	0.00110754	-0.714234	4.7e-06	2.21e-05	0.571897	4.5e-05	0.000284196	1.28613	3.24e-09	6.43e-08	TCERG1	5.133	5.05924	5.41335	5.39202	5.88769	5.78002	5.68022	5.76532	4.43714	4.44006	4.59052	4.70064	5.84561	5.9259	5.6794	5.89352
ENSG00000169252	ADRB2	protein_coding	NA	chr5	3443	1.82437	1.49935	1.16e-05	0.000204609	-1.37366	9.91e-05	0.00030071	0.769045	0.00469337	0.0121545	2.1427	5.82e-07	3.53e-06	ADRB2	1.42778	1.19936	1.30835	0.864474	2.92754	3.1145	2.30022	2.34976	0.0370117	-0.692648	0.163179	-0.253504	1.97556	2.23632	1.85723	1.83498
ENSG00000169247	SH3TC2	protein_coding	ncRNA_host	chr5	139525	0.829429	1.14576	0.0233617	0.057988	-3.00283	0.00020384	0.000562895	-1.11006	0.0420482	0.0748752	1.89278	0.0105094	0.0167941	SH3TC2	1.21883	0.926555	0.743018	-0.296041	2.22037	2.27707	1.74483	0.931088	-1.89824	-2.15287	-3.49359	-2.16308	-0.541408	0.363847	-0.029527	-2.26172
ENSG00000145882	PCYOX1L	protein_coding	NA	chr5	11647	3.37328	0.529973	0.00212999	0.00903609	-0.707084	0.000250838	0.000674961	0.427616	0.00909391	0.0210709	1.1347	1.58e-06	7.79e-06	PCYOX1L	3.1002	3.11409	3.29233	3.37992	3.57323	3.60528	3.65957	4.09755	2.32091	2.46176	2.44375	2.77372	3.52893	3.54304	3.6905	3.8261
ENSG00000230551	CTB-89H12.4	processed_transcript	overlapping_locus	chr5	10357	2.67283	-0.559414	0.00148952	0.0068919	0.820213	3.72e-05	0.000130254	-0.28947	0.0599992	0.100923	-1.10968	1.37e-06	6.94e-06	CTB-89H12.4	2.43447	2.50685	2.74892	2.55485	2.20829	1.68035	1.98844	2.07944	3.43348	3.5004	3.39407	3.18791	2.15069	2.5471	2.13689	2.20669
ENSG00000113721	PDGFRB	protein_coding	NA	chr5	42036	9.38901	-0.422561	0.0332623	0.0759115	-0.149068	0.419322	0.48064	-1.40741	1.82e-06	2.7e-05	-1.25835	6.08e-06	2.39e-05	PDGFRB	9.99615	10.0532	9.39119	9.60184	9.38115	9.38992	9.43504	9.23076	9.81671	9.70684	9.74429	9.17906	8.38195	8.45047	8.59729	7.99351
ENSG00000183876	ARSI	protein_coding	retrogene	chr5	42965	3.69053	0.312197	0.223842	0.335735	-0.930572	0.00260099	0.00530776	0.24936	0.326902	0.412811	1.17993	0.000372754	0.00083544	ARSI	3.29073	3.48376	3.39937	4.32168	4.02151	3.96366	3.84719	4.1779	2.15716	2.39898	3.0473	3.16382	3.94658	3.78073	3.90382	4.12737
ENSG00000070814	TCOF1	protein_coding	NA	chr5	42670	5.9477	0.892734	6.61e-05	0.000690704	-0.502211	0.00770804	0.0139916	0.880211	7.59e-05	0.000423547	1.38242	6.38e-07	3.78e-06	TCOF1	5.43704	5.4635	5.36657	5.75846	6.43121	6.52437	6.21081	6.45587	4.54631	4.7895	5.34896	5.06163	6.44046	6.45586	6.22579	6.45066
ENSG00000019582	CD74	protein_coding	NA	chr5	11293	4.67397	0.505601	0.4129	0.531526	3.4704	6.68e-05	0.000213474	0.898248	0.155944	0.224571	-2.57215	0.000613502	0.00129629	CD74	2.00834	2.21976	1.89975	3.56588	1.87288	1.76318	2.601	4.37233	5.95236	5.84664	6.2588	6.23366	2.71664	2.7195	4.06272	3.93862
ENSG00000197043	ANXA6	protein_coding	NA	chr5	57171	8.4864	0.485522	0.00248117	0.0101772	-1.06253	1.26e-06	7.51e-06	0.272505	0.0584338	0.098843	1.33504	8.17e-08	7.26e-07	ANXA6	8.29775	8.3017	8.45916	8.69799	8.88235	8.96205	8.84749	9.02941	7.0368	7.26898	7.49357	7.6741	8.63801	8.65617	8.7074	8.87057
ENSG00000198624	CCDC69	protein_coding	NA	chr5	43094	3.68947	-0.43688	0.289849	0.409945	2.95451	2.77e-06	1.43e-05	0.519452	0.197656	0.273213	-2.43506	1.63e-05	5.51e-05	CCDC69	2.63435	2.61486	2.0739	1.09255	1.63857	1.69296	1.9632	1.88415	5.69265	5.61669	4.79236	3.96143	2.89918	2.53238	2.9682	2.59217
ENSG00000155511	GRIA1	protein_coding	ncRNA_host	chr5	324255	1.45088	1.07445	0.0337032	0.0766824	-1.61522	0.00770488	0.013988	-0.00197383	0.996699	0.997448	1.61325	0.00750876	0.0123614	GRIA1	0.561043	0.731931	1.2005	1.91006	1.47452	2.06054	2.20929	2.96556	-1.16466	-1.6168	-0.610373	0.57082	0.836217	0.705608	1.1133	1.84489
ENSG00000170271	FAXDC2	protein_coding	NA	chr5	40762	2.84837	-0.48966	0.0959605	0.172444	0.827481	0.00836631	0.0150453	-1.3283	0.000348519	0.0014246	-2.15578	2.51e-06	1.14e-05	FAXDC2	2.90952	2.68447	2.773	2.68186	1.76916	1.43505	2.63777	2.79339	3.97575	3.76822	3.34256	3.11698	1.66735	1.20735	1.52143	1.32779
ENSG00000082516	GEMIN5	protein_coding	NA	chr5	50794	4.60175	0.279535	0.00915656	0.0279711	-0.789517	7.2e-07	4.81e-06	0.27553	0.010015	0.0228043	1.06505	1.64e-08	2.11e-07	GEMIN5	4.49804	4.38328	4.74448	4.70336	4.83339	4.87798	4.87986	4.91076	3.907	3.8011	3.72743	3.80358	4.91083	4.81846	4.72496	5.03322
ENSG00000135077	HAVCR2	protein_coding	overlapping_locus	chr5	57038	0.473774	-0.10928	0.8553	0.903053	2.56006	0.000214037	0.00058794	-0.43409	0.48122	0.565146	-2.99415	5.83e-05	0.000164388	HAVCR2	-1.12973	-0.739885	-1.10019	-0.662522	-1.50378	-1.81476	-1.91059	0.176981	1.09868	0.693218	2.57232	1.32437	-0.775535	-2.00328	-1.39797	-1.29239
ENSG00000055163	CYFIP2	protein_coding	NA	chr5	129517	2.60352	-0.574686	0.139516	0.232246	2.09085	4.11e-05	0.000141577	0.544258	0.145609	0.212315	-1.54659	0.000538798	0.00115741	CYFIP2	1.8571	1.4094	1.83347	1.59194	0.854647	0.180751	1.42102	1.54372	4.30382	4.19596	3.0246	3.08046	2.31624	1.66096	2.5267	2.26273
ENSG00000145861	C1QTNF2	protein_coding	NA	chr5	22891	1.77116	1.6292	1.02e-05	0.000188268	-1.08101	0.00152886	0.00331686	1.62749	1.02e-05	9.34e-05	2.70849	6.21e-08	5.9e-07	C1QTNF2	0.966259	0.791385	1.01224	0.158451	2.67456	2.6808	2.18459	1.85253	-0.851984	-0.358697	-0.231152	-0.031628	2.6731	2.42473	2.28587	2.13638
ENSG00000164611	PTTG1	protein_coding	NA	chr5	6923	5.77668	1.53445	6.16e-06	0.00013807	-1.48531	1.27e-05	5.18e-05	1.79874	1.11e-06	1.88e-05	3.28405	1.54e-09	3.73e-08	PTTG1	4.4734	4.51286	4.99398	5.16455	6.39893	6.53051	6.26775	6.20052	2.86834	2.96146	3.54223	3.72536	6.70118	6.91391	6.25963	6.52009
ENSG00000072571	HMMR	protein_coding	NA	chr5	31743	5.80639	1.65539	1.52e-05	0.000248411	-2.09153	2.44e-06	1.29e-05	2.07601	1.41e-06	2.24e-05	4.16754	9.28e-10	2.68e-08	HMMR	4.21334	4.40055	5.1303	4.83636	6.52854	6.51066	6.25475	6.06419	2.22509	2.29799	2.25657	3.27597	7.02578	6.87578	6.5553	6.58314
ENSG00000145934	TENM2	protein_coding	overlapping_locus	chr5	979359	4.00186	-0.500886	0.0523778	0.108286	-2.89219	4.15e-08	5.16e-07	-0.71842	0.00978223	0.0223421	2.17377	1.22e-06	6.33e-06	TENM2	4.35189	4.15647	3.86938	3.93424	3.85707	3.62266	2.5855	3.81268	0.957202	1.89445	0.953819	0.649566	3.60619	3.42296	3.20058	3.26145
ENSG00000040275	SPDL1	protein_coding	NA	chr5	21145	5.70335	1.03713	4.1e-05	0.000496138	-2.43278	4.65e-09	9.79e-08	1.23398	6.69e-06	6.84e-05	3.66676	3.04e-11	3.84e-09	SPDL1	4.97453	5.01575	5.39577	5.31098	6.30505	6.38735	6.22567	5.94948	2.35995	2.85568	2.29218	3.235	6.42465	6.55653	6.29977	6.41161
ENSG00000134516	DOCK2	protein_coding	ncRNA_host	chr5	446136	1.82065	1.23458	0.000291012	0.00201391	-1.22468	0.000923138	0.00212254	1.83261	4.99e-06	5.58e-05	3.05728	2.8e-08	3.17e-07	DOCK2	0.505501	0.977286	1.21437	0.603025	2.24982	2.2821	1.82124	1.90903	-0.55704	-0.657188	-0.404016	-0.00509257	3.09591	2.99443	2.18018	2.19665
ENSG00000156427	FGF18	protein_coding	NA	chr5	37968	0.737259	-1.83538	0.000498801	0.00300613	-0.91684	0.0355173	0.0547506	-2.45612	4.8e-05	0.000296983	-1.53928	0.00361162	0.00638381	FGF18	1.44228	1.46372	1.73911	2.01805	-0.616004	-1.1559	0.591556	-0.516337	0.911853	0.715897	-0.0992224	1.33504	-0.412922	-1.47388	-0.922756	-0.397278
ENSG00000214357	NEURL1B	protein_coding	ncRNA_host	chr5	50275	4.71378	2.30661	8.2e-06	0.000161973	-0.693958	0.064155	0.092164	2.36383	6.69e-06	6.84e-05	3.05778	5.23e-07	3.22e-06	NEURL1B	2.57217	2.11881	3.72922	3.40348	5.60501	5.72691	5.21407	5.19275	2.16963	2.18398	2.58001	2.72245	5.79805	5.85055	4.99193	5.22547
ENSG00000164463	CREBRF	protein_coding	NA	chr5	82933	4.70528	-1.44874	5.52e-06	0.000130257	1.69445	6.05e-07	4.19e-06	-1.37182	9.51e-06	8.88e-05	-3.06626	7.23e-10	2.3e-08	CREBRF	4.56988	4.64283	4.03463	4.0395	2.80504	2.20074	3.23751	3.07808	6.09847	6.00307	5.95002	6.11584	2.94243	2.88601	3.18288	2.8462
ENSG00000120149	MSX2	protein_coding	NA	chr5	6361	4.13947	0.0749313	0.814166	0.872065	2.72164	5.63e-07	3.95e-06	1.51454	0.000219441	0.000986044	-1.2071	0.00105908	0.00210919	MSX2	2.59738	2.21667	2.56849	2.88765	2.4102	2.06197	3.23097	2.34952	5.73387	5.57814	4.63875	5.06341	3.98783	3.85649	4.30975	4.14835
ENSG00000051596	THOC3	protein_coding	overlapping_locus	chr5	116808	1.52085	0.871889	8.76e-05	0.000844955	-1.20454	8.13e-06	3.54e-05	0.611591	0.00200308	0.00598778	1.81613	4.64e-08	4.69e-07	THOC3	0.961495	1.42431	1.37266	1.05109	2.13208	2.10573	1.93581	2.15866	-0.161102	-0.085147	-0.210713	0.377723	1.71284	1.90441	1.87645	1.79864
ENSG00000048162	NOP16	protein_coding	NA	chr5	5038	4.64015	0.397541	0.0156677	0.0422633	-1.08873	3.58e-06	1.77e-05	0.475159	0.00536112	0.0136249	1.56389	4.41e-08	4.51e-07	NOP16	4.53929	4.30732	4.45606	4.8753	4.87304	5.08982	4.70674	5.12686	3.15772	3.42369	3.61771	3.62472	4.84336	4.98828	5.03486	5.24643
ENSG00000146083	RNF44	protein_coding	NA	chr5	11329	4.27336	-1.15223	1.33e-05	0.000222481	0.831962	0.000256855	0.000688678	-0.260476	0.154995	0.223447	-1.09244	1.78e-05	5.92e-05	RNF44	4.3456	4.55029	4.06398	3.90137	3.07642	2.91561	3.33932	3.00105	5.28722	5.16869	5.01928	4.7662	4.02875	4.25126	3.96712	3.59667
ENSG00000169258	GPRIN1	protein_coding	NA	chr5	14332	3.44258	0.700461	0.00101395	0.00511152	-1.15218	1.46e-05	5.84e-05	0.497371	0.011099	0.024797	1.64955	2.15e-07	1.57e-06	GPRIN1	3.26623	3.24957	3.19324	3.34851	3.99481	4.15729	3.85651	3.83438	1.39264	2.23806	2.429	2.06055	3.98142	3.8552	3.49147	3.69551
ENSG00000169228	RAB24	protein_coding	overlapping_locus	chr5	2547	1.74922	-0.285869	0.36313	0.483837	0.999089	0.00437415	0.00845433	-0.208403	0.500302	0.582688	-1.20749	0.00108854	0.00216176	RAB24	1.70233	1.3388	1.57337	1.24295	0.782547	1.10984	0.41465	2.00579	2.24556	2.17666	2.86008	2.4396	1.25851	1.13716	1.48976	1.13608
ENSG00000213347	MXD3	protein_coding	overlapping_locus	chr5	11297	4.56231	1.59671	2.81e-05	0.000384126	-0.9538	0.00339516	0.00674923	1.51857	4.53e-05	0.000284891	2.47237	3.57e-07	2.36e-06	MXD3	3.58956	3.63727	3.84773	3.53648	5.29377	5.68898	4.78503	5.18169	2.22832	2.16382	3.10806	2.94451	5.27798	5.62323	4.90961	4.80083
ENSG00000131188	PRR7	protein_coding	NA	chr5	9842	1.56385	0.569818	0.110189	0.193032	-1.49879	0.00110385	0.00248237	-0.232347	0.507347	0.589141	1.26644	0.00396439	0.00695102	PRR7	1.44435	1.37316	1.54145	2.06835	1.55578	2.01384	1.6519	3.03757	0.150834	0.114794	0.0292635	0.260297	0.972054	0.829806	1.83591	1.70044
ENSG00000170089	RP11-423H2.1	transcribed_unprocessed_pseudogene	overlapping_locus	chr5	141326	1.6561	0.874112	0.000547034	0.00322229	-0.892385	0.000860116	0.0019937	0.601086	0.00877849	0.0204627	1.49347	4.32e-06	1.79e-05	RP11-423H2.1	1.21937	1.0143	1.4054	1.61082	2.32853	2.14168	2.31844	1.99679	0.596113	0.0832396	0.20162	0.754117	1.62384	2.2425	1.79976	1.94746
ENSG00000145912	NHP2	protein_coding	NA	chr5	4508	5.46265	0.32361	0.0273223	0.0651057	-1.14742	5.56e-07	3.92e-06	0.230329	0.101777	0.157026	1.37775	5.85e-08	5.66e-07	NHP2	5.41168	5.28148	5.52746	5.75267	5.6163	5.89503	5.77296	5.99608	4.1803	4.40451	4.13611	4.62795	5.66053	5.57293	5.81463	5.87359
ENSG00000197451	HNRNPAB	protein_coding	NA	chr5	6657	7.2859	0.704378	2.02e-07	1.62e-05	-0.73406	1.27e-07	1.22e-06	0.881658	1.18e-08	8.39e-07	1.61572	4.02e-12	1.92e-09	HNRNPAB	6.89933	6.85132	6.95205	7.03735	7.64022	7.75076	7.57303	7.59608	6.10828	6.23984	6.06418	6.37835	7.77322	7.7765	7.84144	7.87921
ENSG00000175309	PHYKPL	protein_coding	NA	chr5	24295	4.53827	-0.842684	6.61e-06	0.000141351	0.295394	0.0279878	0.0442645	-0.941218	1.9e-06	2.8e-05	-1.23661	7.02e-08	6.51e-07	PHYKPL	4.83577	4.98009	4.72306	4.52488	3.99498	3.92784	3.92866	3.8871	5.22832	5.03077	5.2397	4.76547	3.70397	4.0255	3.85902	3.73413
ENSG00000113240	CLK4	protein_coding	ncRNA_host	chr5	27952	3.52079	-0.446691	0.00170912	0.00765128	1.0612	1.88e-07	1.66e-06	0.0447655	0.702353	0.761877	-1.01644	3.01e-07	2.04e-06	CLK4	3.27836	3.22715	3.28506	3.16971	2.8487	2.71577	2.92789	2.66511	4.48111	4.4251	4.15677	4.11088	3.15902	3.52598	3.19333	3.22609
ENSG00000234284	ZNF879	protein_coding	NA	chr5	11313	1.36379	-0.314101	0.195569	0.302133	0.811223	0.0029279	0.00590951	-0.347985	0.154588	0.22302	-1.15921	0.000157465	0.000389295	ZNF879	1.31129	1.12224	1.47689	0.887086	0.767305	0.500304	1.04076	1.214	2.50341	1.96336	1.54801	2.04938	0.964423	0.726794	0.95374	0.853244
ENSG00000161011	SQSTM1	protein_coding	NA	chr5	31681	9.19741	-1.21345	5.79e-06	0.000133387	1.72403	9.56e-08	9.79e-07	-0.512547	0.009766	0.022322	-2.23658	4.27e-09	7.73e-08	SQSTM1	8.97824	8.91488	8.59985	8.47611	7.31763	7.31574	7.848	7.52271	10.6848	10.6183	10.1685	10.4179	8.11276	8.08638	8.46097	8.21475
ENSG00000112679	DUSP22	protein_coding	NA	chr6	59726	3.98515	-0.102672	0.491966	0.605205	0.727537	0.00017398	0.000487774	-0.357588	0.0279522	0.0533382	-1.08512	2.74e-06	1.23e-05	DUSP22	3.88848	3.95662	3.90273	3.6731	3.80771	3.75896	3.73379	3.71431	4.90479	4.71827	4.47849	4.10486	3.58422	3.60192	3.49842	3.29649
ENSG00000054598	FOXC1	protein_coding	NA	chr6	3926	6.03272	-0.344478	0.115474	0.200069	1.33213	1.59e-05	6.31e-05	0.263208	0.218164	0.296011	-1.06892	0.000140104	0.00035152	FOXC1	5.66335	5.49594	5.52575	5.46529	5.06779	4.77073	5.55279	5.17344	7.14438	6.98641	6.41474	6.8833	5.97208	5.39922	6.05362	5.62727
ENSG00000250903	GMDS-AS1	lincRNA	overlapping_locus	chr6	236275	1.59435	-0.833164	0.00467292	0.0166161	0.420196	0.103637	0.141017	-0.669855	0.016586	0.0346	-1.09005	0.00055594	0.00118891	GMDS-AS1	1.87296	1.86602	1.77381	1.27305	0.378641	0.869182	1.15122	1.02179	2.65911	2.25282	1.78029	1.66228	1.10868	1.08279	1.1928	0.779989
ENSG00000170542	SERPINB9	protein_coding	NA	chr6	16015	1.86494	0.88689	0.00154755	0.0070893	3.10847	7.86e-10	2.7e-08	2.07892	1.48e-07	4.57e-06	-1.02955	9.38e-05	0.000247695	SERPINB9	-0.333064	-0.368081	-0.404762	-0.112442	0.560779	0.155831	0.766404	0.723659	2.72991	3.07826	2.95036	2.28976	2.00689	1.7429	1.85136	1.3941
ENSG00000124588	NQO2	protein_coding	overlapping_locus	chr6	40883	4.92334	-0.526611	0.0050588	0.0176213	0.798346	0.000165485	0.000467419	-0.255379	0.128831	0.191175	-1.05372	1.01e-05	3.65e-05	NQO2	4.86032	4.94224	4.87443	4.56468	4.29737	4.31023	4.15775	4.37831	5.91101	5.75637	5.52081	5.15216	4.75264	4.34248	4.7599	4.34909
ENSG00000137267	TUBB2A	protein_coding	NA	chr6	3858	4.5201	1.31516	3.9e-06	0.000102292	-1.06919	5.63e-05	0.000185123	0.900359	0.000193139	0.00089537	1.96955	5.07e-08	5.01e-07	TUBB2A	4.02456	3.74933	3.82098	4.22995	5.43437	5.50605	5.00908	5.14025	2.46843	2.52436	3.22061	3.12389	5.00089	4.94903	4.81203	4.69032
ENSG00000137266	SLC22A23	protein_coding	NA	chr6	188061	5.54012	-1.3799	4.32e-05	0.000513784	1.60414	7.08e-06	3.14e-05	0.570585	0.0248643	0.0484479	-1.03356	0.000452399	0.000992612	SLC22A23	5.11287	5.13211	4.94123	4.5649	3.69703	3.54191	3.87787	3.0172	6.91114	6.74143	6.07616	6.39807	5.86781	5.56149	5.46044	5.11664
ENSG00000270504	RP11-420L9.5	antisense	NA	chr6	2761	2.82923	-0.292527	0.0752249	0.142888	0.322617	0.0510969	0.0755695	-0.821455	0.000103224	0.000539996	-1.14407	2.9e-06	1.29e-05	RP11-420L9.5	3.16751	3.10673	2.70716	2.7663	2.61328	2.62134	2.68703	2.68594	3.38976	3.29493	3.25792	3.12629	1.76479	1.92475	2.41137	2.23566
ENSG00000219607	PPP1R3G	protein_coding	NA	chr6	4907	1.16798	-0.375805	0.340196	0.461587	1.72297	0.000280839	0.000745651	-0.700681	0.0917498	0.143969	-2.42365	1.31e-05	4.58e-05	PPP1R3G	1.20225	0.752853	0.686322	-0.55552	0.172453	0.657452	0.46183	-0.336948	2.75169	2.44042	2.17284	2.0419	0.182892	0.50344	-0.402329	-0.883825
ENSG00000214113	LYRM4	protein_coding	ncRNA_host	chr6	158347	4.8225	-0.0506085	0.596236	0.695522	1.41575	3.11e-10	1.42e-08	0.258063	0.0146588	0.0312316	-1.15769	4.08e-09	7.51e-08	LYRM4	4.27214	4.31092	4.2077	4.31389	4.09499	4.30734	4.24066	4.25322	5.80364	5.85191	5.60383	5.47937	4.41191	4.47837	4.68438	4.54448
ENSG00000153162	BMP6	protein_coding	NA	chr6	154626	5.5502	-0.736411	0.0771542	0.145787	3.37442	7.79e-07	5.12e-06	1.44193	0.00202083	0.00602581	-1.93249	0.000131877	0.000333461	BMP6	3.75653	3.66539	2.90297	4.09159	3.04887	3.18427	2.36571	3.01284	6.9419	6.54661	7.5311	6.83282	5.39043	3.97138	5.59854	4.82359
ENSG00000111845	PAK1IP1	protein_coding	NA	chr6	15088	4.28904	0.309709	0.0249758	0.0609061	-1.01657	1.22e-06	7.32e-06	0.375556	0.00867991	0.0202683	1.39212	2.42e-08	2.84e-07	PAK1IP1	4.05	4.21473	4.34288	4.45264	4.44781	4.59564	4.64258	4.63639	2.91851	3.41666	3.13212	3.45038	4.60938	4.62892	4.4945	4.82514
ENSG00000205269	TMEM170B	protein_coding	NA	chr6	45247	1.52419	-0.493428	0.240337	0.355058	1.23707	0.00677607	0.0124717	-0.39561	0.339797	0.426274	-1.63268	0.00102196	0.0020417	TMEM170B	1.37515	1.55011	1.37745	0.42055	1.13978	0.0175427	1.08811	0.383946	3.06854	2.97873	1.44692	1.827	0.665608	0.839811	1.09249	0.747872
ENSG00000095951	HIVEP1	protein_coding	overlapping_locus	chr6	156238	5.49358	-0.895346	0.00277482	0.0110928	1.37097	7.04e-05	0.000223134	-0.266224	0.292578	0.376127	-1.6372	1.15e-05	4.09e-05	HIVEP1	5.42385	5.65627	4.57453	4.83214	4.56134	4.20833	4.4224	3.84984	6.59766	6.51483	6.80753	6.21696	5.10547	4.9998	4.99834	4.48992
ENSG00000112137	PHACTR1	protein_coding	ncRNA_host	chr6	573680	2.39249	-0.10781	0.710769	0.790674	4.4219	1.19e-12	4.09e-10	1.92075	8.74e-08	3.18e-06	-2.50115	4.51e-10	1.76e-08	PHACTR1	-0.325784	-0.510087	-0.342076	-0.602395	-0.307263	-1.00616	-0.35036	-0.716267	4.11533	3.79663	3.80311	4.14187	1.30232	1.15697	1.59147	1.76169
ENSG00000008083	JARID2	protein_coding	ncRNA_host	chr6	275745	4.90703	-1.4187	3.11e-08	4.78e-06	0.920188	4.12e-06	1.99e-05	-0.249144	0.0726408	0.118303	-1.16933	2.49e-07	1.76e-06	JARID2	4.74122	4.77215	4.71771	5.13685	3.39268	3.30182	3.34115	3.67722	5.88988	5.79941	5.89558	5.48002	4.62513	4.42656	4.7671	4.58817
ENSG00000007944	MYLIP	protein_coding	ncRNA_host	chr6	19124	2.9665	-1.55192	1.86e-07	1.52e-05	0.449892	0.0129347	0.0221862	-1.20395	3.21e-06	4.03e-05	-1.65384	6.97e-08	6.48e-07	MYLIP	3.41987	3.44716	3.31999	2.95778	1.69602	1.59264	1.73372	1.94705	3.99225	3.82056	3.59081	3.53023	2.35569	2.20708	1.98549	1.75038
ENSG00000137198	GMPR	protein_coding	NA	chr6	56970	3.86734	0.0288648	0.916366	0.945782	2.77932	6.5e-08	7.23e-07	0.165282	0.548764	0.627869	-2.61403	1.12e-07	9.31e-07	GMPR	2.02186	2.27309	2.05276	2.95749	2.55295	2.13075	2.37373	2.54169	4.77356	4.87323	5.36163	5.48677	2.82699	2.19383	2.92696	2.01389
ENSG00000112183	RBM24	protein_coding	NA	chr6	12530	1.03247	-0.391277	0.267622	0.385629	2.5981	6.54e-07	4.47e-06	-0.155755	0.648994	0.716342	-2.75385	3.32e-07	2.22e-06	RBM24	-0.0190097	-0.321458	-0.37555	0.274496	-0.315424	-0.136721	-1.1369	-0.482576	2.69664	2.74696	2.64761	1.69441	-0.505591	-0.727633	0.26469	-0.249384
ENSG00000112186	CAP2	protein_coding	NA	chr6	164577	4.19351	-0.611859	0.0237428	0.0586503	1.43054	3.23e-05	0.00011579	-0.179251	0.467757	0.552201	-1.6098	9.8e-06	3.56e-05	CAP2	3.83812	4.05656	3.4516	3.6855	3.30603	3.07658	2.99946	3.24469	5.26995	5.43325	5.2238	4.78252	3.31911	2.86381	4.09319	3.65655
ENSG00000137414	FAM8A1	protein_coding	NA	chr6	11365	5.55547	-0.375717	0.0215702	0.0543698	1.24509	5.51e-07	3.9e-06	-0.643441	0.00057827	0.00216319	-1.88853	3.45e-09	6.69e-08	FAM8A1	5.47848	5.43763	5.02943	5.00211	5.04111	4.65211	4.96078	4.8433	6.64893	6.50876	6.67347	6.119	4.62853	4.45413	4.72075	4.64422
ENSG00000137393	RNF144B	protein_coding	NA	chr6	81525	3.74021	-0.160785	0.434353	0.552348	4.48716	5.26e-13	2.63e-10	2.19979	6.18e-09	6.03e-07	-2.28737	8.2e-10	2.47e-08	RNF144B	0.743073	0.993833	1.15711	0.413277	0.502583	0.355459	0.791955	1.05636	5.20382	5.39686	5.30454	5.48263	2.92805	3.12401	2.81728	3.33673
ENSG00000124766	SOX4	protein_coding	retrogene	chr6	5852	4.81109	-1.40264	2.43e-05	0.000346524	1.3947	1.72e-05	6.77e-05	0.219672	0.328581	0.414415	-1.17503	9.14e-05	0.000242403	SOX4	4.5055	4.45117	4.10887	4.65868	2.83241	2.58894	3.40077	3.13141	6.01012	5.52662	5.57239	6.14537	4.80605	4.11738	4.75941	4.82338
ENSG00000272168	CASC15	lincRNA	overlapping_locus	chr6	703557	0.861189	-1.85601	7.09e-06	0.000149093	0.80138	0.00431277	0.00835061	-0.346617	0.177557	0.249787	-1.148	0.000266368	0.0006203	CASC15	1.07079	0.893162	0.722453	0.906328	-1.07196	-0.987059	-0.587347	-1.18766	1.62896	1.77347	1.51814	1.86449	1.19509	-0.0765624	0.404132	0.426967
ENSG00000112312	GMNN	protein_coding	NA	chr6	11169	4.52592	1.18172	2.56e-09	1.23e-06	-0.30913	0.00490339	0.00934323	1.46333	1.49e-10	5.56e-08	1.77246	1.31e-11	2.61e-09	GMNN	3.71973	3.61755	3.79192	3.85362	4.95164	5.04749	4.78923	4.91137	3.51273	3.18087	3.48064	3.55658	5.284	5.18288	5.19072	5.18297
ENSG00000111913	FAM65B	protein_coding	overlapping_locus	chr6	237737	3.20914	-0.511988	0.430367	0.548501	4.07811	6.27e-06	2.82e-05	2.08369	0.00252961	0.00726474	-1.99442	0.00165119	0.00314778	FAM65B	1.40872	0.891578	0.342123	-0.575339	0.151089	0.236117	0.543836	-0.618752	5.50331	4.98651	3.98692	3.94087	3.55653	2.01695	3.11537	1.31014
ENSG00000168405	CMAHP	processed_transcript	NA	chr6	85488	3.68854	1.07846	0.000798836	0.0042523	0.827562	0.00593188	0.0110656	2.24762	4.66e-07	1.04e-05	1.42006	4.97e-05	0.000143566	CMAHP	2.39917	2.55733	2.698	1.71882	3.59458	3.71237	3.52179	2.90146	3.19225	3.35967	3.18694	3.11164	4.91936	4.98241	4.32179	4.09086
ENSG00000112343	TRIM38	protein_coding	NA	chr6	28425	5.55639	-0.00524552	0.968791	0.98075	1.59744	7.19e-09	1.35e-07	0.37836	0.011904	0.0263063	-1.21908	1.91e-07	1.43e-06	TRIM38	4.94897	5.01591	4.69448	4.77427	4.94095	4.78515	4.78979	4.90445	6.20789	6.18342	6.74785	6.55398	5.39979	5.16721	5.28957	5.06885
ENSG00000180596	HIST1H2BC	protein_coding	NA	chr6	9054	1.16515	0.323049	0.288733	0.408732	2.34987	6.44e-07	4.42e-06	0.803735	0.0136815	0.0295006	-1.54614	3.69e-05	0.000110666	HIST1H2BC	-0.192025	0.259748	-0.0806157	-0.238862	0.200255	0.674559	-0.0386035	0.162813	2.66695	2.37687	2.36173	1.59907	0.732693	0.990282	1.01127	0.113997
ENSG00000180573	HIST1H2AC	protein_coding	NA	chr6	14972	4.43962	-0.92474	0.00116528	0.00570882	1.69612	2.54e-06	1.34e-05	-0.659523	0.0112324	0.0250438	-2.35564	7e-08	6.5e-07	HIST1H2AC	4.26757	4.35183	3.61901	3.59248	3.03265	3.0586	3.16457	3.06708	6.02409	5.93883	5.54436	5.11955	3.44951	3.1646	3.62133	3.09009
ENSG00000158373	HIST1H2BD	protein_coding	overlapping_locus	chr6	13204	2.2438	-0.357544	0.220683	0.332243	2.65149	8.72e-08	9.14e-07	0.194893	0.486633	0.570107	-2.4566	1.85e-07	1.4e-06	HIST1H2BD	1.31225	1.3492	0.646663	0.719205	0.489174	1.13977	0.561821	0.473178	4.02642	3.80234	3.65351	3.2011	0.919345	1.53144	1.59831	0.738266
ENSG00000158406	HIST1H4H	protein_coding	NA	chr6	8030	1.71876	-0.651479	0.0414986	0.0900312	2.11665	1.83e-06	1.02e-05	-0.639735	0.0444716	0.0784428	-2.75638	1.13e-07	9.36e-07	HIST1H4H	1.23028	1.27349	0.79676	0.577591	0.296364	0.132492	0.581745	0.358782	3.62717	3.41067	2.68383	2.39435	0.31031	0.439258	0.606531	0.0469068
ENSG00000186470	BTN3A2	protein_coding	NA	chr6	13162	5.62319	0.543296	0.000429311	0.00269144	2.26861	2.04e-11	2.67e-09	1.11899	1.73e-07	5.09e-06	-1.14962	1.04e-07	8.74e-07	BTN3A2	4.46008	4.35615	4.47708	4.19446	4.92931	4.97471	4.98168	4.78817	6.62964	6.69234	6.39572	6.85196	5.55869	5.56759	5.62982	5.17577
ENSG00000124508	BTN2A2	protein_coding	NA	chr6	11779	4.50525	-0.246501	0.0290853	0.0683033	2.38766	7.55e-13	2.92e-10	0.70593	4.89e-06	5.5e-05	-1.68173	6.22e-11	6.11e-09	BTN2A2	3.39528	3.49026	3.41806	3.21177	3.09594	2.97096	3.27205	3.17393	5.81613	5.92761	5.58791	5.74477	4.14394	4.1726	4.09851	3.92866
ENSG00000026950	BTN3A1	protein_coding	NA	chr6	12980	5.45216	0.251659	0.0264201	0.0634982	2.23725	2.48e-12	5.85e-10	0.696566	6.76e-06	6.87e-05	-1.54069	2.91e-10	1.38e-08	BTN3A1	4.42169	4.43401	4.42314	4.10327	4.7245	4.60019	4.60307	4.46452	6.46987	6.58345	6.54127	6.73114	5.15312	5.114	5.07399	4.82552
ENSG00000111801	BTN3A3	protein_coding	NA	chr6	12944	5.4078	0.100949	0.570753	0.673592	2.67274	5.04e-10	1.99e-08	0.735544	0.00079924	0.00282086	-1.9372	2.22e-08	2.64e-07	BTN3A3	4.2602	4.26825	3.96492	3.67169	4.3062	4.10199	4.30354	3.90486	6.82448	6.92379	6.50128	6.65135	4.93284	4.82534	5.0156	4.32898
ENSG00000124635	HIST1H2BJ	protein_coding	NA	chr6	6854	0.760431	0.228091	0.470077	0.585728	2.08807	3.89e-06	1.9e-05	1.02576	0.00357619	0.00971256	-1.06232	0.00137924	0.00267917	HIST1H2BJ	-0.139986	-0.0792047	-0.39241	-0.88975	-0.215133	0.37828	-0.45605	-0.351533	1.92686	1.76535	1.99928	1.19247	0.988127	0.881978	0.565063	0.150605
ENSG00000197903	HIST1H2BK	protein_coding	NA	chr6	381	1.82648	-0.150345	0.607833	0.705823	1.32437	0.000300133	0.000790577	0.223732	0.442405	0.528252	-1.10063	0.00129022	0.00252136	HIST1H2BK	1.53181	1.695	1.09141	0.843997	1.19192	1.27207	1.30891	0.96813	2.96452	2.96473	2.46644	2.03971	2.03755	1.31646	1.72511	0.966422
ENSG00000189134	NKAPL	protein_coding	retrogene	chr6	1639	0.97885	-0.916176	0.0014657	0.00680006	1.05985	0.000226921	0.000619444	-0.311267	0.188424	0.26255	-1.37111	1.89e-05	6.26e-05	NKAPL	0.782689	1.14302	0.720903	0.483921	-0.199649	0.108722	0.119405	-0.556534	1.78047	1.85506	1.73194	2.04974	0.856272	0.548091	0.445113	0.0229815
ENSG00000204681	GABBR1	protein_coding	overlapping_locus	chr6	78348	4.71267	-0.897581	0.00038612	0.00248564	0.352407	0.0859689	0.119539	-0.813402	0.000876916	0.00304158	-1.16581	3.22e-05	9.85e-05	GABBR1	4.96754	5.15065	4.97248	4.5082	4.1357	3.93285	4.01193	3.99556	5.47702	5.29651	5.49996	4.69351	4.15647	4.44902	3.90419	3.80227
ENSG00000204642	HLA-F	protein_coding	NA	chr6	15754	6.30622	-0.186597	0.433413	0.551494	5.316	6.09e-12	1.2e-09	2.3507	7.23e-08	2.82e-06	-2.9653	2.61e-09	5.45e-08	HLA-F	2.65814	2.83213	2.22379	3.01872	2.43043	2.41128	2.56417	2.59719	7.6894	7.9276	8.08588	8.24081	4.7348	4.713	5.51288	4.88505
ENSG00000181126	HLA-V	transcribed_unprocessed_pseudogene	NA	chr6	6858	0.901142	-0.936105	0.172316	0.273465	2.59749	0.000306641	0.000803907	0.91194	0.137593	0.202075	-1.68555	0.00255084	0.00466701	HLA-V	-2.06338	-2.09695	-2.75234	-0.825271	-3.66489	-5.74417	-2.92098	-3.53255	0.449753	0.560071	0.426244	-0.45322	-1.3703	-2.29591	-0.879782	-3.60251
ENSG00000204632	HLA-G	protein_coding	NA	chr6	4159	4.14728	-0.25973	0.172155	0.273319	2.47485	1.22e-09	3.7e-08	0.73813	0.000927729	0.00318348	-1.73672	7.48e-08	6.82e-07	HLA-G	3.22382	3.12597	2.57162	2.93666	2.66345	2.84687	2.53717	2.81876	5.18924	5.31518	5.59603	5.59088	3.37572	3.576	3.99846	3.71594
ENSG00000206341	HLA-H	unprocessed_pseudogene	NA	chr6	2731	5.30437	-0.305899	0.17426	0.275604	2.87065	2.98e-09	7.2e-08	1.21276	5.33e-05	0.000322387	-1.65789	1.35e-06	6.87e-06	HLA-H	3.92743	3.80568	3.3747	3.63305	3.2618	3.49634	3.29006	3.48825	6.54144	6.23687	6.666	6.70817	4.6261	4.45346	5.39397	4.75271
ENSG00000230795	HLA-K	unprocessed_pseudogene	NA	chr6	2774	3.59777	-0.415838	0.0169452	0.0449112	2.38477	1.78e-10	9.73e-09	0.628871	0.000842444	0.00294218	-1.7559	6.87e-09	1.1e-07	HLA-K	2.75649	2.61712	2.2751	2.32693	1.85366	1.94693	2.02235	2.47257	4.84298	4.81571	4.90972	4.99911	3.10884	2.94426	3.35078	3.11997
ENSG00000206503	HLA-A	protein_coding	NA	chr6	4625	9.83394	-0.324113	0.0104478	0.031061	2.27496	7.68e-12	1.36e-09	0.685269	2.08e-05	0.000158277	-1.58969	7.77e-10	2.39e-08	HLA-A	8.93193	8.85885	8.59056	8.80316	8.37735	8.47226	8.41787	8.60097	11.0079	11.0048	11.0718	11.1699	9.28389	9.36307	9.68397	9.47202
ENSG00000204622	HLA-J	transcribed_unprocessed_pseudogene	NA	chr6	3986	3.0313	-0.32006	0.193385	0.2993	2.80882	5.3e-09	1.08e-07	0.68981	0.00883433	0.0205649	-2.11901	1.13e-07	9.36e-07	HLA-J	1.87541	1.91487	1.01953	1.70013	1.51959	1.50459	1.16784	1.14422	4.30327	4.25795	4.66632	4.53007	1.922	2.22638	2.69986	2.30534
ENSG00000243753	HLA-L	transcribed_unprocessed_pseudogene	NA	chr6	33431	4.15037	-0.347837	0.0493938	0.1034	2.32252	6.11e-10	2.27e-08	0.61738	0.00160803	0.00499485	-1.70514	2.44e-08	2.85e-07	HLA-L	3.26834	3.27222	2.64795	3.08124	2.97893	2.84952	2.56864	2.48966	5.49763	5.26935	5.4479	5.36076	3.54122	3.70458	3.91912	3.51141
ENSG00000204592	HLA-E	protein_coding	NA	chr6	4739	8.61576	-0.0769028	0.51728	0.627147	2.18364	2.64e-11	2.96e-09	0.47527	0.00105161	0.00352191	-1.70837	6e-10	2.02e-08	HLA-E	7.74254	7.71562	7.39447	7.63036	7.50074	7.57932	7.50934	7.57422	9.59252	9.69183	9.92558	9.92419	7.99122	7.96119	8.30917	8.00896
ENSG00000137404	NRM	protein_coding	NA	chr6	3374	4.66417	0.907881	4.54e-06	0.000113656	-0.58025	0.000513937	0.0012633	0.845583	1e-05	9.24e-05	1.42583	2.32e-08	2.74e-07	NRM	4.03774	4.05415	4.3538	4.47926	5.05284	5.19472	5.1883	5.16302	3.4042	3.6079	3.56996	3.97357	4.99831	5.20649	4.97938	5.14221
ENSG00000137337	MDC1	protein_coding	NA	chr6	18083	5.39035	0.470228	3.88e-05	0.000477589	-0.649736	1.22e-06	7.32e-06	0.411775	0.000145981	0.00071752	1.06151	2.43e-09	5.17e-08	MDC1	5.17053	5.14457	5.40328	5.31693	5.83614	5.6938	5.70038	5.71461	4.61054	4.56104	4.53259	4.75883	5.7782	5.73745	5.61108	5.58312
ENSG00000196230	TUBB	protein_coding	NA	chr6	5226	10.3979	0.949859	1.19e-06	4.87e-05	-1.22778	5.37e-08	6.24e-07	0.933588	1.45e-06	2.28e-05	2.16137	4.04e-11	4.51e-09	TUBB	9.91517	9.89862	9.97599	10.1884	11.0212	11.0418	10.9651	10.7562	8.55543	8.69097	8.73524	9.05231	10.9285	11.0748	10.8461	10.8645
ENSG00000204580	DDR1	protein_coding	ncRNA_host	chr6	23736	4.74568	-0.462226	0.00542304	0.0185612	0.840384	3.07e-05	0.000110663	-0.331639	0.0335699	0.062207	-1.17202	7.43e-07	4.26e-06	DDR1	4.69608	4.72483	4.37717	4.67122	4.27676	4.1078	4.07701	4.16065	5.54186	5.19118	5.72244	5.25226	4.46265	4.21944	4.40578	3.98498
ENSG00000204536	CCHCR1	protein_coding	NA	chr6	15800	4.63165	0.667851	6.11e-05	0.000653071	-0.339433	0.0139919	0.0238022	0.763152	1.54e-05	0.000127514	1.10258	2.36e-07	1.69e-06	CCHCR1	4.27493	4.23514	4.45554	4.10699	4.95415	5.1019	4.9598	4.76003	3.98014	3.83832	3.9485	3.99973	5.0722	5.31908	4.77039	5.00154
ENSG00000137310	TCF19	protein_coding	NA	chr6	8618	6.22412	1.42943	2.96e-05	0.000396154	-2.37714	1.97e-07	1.72e-06	1.11687	0.000304072	0.0012818	3.49401	2.31e-09	4.95e-08	TCF19	5.45314	5.46192	5.88576	5.59412	7.05251	7.19295	7.15296	6.73514	2.78418	3.24615	2.5569	3.93072	6.72666	6.90136	6.68148	6.62513
ENSG00000204525	HLA-C	protein_coding	NA	chr6	3382	9.04195	-0.300021	0.0990371	0.176807	2.48048	1.04e-09	3.3e-08	0.680186	0.00135743	0.00434986	-1.8003	5.1e-08	5.03e-07	HLA-C	7.90215	7.86038	7.50834	7.81311	7.26272	7.48516	7.43461	7.67863	10.0843	10.0592	10.3809	10.4211	8.16544	8.22561	8.86413	8.3253
ENSG00000234745	HLA-B	protein_coding	ncRNA_host	chr6	87698	9.87564	-0.267171	0.103992	0.184103	3.19871	1.17e-11	1.82e-09	1.32521	5.88e-07	1.18e-05	-1.8735	8.35e-09	1.28e-07	HLA-B	8.3019	8.22468	7.77826	8.09951	7.66829	7.84036	7.88734	7.91591	11.1845	11.1788	11.3155	11.4942	9.16435	9.26183	9.7442	9.36218
ENSG00000206337	HCP5	sense_overlapping	overlapping_locus	chr6	76805	1.11306	-0.0412638	0.940067	0.96098	4.01524	3.88e-07	2.94e-06	1.44283	0.00920364	0.0212841	-2.5724	1.57e-05	5.32e-05	HCP5	-1.75449	-2.22848	-0.980088	-0.788605	-1.27978	-3.41532	-1.28278	-0.652207	2.50892	2.51047	1.95341	3.46904	-0.232113	-0.158483	0.181687	0.590817
ENSG00000204498	NFKBIL1	protein_coding	NA	chr6	11960	4.01521	-1.04989	1.65e-08	3.44e-06	0.119376	0.213064	0.267316	-0.991667	3.38e-08	1.65e-06	-1.11104	7.82e-09	1.22e-07	NFKBIL1	4.47473	4.52638	4.30702	4.25581	3.20632	3.42899	3.24256	3.48991	4.49964	4.49334	4.5276	4.53013	3.36979	3.34431	3.55512	3.31114
ENSG00000204394	VARS	protein_coding	ncRNA_host	chr6	18436	6.85236	0.254054	0.0123027	0.0351553	-1.11883	4.4e-09	9.43e-08	0.208052	0.0339414	0.0628081	1.32688	4.69e-10	1.81e-08	VARS	6.9012	6.7707	6.95199	7.03613	7.06539	7.27814	7.04844	7.28582	5.76721	5.74217	5.67064	6.00053	7.0498	7.08961	7.19233	7.16764
ENSG00000204392	LSM2	protein_coding	NA	chr6	9589	4.4325	0.706156	1.1e-05	0.000198468	-0.842913	2.05e-06	1.12e-05	0.55671	0.000129214	0.000648125	1.39962	3.47e-09	6.71e-08	LSM2	4.08421	4.10018	4.29607	4.30968	4.87122	5.08171	4.77504	4.90807	3.21181	3.15965	3.46738	3.54362	4.77232	4.85587	4.59111	4.82397
ENSG00000204388	HSPA1B	protein_coding	retrogene	chr6	2521	4.66439	-0.0520944	0.6925	0.777127	1.83629	7.91e-10	2.71e-08	0.226356	0.0995377	0.154093	-1.60994	3.91e-09	7.27e-08	HSPA1B	4.11417	3.85283	3.76362	3.85162	4.16325	3.80968	3.7557	3.60096	5.59377	5.58558	5.98069	5.73324	4.19212	4.06781	4.16859	4.0751
ENSG00000166278	C2	protein_coding	overlapping_locus	chr6	47888	3.11577	-0.375524	0.0955254	0.171811	2.77431	1.18e-09	3.6e-08	0.0605285	0.773908	0.824215	-2.71378	1.35e-09	3.43e-08	C2	1.85482	1.79956	1.43884	1.31465	1.16593	1.24273	1.40291	1.00507	4.52826	4.43689	4.3489	4.14332	1.47548	1.32204	2.13536	1.27891
ENSG00000243649	CFB	protein_coding	overlapping_locus	chr6	6435	5.81965	-0.803272	0.0579688	0.11704	6.02027	2.96e-10	1.38e-08	1.4095	0.00127207	0.00411828	-4.61076	3.1e-09	6.2e-08	CFB	2.30085	2.07308	1.12742	0.605014	0.743872	1.00149	1.13585	0.43873	7.87754	8.03917	7.43662	7.25032	3.00324	2.86837	3.62635	2.58405
ENSG00000204344	STK19	protein_coding	overlapping_locus	chr6	11731	3.92464	-0.319668	0.00177474	0.00786276	0.945877	1.31e-08	2.14e-07	-0.336195	0.00119401	0.00391035	-1.28207	2.52e-10	1.28e-08	STK19	3.7956	3.74463	3.80964	3.61529	3.37437	3.46219	3.3891	3.47172	4.77467	4.82511	4.59162	4.55307	3.38188	3.40731	3.49862	3.33442
ENSG00000204305	AGER	protein_coding	NA	chr6	3357	1.71026	-0.420058	0.0317197	0.0731847	0.746211	0.000648531	0.0015565	-0.264278	0.154037	0.222387	-1.01049	3.94e-05	0.00011726	AGER	1.68989	1.36822	1.83087	1.35674	1.22868	1.11172	1.09473	1.19379	2.24962	2.36335	2.39456	2.27333	1.61291	1.50712	1.14049	0.885554
ENSG00000204267	TAP2	protein_coding	overlapping_locus	chr6	16948	5.28912	0.214879	0.0826482	0.153794	2.19861	1.67e-11	2.39e-09	1.00087	4.1e-07	9.39e-06	-1.19775	3.5e-08	3.75e-07	TAP2	4.27029	4.3337	3.9284	4.01022	4.5002	4.39609	4.4455	4.04822	6.36103	6.29141	6.42656	6.28892	5.17629	5.16588	5.25457	4.96821
ENSG00000204264	PSMB8	protein_coding	NA	chr6	3987	6.10382	0.100606	0.455637	0.573335	1.77789	1.79e-09	4.9e-08	0.661744	0.000167116	0.000796909	-1.11615	5.38e-07	3.3e-06	PSMB8	5.24097	5.2747	5.08903	5.43284	5.29039	5.39932	5.30292	5.46295	6.73577	6.85729	7.13737	7.34962	5.87438	5.7206	6.11989	5.95841
ENSG00000204261	PSMB8-AS1	lincRNA	overlapping_locus	chr6	2410	2.45026	0.263512	0.0919534	0.166586	2.58362	2.91e-11	3.14e-09	1.03621	3.6e-06	4.37e-05	-1.54741	1.3e-08	1.78e-07	PSMB8-AS1	1.03453	1.38209	0.865642	1.01105	1.41759	1.38867	1.47507	1.07358	3.66141	3.65129	3.65913	3.70045	2.21047	2.15878	2.2366	1.84666
ENSG00000240065	PSMB9	protein_coding	overlapping_locus	chr6	15450	5.30852	0.382147	0.0422564	0.0914602	2.83815	1.74e-10	9.56e-09	1.44718	6.56e-07	1.27e-05	-1.39098	7.31e-07	4.21e-06	PSMB9	3.7829	3.72742	3.42165	3.63097	3.96719	4.02974	4.11479	4.01262	5.98883	6.24679	6.59621	6.92491	5.03351	4.91453	5.26693	5.15284
ENSG00000168394	TAP1	protein_coding	NA	chr6	8770	7.34215	0.0151285	0.927378	0.952223	3.10252	4.32e-11	4.01e-09	1.47224	3.49e-07	8.34e-06	-1.63027	9.53e-08	8.24e-07	TAP1	5.61644	5.64063	5.34099	5.65744	5.51107	5.62909	5.45803	5.72264	8.2676	8.29386	8.92876	8.99161	7.02662	6.88903	7.19624	7.01565
ENSG00000235863	B3GALT4	protein_coding	NA	chr6	7701	2.80335	0.43044	0.0323163	0.074331	1.92097	3.44e-08	4.5e-07	0.541691	0.0094555	0.0217533	-1.37928	1.43e-06	7.2e-06	B3GALT4	1.61475	1.70017	1.79885	2.07569	1.72681	2.20628	2.51496	2.39026	3.88936	3.6253	3.58542	3.79083	1.97267	2.36737	2.42126	2.56057
ENSG00000231925	TAPBP	protein_coding	NA	chr6	14694	7.91156	0.167574	0.0181639	0.0475322	2.60785	4.64e-16	2.78e-12	1.27747	6.24e-12	1.5e-08	-1.33037	3.46e-12	1.89e-09	TAPBP	6.4815	6.47895	6.4813	6.44079	6.67958	6.62754	6.60228	6.64655	9.01969	9.02136	9.15976	9.10124	7.78967	7.74384	7.84007	7.599
ENSG00000236104	ZBTB22	protein_coding	NA	chr6	3537	4.59498	-0.709787	2.11e-06	7.08e-05	0.542129	3.62e-05	0.000127288	-0.529603	5.02e-05	0.000308706	-1.07173	1.22e-08	1.71e-07	ZBTB22	4.72439	4.78363	4.62607	4.57533	3.91615	3.73021	4.08104	4.11023	5.30699	5.19861	5.09849	5.27928	4.10625	4.18448	4.24239	4.05297
ENSG00000237649	KIFC1	protein_coding	NA	chr6	18389	6.38185	1.62308	1.24e-05	0.000212683	-2.52364	1.7e-07	1.54e-06	1.66094	9.78e-06	9.07e-05	4.18459	5.43e-10	1.95e-08	KIFC1	5.15312	5.22668	5.78727	5.6601	7.20303	7.28241	7.03319	6.86649	2.53655	2.64928	2.4958	3.68676	7.24997	7.32783	7.05252	6.90343
ENSG00000065060	UHRF1BP1	protein_coding	ncRNA_host	chr6	91124	4.96685	-1.13095	3e-06	8.91e-05	0.702251	0.000340706	0.000881192	-0.879195	4.39e-05	0.000278026	-1.58145	4.99e-08	4.93e-07	UHRF1BP1	5.15964	5.27568	4.76735	5.02817	3.92322	3.77887	3.91432	4.09084	5.43673	5.52599	6.0498	5.87035	4.08749	4.08309	4.34766	4.15231
ENSG00000146197	SCUBE3	protein_coding	NA	chr6	38661	7.65237	0.703088	0.00210305	0.00895663	-1.56804	1.02e-06	6.34e-06	-0.382458	0.059531	0.100246	1.18558	2.09e-05	6.79e-05	SCUBE3	7.69563	7.95351	7.47104	7.42108	8.59057	8.72183	7.89421	8.07778	5.75234	5.95015	6.26493	6.23289	7.32012	7.40087	7.20768	7.11379
ENSG00000112039	FANCE	protein_coding	NA	chr6	14743	3.37391	0.488106	0.000159324	0.00128932	-1.04625	4.71e-08	5.68e-07	0.583227	2.63e-05	0.000188723	1.62948	1.25e-10	8.44e-09	FANCE	3.25489	3.2281	3.15638	3.27523	3.70022	3.8045	3.70952	3.64352	2.0353	2.29831	2.31236	2.02187	3.73308	3.94479	3.66696	3.8923
ENSG00000096060	FKBP5	protein_coding	ncRNA_host	chr6	154999	4.31491	1.937	2.26e-05	0.000330619	-0.708134	0.0435311	0.0655124	1.38763	0.000495917	0.00190458	2.09577	1.32e-05	4.6e-05	FKBP5	2.84437	3.09602	3.54811	3.54602	4.80801	5.07532	4.77193	5.92955	2.28827	2.16671	2.91924	2.77029	4.29849	4.71473	4.34585	5.18075
ENSG00000010030	ETV7	protein_coding	NA	chr6	33710	3.42667	-0.356968	0.468525	0.584401	5.33994	2.65e-09	6.63e-08	1.94888	0.000308641	0.00129833	-3.39106	1.09e-07	9.11e-07	ETV7	0.103286	0.517537	-0.945202	-1.54718	-0.816413	-1.09761	-0.337338	-0.977107	4.60083	4.79254	4.83447	5.49063	1.23577	1.03465	2.18688	1.50513
ENSG00000112081	SRSF3	protein_coding	NA	chr6	11248	7.41414	0.642231	6.76e-06	0.000143751	-0.661764	5e-06	2.33e-05	0.813214	4.34e-07	9.78e-06	1.47498	2.24e-10	1.19e-08	SRSF3	7.01507	6.96362	7.15474	7.26829	7.77061	7.82042	7.74481	7.64701	6.25124	6.45212	6.39154	6.64268	7.90246	7.94419	7.79433	8.01502
ENSG00000137168	PPIL1	protein_coding	NA	chr6	20198	4.694	0.858105	1.1e-06	4.62e-05	-1.00803	2.35e-07	1.98e-06	1.02834	1.21e-07	3.91e-06	2.03637	2.36e-11	3.37e-09	PPIL1	4.24172	4.19628	4.30252	4.34536	5.15562	5.27645	5.12902	4.93418	2.99142	3.28118	3.12462	3.55195	5.26067	5.30651	5.29687	5.33331
ENSG00000137193	PIM1	protein_coding	NA	chr6	5224	4.46428	0.279935	0.152103	0.24837	1.6741	3.23e-07	2.53e-06	0.363292	0.0690633	0.113292	-1.3108	4.8e-06	1.96e-05	PIM1	3.79311	3.47809	3.83549	3.71741	3.75022	4.10089	4.16183	3.90271	5.5721	5.75225	4.86515	5.32145	3.83646	4.07613	4.24062	4.10151
ENSG00000172738	TMEM217	protein_coding	NA	chr6	45976	1.9229	-0.048166	0.871827	0.91485	3.80158	7.7e-10	2.66e-08	1.4831	7.32e-05	0.000412947	-2.31849	1.2e-07	9.81e-07	TMEM217	-0.586711	0.202901	-0.832733	-0.2428	-1.26019	-0.14788	-0.320088	0.0395778	3.47973	3.49368	3.53702	3.46617	1.1174	1.2212	1.51368	0.764574
ENSG00000137200	CMTR1	protein_coding	NA	chr6	49609	6.26794	0.149148	0.208176	0.317359	1.40205	5.43e-09	1.1e-07	0.381054	0.00447898	0.011708	-1.02099	2.71e-07	1.89e-06	CMTR1	5.7107	5.64092	5.49081	5.72603	5.74141	5.82222	5.69881	5.8996	6.76167	6.8811	7.24686	7.17662	6.01205	5.8733	6.17395	5.97975
ENSG00000198937	CCDC167	protein_coding	NA	chr6	17003	3.50855	0.664789	0.000853367	0.00448289	-1.79747	4.26e-08	5.26e-07	0.148095	0.367324	0.454352	1.94556	1.48e-08	1.95e-07	CCDC167	3.48356	3.22386	3.64778	3.63154	3.98706	4.25233	4.29827	4.12654	1.31943	1.83555	1.32986	2.12205	3.53548	3.64056	3.64046	3.78915
ENSG00000112139	MDGA1	protein_coding	NA	chr6	68628	4.95786	-0.0465087	0.832923	0.886804	0.279648	0.217402	0.272104	-0.871073	0.00143091	0.00454352	-1.15072	0.000132669	0.000335391	MDGA1	5.22186	5.31032	4.85785	4.64906	5.22264	5.05267	4.95318	4.69094	5.60156	5.42077	5.29746	4.86116	4.2553	4.52989	4.10607	3.63018
ENSG00000124731	TREM1	protein_coding	overlapping_locus	chr6	18794	3.47216	-1.27788	0.00088567	0.00461218	2.8577	8.77e-08	9.17e-07	0.458383	0.12397	0.18506	-2.39932	5.14e-07	3.17e-06	TREM1	1.71961	2.21064	2.22207	2.34064	0.0748722	0.511996	1.06589	1.43869	5.3961	5.18299	4.76204	4.45183	2.84793	2.7848	2.47542	2.19805
ENSG00000112561	TFEB	protein_coding	NA	chr6	52282	2.74539	-0.949888	0.000115901	0.00102507	0.132203	0.467765	0.528439	-1.40686	2.04e-06	2.93e-05	-1.53906	7.18e-07	4.15e-06	TFEB	2.9035	3.16274	2.8842	3.31867	1.83621	1.67028	2.45752	2.29533	3.3801	3.14809	3.086	3.22292	1.52656	1.56913	1.90275	1.58078
ENSG00000164663	USP49	protein_coding	NA	chr6	105466	2.71879	-0.747732	0.000727292	0.00395483	1.03587	2.43e-05	9.08e-05	-0.138368	0.432634	0.518168	-1.17424	6.26e-06	2.45e-05	USP49	2.32796	2.92319	2.39201	2.27041	1.78177	1.34674	1.99531	1.84267	3.62327	3.41552	3.55142	3.57804	2.54913	2.45848	2.3009	2.135
ENSG00000112578	BYSL	protein_coding	NA	chr6	11859	4.35246	0.214812	0.0664279	0.130047	-0.949625	5.24e-07	3.74e-06	0.34402	0.00641912	0.0157562	1.29364	1.03e-08	1.5e-07	BYSL	4.41383	4.26987	4.16776	4.5383	4.53064	4.58494	4.62567	4.54684	3.41535	3.40711	3.34851	3.4553	4.39475	4.69953	4.69219	4.95458
ENSG00000137171	KLC4	protein_coding	NA	chr6	34323	4.01182	-0.608631	1.31e-05	0.000220642	0.493834	0.000100102	0.000303164	-0.581095	2.13e-05	0.000160429	-1.07493	1.32e-08	1.8e-07	KLC4	4.17562	4.08461	4.00352	4.10803	3.33153	3.32132	3.58141	3.6765	4.63388	4.65137	4.5673	4.49774	3.55044	3.37394	3.61915	3.50277
ENSG00000112667	DNPH1	protein_coding	NA	chr6	3856	4.02911	0.110619	0.483597	0.597669	-1.31999	8.22e-07	5.34e-06	-0.116317	0.462701	0.547525	1.20367	2.36e-06	1.08e-05	DNPH1	4.17815	4.17829	4.42073	4.25514	3.96983	4.35828	4.31486	4.72025	2.89809	2.83732	2.77617	3.18383	3.85564	4.25572	4.07478	4.32036
ENSG00000204052	LRRC73	protein_coding	NA	chr6	3718	1.18626	-0.0809895	0.678296	0.766422	1.08376	4.07e-05	0.000140257	-0.185038	0.351292	0.438038	-1.2688	7.74e-06	2.92e-05	LRRC73	0.798887	0.905704	0.809548	0.866501	0.880998	0.64217	0.946122	0.498758	2.01572	2.29511	1.64972	1.67287	0.70336	0.510786	0.851384	0.52055
ENSG00000170734	POLH	protein_coding	NA	chr6	39511	5.14459	0.824309	0.00012807	0.00109946	-0.955497	3.71e-05	0.000130005	0.569391	0.00289352	0.00813203	1.52489	1.88e-07	1.41e-06	POLH	4.87469	4.86437	5.03885	4.73689	5.91293	5.88645	5.58051	5.40397	3.81955	4.00166	4.12133	3.71971	5.65856	5.72794	5.15154	5.20525
ENSG00000112715	VEGFA	protein_coding	NA	chr6	16304	7.69051	-1.98988	2.9e-06	8.72e-05	-0.846444	0.00514617	0.00975008	-1.92628	3.94e-06	4.67e-05	-1.07983	0.000902632	0.00182859	VEGFA	8.8856	8.90837	8.26738	8.35902	6.61616	6.75236	6.97773	6.09994	8.10602	8.06311	7.58965	7.20944	6.90484	6.87465	6.77292	6.17059
ENSG00000137216	TMEM63B	protein_coding	NA	chr6	28606	5.99653	-0.376729	0.00109241	0.00541373	1.54194	9.49e-11	6.62e-09	-0.0264319	0.778674	0.827599	-1.56837	7.5e-11	6.73e-09	TMEM63B	5.58295	5.51606	5.32055	5.51773	5.03971	4.98716	5.23329	5.11504	7.12014	7.0999	7.00809	6.85064	5.36154	5.46312	5.59823	5.34756
ENSG00000112759	SLC29A1	protein_coding	NA	chr6	14647	4.88911	0.985516	9.09e-06	0.000172831	-1.64061	3.86e-08	4.93e-07	0.587636	0.0012835	0.00414624	2.22825	7.69e-10	2.38e-08	SLC29A1	4.4685	4.57399	4.68515	4.7261	5.61975	5.79063	5.55443	5.43483	3.07762	2.66917	3.20751	2.87841	5.26512	5.54667	4.89236	5.06346
ENSG00000146232	NFKBIE	protein_coding	NA	chr6	7623	4.83727	0.119702	0.477591	0.592689	3.65996	1.84e-12	5.4e-10	2.47436	2.63e-10	8.09e-08	-1.18561	1.16e-06	6.06e-06	NFKBIE	2.68379	2.49185	2.46475	2.32725	2.34841	2.53056	2.96464	2.3958	6.26158	6.2775	6.04803	6.03748	4.94398	5.25537	4.75067	4.91913
ENSG00000124608	AARS2	protein_coding	NA	chr6	13673	4.32749	0.964679	6.18e-07	3.1e-05	-0.689934	3.76e-05	0.000131258	0.947329	7.66e-07	1.42e-05	1.63726	9.77e-10	2.76e-08	AARS2	3.79912	3.6943	3.96807	3.95958	4.89408	4.98146	4.68156	4.7116	3.03662	2.96575	3.20098	3.41705	4.76893	4.97554	4.68155	4.77848
ENSG00000124813	RUNX2	protein_coding	NA	chr6	336193	4.08451	-0.153273	0.360352	0.481098	1.0832	9.15e-06	3.91e-05	-0.627131	0.00178573	0.00544526	-1.71033	4.72e-08	4.73e-07	RUNX2	3.76169	4.02362	3.63759	4.02863	3.80214	3.70895	3.49919	3.84649	4.78301	4.47353	5.25731	5.04711	3.28312	3.20124	3.16674	3.30781
ENSG00000153291	SLC25A27	protein_coding	NA	chr6	25279	1.40248	-0.799765	0.0455394	0.0971931	1.16495	0.00451248	0.00869088	-1.09113	0.0105419	0.023762	-2.25608	2.26e-05	7.28e-05	SLC25A27	1.35966	1.62546	1.4832	0.254141	0.847638	0.323346	0.135507	0.465473	2.87854	2.47959	2.5751	1.48787	0.744594	0.194925	0.0358177	-0.485631
ENSG00000146072	TNFRSF21	protein_coding	NA	chr6	78374	2.51058	-0.207733	0.354176	0.474914	0.86762	0.00111994	0.00251384	-0.263609	0.245578	0.326412	-1.13123	0.000117992	0.00030321	TNFRSF21	2.19839	2.33323	2.16674	2.40431	1.84281	1.93883	2.16047	2.26484	3.49867	3.44935	2.5196	2.99478	2.10275	1.74148	2.26166	1.8164
ENSG00000031691	CENPQ	protein_coding	NA	chr6	29730	3.23497	0.655021	0.00459347	0.0164214	-1.30756	1.85e-05	7.22e-05	0.894568	0.000400011	0.00160125	2.20213	3.61e-08	3.85e-07	CENPQ	3.04516	2.9337	3.10698	2.66235	3.7545	3.6182	3.75017	3.20564	1.16701	1.91325	1.09917	2.04617	3.88843	3.88987	3.8288	3.75775
ENSG00000112118	MCM3	protein_coding	NA	chr6	20873	6.5758	0.986288	1.1e-06	4.62e-05	-1.34032	3.14e-08	4.18e-07	0.731187	3.08e-05	0.000212852	2.07151	1.17e-10	8.14e-09	MCM3	6.12331	6.20161	6.35885	6.25074	7.22523	7.27391	7.29104	7.10732	4.76369	5.12405	4.54889	5.14588	6.85918	6.94934	7.02449	7.04671
ENSG00000146143	PRIM2	protein_coding	overlapping_locus	chr6	332045	3.51696	0.783233	5.56e-05	0.000612236	-1.62749	2.71e-08	3.75e-07	0.591449	0.000760242	0.00270712	2.21894	4.34e-10	1.74e-08	PRIM2	3.14564	3.26443	3.51391	3.301	3.98249	4.1259	4.18592	4.09919	1.43682	1.92134	1.30786	1.98172	3.96454	3.78734	3.88699	4.00378
ENSG00000168216	LMBRD1	protein_coding	overlapping_locus	chr6	121310	4.96781	-0.581922	0.000118192	0.00104149	0.932238	6.03e-07	4.19e-06	-0.469318	0.000803022	0.00283254	-1.40156	3.9e-09	7.27e-08	LMBRD1	5.00468	4.98398	4.77863	4.61376	4.23396	4.15606	4.45831	4.19783	5.91568	5.91134	5.6395	5.662	4.42841	4.24871	4.49098	4.34857
ENSG00000185760	KCNQ5	protein_coding	overlapping_locus	chr6	577060	3.26394	-0.303174	0.0989401	0.176681	-2.80384	6.43e-10	2.32e-08	-0.449086	0.0203757	0.0409596	2.35475	6.2e-09	1.01e-07	KCNQ5	3.90968	3.8344	3.74859	3.60695	3.67697	3.45243	3.41051	3.33799	0.663852	0.465592	1.04905	1.4814	3.47497	3.42831	2.96095	3.39171
ENSG00000118407	FILIP1	protein_coding	overlapping_locus	chr6	201880	1.07533	-0.451736	0.257714	0.374593	3.99833	2.52e-09	6.34e-08	1.91428	2.89e-05	0.000202141	-2.08405	1.31e-06	6.72e-06	FILIP1	-1.27494	-1.31017	-1.09865	-2.23731	-2.43681	-1.35555	-1.64099	-2.27854	2.33687	2.4957	2.16136	3.16816	0.702529	0.488238	0.501116	0.364699
ENSG00000135338	LCA5	protein_coding	NA	chr6	52468	3.19802	-0.672614	0.00203836	0.00872449	1.10012	1.77e-05	6.96e-05	-0.330368	0.082631	0.131869	-1.43049	9.68e-07	5.26e-06	LCA5	2.92988	3.05723	3.09909	2.89992	2.31786	2.01695	2.62609	2.21546	4.31625	4.36141	3.78267	3.9175	3.00631	2.64154	2.48758	2.53204
ENSG00000198478	SH3BGRL2	protein_coding	NA	chr6	72377	1.4378	-0.251875	0.288122	0.408011	1.61758	3.07e-06	1.56e-05	0.306144	0.190892	0.26556	-1.31143	2.41e-05	7.66e-05	SH3BGRL2	0.80699	0.707174	1.10354	0.369495	0.13222	0.467588	0.704312	0.73164	2.80063	2.4206	2.06012	2.2789	1.0553	0.894248	1.04135	1.34507
ENSG00000112742	TTK	protein_coding	NA	chr6	38641	5.24364	1.58654	1.74e-05	0.00027285	-2.36808	6.14e-07	4.24e-06	1.66076	1.11e-05	9.85e-05	4.02884	1.16e-09	3.1e-08	TTK	3.93789	3.97162	4.71553	4.59056	6.15816	6.03213	5.90839	5.57691	1.61768	1.70283	1.54043	2.64563	6.18495	6.17052	5.76849	5.87388
ENSG00000112773	FAM46A	protein_coding	overlapping_locus	chr6	261336	6.93897	0.355046	0.0123306	0.0352264	1.597	3.56e-09	8.03e-08	0.492537	0.0013562	0.00434774	-1.10446	3.36e-07	2.24e-06	FAM46A	6.13691	6.0922	6.01452	6.45651	6.65005	6.45642	6.42652	6.61512	7.53293	7.7033	7.90597	7.93319	6.75551	6.55421	6.85973	6.49093
ENSG00000065833	ME1	protein_coding	NA	chr6	220683	4.53993	-0.918274	1.1e-06	4.62e-05	0.047394	0.680682	0.726492	-1.01089	3.55e-07	8.44e-06	-1.05828	2.04e-07	1.51e-06	ME1	5.12451	5.08354	4.8041	4.61679	4.0907	3.98761	4.05092	3.90144	4.88454	4.86732	4.92531	5.18508	3.8851	3.85363	3.95658	3.96985
ENSG00000135324	MRAP2	protein_coding	NA	chr6	57126	1.74353	0.491577	0.0995898	0.177577	-3.71751	5.44e-08	6.29e-07	-1.45158	0.00022122	0.00099218	2.26592	2.8e-05	8.74e-05	MRAP2	1.56861	2.10167	2.26936	2.39024	2.45541	2.92035	2.17145	2.78626	-1.16904	-4.18884	-1.28126	-1.3408	0.715752	0.884731	0.5121	0.550431
ENSG00000111880	RNGTT	protein_coding	ncRNA_host	chr6	353450	4.17051	0.359491	0.00137074	0.00651061	-0.632852	7.41e-06	3.26e-05	0.58875	1.26e-05	0.000108887	1.2216	2.01e-09	4.54e-08	RNGTT	3.93754	3.8702	4.04489	4.19188	4.46473	4.33076	4.42155	4.27754	3.36999	3.37918	3.2072	3.55718	4.67132	4.5575	4.6005	4.59085
ENSG00000146278	PNRC1	protein_coding	NA	chr6	4410	6.85102	-1.21489	1.92e-07	1.56e-05	3.41405	3.46e-13	2.07e-10	0.544444	0.000754838	0.00269483	-2.86961	2.75e-12	1.74e-09	PNRC1	5.3255	5.10726	4.94686	4.8189	3.65927	3.67792	3.93586	4.09556	8.60462	8.24831	8.51775	8.53012	5.68037	5.48597	5.70596	5.57386
ENSG00000146263	MMS22L	protein_coding	NA	chr6	141057	4.11826	0.743348	0.000350579	0.0023051	-1.77242	5.33e-08	6.21e-07	0.641435	0.00122839	0.0040011	2.41386	9.47e-10	2.71e-08	MMS22L	3.90785	3.96306	4.11641	3.66505	4.85593	4.52203	4.76422	4.49084	2.02145	2.08415	1.72265	2.62352	4.55395	4.69212	4.47658	4.55517
ENSG00000132423	COQ3	protein_coding	NA	chr6	24805	2.6601	1.11799	8.71e-05	0.000843228	-1.40678	1.96e-05	7.59e-05	0.763026	0.00242129	0.00701611	2.16981	1.1e-07	9.18e-07	COQ3	1.89641	1.79226	2.59345	2.47377	3.29634	3.49096	3.18558	3.47067	0.86854	0.429301	0.860339	1.1152	2.97072	3.00888	2.67265	3.32264
ENSG00000112276	BVES	protein_coding	NA	chr6	40353	4.02579	-0.196542	0.273515	0.392094	1.07053	1.9e-05	7.39e-05	-0.01135	0.948297	0.961526	-1.08188	1.66e-05	5.58e-05	BVES	3.84611	3.78854	3.73832	3.16003	3.64419	3.48234	3.524	3.14634	4.7667	4.83578	4.69549	4.59487	3.83295	3.79009	3.6824	3.1948
ENSG00000130347	RTN4IP1	protein_coding	NA	chr6	57517	2.48755	0.356985	0.00387515	0.0144018	-1.14743	4.2e-08	5.21e-07	0.429882	0.000942967	0.00322818	1.57732	5.88e-10	1.99e-08	RTN4IP1	2.32147	2.37771	2.44614	2.589	2.78298	2.75776	2.83025	2.8031	1.13431	1.26984	1.32344	1.40249	2.97983	2.88915	2.70729	2.88454
ENSG00000112320	SOBP	protein_coding	NA	chr6	170210	4.90848	0.0480847	0.593121	0.692966	2.03534	1.03e-12	3.75e-10	0.443978	0.000158011	0.00076505	-1.59136	2.42e-11	3.42e-09	SOBP	4.08255	4.09691	3.82177	4.02458	4.06864	3.94747	4.05462	4.13232	6.15483	5.98484	6.05073	5.95897	4.49483	4.28644	4.5671	4.40671
ENSG00000080546	SESN1	protein_coding	ncRNA_host	chr6	108383	4.33417	0.0803365	0.459432	0.576538	1.41106	1.7e-09	4.71e-08	0.0644618	0.55147	0.629883	-1.3466	2.98e-09	6.03e-08	SESN1	3.83676	3.72431	3.88173	3.6811	3.93172	3.70819	3.99924	3.79089	5.20376	5.11673	5.0336	5.4037	4.01657	3.69225	3.90671	3.75803
ENSG00000155085	AK9	protein_coding	NA	chr6	198362	1.57868	-0.513449	0.065942	0.129328	0.786209	0.00713805	0.0130777	-0.438281	0.109808	0.167059	-1.22449	0.000257777	0.000602401	AK9	1.45973	1.64331	1.42751	1.28753	0.838295	0.323216	1.37064	1.00492	2.63504	2.39965	1.97879	1.85725	1.37116	1.12902	0.997542	0.457772
ENSG00000203797	DDO	protein_coding	NA	chr6	23792	2.2778	0.118219	0.493801	0.606624	2.1751	1.93e-09	5.21e-08	0.547621	0.00513841	0.0131593	-1.62748	5.5e-08	5.36e-07	DDO	0.98522	0.788378	1.27424	1.10995	0.961739	0.872379	1.41659	1.34289	2.9856	3.19547	3.18259	3.48164	1.71866	1.40222	1.60485	1.67392
ENSG00000123505	AMD1	protein_coding	NA	chr6	20944	6.00959	0.871052	5.22e-07	2.78e-05	-0.483345	0.000308255	0.000807185	0.76039	2.58e-06	3.45e-05	1.24374	6.48e-09	1.04e-07	AMD1	5.48446	5.50573	5.67152	5.77441	6.65422	6.55731	6.32418	6.39193	5.10393	5.1516	5.2316	5.02575	6.29985	6.32498	6.25906	6.5967
ENSG00000197498	RPF2	protein_coding	NA	chr6	46249	4.92214	0.0652672	0.438994	0.557248	-0.918067	2.22e-08	3.22e-07	0.174263	0.0511522	0.0883579	1.09233	2.24e-09	4.86e-08	RPF2	4.99384	4.9792	5.05239	5.07672	5.03255	5.08744	5.07063	5.16756	4.04082	4.29407	3.98826	4.07246	5.1769	5.0707	5.146	5.38041
ENSG00000009413	REV3L	protein_coding	overlapping_locus	chr6	184688	6.24463	-0.185849	0.144037	0.237971	0.966016	1.16e-06	7.03e-06	-0.215329	0.0946324	0.147623	-1.18134	1.02e-07	8.63e-07	REV3L	5.89576	5.85918	6.16836	6.01982	5.60815	5.54699	5.9299	6.06784	7.01811	7.0864	6.76621	6.9506	5.82674	5.6427	5.78347	5.84954
ENSG00000111885	MAN1A1	protein_coding	overlapping_locus	chr6	172553	7.36808	0.388802	0.0487471	0.102402	1.90369	6.54e-08	7.26e-07	0.848076	0.000343889	0.00141	-1.05562	4.27e-05	0.000125724	MAN1A1	6.19351	6.13025	6.32096	6.61392	6.82268	6.60163	6.37781	7.00293	8.02508	7.8974	8.57067	8.28749	7.02433	6.9576	7.32596	7.33615
ENSG00000279453	RP3-425C14.4	TEC	NA	chr6	2435	2.34278	-0.353781	0.0758105	0.143724	0.85347	0.00032327	0.000841353	-0.2691	0.165719	0.235789	-1.12257	2.28e-05	7.32e-05	RP3-425C14.4	2.44556	2.13936	2.2422	1.88374	2.06604	1.42617	2.03929	1.71433	3.32378	3.18384	2.7507	2.85886	1.9562	1.79267	1.86582	2.06461
ENSG00000172594	SMPDL3A	protein_coding	NA	chr6	20672	2.76262	-0.391471	0.0400546	0.0875	0.948323	6.38e-05	0.000205475	-0.0958774	0.585705	0.660558	-1.0442	2.36e-05	7.54e-05	SMPDL3A	2.83242	2.44795	2.48271	2.35285	2.24907	1.8186	2.32566	2.15191	3.72822	3.74458	3.24044	3.14046	2.35377	2.37707	2.58365	2.45811
ENSG00000146373	RNF217	protein_coding	NA	chr6	130089	3.42921	-0.62338	0.00802417	0.0252848	0.698142	0.0034884	0.00691167	-0.61036	0.00909603	0.0210718	-1.3085	1.36e-05	4.72e-05	RNF217	3.79281	3.59772	3.16403	3.16525	3.26969	2.55988	2.7422	2.63544	4.1505	4.11016	4.48654	3.75763	2.97723	2.93398	2.7404	2.7243
ENSG00000111907	TPD52L1	protein_coding	NA	chr6	145359	3.10754	-1.34433	2.88e-05	0.000389517	-1.34228	3.22e-05	0.000115538	-2.56279	2.84e-08	1.51e-06	-1.22051	0.000133214	0.000336204	TPD52L1	4.37838	4.34988	3.7624	3.68876	2.42782	2.47476	2.6603	3.23783	2.64842	2.65713	3.11639	2.40845	1.34658	1.53363	1.68296	1.48064
ENSG00000111912	NCOA7	protein_coding	ncRNA_host	chr6	150870	5.32628	-1.40377	8.2e-05	0.000810136	1.21096	0.000262345	0.000701429	-0.779153	0.00776994	0.0184707	-1.99012	1.9e-06	9.08e-06	NCOA7	5.54568	5.61291	4.61453	4.81295	3.9735	3.58672	3.97791	3.63603	6.25802	6.334	6.65914	6.397	4.80002	4.34628	4.58689	3.8096
ENSG00000203760	CENPW	protein_coding	NA	chr6	8702	4.01293	1.38649	0.000209891	0.001574	-2.05322	1.4e-05	5.65e-05	1.53676	7.84e-05	0.000436321	3.58998	2.09e-08	2.51e-07	CENPW	2.62762	2.661	3.74295	3.52783	4.57446	4.79465	4.4974	4.66142	0.794917	1.11711	0.506792	1.89371	4.838	4.75075	4.84319	4.69585
ENSG00000146376	ARHGAP18	protein_coding	NA	chr6	134094	4.58429	0.439573	0.0093317	0.0284134	-1.56765	6.21e-08	6.97e-07	0.462267	0.00682382	0.0165966	2.02992	2.25e-09	4.86e-08	ARHGAP18	4.33483	4.41534	4.68153	4.7348	4.92549	4.91655	5.03731	5.09113	2.80918	3.2373	2.58878	3.22168	4.76533	4.99587	5.1207	5.14374
ENSG00000197594	ENPP1	protein_coding	ncRNA_host	chr6	87140	5.19277	0.646497	0.142134	0.235443	-1.33676	0.00910478	0.0161725	-0.270186	0.528671	0.60867	1.06657	0.0273633	0.0398988	ENPP1	4.83762	5.12294	4.75052	6.00794	6.23903	6.23118	5.09661	5.86299	2.72158	3.22515	4.66193	3.93944	5.00954	4.87644	5.11219	4.95252
ENSG00000112319	EYA4	protein_coding	NA	chr6	291523	3.75258	-1.34568	5.82e-05	0.000633637	0.713971	0.00681269	0.0125295	-1.03155	0.00060619	0.00225079	-1.74552	3.11e-06	1.36e-05	EYA4	4.01869	3.95545	3.09946	2.95041	2.41006	2.41109	2.12179	2.12519	4.52732	4.58817	4.05303	4.01861	2.79172	2.70056	2.52743	2.32133
ENSG00000146411	SLC2A12	protein_coding	NA	chr6	63940	3.8517	-0.743733	0.0457705	0.097503	-0.329213	0.346783	0.408343	-2.59693	6.65e-06	6.81e-05	-2.26772	3.04e-05	9.36e-05	SLC2A12	3.96548	3.92891	3.98137	4.40306	2.84832	2.5587	3.78123	3.72044	3.99553	3.9805	3.26884	3.6883	1.83537	0.938076	2.0211	0.312478
ENSG00000118515	SGK1	protein_coding	overlapping_locus	chr6	148867	6.34399	-0.685392	0.0192791	0.0499188	1.68492	1.61e-05	6.4e-05	0.5019	0.0714852	0.116722	-1.18302	0.000431184	0.00095076	SGK1	5.91765	5.80343	5.28915	5.50865	5.08808	4.79321	5.16016	4.80597	7.52528	7.60077	7.27063	6.83435	6.57765	5.94727	6.45948	5.31629
ENSG00000146410	MTFR2	protein_coding	NA	chr6	19312	2.45725	1.05242	6.69e-05	0.00069754	-2.15883	1.01e-07	1.02e-06	1.07762	5.3e-05	0.000321084	3.23645	4.32e-10	1.74e-08	MTFR2	1.67785	1.71355	2.36578	2.05116	3.0275	3.26892	2.96897	2.88643	0.127279	-0.474351	-0.482764	0.121333	3.26512	3.18858	2.90781	2.89057
ENSG00000027697	IFNGR1	protein_coding	NA	chr6	21966	5.92177	-0.627654	8.11e-05	0.000804076	1.13399	9.26e-08	9.54e-07	0.0250174	0.830514	0.869824	-1.10898	1.2e-07	9.83e-07	IFNGR1	5.78965	5.79734	5.55251	5.36981	5.07647	5.00072	5.14602	4.82081	6.89499	6.88934	6.76159	6.52009	5.76303	5.58851	5.60153	5.69865
ENSG00000135540	NHSL1	protein_coding	overlapping_locus	chr6	270529	3.2969	-0.133705	0.654931	0.746209	-1.44043	0.000373623	0.000955424	0.0633608	0.831634	0.870844	1.50379	0.000249241	0.000585076	NHSL1	3.46131	3.61366	3.2733	2.68065	3.38713	3.38671	2.91771	2.84431	2.21311	2.29717	0.974746	1.28186	3.64489	3.48516	3.43052	2.74093
ENSG00000024862	CCDC28A	protein_coding	NA	chr6	19811	3.08243	-0.760722	1.74e-05	0.000272718	0.714861	2.62e-05	9.67e-05	-0.714805	3.29e-05	0.000223348	-1.42967	8.07e-09	1.25e-07	CCDC28A	2.98758	3.10815	3.09326	3.28699	2.12977	2.30164	2.47874	2.52695	3.70582	3.82478	3.81739	3.98545	2.57287	2.204	2.40957	2.43436
ENSG00000112406	HECA	protein_coding	NA	chr6	45691	5.21937	-0.30521	0.0214569	0.0541867	0.930232	1.38e-06	8.09e-06	-0.650064	7.6e-05	0.000424181	-1.5803	2.06e-09	4.61e-08	HECA	5.12146	5.1154	5.15384	4.95303	4.7161	4.51439	5.01478	4.81172	6.26648	5.98427	5.86279	5.95146	4.63334	4.35484	4.35207	4.41217
ENSG00000112414	ADGRG6	protein_coding	NA	chr6	144413	1.51402	-0.132711	0.575122	0.677614	-2.22354	6.1e-07	4.21e-06	0.0971041	0.679145	0.741869	2.32064	3.49e-07	2.31e-06	ADGRG6	1.84469	1.82216	1.77701	1.72517	2.22062	1.51749	1.45334	1.23109	-1.29456	-0.450209	-0.0553738	-0.39706	1.96628	1.89808	1.5947	2.0758
ENSG00000189007	ADAT2	protein_coding	NA	chr6	27842	2.16996	0.256575	0.200036	0.307214	-1.39674	7.33e-06	3.24e-05	0.106984	0.585118	0.660283	1.50372	3.14e-06	1.37e-05	ADAT2	2.27182	2.30729	2.28666	2.22237	2.87213	2.28626	2.40378	2.50346	0.651963	0.79574	1.24972	0.537672	2.36319	2.71852	2.06812	2.34324
ENSG00000118495	PLAGL1	protein_coding	NA	chr6	124300	6.33258	-0.451442	0.0156165	0.0421822	1.27899	1.93e-06	1.07e-05	-0.0666501	0.690468	0.751626	-1.34564	1.06e-06	5.65e-06	PLAGL1	6.11069	6.17199	5.80569	5.5596	5.64693	5.60026	5.27405	5.37653	7.26724	7.15731	7.4198	6.9624	5.91414	5.87359	6.11658	5.4824
ENSG00000135604	STX11	protein_coding	NA	chr6	37845	2.46295	0.359414	0.403695	0.52296	3.58891	3.87e-07	2.94e-06	1.10495	0.0157514	0.0331531	-2.48396	9.26e-06	3.41e-05	STX11	0.44023	0.523941	-0.200823	0.111282	1.01129	0.681012	-0.0903722	0.602696	3.40528	3.41167	4.54102	3.20883	1.36299	1.44377	1.64753	0.524955
ENSG00000203727	SAMD5	protein_coding	overlapping_locus	chr6	228621	0.435422	0.0472354	0.930868	0.954192	3.36394	3.33e-06	1.67e-05	0.619208	0.244085	0.324788	-2.74473	1.33e-05	4.62e-05	SAMD5	-2.48462	-2.149	-1.92262	-0.949504	-2.35316	-3.87132	-1.37512	-1.46234	1.79316	1.29249	0.87451	2.04373	-2.05975	-1.80147	-0.779319	-1.14469
ENSG00000111961	SASH1	protein_coding	ncRNA_host	chr6	279747	6.64951	-0.491361	0.000270165	0.00190482	0.609935	3.21e-05	0.000114995	-0.580898	5.4e-05	0.000325448	-1.19083	1.23e-08	1.72e-07	SASH1	6.67673	6.70936	6.72872	6.58222	6.18343	6.11451	6.26364	6.17025	7.37031	7.31297	7.11309	7.33049	6.32496	6.03167	6.1891	5.77055
ENSG00000178199	ZC3H12D	protein_coding	NA	chr6	38267	1.01495	-0.0460278	0.905588	0.938453	3.63841	1.6e-08	2.51e-07	2.07564	1.72e-05	0.000138372	-1.56277	4.95e-05	0.000143108	ZC3H12D	-1.26259	-1.83834	-1.19098	-1.46686	-1.82552	-1.4784	-1.41752	-1.05869	2.80366	1.84609	1.8746	2.21392	0.452197	0.0198704	1.13115	0.71795
ENSG00000120253	NUP43	protein_coding	NA	chr6	25351	4.51163	0.395303	0.000656712	0.00365813	-1.03268	2.29e-08	3.28e-07	0.284938	0.0073987	0.0177536	1.31762	8.95e-10	2.63e-08	NUP43	4.48468	4.30524	4.63086	4.49172	4.95562	4.80969	4.89841	4.8829	3.58094	3.48897	3.30445	3.49822	4.80112	4.7638	4.64583	4.92087
ENSG00000164520	RAET1E	protein_coding	NA	chr6	14728	1.08947	0.564659	0.0270912	0.0647212	-1.46195	5e-05	0.000167247	-0.198551	0.411664	0.497389	1.2634	0.000211128	0.000503192	RAET1E	1.23867	1.08619	1.15425	0.891941	1.96469	1.86098	1.54897	1.0898	-0.978475	-0.209699	-0.175907	-0.341407	1.0421	1.1694	0.83384	0.450148
ENSG00000111981	ULBP1	protein_coding	NA	chr6	9704	1.65905	-3.12118	5.34e-09	1.8e-06	-1.36986	2.99e-05	0.000108336	-2.95272	9.14e-09	7.21e-07	-1.58287	1.88e-05	6.23e-05	ULBP1	2.96171	3.14061	2.55315	2.84853	-0.225671	-0.70501	0.0707215	-0.192897	1.25171	2.0577	0.975677	1.54364	0.0100075	-0.327065	0.123371	-0.0924591
ENSG00000120262	CCDC170	protein_coding	NA	chr6	127164	2.06295	-0.450163	0.0737618	0.140841	3.07258	7.48e-10	2.59e-08	1.46382	7.44e-06	7.37e-05	-1.60877	9.34e-07	5.1e-06	CCDC170	0.169655	0.567353	0.468897	-0.0400706	-0.428477	-0.714351	0.20824	0.0836921	3.37659	3.48434	3.09127	3.57648	1.81303	1.52575	1.77621	1.98023
ENSG00000091831	ESR1	protein_coding	NA	chr6	472929	1.17801	-0.0314101	0.868209	0.91273	1.81516	5.67e-08	6.48e-07	0.221417	0.247336	0.328439	-1.59374	2.25e-07	1.63e-06	ESR1	0.6084	0.604518	0.307356	0.100766	0.468288	0.259228	0.545183	0.251558	2.2165	2.33516	2.04991	2.31517	0.837991	0.581889	0.783926	0.317586
ENSG00000112029	FBXO5	protein_coding	NA	chr6	13061	4.69328	1.05155	3.69e-05	0.000463516	-1.12732	2.69e-05	9.87e-05	1.07219	3.02e-05	0.000209288	2.19951	1.07e-08	1.54e-07	FBXO5	4.09179	4.0688	4.27804	4.25765	5.51994	5.35054	4.95773	5.02176	2.47229	2.86162	3.2309	3.40408	5.42119	5.26464	5.00442	5.29083
ENSG00000153721	CNKSR3	protein_coding	NA	chr6	123156	3.98776	0.717743	0.00032411	0.00217275	1.58196	5.14e-08	6.06e-07	0.363543	0.0324324	0.0604165	-1.21842	1.03e-06	5.51e-06	CNKSR3	3.02169	3.01485	3.46275	3.21973	3.98721	3.87961	3.80529	3.97211	4.97812	4.88029	4.70467	4.50201	3.27304	3.59249	3.37894	3.89772
ENSG00000130340	SNX9	protein_coding	overlapping_locus	chr6	244691	8.44113	-1.23945	5.76e-09	1.82e-06	-0.141504	0.180135	0.230266	-1.24517	5.38e-09	5.66e-07	-1.10367	2.52e-08	2.91e-07	SNX9	8.98039	9.06067	8.91709	8.91665	7.64452	7.54195	7.9338	7.70493	8.92813	8.95336	8.67973	8.75042	7.76839	7.64634	7.82003	7.62061
ENSG00000092820	EZR	protein_coding	NA	chr6	53672	6.71467	0.75441	1.54e-05	0.000250443	-0.566942	0.000277619	0.000738409	0.69096	3.88e-05	0.000253298	1.2579	4.01e-08	4.18e-07	EZR	6.41211	6.19819	6.45544	6.49626	7.20721	7.26568	7.00976	7.13253	5.54238	5.75817	6.05786	5.86346	7.1999	7.24236	6.9346	6.97225
ENSG00000130363	RSPH3	protein_coding	NA	chr6	27317	4.03751	-0.322434	0.0139193	0.0387497	0.760785	9.39e-06	4e-05	-0.302146	0.0196457	0.0398126	-1.06293	1.94e-07	1.45e-06	RSPH3	4.08507	4.06449	3.82465	3.54184	3.62591	3.44418	3.66416	3.56796	4.71512	4.7158	4.64148	4.55874	3.60257	3.44353	3.72903	3.61036
ENSG00000112096	SOD2	protein_coding	overlapping_locus	chr6	93473	11.3875	-0.874153	0.0136204	0.0380501	4.78094	2.66e-09	6.64e-08	3.16387	1.85e-07	5.36e-06	-1.61706	0.000147584	0.000367825	SOD2	8.54221	8.25233	8.22397	7.08628	7.26042	6.81269	7.83232	6.83131	13.064	12.9872	12.5426	12.9728	11.2363	11.0535	11.0429	11.7111
ENSG00000146457	WTAP	protein_coding	NA	chr6	30735	7.3382	-0.26437	0.0530586	0.109354	2.75077	3.84e-12	8.52e-10	1.6619	2.31e-09	3.04e-07	-1.08887	4.14e-07	2.67e-06	WTAP	5.91176	5.79012	5.69665	5.58459	5.48727	5.39865	5.69397	5.36931	8.35872	8.39611	8.51839	8.71123	7.27706	7.21427	7.38676	7.71658
ENSG00000120438	TCP1	protein_coding	ncRNA_host	chr6	11252	7.23594	0.39467	0.0010641	0.00529754	-0.858401	3.54e-07	2.73e-06	0.361987	0.00209431	0.00621863	1.22039	4.24e-09	7.7e-08	TCP1	7.03773	6.99955	7.27498	7.33664	7.54736	7.66409	7.46927	7.60147	6.19692	6.26363	6.349	6.43577	7.61142	7.5364	7.34594	7.65557
ENSG00000112541	PDE10A	protein_coding	overlapping_locus	chr6	659317	0.940543	-0.76493	0.129164	0.21844	1.98034	0.000346902	0.000894901	0.777496	0.0940328	0.146855	-1.20285	0.00971444	0.0156278	PDE10A	-0.187569	0.149299	-0.216188	0.183737	-0.299027	-2.2652	-0.705291	-0.576833	1.08336	1.15877	2.34436	2.57571	0.79333	0.272372	0.270898	1.39914
ENSG00000213066	FGFR1OP	protein_coding	overlapping_locus	chr6	53532	3.17747	0.613813	0.00448374	0.0161288	-0.24066	0.217895	0.272636	0.775123	0.000775059	0.00274866	1.01578	7.08e-05	0.00019392	FGFR1OP	2.7834	2.85021	3.04168	2.54437	3.67895	3.37202	3.52742	3.0601	2.77782	2.76894	2.50337	2.19297	3.8956	3.64901	3.27544	3.47697
ENSG00000164488	DACT2	protein_coding	overlapping_locus	chr6	26925	1.72237	-1.19083	0.0591429	0.118879	2.14919	0.000484751	0.00120116	-0.919227	0.109778	0.167035	-3.06842	1.49e-05	5.09e-05	DACT2	-0.231381	-0.499082	-0.853333	0.0930413	-1.33827	-1.37451	-1.8091	-1.17256	1.87369	1.34576	2.15261	0.525455	-1.8447	-3.81994	-0.868413	-3.02608
ENSG00000186340	THBS2	protein_coding	NA	chr6	38265	8.76441	0.00759942	0.983709	0.988987	-0.0241965	0.948638	0.955891	-1.15238	0.0077484	0.0184305	-1.12818	0.009277	0.0149884	THBS2	8.98652	8.96696	9.20231	8.67663	9.01449	8.84488	9.14773	8.88305	9.45237	9.54382	8.06777	7.78774	8.15025	7.7651	8.08227	6.98877
ENSG00000198719	DLL1	protein_coding	NA	chr6	24360	0.727753	-0.68048	0.129194	0.21844	3.54017	3.61e-08	4.68e-07	1.24103	0.00354038	0.00963681	-2.29915	1.88e-06	8.97e-06	DLL1	-1.64703	-1.68177	-0.972893	-1.69281	-2.33906	-1.9364	-2.19513	-1.74144	1.74411	1.47805	1.97319	2.83753	0.0517309	-0.485057	-0.096297	-0.190955
ENSG00000240859	AC093627.10	lincRNA	NA	chr7	5869	2.16973	-0.131483	0.694648	0.778735	2.93634	1.79e-07	1.6e-06	0.86968	0.014961	0.0317412	-2.06666	5.92e-06	2.34e-05	AC093627.10	0.902912	0.838737	0.383061	0.434738	-0.0547038	-0.0299167	0.911458	0.907334	4.06238	3.88582	3.24162	2.82773	1.28069	1.36758	1.70294	1.67955
ENSG00000177706	FAM20C	protein_coding	NA	chr7	67777	8.2336	-0.455063	0.0118084	0.0341085	1.12285	5.04e-06	2.35e-05	-0.0965023	0.550873	0.629308	-1.21935	2e-06	9.44e-06	FAM20C	8.02191	8.0242	7.7693	7.99914	7.37121	7.51473	7.15415	7.88776	9.26655	8.99193	9.11406	8.86914	7.81013	7.58635	8.08932	7.80404
ENSG00000105963	ADAP1	protein_coding	overlapping_locus	chr7	57507	0.763298	-0.553101	0.344696	0.466007	3.5601	1.13e-06	6.89e-06	2.45584	8.2e-05	0.000452902	-1.10426	0.00931072	0.0150328	ADAP1	-0.561596	-2.00249	-2.3008	-2.39016	-2.38291	-2.41771	-1.86383	-1.62801	2.43733	2.47424	1.66106	0.984549	0.76124	1.11887	1.12985	0.650578
ENSG00000146540	C7orf50	protein_coding	overlapping_locus	chr7	141275	5.62259	0.319796	0.128446	0.217424	-1.16187	5.18e-05	0.000172378	-0.0261291	0.896772	0.92112	1.13574	6.4e-05	0.000178262	C7orf50	5.50618	5.38064	5.88647	6.08358	5.74327	6.04844	5.7908	6.50417	4.4194	4.44779	4.52697	4.86518	5.55634	5.56942	5.72456	5.96861
ENSG00000164849	GPR146	protein_coding	NA	chr7	14686	0.7011	-2.26191	2.38e-06	7.57e-05	0.986268	0.00151796	0.00329678	-2.30822	1.85e-06	2.73e-05	-3.29449	1.81e-08	2.27e-07	GPR146	0.993376	1.14935	0.699643	0.863957	-1.54277	-1.64486	-0.753885	-2.0013	1.99927	1.85486	1.8874	1.91033	-1.40057	-0.718269	-1.87838	-1.711
ENSG00000164877	MICALL2	protein_coding	NA	chr7	31038	5.55694	0.118826	0.583081	0.684169	1.2278	5.1e-05	0.000169945	-0.0749798	0.72839	0.784234	-1.30278	2.82e-05	8.79e-05	MICALL2	5.28726	5.24758	5.16851	4.5941	5.38579	5.40544	4.99667	5.00901	6.50117	6.34692	6.52352	5.86711	5.10439	5.34102	5.02246	4.49562
ENSG00000273230	RP11-1246C19.1	lincRNA	NA	chr7	3026	1.85462	-0.898677	0.000156056	0.00127145	0.0879637	0.618715	0.671941	-1.24995	5.77e-06	6.19e-05	-1.33792	2.69e-06	1.21e-05	RP11-1246C19.1	2.53705	2.43042	2.00606	1.85581	1.28672	1.25318	1.53977	1.26573	2.45534	2.38808	2.30622	2.14845	0.693338	1.18233	1.06376	0.963987
ENSG00000198517	MAFK	protein_coding	NA	chr7	12330	5.71847	-0.696609	0.0167375	0.0445479	0.837244	0.00558729	0.0104897	-0.164864	0.528936	0.608901	-1.00211	0.00155476	0.00298245	MAFK	5.98921	5.88949	5.2818	5.05789	5.14433	5.12461	4.55273	4.74859	6.58755	6.4295	6.70134	5.94101	5.47994	5.49175	5.7661	4.87814
ENSG00000230487	PSMG3-AS1	lincRNA	NA	chr7	19554	3.83063	-1.30483	0.000171978	0.00136051	-0.167854	0.514116	0.572444	-1.49679	4.86e-05	0.000299843	-1.32893	0.00016399	0.000403267	PSMG3-AS1	4.58361	4.64114	4.31506	3.95458	2.7568	2.86498	3.4113	3.19006	4.56273	4.63826	3.69861	3.80453	2.68748	2.65932	3.24354	2.87197
ENSG00000106268	NUDT1	protein_coding	NA	chr7	8925	4.26931	0.560118	0.0013946	0.00657446	-1.6286	2.81e-08	3.86e-07	0.276314	0.071445	0.116704	1.90492	3.58e-09	6.85e-08	NUDT1	4.16896	3.91187	4.50571	4.33266	4.62366	4.86165	4.76547	4.98465	2.4454	2.67895	2.3552	2.9479	4.48219	4.48412	4.58921	4.55678
ENSG00000106003	LFNG	protein_coding	ncRNA_host	chr7	16649	2.7126	0.468896	0.127573	0.21629	-2.97982	4.79e-07	3.48e-06	-1.92352	2.4e-05	0.000175887	1.05629	0.00932958	0.0150612	LFNG	2.73593	2.83708	2.93795	3.76938	3.08458	3.3087	3.71112	4.11144	0.460223	0.185689	-0.0649499	0.175288	0.963457	0.524486	1.65523	1.43119
ENSG00000146555	SDK1	protein_coding	overlapping_locus	chr7	967553	3.4585	-1.06817	0.0107446	0.0317633	3.94208	9.43e-09	1.65e-07	1.09131	0.00437195	0.0114984	-2.85077	2.1e-07	1.54e-06	SDK1	1.71352	1.29083	0.983225	0.0502406	-0.0367329	0.133706	0.310969	-0.274802	5.49723	5.22677	4.84378	4.4893	2.51912	2.10173	2.4528	1.68293
ENSG00000075624	ACTB	protein_coding	NA	chr7	36634	11.4132	0.707175	0.000146255	0.00120885	-1.53873	2.33e-08	3.33e-07	0.593946	0.000699988	0.00253548	2.13268	3.94e-10	1.63e-08	ACTB	11.232	11.0757	11.1286	11.5104	11.9008	11.9997	11.9316	11.9897	9.44386	9.72652	9.58075	10.0145	11.6236	11.7509	11.9722	11.9974
ENSG00000075618	FSCN1	protein_coding	NA	chr7	13833	7.4962	0.661108	0.00488861	0.0171882	-1.52732	2.67e-06	1.39e-05	-0.0199715	0.920762	0.939804	1.50735	3.08e-06	1.35e-05	FSCN1	7.35436	7.31905	7.57892	7.79915	8.00363	8.31725	7.88173	8.45415	5.59541	5.6929	6.097	6.43796	7.23451	7.48113	7.53453	7.73026
ENSG00000106399	RPA3	protein_coding	NA	chr7	82090	4.03441	0.845777	4.07e-06	0.00010554	-0.63589	0.000117189	0.00034728	0.979419	7.3e-07	1.37e-05	1.61531	1.72e-09	4.06e-08	RPA3	3.36488	3.35283	3.76569	3.78702	4.51209	4.3776	4.47546	4.3488	2.85731	2.91479	2.79617	3.19037	4.59101	4.52176	4.50614	4.63523
ENSG00000106415	GLCCI1	protein_coding	overlapping_locus	chr7	125479	2.80841	-0.0719044	0.616604	0.713934	1.25112	2.69e-07	2.19e-06	0.0974092	0.496716	0.579148	-1.15371	6.6e-07	3.89e-06	GLCCI1	2.25759	2.17561	2.36411	2.43843	2.13972	2.2394	2.12191	2.444	3.77524	3.37207	3.7876	3.24707	2.29892	2.51169	2.43297	2.38511
ENSG00000003147	ICA1	protein_coding	NA	chr7	149504	0.816441	-0.994465	0.019438	0.0502306	1.37922	0.00106185	0.00239826	-0.000448675	0.997762	0.997929	-1.37967	0.000882837	0.00179455	ICA1	-0.30298	-0.430471	-0.438188	0.439673	-1.43542	-2.53422	-0.732845	-0.980134	0.927703	0.848628	1.17343	1.67523	-0.813641	-0.550259	0.107277	0.166508
ENSG00000136261	BZW2	protein_coding	NA	chr7	60393	5.75701	0.64896	3.25e-06	9.32e-05	-0.802647	3.01e-07	2.4e-06	0.404268	0.000414976	0.00165288	1.20691	1.63e-09	3.89e-08	BZW2	5.49447	5.40616	5.6559	5.80055	6.1551	6.29301	6.20095	6.32577	4.74575	4.79268	4.84882	4.79046	5.95687	5.97533	5.89421	6.15793
ENSG00000105855	ITGB8	protein_coding	ncRNA_host	chr7	85053	5.86763	0.306344	0.372441	0.493012	3.74842	5.34e-08	6.22e-07	1.4819	0.00054519	0.00205871	-2.26652	8.25e-06	3.09e-05	ITGB8	3.48655	3.49496	3.74578	3.45516	3.47206	2.90048	4.41129	4.09568	7.35555	7.49969	6.6897	7.47681	4.50967	4.51901	5.18401	5.59065
ENSG00000164649	CDCA7L	protein_coding	NA	chr7	45185	4.8771	0.792005	5.87e-05	0.000638559	-2.17468	7.46e-10	2.59e-08	0.281335	0.0657946	0.108883	2.45601	1.46e-10	9.1e-09	CDCA7L	4.707	4.56572	5.05475	4.8458	5.52403	5.60681	5.64773	5.63911	2.45157	2.62224	2.29681	3.0704	5.04147	5.06549	5.06967	5.2038
ENSG00000105889	STEAP1B	protein_coding	overlapping_locus	chr7	213482	2.71204	1.36396	0.00039792	0.00254249	-0.153134	0.62996	0.681685	1.89901	1.62e-05	0.000132938	2.05215	8.34e-06	3.12e-05	STEAP1B	1.07668	1.01432	1.91688	2.03877	2.86161	2.77898	3.21554	2.94327	1.62816	2.08497	0.981293	0.66852	3.39626	3.39929	3.39832	3.73727
ENSG00000225541	AC002480.5	sense_overlapping	overlapping_locus	chr7	90186	0.455224	-0.573503	0.614949	0.712362	4.75095	1.16e-05	4.81e-05	3.39708	0.000466459	0.00181455	-1.35387	0.0238178	0.035133	AC002480.5	-1.79669	-3.59538	-2.58337	-6.59897	-3.30932	-2.06242	-5.01405	-6.63272	2.45156	2.5793	1.03911	0.417748	0.380243	0.518364	0.916424	0.159926
ENSG00000136231	IGF2BP3	protein_coding	NA	chr7	160259	1.39717	-0.162596	0.672776	0.761531	-1.54262	0.00215798	0.00449395	-0.0972046	0.800712	0.845701	1.44541	0.00346378	0.0061424	IGF2BP3	0.31468	1.00449	1.54123	2.04249	1.03629	0.664183	1.4097	1.56547	-1.3515	-0.535049	-0.163584	0.544475	0.875994	1.31088	1.02998	1.72388
ENSG00000105928	DFNA5	protein_coding	NA	chr7	59761	6.19385	-1.24478	6.72e-08	7.83e-06	1.56501	3.33e-09	7.63e-08	-0.829591	7.72e-06	7.58e-05	-2.3946	1.45e-11	2.74e-09	DFNA5	6.05019	5.95022	5.5958	5.83089	4.54807	4.56332	4.66411	4.64037	7.20612	7.36467	7.67555	7.28819	5.02087	4.89323	5.08703	5.06805
ENSG00000172115	CYCS	protein_coding	NA	chr7	5271	5.75547	0.652527	0.00141705	0.00664894	-0.129116	0.449078	0.510212	1.01719	2.44e-05	0.000178188	1.14631	7.07e-06	2.72e-05	CYCS	5.32503	5.04462	5.20501	5.53699	6.22982	5.91698	5.72308	5.84671	4.76219	4.96602	5.38465	5.40939	6.23738	6.16879	6.24354	6.5465
ENSG00000153790	C7orf31	protein_coding	NA	chr7	45660	1.2724	-0.592723	0.0679143	0.132181	1.73728	2.15e-05	8.22e-05	-0.617249	0.0591933	0.0997758	-2.35453	1e-06	5.39e-06	C7orf31	0.632648	0.358192	0.527202	0.992763	-0.396593	-0.291034	0.440082	0.247115	2.17634	1.85315	2.46023	2.8283	0.392749	-0.617403	-0.164312	0.331178
ENSG00000050344	NFE2L3	protein_coding	NA	chr7	34886	1.78415	-0.250574	0.514146	0.624356	4.47842	4.96e-10	1.96e-08	3.10912	6.22e-08	2.49e-06	-1.3693	5.92e-05	0.000166427	NFE2L3	-0.841137	-1.3827	-1.65978	-1.39417	-1.93278	-1.76027	-1.10782	-2.51825	2.70721	3.07087	2.91279	3.62247	1.42816	1.74297	1.905	1.85013
ENSG00000086300	SNX10	protein_coding	NA	chr7	82435	1.64036	0.386402	0.213788	0.324299	3.88994	7.15e-10	2.51e-08	0.0861141	0.782049	0.830451	-3.80383	8.29e-10	2.48e-08	SNX10	-0.60391	-1.37963	-0.477091	-1.23563	-0.202236	-0.733803	-0.21766	-0.847541	3.04111	2.86093	3.02318	3.24178	-0.765683	-1.42014	-0.946307	-0.0833462
ENSG00000146592	CREB5	protein_coding	NA	chr7	526574	5.46447	0.292117	0.208787	0.318047	1.39994	2.31e-05	8.71e-05	-0.286128	0.221927	0.300132	-1.68607	3.3e-06	1.43e-05	CREB5	4.57331	4.50947	5.00613	4.50347	5.06615	4.6413	5.35859	4.61337	6.47692	6.04015	5.78493	5.83033	4.73095	4.39731	4.40025	3.85765
ENSG00000006625	GGCT	protein_coding	overlapping_locus	chr7	8224	3.75131	0.578641	0.000321635	0.00215857	-1.34702	4.9e-08	5.84e-07	0.44556	0.00271233	0.00770646	1.79258	1.13e-09	3.02e-08	GGCT	3.62836	3.37594	3.77834	3.76979	4.24026	4.39968	4.12276	4.15106	2.20893	2.39578	2.02663	2.53649	4.05672	3.95706	4.174	4.17559
ENSG00000106355	LSM5	protein_coding	NA	chr7	9952	4.35366	0.575782	0.00129942	0.00623109	-0.858686	4.64e-05	0.00015684	0.828341	4.8e-05	0.00029725	1.68703	1.55e-08	2.03e-07	LSM5	3.92228	3.79653	4.33046	4.12711	4.69964	4.64477	4.75175	4.47794	3.40368	3.3061	2.92747	3.27096	4.89745	4.83258	4.74491	5.15393
ENSG00000122643	NT5C3A	protein_coding	overlapping_locus	chr7	48684	3.94435	-0.131085	0.689204	0.774732	1.71103	0.000125932	0.000368996	0.057854	0.858866	0.891316	-1.65317	0.000159779	0.000394367	NT5C3A	3.39891	3.47103	2.89586	3.15964	3.35625	3.22891	2.83518	2.99005	4.16754	4.20318	5.63663	4.90017	3.27748	3.3803	3.13111	3.40202
ENSG00000122547	EEPD1	protein_coding	NA	chr7	148395	1.71882	1.51349	1e-06	4.35e-05	-2.37079	3.92e-08	4.98e-07	-0.83238	0.000803613	0.00283379	1.53841	9.4e-06	3.45e-05	EEPD1	1.58934	1.23021	1.58714	1.48051	3.03952	2.93122	2.93986	3.0237	-0.470955	-0.506305	-1.17131	-1.70272	0.496078	0.595274	0.677088	0.786106
ENSG00000164542	KIAA0895	protein_coding	ncRNA_host	chr7	65905	1.48686	-0.710384	0.033339	0.0760287	1.02011	0.00326351	0.0065167	-0.509992	0.108807	0.165922	-1.5301	0.000126926	0.000322438	KIAA0895	1.61265	1.24586	1.40715	1.12691	0.537733	0.233479	1.09069	0.487592	2.85244	2.80848	1.70006	1.84975	1.0606	0.887339	0.882792	0.53664
ENSG00000011426	ANLN	protein_coding	NA	chr7	63986	8.29962	1.86684	6.44e-06	0.000140958	-2.40394	5.07e-07	3.65e-06	2.12934	1.64e-06	2.47e-05	4.53328	4.97e-10	1.88e-08	ANLN	6.78822	6.72091	7.52732	7.15749	9.08764	9.0964	8.93579	8.69463	4.19903	4.54077	4.25845	5.39586	9.38748	9.38746	9.05439	9.03591
ENSG00000155849	ELMO1	protein_coding	ncRNA_host	chr7	594889	2.39671	-1.052	0.00264148	0.0107206	0.465259	0.119796	0.160294	-1.11741	0.00171996	0.00527343	-1.58267	8.24e-05	0.000221435	ELMO1	2.83293	2.68133	2.76328	2.23211	1.51172	1.37503	2.0733	1.17928	3.57226	3.39954	2.58936	2.66282	1.87404	1.75094	1.41463	0.927898
ENSG00000106483	SFRP4	protein_coding	NA	chr7	119764	8.48376	-0.290489	0.410905	0.529492	2.64997	4.07e-06	1.97e-05	0.620577	0.0915388	0.143694	-2.02939	5.36e-05	0.000153008	SFRP4	7.45402	7.47402	7.02608	6.23464	7.10565	6.89093	7.15533	5.7947	10.0819	10.126	9.1424	9.58138	8.08847	7.90115	7.61199	7.27814
ENSG00000078053	AMPH	protein_coding	ncRNA_host	chr7	247864	3.13341	1.1071	0.0001957	0.00150101	2.5682	1.33e-08	2.17e-07	1.4083	1.66e-05	0.000135619	-1.1599	6.39e-05	0.000177971	AMPH	1.25873	0.735257	1.85903	2.06897	2.69451	2.73612	2.47691	2.78704	4.17942	4.15701	4.04532	4.17103	3.02064	2.82671	2.76804	3.24777
ENSG00000122641	INHBA	protein_coding	overlapping_locus	chr7	38667	8.69079	-0.93307	0.0164902	0.0440461	4.0535	4.82e-08	5.77e-07	2.61243	4.47e-06	5.15e-05	-1.44107	0.000889207	0.00180444	INHBA	5.93922	5.87453	5.36569	6.68429	5.38459	5.15402	4.92148	4.95509	9.75916	9.62297	10.3697	10.4394	9.04347	7.91019	9.12315	8.07703
ENSG00000106628	POLD2	protein_coding	NA	chr7	9678	7.00781	0.444419	0.000152789	0.00125078	-0.759728	4.55e-07	3.34e-06	0.296654	0.00420096	0.0111096	1.05638	7.17e-09	1.13e-07	POLD2	6.8501	6.83258	6.99402	7.08488	7.3038	7.46692	7.37052	7.40512	6.04912	6.22055	6.05854	6.37187	7.12313	7.31503	7.2071	7.30478
ENSG00000105968	H2AFV	protein_coding	NA	chr7	21293	6.54117	0.500208	0.00116233	0.00569672	-0.377425	0.00883181	0.0157502	0.73572	3.35e-05	0.000226447	1.11314	3.16e-07	2.12e-06	H2AFV	6.11919	6.15076	6.47059	6.21366	6.85547	6.71112	6.87856	6.54439	6.04555	6.00327	5.62954	5.88121	7.10632	7.12219	6.88512	6.8866
ENSG00000164742	ADCY1	protein_coding	NA	chr7	148977	1.27667	-0.36247	0.0844601	0.156389	-2.42473	2.56e-08	3.58e-07	-1.18917	3.57e-05	0.000237291	1.23555	8.41e-05	0.000225464	ADCY1	1.7658	2.27646	2.07352	1.67283	1.56036	1.47516	1.87681	1.45017	-0.600784	-0.19224	-0.854502	-0.257314	0.912922	0.976884	0.713146	0.491005
ENSG00000179869	ABCA13	protein_coding	NA	chr7	476039	2.88841	-0.295757	0.598063	0.697197	1.25595	0.0339921	0.0526839	2.49448	0.000326432	0.00135348	1.23853	0.0275264	0.0401221	ABCA13	1.62973	1.82913	0.275861	0.95584	1.57491	1.52882	0.718952	-0.556104	2.0863	2.18391	3.18317	2.86394	4.36846	4.38999	3.36745	2.44001
ENSG00000132436	FIGNL1	protein_coding	NA	chr7	98408	3.83503	0.88625	4.07e-06	0.00010554	-1.17046	3.01e-07	2.4e-06	1.271	5.25e-08	2.21e-06	2.44146	1.85e-11	3.15e-09	FIGNL1	3.19286	3.25279	3.4972	3.28461	4.3643	4.13306	4.23061	4.04169	1.80726	2.26367	1.99702	2.38808	4.66262	4.61177	4.40776	4.64236
ENSG00000197008	ZNF138	protein_coding	NA	chr7	39294	1.29808	0.522984	0.00678464	0.0222075	-0.828211	0.00034332	0.000887187	0.438951	0.0188044	0.0384455	1.26716	3.55e-06	1.52e-05	ZNF138	0.988709	1.08763	1.34396	1.07612	1.77656	1.6306	1.58826	1.59365	0.725653	0.269061	0.122169	0.0599641	1.41581	1.6386	1.46601	1.71455
ENSG00000179406	LINC00174	processed_transcript	overlapping_locus	chr7	117523	1.52077	-1.28056	1.47e-05	0.000241093	0.425588	0.0414234	0.062742	-1.48441	3.21e-06	4.03e-05	-1.91	1.54e-07	1.21e-06	LINC00174	1.75419	1.9483	2.06898	1.54054	0.327642	0.267419	0.696929	0.865674	2.57984	2.38813	2.11351	1.90364	0.35243	0.502819	0.25465	0.318885
ENSG00000273142	RP11-458F8.4	lincRNA	NA	chr7	3441	1.75076	-1.05214	0.00059014	0.00338801	0.158721	0.506465	0.564974	-1.15749	0.00026318	0.00114111	-1.31621	7.96e-05	0.000214853	RP11-458F8.4	2.08183	2.2643	2.08127	1.91813	1.30969	0.652919	1.1741	0.937901	2.87494	2.01147	2.12721	1.7536	0.834934	1.15992	1.02516	0.680923
ENSG00000106077	ABHD11	protein_coding	NA	chr7	2774	3.38129	0.483188	0.000101769	0.000935262	-0.701149	2.64e-06	1.38e-05	0.445036	0.000223372	0.000999218	1.14619	5.29e-09	8.98e-08	ABHD11	3.11646	3.1419	3.26168	3.41252	3.78438	3.61395	3.8375	3.63322	2.59121	2.46942	2.49522	2.59719	3.73175	3.68081	3.59522	3.72333
ENSG00000049541	RFC2	protein_coding	NA	chr7	22960	5.05475	0.937902	4.18e-08	5.97e-06	-0.653484	4.28e-06	2.05e-05	1.01293	1.56e-08	1.01e-06	1.66642	2.62e-11	3.57e-09	RFC2	4.48756	4.48439	4.64368	4.66861	5.49116	5.62356	5.48234	5.44334	3.77886	3.98138	3.7434	4.13272	5.50343	5.56623	5.6082	5.66262
ENSG00000196275	GTF2IRD2	protein_coding	NA	chr7	55408	0.414992	-1.07778	0.000745138	0.00402905	1.71084	1.72e-06	9.69e-06	-0.915434	0.00240291	0.00697438	-2.62628	1.74e-08	2.21e-07	GTF2IRD2	0.183711	0.262702	-0.276923	-0.335373	-0.964334	-1.58118	-1.32671	-0.658156	1.63305	1.50297	1.8099	1.83339	-1.12566	-0.967325	-0.732878	-0.845609
ENSG00000127946	HIP1	protein_coding	NA	chr7	205663	5.17377	-0.177544	0.448034	0.566263	-1.1512	0.000222831	0.000609669	0.109201	0.637666	0.706926	1.2604	9.6e-05	0.000252995	HIP1	5.05236	5.16163	5.34724	5.81257	4.88216	4.79934	5.44132	5.53816	3.95773	3.97886	4.30232	4.56273	5.44083	5.3435	5.21213	5.84522
ENSG00000135205	CCDC146	protein_coding	overlapping_locus	chr7	207100	1.49114	-0.715013	0.00782012	0.0247982	1.51627	6.22e-06	2.81e-05	-0.663315	0.0118748	0.026264	-2.17958	1.17e-07	9.6e-07	CCDC146	1.33136	1.2336	1.06849	0.710571	0.351559	0.588882	0.401576	0.207587	3.01938	2.6684	2.60101	2.04182	0.0756432	0.617597	0.563246	0.450432
ENSG00000006576	PHTF2	protein_coding	ncRNA_host	chr7	158712	5.55184	0.564773	0.000327925	0.00218568	-0.458501	0.00198965	0.00418409	0.639034	0.000103636	0.0005411	1.09753	2.75e-07	1.91e-06	PHTF2	5.20277	5.23276	5.4101	5.33018	6.12489	5.81571	5.83826	5.61334	4.64054	4.78447	4.85374	5.03527	6.0354	6.09629	5.70969	5.86774
ENSG00000170381	SEMA3E	protein_coding	NA	chr7	285105	3.54028	0.675968	0.0772258	0.145812	2.70728	2.7e-06	1.4e-05	-0.631098	0.110836	0.168452	-3.33838	3.48e-07	2.31e-06	SEMA3E	2.12635	1.83487	2.0946	2.10679	3.12199	2.73638	2.54603	2.33033	3.9825	3.81854	4.79698	5.59198	1.41468	1.26818	1.68826	1.227
ENSG00000006634	DBF4	protein_coding	NA	chr7	33326	3.70927	1.1961	4.09e-06	0.000105657	-1.45479	1.07e-06	6.58e-06	1.31012	1.42e-06	2.25e-05	2.76491	2.71e-10	1.32e-08	DBF4	2.79569	2.75226	3.3688	3.27147	4.48488	4.39015	4.08109	4.10176	1.54789	1.40456	1.51163	1.95439	4.58185	4.3383	4.2662	4.35262
ENSG00000164647	STEAP1	protein_coding	NA	chr7	10455	4.86784	1.00293	9.33e-07	4.16e-05	0.512924	0.000954165	0.00218384	1.70855	1.15e-09	2.1e-07	1.19562	9.73e-08	8.34e-07	STEAP1	3.62712	3.72674	4.14762	4.03072	4.83425	4.87284	4.99582	4.94288	4.39462	4.59939	4.21006	4.50847	5.5698	5.60963	5.55382	5.75876
ENSG00000105792	CFAP69	protein_coding	ncRNA_host	chr7	65890	2.45048	-1.18323	0.00408183	0.0150302	1.96192	3.07e-05	0.000110699	-0.378708	0.272001	0.355078	-2.34063	5.61e-06	2.24e-05	CFAP69	2.10498	1.96649	1.80387	1.49416	0.472986	-0.0351458	1.17445	0.612353	4.31468	4.22594	3.01715	3.3838	1.67944	1.08712	1.67936	1.34772
ENSG00000205413	SAMD9	protein_coding	NA	chr7	18511	7.08381	-0.52321	0.0427238	0.0922719	2.87469	1.63e-08	2.54e-07	0.326603	0.184964	0.258615	-2.54808	5.9e-08	5.69e-07	SAMD9	5.69598	5.74388	5.17638	5.39006	5.15251	5.00171	4.95684	4.87068	7.99776	8.00662	8.68789	8.71077	6.12589	5.45088	6.22525	5.36531
ENSG00000177409	SAMD9L	protein_coding	NA	chr7	18315	7.22786	-0.030142	0.900482	0.934453	2.94994	1.49e-08	2.36e-07	0.757713	0.00662799	0.0161992	-2.19223	3.83e-07	2.51e-06	SAMD9L	5.79526	5.87103	5.42259	5.37272	5.92627	5.66389	5.45121	5.28774	8.26402	8.29053	8.84385	8.85229	6.77194	6.26534	6.61238	5.72008
ENSG00000242265	PEG10	protein_coding	NA	chr7	13371	5.14777	1.77542	2.43e-05	0.000345943	-0.810438	0.0159099	0.0267013	1.75459	2.8e-05	0.00019815	2.56503	5.34e-07	3.28e-06	PEG10	3.23858	3.3023	4.10532	4.20427	5.48267	5.34979	5.48592	5.83276	2.76615	3.028	2.1524	3.48474	5.7863	5.74695	4.99918	5.53909
ENSG00000004799	PDK4	protein_coding	NA	chr7	12993	3.27658	2.89162	0.00296657	0.0116879	2.42877	0.010288	0.0180623	4.28985	0.000131925	0.000659514	1.86108	0.0189957	0.0285676	PDK4	-0.39116	0.123296	0.538136	0.0605902	1.03116	0.779626	3.47227	4.06645	3.41439	2.51838	1.75544	2.38016	4.59317	3.04637	3.65313	5.41378
ENSG00000196636	SDHAF3	protein_coding	NA	chr7	65174	2.11794	0.406278	0.0446404	0.0954487	-1.36428	6.99e-06	3.1e-05	0.288531	0.140695	0.205976	1.65281	6.81e-07	3.98e-06	SDHAF3	2.01719	1.75887	2.34869	2.22077	2.58582	2.56932	2.64035	2.22652	0.924236	1.10523	0.266264	0.643216	2.42807	2.28279	2.38333	2.51362
ENSG00000070669	ASNS	protein_coding	NA	chr7	20425	1.08196	-4.13255	1.54e-08	3.35e-06	-1.42058	0.000313488	0.000818385	-3.5994	4.69e-08	2.03e-06	-2.17882	2.34e-05	7.49e-05	ASNS	2.68891	2.77732	2.34739	1.83743	-2.41714	-1.57206	-1.34298	-1.45202	1.49035	1.51934	0.421953	0.347992	-1.45075	-1.09844	-0.974188	-1.03693
ENSG00000006453	BAIAP2L1	protein_coding	overlapping_locus	chr7	109418	3.77282	-0.291696	0.384534	0.504962	1.47059	0.000478305	0.0011874	0.219433	0.505189	0.587314	-1.25116	0.00154758	0.00297115	BAIAP2L1	2.93864	2.71966	3.45962	3.51836	2.19573	2.74729	3.2577	3.16201	5.1742	4.86638	3.69693	4.72682	3.45539	3.29168	3.43391	3.54413
ENSG00000198556	ZNF789	protein_coding	NA	chr7	30810	1.7655	0.186161	0.384953	0.505279	-1.28005	4.54e-05	0.000154139	0.0346061	0.870398	0.900508	1.31465	3.26e-05	9.97e-05	ZNF789	1.94909	1.89847	2.02392	1.65852	1.99159	1.86344	2.40025	1.92042	0.508714	0.785634	0.11309	0.957271	2.17062	2.05802	1.87769	1.54812
ENSG00000166508	MCM7	protein_coding	ncRNA_host	chr7	9213	7.30987	0.985652	4.49e-09	1.74e-06	-0.746849	1.63e-07	1.49e-06	0.969127	5.59e-09	5.76e-07	1.71598	3e-12	1.8e-09	MCM7	6.79908	6.76353	6.91636	6.86567	7.83057	7.87693	7.80972	7.78765	6.03242	6.23221	5.92241	6.18562	7.70124	7.76954	7.81078	7.94405
ENSG00000239521	GATS	protein_coding	NA	chr7	71566	2.25308	0.104823	0.575724	0.678019	1.32953	3.03e-06	1.55e-05	0.302108	0.117929	0.177332	-1.02742	4.22e-05	0.000124308	GATS	1.61821	1.84407	1.51376	1.62303	1.48804	1.48672	2.1241	1.75441	3.33012	2.9978	2.91498	2.60182	2.02893	1.89778	1.95908	1.9258
ENSG00000078319	PMS2P1	unprocessed_pseudogene	NA	chr7	20917	1.87814	0.13185	0.451745	0.569633	-1.10064	2.36e-05	8.88e-05	0.00407612	0.981298	0.98648	1.10472	2.16e-05	7e-05	PMS2P1	1.72689	1.88668	2.23408	2.1464	1.98851	2.04194	2.1867	2.33295	0.599557	0.892665	0.770505	1.25622	1.8791	2.18192	1.84764	2.11564
ENSG00000085514	PILRA	protein_coding	overlapping_locus	chr7	32570	1.85205	-0.111052	0.829225	0.883991	4.46811	4.06e-08	5.09e-07	2.31498	8.9e-05	0.00048077	-2.15312	2.63e-05	8.27e-05	PILRA	-1.6074	-0.976026	-1.16961	-0.789636	-1.41232	-1.85582	-2.3022	-0.106584	3.40132	3.31475	3.67221	2.83395	0.785103	0.559637	1.85637	1.10654
ENSG00000166924	NYAP1	protein_coding	NA	chr7	10873	0.888947	0.296658	0.533043	0.640711	4.18078	2.62e-08	3.64e-07	1.36616	0.00575078	0.0144215	-2.81462	7.66e-07	4.37e-06	NYAP1	-2.02994	-2.30563	-1.4337	-1.39334	-2.2439	-1.0389	-2.04705	-0.764959	2.19701	1.70874	2.91084	2.64433	-0.1184	-0.812645	-0.582298	-0.0594686
ENSG00000172336	POP7	protein_coding	NA	chr7	1443	4.48485	0.411678	0.00108542	0.00538134	-1.12156	3.07e-08	4.13e-07	0.488224	0.000246457	0.0010823	1.60978	2.57e-10	1.29e-08	POP7	4.40762	4.17117	4.5065	4.49522	4.69084	4.99324	4.71078	4.86035	3.2778	3.32576	3.07374	3.44408	4.82223	4.94032	4.92174	4.87903
ENSG00000087087	SRRT	protein_coding	NA	chr7	13554	6.73611	0.695164	1.34e-07	1.22e-05	-0.300597	0.000992653	0.00226219	0.78228	3.02e-08	1.56e-06	1.08288	4.42e-10	1.74e-08	SRRT	6.31347	6.2803	6.42854	6.44107	7.10981	7.18705	6.96916	6.99195	6.08198	5.9776	6.12755	6.07687	7.22764	7.23537	7.04931	7.097
ENSG00000087085	ACHE	protein_coding	NA	chr7	6981	0.073354	0.355519	0.49341	0.606409	4.51118	7.99e-09	1.46e-07	0.72913	0.152534	0.220615	-3.78205	2.4e-08	2.81e-07	ACHE	-1.84744	-3.65786	-2.92702	-2.79921	-2.94799	-2.25845	-2.26855	-1.88692	2.20743	2.071	1.31667	1.56106	-2.67806	-1.6228	-1.52981	-2.23965
ENSG00000106366	SERPINE1	protein_coding	NA	chr7	12178	12.2018	-0.604117	0.00489543	0.0172021	-3.12534	1.54e-10	8.93e-09	-0.666348	0.00250875	0.00721545	2.45899	2.74e-09	5.66e-08	SERPINE1	13.029	13.0897	12.5931	12.8629	12.2925	12.4715	12.2553	12.1589	9.34263	10.1216	9.60725	9.9157	11.8794	12.0743	12.4161	12.4741
ENSG00000106404	CLDN15	protein_coding	NA	chr7	6729	2.06195	-0.704804	0.0011125	0.00549515	0.3285	0.0733994	0.103831	-0.757967	0.000613225	0.00227068	-1.08647	1.86e-05	6.16e-05	CLDN15	2.46752	2.28346	2.30696	1.92979	1.40103	1.42593	1.75826	1.61372	2.84377	2.77805	2.38447	2.26904	1.40919	1.71688	1.41378	1.44
ENSG00000161036	LRWD1	protein_coding	ncRNA_host	chr7	8240	4.78208	0.467982	8.09e-05	0.000804076	-0.869639	8.92e-08	9.24e-07	0.380875	0.000550208	0.00207244	1.25051	7.64e-10	2.37e-08	LRWD1	4.73826	4.63912	4.61532	4.77836	5.09494	5.37905	5.00507	5.1477	3.7658	3.75877	3.88936	3.8682	4.93037	5.15023	5.11767	5.08271
ENSG00000146776	ATXN7L1	protein_coding	NA	chr7	271538	2.96129	0.14871	0.432995	0.551206	1.58109	4.9e-07	3.54e-06	-0.213948	0.269039	0.35223	-1.79504	1.02e-07	8.61e-07	ATXN7L1	2.47513	2.45719	2.06596	2.2968	2.46199	2.34907	2.33551	2.72289	3.71066	3.54594	4.30704	3.73316	1.99228	2.10827	2.20839	2.06449
ENSG00000105835	NAMPT	protein_coding	NA	chr7	38042	6.31367	-0.456339	0.00527861	0.0181706	2.91537	6.52e-12	1.24e-09	1.08642	1.44e-06	2.27e-05	-1.82895	2.09e-09	4.63e-08	NAMPT	4.92671	4.88272	4.70757	4.66156	4.55307	4.26831	4.28369	4.24338	7.82123	7.77164	7.67847	7.57831	6.18598	5.53827	6.06641	5.66548
ENSG00000253276	CCDC71L	protein_coding	overlapping_locus	chr7	4232	5.68958	-0.272619	0.0415297	0.0900824	1.26756	4.67e-08	5.64e-07	0.266116	0.0454749	0.0800382	-1.00144	7.82e-07	4.44e-06	CCDC71L	5.40263	5.43969	4.95439	5.17505	4.88592	4.99898	4.98123	5.02252	6.47665	6.34964	6.58902	6.60662	5.53801	5.2349	5.68749	5.50942
ENSG00000005249	PRKAR2B	protein_coding	NA	chr7	117163	1.23318	0.828361	0.0210962	0.0535237	2.74584	2.98e-07	2.38e-06	1.58419	0.0001509	0.000737468	-1.16165	0.000772357	0.00159457	PRKAR2B	-0.419363	-0.317508	-0.956662	-0.264786	0.400157	-0.190297	0.204878	0.793611	2.60045	2.17103	2.4376	1.65123	1.08859	0.572175	1.56788	0.904286
ENSG00000105856	HBP1	protein_coding	NA	chr7	33569	6.71279	-0.889262	3.64e-06	9.92e-05	1.70688	1.1e-09	3.4e-08	-0.605402	0.000193254	0.000895553	-2.31229	2.32e-11	3.37e-09	HBP1	6.38291	6.44069	6.03469	6.13149	5.2546	5.1509	5.56409	5.42113	8.11556	7.93701	7.92307	7.85508	5.77237	5.5281	5.77457	5.47332
ENSG00000128590	DNAJB9	protein_coding	NA	chr7	5283	5.18056	-0.99802	8.82e-05	0.000848257	1.31774	4.04e-06	1.95e-05	-0.0633906	0.730445	0.786093	-1.38113	2.4e-06	1.1e-05	DNAJB9	5.15519	5.03777	4.77542	4.38919	4.09708	3.85945	3.94593	3.53656	6.35511	6.36271	5.97633	6.00461	4.8524	4.45737	4.97509	4.90875
ENSG00000173114	LRRN3	protein_coding	NA	chr7	34449	3.99006	0.249787	0.476693	0.591912	5.72157	2.28e-11	2.78e-09	3.5475	8.45e-09	7.18e-07	-2.17407	2.91e-07	2e-06	LRRN3	0.0863035	-0.339635	0.353012	-0.713171	0.372594	0.254234	0.21807	-0.186889	5.86853	6.03846	4.98813	5.63858	3.70248	3.46352	3.586	3.05842
ENSG00000128512	DOCK4	protein_coding	overlapping_locus	chr7	480302	3.641	0.0535923	0.709036	0.789551	1.90032	1.39e-09	4.06e-08	0.165042	0.259327	0.341171	-1.73528	4.05e-09	7.46e-08	DOCK4	2.84257	2.71207	2.71813	2.99785	2.86834	2.7067	2.87088	3.03155	4.87877	4.72829	4.67307	4.59112	3.10769	2.70479	3.28798	2.71168
ENSG00000198839	ZNF277	protein_coding	ncRNA_host	chr7	136509	3.73444	-0.786198	6.65e-07	3.27e-05	0.620514	8.27e-06	3.59e-05	-0.654494	5.42e-06	5.93e-05	-1.27501	1.3e-09	3.34e-08	ZNF277	3.86352	3.96742	3.80005	3.61094	3.07322	2.94696	3.08492	3.00772	4.5459	4.4402	4.32383	4.43854	3.1649	3.03777	3.30118	3.12276
ENSG00000006652	IFRD1	protein_coding	overlapping_locus	chr7	58050	5.52008	-1.09845	1.2e-07	1.12e-05	0.650931	4.18e-05	0.000143272	-0.730383	1.34e-05	0.000113745	-1.38131	6.17e-09	1e-07	IFRD1	5.81849	5.72778	5.54262	5.50332	4.5226	4.57211	4.53041	4.60621	6.48625	6.31602	6.31592	6.08705	4.82347	4.68259	5.01457	5.14711
ENSG00000164603	BMT2	protein_coding	NA	chr7	120770	4.01376	-0.259663	0.0162016	0.0434495	1.29031	1.25e-09	3.77e-08	0.18548	0.0694402	0.113833	-1.10483	8.73e-09	1.32e-07	BMT2	3.60228	3.63871	3.54063	3.49066	3.45933	3.2152	3.43351	3.08757	4.86787	4.91731	4.74803	4.89877	3.72763	3.61421	3.8087	3.8541
ENSG00000164604	GPR85	protein_coding	NA	chr7	9448	2.01899	0.455218	0.123249	0.21038	-0.119	0.68343	0.72902	1.57644	4.71e-05	0.000293504	1.69544	2.5e-05	7.92e-05	GPR85	1.1612	1.16378	1.5384	1.40591	1.85939	1.84914	1.89524	1.48488	1.29367	1.15067	0.260298	1.77744	3.08692	2.89043	3.12616	2.34095
ENSG00000008311	AASS	protein_coding	NA	chr7	68634	3.14703	-0.319615	0.0432481	0.0930875	1.11772	1.4e-06	8.17e-06	0.0218935	0.880401	0.908349	-1.09583	1.68e-06	8.2e-06	AASS	2.8521	2.72963	2.98177	2.6727	2.55174	2.27061	2.46361	2.64174	4.05369	3.9857	3.88103	3.76874	3.14903	2.83308	2.79689	2.46284
ENSG00000106348	IMPDH1	protein_coding	NA	chr7	17976	5.83258	0.69378	0.000801686	0.00426369	-1.15991	6.37e-06	2.86e-05	0.0444838	0.789038	0.835726	1.20439	4.16e-06	1.74e-05	IMPDH1	5.60337	5.58556	5.88141	6.05653	6.3707	6.59904	6.24876	6.67876	4.44078	4.41488	4.71549	4.9048	5.51801	5.75938	5.86199	6.14195
ENSG00000128591	FLNC	protein_coding	NA	chr7	28898	8.9966	0.0474035	0.708729	0.789458	-2.55982	9.78e-12	1.67e-09	-0.906858	3.67e-06	4.44e-05	1.65296	2.52e-09	5.31e-08	FLNC	9.63076	9.5829	9.44556	9.38928	9.74523	9.76043	9.31285	9.37465	6.98686	7.06124	7.02148	6.72568	8.71814	8.7224	8.5912	8.37243
ENSG00000158467	AHCYL2	protein_coding	NA	chr7	205189	3.92776	-0.727905	0.00256095	0.0104468	0.493001	0.0248268	0.0398164	-0.777009	0.00158453	0.0049462	-1.27001	1.7e-05	5.72e-05	AHCYL2	4.01878	4.19319	4.16256	3.90101	3.31851	3.19855	3.59413	3.24278	5.05895	4.70679	4.27396	3.97204	3.45069	3.40437	3.24025	3.0546
ENSG00000106477	CEP41	protein_coding	NA	chr7	48663	4.02627	0.404626	0.00059865	0.00342375	-1.19477	4.55e-09	9.67e-08	0.135198	0.166406	0.236542	1.32997	1.06e-09	2.9e-08	CEP41	3.94242	4.07681	4.15956	4.1002	4.42845	4.5058	4.51173	4.45782	2.62661	3.02379	2.79473	3.00225	4.2352	4.31728	4.06451	4.19906
ENSG00000231721	LINC-PINT	antisense	ncRNA_host	chr7	168417	0.901947	-0.929034	0.0482488	0.101553	1.4999	0.00196117	0.00413073	-0.85874	0.0642289	0.106852	-2.35864	5.25e-05	0.000150161	LINC-PINT	0.800971	0.707352	0.724847	0.160688	0.0474065	-0.716386	0.111852	-1.08409	3.1237	1.43201	1.68206	1.49138	0.107822	-0.0829294	-0.609503	-0.448871
ENSG00000085662	AKR1B1	protein_coding	NA	chr7	16935	8.91386	-0.0944126	0.401904	0.521029	3.31284	6.17e-14	6.68e-11	2.15083	1.4e-11	1.82e-08	-1.16201	3.68e-08	3.91e-07	AKR1B1	6.97658	6.92207	6.75046	6.77704	6.72732	6.70239	6.87754	6.73723	10.0114	10.0817	10.1054	10.4459	8.85315	8.92963	9.20704	9.01053
ENSG00000227471	AKR1B15	protein_coding	NA	chr7	30740	0.739908	-1.15701	0.0799609	0.150012	4.20403	1.19e-07	1.16e-06	0.426135	0.418572	0.504364	-3.77789	2.4e-07	1.71e-06	AKR1B15	-0.577194	-1.77373	-2.21467	-3.56557	-3.27909	-2.75129	-2.12364	-3.62936	2.97166	2.74664	1.85261	2.45383	-1.12319	-0.856906	-1.20257	-1.96075
ENSG00000122783	C7orf49	protein_coding	NA	chr7	78433	5.00666	0.272115	0.0948038	0.170744	-0.883635	5.31e-05	0.000176146	0.237642	0.140021	0.205141	1.12128	4e-06	1.68e-05	C7orf49	4.85973	4.99804	5.14735	5.05239	5.14024	5.30519	5.46329	5.20887	4.34468	4.38375	3.64929	4.21409	5.14734	5.26018	5.33193	5.2977
ENSG00000146859	TMEM140	protein_coding	NA	chr7	18144	4.78498	-0.41309	0.106891	0.188188	3.73424	3.42e-10	1.5e-08	0.256802	0.291944	0.375393	-3.47744	6.83e-10	2.21e-08	TMEM140	2.81456	2.92383	2.3806	2.3955	2.43017	2.30517	2.22907	1.87781	6.37388	6.29605	6.36342	6.43356	2.92343	2.5987	3.42398	2.16255
ENSG00000272941	RP11-134L10.1	antisense	NA	chr7	1145	1.84103	0.0391093	0.934242	0.956574	4.5831	1.1e-08	1.88e-07	0.597285	0.197847	0.273351	-3.98582	2.6e-08	2.98e-07	RP11-134L10.1	-0.628543	-0.663823	-1.81661	-2.68799	-0.846063	-1.59576	-1.32737	-1.27153	3.34532	3.10037	3.47158	3.15287	-0.306071	-1.16478	-0.158099	-2.2165
ENSG00000155561	NUP205	protein_coding	NA	chr7	90839	6.25961	0.903078	6.03e-07	3.07e-05	-0.957359	3.41e-07	2.65e-06	0.911734	5.4e-07	1.12e-05	1.86909	6.44e-11	6.22e-09	NUP205	5.77016	5.75389	5.96647	5.94404	6.83889	6.82126	6.71848	6.66917	4.6029	4.88702	4.90566	5.15373	6.88387	6.85737	6.61219	6.71576
ENSG00000189320	FAM180A	protein_coding	overlapping_locus	chr7	20499	5.46972	0.399009	0.0249828	0.0609104	-1.23614	2.48e-06	1.31e-05	0.363561	0.0383208	0.0693185	1.5997	1.18e-07	9.68e-07	FAM180A	5.44224	5.44155	5.36635	5.54453	5.99267	6.0285	5.76687	5.55425	4.35619	4.42308	4.23987	3.76428	5.98539	5.99058	5.77945	5.43072
ENSG00000105894	PTN	protein_coding	NA	chr7	116525	3.60531	0.441556	0.0466197	0.09894	1.46297	3.97e-06	1.93e-05	0.308003	0.151477	0.219298	-1.15496	4.34e-05	0.000127578	PTN	2.70921	2.76403	2.67618	3.37517	3.41473	3.19145	3.31408	3.49796	3.97862	4.09407	4.46042	4.81703	3.08301	3.05888	3.4348	3.30678
ENSG00000157741	UBN2	protein_coding	NA	chr7	77881	4.13704	-0.372764	0.0252221	0.0613195	0.649152	0.000587219	0.00142359	-0.449285	0.00921622	0.0213067	-1.09844	3.12e-06	1.37e-05	UBN2	4.11859	4.35831	4.0776	3.71003	3.85954	3.38959	3.92401	3.63033	4.93727	4.70986	4.63824	4.63195	3.83975	3.56513	3.61882	3.50408
ENSG00000059377	TBXAS1	protein_coding	NA	chr7	243275	1.32125	1.06558	0.00523356	0.0180622	-0.620511	0.0993419	0.135845	1.46705	0.00041604	0.00165491	2.08756	2.09e-05	6.8e-05	TBXAS1	0.745968	-0.256099	0.675864	0.814222	0.964178	1.8568	1.18573	2.14691	-0.612847	-0.751981	0.189315	0.437957	2.01774	1.98339	1.92187	2.15385
ENSG00000059378	PARP12	protein_coding	NA	chr7	39978	6.17797	-0.228045	0.261338	0.378699	2.91168	9.82e-10	3.14e-08	1.40957	4.45e-06	5.12e-05	-1.50211	1.84e-06	8.83e-06	PARP12	4.85852	4.76341	4.22047	4.09713	4.47106	4.25677	4.54278	3.81749	7.27111	7.32375	7.45629	7.66894	6.011	5.81123	6.13487	5.76932
ENSG00000006459	KDM7A	protein_coding	ncRNA_host	chr7	92290	5.08161	-1.7862	5.32e-06	0.00012659	2.22451	2.5e-07	2.07e-06	-0.16865	0.484203	0.567815	-2.39316	1.09e-07	9.11e-07	KDM7A	4.4539	4.49187	3.90461	4.28726	2.271	1.98012	2.97026	2.49623	6.79431	6.45392	6.48495	6.30407	4.60812	4.02635	4.07249	3.63502
ENSG00000260231	JHDM1D-AS1	antisense	NA	chr7	2380	3.49572	-1.49134	5.45e-05	0.000603166	2.42377	9.71e-08	9.91e-07	-0.108427	0.664019	0.729198	-2.53219	5.85e-08	5.66e-07	JHDM1D-AS1	2.69996	2.65528	2.32183	2.57778	0.785227	0.798595	1.49092	1.00446	5.50948	5.08327	4.66558	4.49935	2.65856	2.55133	2.57666	1.91808
ENSG00000133606	MKRN1	protein_coding	NA	chr7	26530	6.12835	-0.338571	0.000243752	0.00175997	0.781054	1.8e-08	2.74e-07	-0.384886	7.11e-05	0.000402848	-1.16594	9.2e-11	7.46e-09	MKRN1	6.02677	6.10221	5.93348	6.0434	5.63616	5.67307	5.69195	5.72637	6.75151	6.68079	6.95488	6.75095	5.60169	5.65917	5.64138	5.64191
ENSG00000146966	DENND2A	protein_coding	NA	chr7	155574	2.20917	-0.254264	0.522968	0.632254	0.615624	0.133274	0.176167	-0.566575	0.170744	0.241563	-1.1822	0.00916111	0.0148272	DENND2A	2.26133	2.24549	2.40637	1.74223	1.73161	1.85499	2.38867	1.60531	3.31591	3.35889	2.0147	1.79166	2.06962	1.90922	1.41189	0.718199
ENSG00000257093	KIAA1147	protein_coding	overlapping_locus	chr7	45426	3.85216	-0.316659	0.00283683	0.0112955	0.876627	6.88e-08	7.56e-07	-0.144585	0.121426	0.181669	-1.02121	9.83e-09	1.44e-07	KIAA1147	3.60465	3.72022	3.75203	3.51385	3.38902	3.20893	3.27571	3.45411	4.54882	4.51512	4.6284	4.40933	3.63069	3.51211	3.44629	3.43404
ENSG00000170379	TCAF2	protein_coding	NA	chr7	109460	1.29545	-0.197752	0.56234	0.666417	1.40307	0.000621449	0.001499	-0.83992	0.0282327	0.0537538	-2.24299	9.29e-06	3.41e-05	TCAF2	0.0659358	0.983829	0.810832	1.44186	0.321312	1.04723	0.689979	0.734557	1.73722	1.92813	2.44926	2.85079	-0.491827	0.454933	-0.0841029	0.208531
ENSG00000106462	EZH2	protein_coding	NA	chr7	76939	5.09415	1.15478	0.000265051	0.00187981	0.323984	0.197661	0.250163	1.39302	4.54e-05	0.000285414	1.06903	0.000530746	0.00114175	EZH2	4.29422	4.2162	4.21632	4.30517	5.63181	5.59558	5.16157	5.22054	4.09669	3.90034	5.06888	4.77003	5.87664	5.80454	5.39989	5.48907
ENSG00000244560	RP4-800G7.2	transcribed_unprocessed_pseudogene	overlapping_locus	chr7	12032	1.63499	-1.41507	0.00048663	0.00296402	-0.0962673	0.755229	0.792985	-2.07834	1.65e-05	0.000134941	-1.98208	2.81e-05	8.75e-05	RP4-800G7.2	2.18728	2.4631	2.50647	1.8969	1.32431	0.341147	0.776311	0.801179	2.55268	2.45017	1.99371	1.48099	-0.210843	0.883114	0.0216082	-0.293987
ENSG00000133624	ZNF767P	transcribed_unprocessed_pseudogene	NA	chr7	77599	2.48359	-0.570249	0.00125739	0.00606594	0.248636	0.0983754	0.13459	-0.822982	4.71e-05	0.000293504	-1.07162	2.6e-06	1.17e-05	ZNF767P	2.65138	2.74463	2.87902	2.4613	2.16383	2.21975	2.02086	2.06059	2.79084	3.12757	2.90581	2.89425	1.73772	2.19031	1.82942	1.63574
ENSG00000106479	ZNF862	protein_coding	overlapping_locus	chr7	29113	3.99172	-0.766708	0.000157602	0.00127894	0.0576878	0.705508	0.749107	-0.953489	1.82e-05	0.000143457	-1.01118	9.8e-06	3.56e-05	ZNF862	4.45544	4.43948	4.44872	3.92578	3.63701	3.42446	3.66911	3.52711	4.69501	4.50831	4.19008	4.07863	3.4456	3.4906	3.34716	3.21924
ENSG00000106560	GIMAP2	protein_coding	NA	chr7	7945	1.39092	-0.202929	0.397989	0.517744	2.26776	4.75e-08	5.71e-07	0.321684	0.176792	0.248916	-1.94607	2.25e-07	1.63e-06	GIMAP2	0.471881	0.513112	0.163112	-0.0401998	0.377942	-0.308938	0.202494	-0.0188978	2.04452	2.48251	2.60978	2.92382	0.605512	0.596212	0.770329	0.481626
ENSG00000013374	NUB1	protein_coding	NA	chr7	36751	6.68387	-0.321558	0.00254594	0.0103961	1.47869	9.14e-11	6.41e-09	-0.0650735	0.471951	0.556386	-1.54376	5.12e-11	5.16e-09	NUB1	6.2043	6.26082	6.07525	6.20714	5.77477	5.79673	5.90249	5.98624	7.46079	7.59302	7.7685	7.81905	6.07141	6.00462	6.21679	6.19342
ENSG00000196584	XRCC2	protein_coding	NA	chr7	31387	2.8866	0.978299	0.00016146	0.0012997	-2.43655	2.82e-08	3.86e-07	0.885211	0.000402234	0.00160907	3.32176	4.44e-10	1.74e-08	XRCC2	2.56432	2.48005	2.65136	2.40375	3.64653	3.45094	3.73506	3.05647	0.214523	-0.0141219	-0.727145	0.569237	3.44051	3.45431	3.46797	3.28887
ENSG00000214106	PAXIP1-AS2	antisense	NA	chr7	21411	2.89394	-0.480607	0.00451677	0.0162136	0.393257	0.0143387	0.0243196	-0.710654	0.000203173	0.000932154	-1.10391	1.87e-06	8.96e-06	PAXIP1-AS2	3.03228	3.12901	2.97167	2.79603	2.60275	2.24682	2.61108	2.54972	3.05253	3.52337	3.43605	3.45655	2.4846	2.33963	2.25261	1.99399
ENSG00000186480	INSIG1	protein_coding	NA	chr7	12460	6.76251	0.0519771	0.763787	0.833115	0.95805	6.3e-05	0.000203547	-0.332483	0.0709341	0.115917	-1.29053	2.77e-06	1.24e-05	INSIG1	6.34069	6.25462	6.24492	6.99803	6.79172	6.52197	6.58803	6.26792	7.37336	7.37248	7.46289	7.62026	6.19856	5.94867	6.36783	6.14801
ENSG00000146918	NCAPG2	protein_coding	NA	chr7	73519	6.35634	1.32289	8.21e-06	0.000161973	-2.00825	1.08e-07	1.07e-06	1.49795	2.15e-06	3.04e-05	3.5062	1.43e-10	8.99e-09	NCAPG2	5.41894	5.34168	5.93308	5.73797	6.99055	7.06218	6.99125	6.77899	3.33219	3.60928	3.20956	4.15845	7.28699	7.26309	7.03006	6.9392
ENSG00000180190	TDRP	protein_coding	NA	chr8	55990	2.00386	-0.958338	0.000155643	0.00127012	1.18919	1e-05	4.23e-05	-0.210974	0.267388	0.350507	-1.40017	1.55e-06	7.66e-06	TDRP	1.58341	1.61919	2.04979	1.69011	0.690706	0.585412	0.601018	1.22993	3.12247	2.79575	2.85725	3.00107	1.63051	1.63147	1.23281	1.66928
ENSG00000176595	KBTBD11	protein_coding	overlapping_locus	chr8	33059	1.18027	-1.68236	0.00075639	0.00406789	-1.57072	0.00137907	0.00302182	-2.61377	1.85e-05	0.000145259	-1.04305	0.0311583	0.0448382	KBTBD11	1.72688	1.47062	2.18492	2.75269	0.225575	-0.1305	0.168116	1.19849	0.0614955	0.602041	0.196002	1.11959	-1.23023	-1.23952	0.107203	-0.38857
ENSG00000155189	AGPAT5	protein_coding	ncRNA_host	chr8	51310	4.57363	0.746205	5.75e-07	3e-05	-0.796366	3.65e-07	2.81e-06	0.833546	1.48e-07	4.57e-06	1.62991	2.98e-11	3.81e-09	AGPAT5	4.08866	4.13429	4.29367	4.34721	5.09335	4.99242	4.90158	4.89618	3.44734	3.3621	3.4627	3.43125	5.09679	5.12591	4.85398	5.16909
ENSG00000275342	PRAG1	protein_coding	NA	chr8	68763	1.8671	0.960158	0.00220314	0.00929051	-3.82935	1.94e-08	2.88e-07	-0.821535	0.00813669	0.0192169	3.00781	5.08e-07	3.14e-06	PRAG1	1.71618	1.68064	1.91787	2.47195	2.70811	2.84836	3.29677	2.92187	-3.87226	-1.70723	-2.25477	-1.1334	1.26933	1.12551	0.839984	1.35704
ENSG00000253958	CLDN23	protein_coding	NA	chr8	2169	2.27163	-0.207737	0.385504	0.50581	2.23513	8.13e-08	8.6e-07	0.202263	0.388952	0.475214	-2.03286	2.18e-07	1.59e-06	CLDN23	1.26351	1.31501	1.28182	1.14339	1.25112	1.00332	0.634662	1.28105	3.31913	2.9201	3.92029	3.47663	1.73593	1.29741	1.48746	1.25725
ENSG00000104626	ERI1	protein_coding	ncRNA_host	chr8	114600	4.49924	0.843228	8.76e-05	0.000844955	-0.423325	0.0186045	0.0307079	0.664102	0.000774711	0.00274866	1.08743	7.19e-06	2.76e-05	ERI1	3.96624	4.1313	4.10287	4.30621	5.27033	4.95436	4.77996	4.87722	3.32771	3.55692	4.01619	3.71988	4.85575	4.86265	4.55216	4.92511
ENSG00000173281	PPP1R3B	protein_coding	NA	chr8	15320	3.51211	-0.331626	0.0178942	0.0469287	0.605987	0.000207844	0.000572896	-0.620385	0.000191721	0.000891204	-1.22637	9.17e-08	8e-07	PPP1R3B	3.63339	3.61814	3.27313	3.37131	3.10452	3.18375	3.25323	2.98749	3.99836	3.89271	4.32374	3.99875	2.89716	2.94213	2.87176	2.69152
ENSG00000254093	PINX1	protein_coding	overlapping_locus	chr8	74922	2.4998	0.655301	0.000218419	0.00162399	-0.634742	0.000417317	0.00105299	0.563001	0.00083435	0.00291901	1.19774	4.16e-07	2.68e-06	PINX1	2.23306	1.88232	2.36237	2.42489	2.80099	2.96544	2.80168	3.00701	1.56494	1.7747	1.37576	1.67283	2.75283	2.7203	2.81815	2.91372
ENSG00000154319	FAM167A	protein_coding	NA	chr8	53253	3.37461	-1.85769	2.14e-05	0.000317511	1.19675	0.000713331	0.00168737	-0.273307	0.340866	0.427392	-1.47005	0.000115211	0.000296802	FAM167A	3.54996	3.7883	2.76796	2.43482	1.33546	1.51141	1.23406	1.47155	4.43425	4.29568	4.91351	3.92026	3.17945	2.98515	2.88529	2.82811
ENSG00000104213	PDGFRL	protein_coding	NA	chr8	67639	3.21529	2.03116	3.03e-07	2.06e-05	3.89394	6.93e-11	5.36e-09	1.91543	6.19e-07	1.22e-05	-1.97851	1.03e-07	8.69e-07	PDGFRL	0.677189	0.865324	0.649225	-0.144237	2.76702	2.79556	2.36726	2.37041	4.4682	4.51702	4.43876	4.38519	2.6764	2.36673	2.81134	1.88666
ENSG00000147408	CSGALNACT1	protein_coding	NA	chr8	353869	7.48529	-0.170873	0.354589	0.475362	3.31751	7.37e-11	5.55e-09	1.87397	6.29e-08	2.51e-06	-1.44354	1.2e-06	6.2e-06	CSGALNACT1	5.1709	5.11682	5.58145	4.95895	4.80963	4.61779	5.44437	5.18722	8.64432	8.55582	8.31806	8.66527	7.20051	6.79241	7.25801	7.13637
ENSG00000061337	LZTS1	protein_coding	NA	chr8	57799	3.71841	0.413061	0.160666	0.258709	-2.86567	3.94e-07	2.97e-06	-1.85243	2.2e-05	0.000164311	1.01324	0.0071551	0.0118376	LZTS1	3.63419	3.73651	4.52713	4.73072	4.23657	4.41775	4.81021	5.02644	1.53508	1.49322	0.617073	1.71519	2.16595	2.17387	2.542	2.62212
ENSG00000168453	HR	protein_coding	NA	chr8	18970	1.10939	0.0702154	0.871812	0.91485	1.31798	0.00689883	0.0126685	-1.63078	0.00387586	0.0103966	-2.94876	1.63e-05	5.49e-05	HR	0.733244	0.526668	0.720658	1.09878	-0.574688	0.253603	0.767179	1.84177	2.36203	1.83451	1.65085	2.42977	-1.01567	-1.82622	-0.482778	-0.503241
ENSG00000168476	REEP4	protein_coding	NA	chr8	3932	5.03001	0.90516	7.22e-07	3.5e-05	-1.44588	3.41e-09	7.76e-08	1.0477	1.21e-07	3.91e-06	2.49358	2.43e-12	1.71e-09	REEP4	4.51556	4.48579	4.64269	4.7925	5.54502	5.68125	5.35004	5.46826	3.09023	3.02654	3.13586	3.38285	5.7381	5.77572	5.67551	5.43217
ENSG00000104635	SLC39A14	protein_coding	NA	chr8	66881	10.0345	-0.260887	0.0211187	0.0535469	3.09792	4.55e-14	6.06e-11	1.98738	1.27e-11	1.82e-08	-1.11054	2.34e-08	2.76e-07	SLC39A14	8.30616	8.26394	8.15177	7.91572	7.92493	7.9229	8.07271	7.69674	11.241	11.2324	11.2535	11.3344	10.2541	10.0624	10.139	10.1586
ENSG00000008853	RHOBTB2	protein_coding	NA	chr8	32783	5.10869	0.308665	0.000676026	0.00373966	-1.0026	1.21e-09	3.68e-08	0.0448878	0.541037	0.620687	1.04748	6.61e-10	2.15e-08	RHOBTB2	5.22102	5.17715	5.264	5.09989	5.48594	5.60393	5.48975	5.41041	4.32231	4.17338	4.10945	4.14217	5.19014	5.34804	5.24319	5.1531
ENSG00000147454	SLC25A37	protein_coding	NA	chr8	46659	6.52613	-0.802176	0.00205408	0.00877925	1.67899	1.98e-06	1.09e-05	-0.316136	0.155524	0.224048	-1.99513	2.91e-07	2e-06	SLC25A37	6.22029	6.28756	5.85005	5.65253	5.39245	5.37167	5.06126	5.037	7.64153	7.56239	8.12763	7.3459	6.00223	5.88326	5.60428	5.23097
ENSG00000167034	NKX3-1	protein_coding	NA	chr8	4235	4.8545	0.741347	0.0331093	0.075692	3.22409	1.19e-07	1.16e-06	1.97714	2.09e-05	0.00015862	-1.24695	0.000953181	0.00192158	NKX3-1	3.22391	3.00024	2.61529	2.54608	3.94464	4.08039	3.24237	2.82574	5.73228	5.76763	6.62181	6.04904	5.23668	4.98147	4.61003	4.45776
ENSG00000184661	CDCA2	protein_coding	NA	chr8	48924	5.2174	1.0897	2.26e-05	0.000331669	-1.91457	7.4e-08	8.01e-07	1.21617	7.13e-06	7.14e-05	3.13074	1.59e-10	9.63e-09	CDCA2	4.43975	4.38667	5.01445	4.75305	5.7955	5.89857	5.79342	5.63441	2.6251	2.96632	2.33255	3.09862	6.09179	5.99874	5.80741	5.73727
ENSG00000104765	BNIP3L	protein_coding	overlapping_locus	chr8	122739	7.06966	-1.12853	1.36e-08	3.09e-06	0.629196	1.39e-05	5.6e-05	-0.98456	7.56e-08	2.88e-06	-1.61376	1.29e-10	8.6e-09	BNIP3L	7.42545	7.33697	7.11168	7.17136	5.97867	6.07416	6.26298	6.14605	7.9442	7.98063	7.753	7.89459	6.22737	6.22564	6.41219	6.1744
ENSG00000171320	ESCO2	protein_coding	ncRNA_host	chr8	40692	4.15981	1.4293	0.000146118	0.00120885	-1.59366	0.000124649	0.000365951	1.76074	1.94e-05	0.000150668	3.35439	3.18e-08	3.49e-07	ESCO2	3.18295	2.95969	3.62216	3.11772	4.77443	4.63434	4.95852	4.21865	1.43177	1.54029	0.635735	2.41884	5.07767	5.03787	4.96783	4.99863
ENSG00000168078	PBK	protein_coding	NA	chr8	28476	5.7875	1.65841	1.25e-05	0.000214094	-2.29701	7.49e-07	4.96e-06	1.84353	4.25e-06	4.95e-05	4.14054	8.49e-10	2.53e-08	PBK	4.42196	4.37162	5.23402	4.93611	6.61038	6.62665	6.3866	6.12295	1.91847	2.36776	2.2366	3.10294	6.84074	6.81075	6.34408	6.49125
ENSG00000186918	ZNF395	protein_coding	overlapping_locus	chr8	57117	4.79125	-0.66567	0.000441898	0.0027488	0.177138	0.244132	0.301036	-1.16155	1.54e-06	2.38e-05	-1.33869	2.88e-07	1.98e-06	ZNF395	4.97531	5.02606	5.21601	5.15393	4.0095	4.47954	4.5709	4.58694	5.43115	5.24851	5.08555	5.29195	3.80662	4.27108	3.90526	3.66582
ENSG00000157168	NRG1	protein_coding	overlapping_locus	chr8	1128574	4.91028	0.563536	0.0392663	0.0861939	-1.37064	0.00010893	0.000326191	0.587621	0.0319212	0.0596059	1.95826	2.77e-06	1.24e-05	NRG1	4.6403	4.60718	4.34485	5.07294	5.1148	5.26024	5.54805	5.00066	2.69695	3.27747	2.76691	4.01925	5.36681	5.30782	5.20787	5.23071
ENSG00000133874	RNF122	protein_coding	NA	chr8	19371	1.3923	0.264064	0.30941	0.430632	1.36173	7.01e-05	0.000222421	0.0379368	0.882778	0.90994	-1.32379	8.49e-05	0.000227558	RNF122	0.810014	0.825722	0.745661	0.982506	1.40121	1.37159	0.727975	0.777679	2.28885	1.43972	2.56015	2.27564	1.11318	0.931827	0.765059	0.691531
ENSG00000183779	ZNF703	protein_coding	NA	chr8	4271	4.62109	0.0974723	0.637312	0.732056	0.45735	0.0414645	0.0627963	-0.561578	0.0160419	0.0336996	-1.01893	0.000202152	0.000484397	ZNF703	4.72481	4.54894	4.20772	4.74802	4.65965	4.70945	4.42723	4.845	5.09964	4.49533	5.36207	4.87337	4.10678	3.67192	4.24961	3.83175
ENSG00000156675	RAB11FIP1	protein_coding	NA	chr8	40850	2.79742	-0.21933	0.42738	0.54568	1.50188	5.54e-05	0.000182654	-0.450939	0.117065	0.176333	-1.95282	4.03e-06	1.69e-05	RAB11FIP1	2.54813	2.43062	2.34993	2.06219	1.91172	1.62639	2.37455	2.45381	4.31354	4.19504	3.27751	3.37595	1.6993	1.65056	2.18672	1.99059
ENSG00000131203	IDO1	protein_coding	overlapping_locus	chr8	26170	3.31523	-0.189314	0.848551	0.898325	8.3249	1.54e-10	8.93e-09	3.41165	7.71e-05	0.000429573	-4.91325	2.46e-09	5.22e-08	IDO1	-4.17429	-2.49134	-5.21261	-1.96359	-3.07301	-6.49504	-2.97265	-4.25051	4.8249	5.1162	5.27706	4.70453	0.76062	-0.809242	0.569169	-1.02545
ENSG00000176907	C8orf4	protein_coding	NA	chr8	1854	0.692074	-2.45216	0.0689225	0.133558	6.31536	4.31e-09	9.3e-08	4.0176	4.06e-06	4.78e-05	-2.29776	1.01e-05	3.66e-05	C8orf4	-2.94629	-6.54703	-3.84885	-4.31195	-6.63015	-6.63015	-5.51037	-6.63015	2.51466	2.77932	1.22489	2.83828	0.494666	-0.616821	0.0583235	0.059381
ENSG00000104332	SFRP1	protein_coding	overlapping_locus	chr8	47540	5.02125	0.3228	0.523563	0.632718	3.17905	2.39e-05	8.95e-05	1.57821	0.0077742	0.0184735	-1.60084	0.00520482	0.00889574	SFRP1	3.04588	3.35147	1.27946	3.26359	3.49356	3.46086	2.63118	3.5216	6.72903	6.30297	6.32359	4.89738	4.51009	3.7404	5.4274	4.01113
ENSG00000147536	GINS4	protein_coding	NA	chr8	15841	4.5127	1.4906	9.5e-07	4.2e-05	-1.61232	9.44e-07	5.97e-06	1.57062	5.2e-07	1.11e-05	3.18294	1.77e-10	1.03e-08	GINS4	3.39775	3.44375	3.99885	3.67203	5.20253	5.24651	5.19754	4.98121	2.03711	2.06917	1.53084	2.48729	5.44164	5.24051	5.17953	5.10354
ENSG00000221869	CEBPD	protein_coding	NA	chr8	2178	3.7833	-0.515168	0.0858569	0.158291	1.44607	0.000121694	0.000358594	-0.0293308	0.916701	0.936696	-1.4754	0.000103208	0.000269492	CEBPD	3.709	3.3915	3.26217	2.79395	2.22863	2.82445	2.57452	3.37567	5.00916	4.63636	4.54814	4.85998	3.24674	2.74523	3.8049	3.16539
ENSG00000253729	PRKDC	protein_coding	ncRNA_host	chr8	187076	7.97721	0.42193	0.000265596	0.00188256	-0.942266	3.37e-08	4.43e-07	0.38742	0.000569797	0.0021375	1.32969	3.87e-10	1.61e-08	PRKDC	7.85234	7.89769	8.05171	7.84262	8.42207	8.35713	8.32465	8.25252	6.96187	7.04038	6.97213	6.92698	8.48453	8.41283	8.14924	8.1582
ENSG00000104738	MCM4	protein_coding	NA	chr8	17976	6.74222	1.11959	3.73e-07	2.25e-05	-1.38384	3.22e-08	4.26e-07	0.803404	1.65e-05	0.000135124	2.18724	9.27e-11	7.46e-09	MCM4	6.22175	6.23705	6.46016	6.41902	7.45102	7.46545	7.50051	7.40845	4.72672	4.79744	4.77787	5.37692	7.06897	7.11413	7.07891	7.28182
ENSG00000279881	RP11-513O13.1	TEC	NA	chr8	2899	1.60178	0.66477	0.00230744	0.00960873	-2.35809	1.91e-08	2.85e-07	-0.0918758	0.622713	0.693877	2.26621	3.09e-08	3.42e-07	RP11-513O13.1	1.82407	1.56611	1.56244	1.67783	2.44949	2.4885	2.14939	2.17666	-1.51046	-0.356628	-0.592164	-0.695341	1.7549	1.58684	1.64624	1.2649
ENSG00000168300	PCMTD1	protein_coding	overlapping_locus	chr8	81612	4.57505	-1.10748	7.46e-06	0.000153782	0.970138	2.43e-05	9.07e-05	-0.814716	0.000163749	0.000786106	-1.78485	2.3e-08	2.73e-07	PCMTD1	4.80514	4.81409	4.36454	4.17982	3.6598	3.12284	3.53263	3.49329	5.64883	5.54869	5.53296	5.43691	3.96431	3.59239	3.9	3.54775
ENSG00000023287	RB1CC1	protein_coding	NA	chr8	123388	6.02749	-0.701165	2.54e-06	7.91e-05	0.730733	1.47e-06	8.53e-06	-0.557542	3.12e-05	0.000214901	-1.28827	1.25e-09	3.23e-08	RB1CC1	6.10817	6.2084	6.00949	5.78833	5.28341	5.25318	5.48592	5.31022	6.88758	6.72108	6.65448	6.79966	5.55268	5.3638	5.5204	5.47665
ENSG00000237807	RP11-400K9.4	lincRNA	NA	chr8	8761	2.34399	0.38664	0.137446	0.22942	0.845352	0.00385982	0.0075614	-0.328831	0.209742	0.286757	-1.17418	0.000285112	0.000657694	RP11-400K9.4	2.10699	2.46972	1.65435	1.23841	2.33557	2.38217	2.23853	2.37452	2.68833	3.04659	2.99163	2.32434	1.39787	1.68184	1.96018	1.33577
ENSG00000137547	MRPL15	protein_coding	NA	chr8	12692	5.42188	0.454336	0.00138221	0.00653489	-0.634111	7.86e-05	0.000245463	0.505126	0.000575619	0.00215462	1.13924	9.94e-08	8.49e-07	MRPL15	5.18438	5.07222	5.31763	5.47792	5.63463	5.89333	5.54598	5.79527	4.36424	4.58237	4.7159	4.8341	5.73868	5.73866	5.73295	5.88661
ENSG00000254087	LYN	protein_coding	overlapping_locus	chr8	134356	3.50946	0.0408202	0.794664	0.857822	2.5729	7.03e-11	5.37e-09	0.633282	0.000862638	0.00300134	-1.93961	1.95e-09	4.45e-08	LYN	2.15341	1.8257	2.40887	1.98268	1.95169	1.97437	2.1989	2.44657	4.68473	4.72654	4.60775	4.71825	2.60382	2.47332	2.84347	3.00215
ENSG00000181690	PLAG1	protein_coding	NA	chr8	50421	2.12468	-0.455216	0.0192363	0.0498558	0.413675	0.0287298	0.0453125	-0.643881	0.0022409	0.0065822	-1.05756	2.4e-05	7.65e-05	PLAG1	2.30458	2.46575	2.03106	1.99045	1.97467	1.32636	1.9123	1.73446	2.41985	2.59133	2.74694	2.72376	1.35228	1.61482	1.48306	1.78481
ENSG00000169122	FAM110B	protein_coding	NA	chr8	209771	4.89086	-0.569031	0.00447346	0.0161015	1.73247	5.35e-08	6.23e-07	0.180397	0.297103	0.380801	-1.55207	1.9e-07	1.43e-06	FAM110B	4.4013	4.53782	3.96372	3.85954	3.62345	3.61394	3.82724	3.50769	6.04648	5.7937	5.92968	6.02453	4.24209	4.03098	4.67499	4.54432
ENSG00000215114	UBXN2B	protein_coding	NA	chr8	40238	4.11015	-0.746175	6.05e-05	0.000649444	0.298384	0.0392016	0.0597692	-0.786978	3.51e-05	0.000235005	-1.08536	9.66e-07	5.26e-06	UBXN2B	4.5165	4.54589	4.17906	4.05469	3.60654	3.32535	3.76396	3.6407	4.77812	4.78994	4.48991	4.46989	3.59915	3.48994	3.63055	3.49082
ENSG00000137575	SDCBP	protein_coding	NA	chr8	29937	7.53925	-0.0855077	0.399729	0.519501	1.49076	3.88e-10	1.63e-08	0.461998	0.000325101	0.00135005	-1.02876	4.52e-08	4.59e-07	SDCBP	7.0708	6.97803	6.8622	6.75882	7.04957	6.68923	6.93754	6.64337	8.39991	8.52248	8.40039	8.32757	7.34916	7.42098	7.33032	7.43577
ENSG00000198846	TOX	protein_coding	overlapping_locus	chr8	313791	0.889788	1.20487	1.78e-05	0.000276299	-2.92245	1.41e-08	2.26e-07	-0.536153	0.0189532	0.0386706	2.38629	2.41e-07	1.71e-06	TOX	0.621904	0.402244	0.946022	0.909224	1.87693	1.75092	1.89429	2.17969	-2.3895	-1.5822	-2.32037	-2.64322	0.180237	0.275591	0.273922	0.0609168
ENSG00000172817	CYP7B1	protein_coding	overlapping_locus	chr8	210999	3.43221	0.344052	0.399856	0.519569	4.55416	9.24e-09	1.63e-07	3.20658	4.92e-07	1.07e-05	-1.34759	0.000661031	0.00138718	CYP7B1	0.139458	0.102505	0.779367	-0.32914	0.494585	0.325563	0.874073	0.732688	4.8082	4.98215	4.12065	5.34103	2.95954	3.08961	3.52397	4.13519
ENSG00000179041	RRS1	protein_coding	overlapping_locus	chr8	1706	4.01279	0.172353	0.307653	0.428883	-0.795707	0.000285479	0.000756629	0.521984	0.00610548	0.0151381	1.31769	1.36e-06	6.89e-06	RRS1	3.98296	3.71233	3.92254	4.1454	3.99938	4.05961	3.86839	4.47723	3.0393	3.30721	3.03401	3.20335	4.24569	4.15142	4.64083	4.75135
ENSG00000147576	ADHFE1	protein_coding	overlapping_locus	chr8	41417	1.06622	-1.24381	0.000943632	0.00485202	1.513	5.86e-05	0.000191396	-0.826732	0.0127464	0.0278448	-2.33974	7.42e-07	4.26e-06	ADHFE1	0.661273	0.982851	0.582664	0.0734876	-0.64884	-0.404042	-0.43857	-1.18814	2.50873	2.05511	2.03485	1.82421	-0.36226	0.244577	-0.0447704	-1.01162
ENSG00000185697	MYBL1	protein_coding	NA	chr8	52073	4.91845	1.07343	0.00125951	0.00607129	-0.875142	0.006622	0.0122143	1.29301	0.000268024	0.00115793	2.16816	2.02e-06	9.53e-06	MYBL1	4.47395	4.41518	4.25227	4.02806	5.78343	5.44789	5.07614	5.08514	2.44947	3.0214	3.87236	3.76694	5.65733	5.75334	5.27518	5.67098
ENSG00000137571	SLCO5A1	protein_coding	NA	chr8	168018	0.667103	-0.291802	0.599458	0.69833	5.05838	1.46e-09	4.2e-08	1.80392	0.000863024	0.00300181	-3.25446	4.27e-08	4.39e-07	SLCO5A1	-2.08197	-3.70321	-3.29326	-2.12746	-3.89076	-3.24024	-3.00827	-1.98576	2.23651	2.28031	2.64464	2.62475	-0.346666	-1.38469	-0.661838	-0.899918
ENSG00000104313	EYA1	protein_coding	NA	chr8	164800	1.5756	-0.462492	0.153781	0.250311	2.27585	1.42e-06	8.25e-06	-0.167635	0.586548	0.661321	-2.44349	5.98e-07	3.6e-06	EYA1	0.796877	0.953548	0.863734	-0.27875	0.159882	0.264056	0.438652	-0.113163	3.38407	3.22105	2.39905	2.47989	0.663991	0.594875	0.255166	0.416152
ENSG00000178860	MSC	protein_coding	NA	chr8	2920	6.74986	-1.59546	0.000164233	0.00131485	2.41286	2.19e-06	1.18e-05	0.68378	0.0403026	0.0723684	-1.72908	6.12e-05	0.000171501	MSC	6.22456	6.085	5.04277	5.0234	3.96086	4.08835	4.50404	3.67315	8.12308	8.11651	7.87896	8.31913	6.08176	5.94537	6.74562	6.55782
ENSG00000104321	TRPA1	protein_coding	NA	chr8	55701	5.71905	-0.220356	0.677112	0.765538	7.86055	3.02e-11	3.23e-09	4.572	1.73e-08	1.08e-06	-3.28856	5.99e-08	5.76e-07	TRPA1	0.542359	0.0207701	-1.07513	-2.13425	-0.00291792	-0.357579	-0.635573	-1.47824	7.49776	7.8674	7.34794	7.48219	3.9065	3.91008	4.87796	4.3167
ENSG00000121039	RDH10	protein_coding	NA	chr8	30670	4.73704	-0.847659	0.016467	0.0440131	2.21651	4.97e-06	2.32e-05	0.0730172	0.814041	0.85631	-2.1435	7.2e-06	2.76e-05	RDH10	4.23495	4.13082	3.57062	3.33172	2.98506	2.8949	3.16987	3.01703	6.58437	6.27286	5.7235	5.4784	4.1971	3.66978	4.39724	3.18698
ENSG00000154589	LY96	protein_coding	NA	chr8	37736	2.82262	-0.739361	0.00164859	0.00744132	0.964271	0.000129039	0.000376261	-0.226625	0.247935	0.329107	-1.1909	1.55e-05	5.27e-05	LY96	2.78398	2.75561	2.61605	2.42073	1.85885	2.09257	2.19454	1.35741	3.90492	3.6684	3.43976	3.3932	2.52984	2.60595	2.44898	2.05759
ENSG00000171033	PKIA	protein_coding	NA	chr8	89129	2.59465	0.430204	0.22429	0.336244	-1.96669	0.000137712	0.000397396	1.09211	0.0055361	0.013969	3.0588	1.08e-06	5.72e-06	PKIA	1.74442	1.74861	1.80133	1.94588	2.54245	2.44987	2.07887	1.54215	-1.24738	-0.263063	-0.830101	0.507525	3.1416	3.31417	1.95104	2.42554
ENSG00000205189	ZBTB10	protein_coding	NA	chr8	40647	3.65172	-0.0415008	0.770977	0.83905	1.43684	4.82e-08	5.77e-07	0.0838882	0.556768	0.634425	-1.35295	9.52e-08	8.24e-07	ZBTB10	3.19787	3.13513	3.11614	3.06916	3.26035	2.82608	3.28007	2.91944	4.85259	4.63655	4.36227	4.36336	3.42389	3.10561	3.16366	3.1446
ENSG00000133739	LRRCC1	protein_coding	NA	chr8	38930	3.21657	0.880406	2.06e-05	0.000307025	-0.396918	0.0168245	0.0281025	1.18183	7.24e-07	1.36e-05	1.57875	2.46e-08	2.86e-07	LRRCC1	2.2585	2.6721	2.9232	2.59601	3.67081	3.55535	3.52176	3.32042	2.12736	2.20143	2.14809	2.47918	3.90366	3.92471	3.66648	3.80432
ENSG00000104267	CA2	protein_coding	NA	chr8	17642	3.21645	0.0631775	0.874322	0.916586	-0.725128	0.0970518	0.133007	2.23215	5.16e-05	0.000315006	2.95728	4.32e-06	1.79e-05	CA2	1.58069	1.68978	1.88696	3.13025	1.80753	1.65692	2.83361	2.55535	1.12978	1.18163	1.33879	2.11176	4.43809	4.01906	4.39637	4.88033
ENSG00000156103	MMP16	protein_coding	NA	chr8	296017	2.00903	-0.0880463	0.693108	0.77764	-1.50239	1.41e-05	5.67e-05	-0.294262	0.19928	0.27493	1.20813	0.000124799	0.000317946	MMP16	1.76063	1.76856	1.92223	2.30769	1.91722	1.80516	1.71551	1.99125	0.256011	0.0955283	-0.084887	1.02617	1.70423	1.83494	1.078	1.75334
ENSG00000251136	RP11-37B2.1	lincRNA	NA	chr8	148319	2.02519	-0.949459	0.00440546	0.0159188	2.20176	6.52e-07	4.46e-06	0.133409	0.624519	0.695243	-2.06835	1.16e-06	6.07e-06	RP11-37B2.1	1.39626	1.23161	0.860715	0.890091	0.464007	-0.202565	0.446813	-0.272565	3.81572	3.24557	3.33015	2.62042	1.37698	1.38505	1.30095	0.867548
ENSG00000104312	RIPK2	protein_coding	NA	chr8	33317	5.80628	-0.300132	0.00460414	0.0164445	2.65496	4.13e-14	6.06e-11	1.19152	1.63e-09	2.42e-07	-1.46344	8.79e-11	7.35e-09	RIPK2	4.46217	4.5258	4.27665	4.42899	4.09121	4.07576	4.17106	4.12346	7.07584	6.83031	7.24755	7.0627	5.67641	5.59069	5.5759	5.60528
ENSG00000164949	GEM	protein_coding	NA	chr8	13098	5.46867	0.11407	0.51249	0.622742	2.10098	7.39e-09	1.38e-07	0.162581	0.353158	0.439862	-1.9384	1.88e-08	2.34e-07	GEM	4.36011	4.53423	4.54368	4.75987	4.40485	4.32708	5.02459	4.74223	6.91244	6.7956	6.38602	6.49579	4.82154	4.82446	4.70011	4.51177
ENSG00000175305	CCNE2	protein_coding	NA	chr8	16909	3.31239	0.735565	0.0451902	0.0965384	-1.81056	0.000224114	0.000612395	0.784861	0.033702	0.0624326	2.59542	5.97e-06	2.35e-05	CCNE2	3.26675	3.1366	2.98746	2.85054	3.9287	3.53727	4.26675	3.32335	-0.113703	1.68981	0.387998	1.88797	3.44837	3.64397	3.9779	4.21967
ENSG00000164938	TP53INP1	protein_coding	NA	chr8	23440	4.35692	-0.288738	0.109952	0.192674	0.979489	4.2e-05	0.000143876	-0.809776	0.000312417	0.00131099	-1.78927	4.98e-08	4.93e-07	TP53INP1	4.21696	4.257	4.41586	3.91829	4.02919	3.70577	4.10012	3.8231	5.5934	5.14174	4.98136	4.95115	3.48953	3.6641	3.30327	3.08631
ENSG00000104356	POP1	protein_coding	NA	chr8	42538	4.05412	0.861523	8.98e-06	0.000171855	-0.624328	0.000323396	0.000841353	1.16502	2.64e-07	6.81e-06	1.78935	1.48e-09	3.65e-08	POP1	3.34625	3.43426	3.35316	3.85059	4.42678	4.50173	4.14502	4.40658	2.64523	2.80199	2.92853	3.1205	4.68109	4.64325	4.76188	4.62133
ENSG00000164920	OSR2	protein_coding	NA	chr8	7702	4.98507	-0.187581	0.190939	0.296163	2.1717	1.9e-10	1.01e-08	-0.180628	0.206894	0.283779	-2.35233	7.09e-11	6.59e-09	OSR2	4.12024	4.02382	4.08858	4.07044	3.73638	3.68501	4.07874	3.95851	6.25789	6.25214	6.02067	6.45952	3.89046	3.6951	4.17578	3.66608
ENSG00000156509	FBXO43	protein_coding	NA	chr8	12441	1.07494	1.20188	0.00248276	0.0101772	-2.2124	0.000109117	0.000326587	1.38424	0.00082494	0.00289538	3.59664	2.53e-07	1.78e-06	FBXO43	0.243349	0.206767	1.00835	-0.164522	1.98367	1.45593	1.53151	1.2738	-2.21483	-1.92498	-2.44832	-1.17198	2.10602	2.16696	1.42638	1.10975
ENSG00000104490	NCALD	protein_coding	ncRNA_host	chr8	438365	4.3488	0.698385	0.000248461	0.00178718	1.01024	5.61e-06	2.57e-05	2.10865	5.88e-10	1.3e-07	1.09842	1.48e-06	7.39e-06	NCALD	2.95922	2.96812	3.23125	3.46038	3.82423	3.87148	3.68793	4.05084	3.89202	4.2658	3.98928	4.46682	5.2546	5.15445	5.32698	5.36321
ENSG00000164929	BAALC	protein_coding	ncRNA_host	chr8	89596	4.69548	-0.0199823	0.943699	0.963872	-1.79695	2.71e-05	9.95e-05	-0.535872	0.0765255	0.123785	1.26108	0.000695832	0.00145284	BAALC	4.64099	4.78853	5.19562	5.62956	4.92784	5.23006	5.13584	5.09119	2.61884	2.98713	3.1663	4.02518	4.62733	4.90144	4.27841	4.42344
ENSG00000164934	DCAF13	protein_coding	NA	chr8	28740	5.46644	0.325743	0.00349922	0.0133226	-0.730486	1.77e-06	9.91e-06	0.381562	0.00105679	0.00353828	1.11205	9.44e-09	1.4e-07	DCAF13	5.25939	5.23678	5.44576	5.64109	5.67122	5.76547	5.67912	5.79839	4.63594	4.65146	4.58178	4.80783	5.78323	5.69015	5.73403	5.92223
ENSG00000147655	RSPO2	protein_coding	NA	chr8	184333	1.64355	0.0231132	0.956004	0.972547	-1.39924	0.00683731	0.012569	-2.64181	6.81e-05	0.000390351	-1.24257	0.0226812	0.0336237	RSPO2	1.1405	1.30577	2.96669	2.49848	1.92542	1.71596	2.26	2.81428	0.879991	0.623836	0.441521	1.25513	0.239998	-0.59183	-1.07139	-0.427046
ENSG00000164754	RAD21	protein_coding	ncRNA_host	chr8	28932	7.36361	0.70543	9.35e-06	0.000175194	-0.100327	0.358097	0.420221	0.938082	3.49e-07	8.34e-06	1.03841	9.96e-08	8.5e-07	RAD21	6.80076	6.76597	7.06885	6.95341	7.75837	7.64582	7.60383	7.42983	6.72403	6.76205	6.80296	6.93575	8.00551	7.96662	7.6325	7.77444
ENSG00000164761	TNFRSF11B	protein_coding	NA	chr8	28644	7.72134	-1.62753	0.0163742	0.0438144	3.77747	3.35e-05	0.000119325	1.53234	0.0199953	0.0403574	-2.24513	0.00220324	0.00409666	TNFRSF11B	6.12444	6.03009	5.02547	4.24156	4.00471	3.65441	4.53769	3.07067	9.88291	10.0307	8.04158	8.19489	7.58195	6.48261	7.54919	6.14111
ENSG00000136982	DSCC1	protein_coding	overlapping_locus	chr8	22035	3.12214	0.772772	8.35e-05	0.000818295	-1.62526	4.41e-08	5.39e-07	0.897315	1.77e-05	0.000140405	2.52258	1.24e-10	8.44e-09	DSCC1	2.69704	2.94669	2.88185	2.6054	3.57943	3.71941	3.58862	3.34192	1.24623	1.31533	0.683863	1.35493	3.82024	3.57539	3.73698	3.60346
ENSG00000187955	COL14A1	protein_coding	NA	chr8	312257	6.23631	-0.268925	0.488647	0.602049	-0.281025	0.471855	0.532257	-1.30491	0.00447416	0.0117031	-1.02389	0.0189492	0.0285177	COL14A1	6.90536	6.82617	6.67711	5.82577	6.34149	6.30907	6.65188	6.04661	6.80676	6.88229	5.54967	5.44943	5.71348	5.42987	5.43559	4.31215
ENSG00000172167	MTBP	protein_coding	NA	chr8	96734	2.71618	0.827633	0.00016244	0.00130485	-1.45093	9.56e-07	6.03e-06	1.01882	1.97e-05	0.000152517	2.46975	9.73e-10	2.75e-08	MTBP	2.32401	2.03702	2.55386	2.3317	3.28767	3.1634	3.19695	2.9406	0.576216	1.22391	0.478321	1.04943	3.49283	3.37474	3.31825	3.18239
ENSG00000170961	HAS2	protein_coding	NA	chr8	29275	7.27611	0.0090638	0.985642	0.990059	-2.38409	0.000461355	0.00114984	0.978031	0.0700825	0.114728	3.36212	2.45e-05	7.78e-05	HAS2	6.36324	6.43728	6.71459	8.25218	7.22377	7.05117	7.18846	7.37709	3.37818	4.02795	4.83706	5.78831	8.05207	7.96485	8.16848	8.48945
ENSG00000178764	ZHX2	protein_coding	overlapping_locus	chr8	193119	4.18763	-1.29947	4.93e-05	0.000561611	1.56132	4.68e-06	2.2e-05	-0.659614	0.0095332	0.0219026	-2.22093	9.98e-08	8.51e-07	ZHX2	4.09232	4.05543	3.74178	3.52825	2.46703	2.19218	2.92597	2.53067	5.81298	5.68112	5.01971	5.06667	3.35796	3.05725	3.36696	3.01011
ENSG00000156787	TBC1D31	protein_coding	overlapping_locus	chr8	110186	3.06413	0.331393	0.0116923	0.0338626	-0.677742	4.83e-05	0.000162231	0.662986	4.2e-05	0.000268677	1.34073	1.39e-08	1.86e-07	TBC1D31	2.77989	2.98744	3.00316	2.78759	3.29331	3.31465	3.20983	3.05515	2.35611	2.01179	2.1982	2.27944	3.74267	3.60528	3.42765	3.40641
ENSG00000156802	ATAD2	protein_coding	ncRNA_host	chr8	96501	6.37953	0.990809	1.34e-06	5.23e-05	-1.24496	1.05e-07	1.06e-06	1.30343	4.9e-08	2.1e-06	2.54839	1.1e-11	2.37e-09	ATAD2	5.72416	5.7829	5.99205	5.75498	6.91494	6.80945	6.88651	6.61555	4.40558	4.61573	4.31868	4.91098	7.27628	7.17802	7.02482	7.02209
ENSG00000156804	FBXO32	protein_coding	NA	chr8	43318	5.78603	-1.57483	0.000422002	0.00265533	3.17207	2.62e-07	2.14e-06	-0.118689	0.7203	0.776988	-3.29076	1.81e-07	1.38e-06	FBXO32	4.33398	4.2319	4.17626	4.36455	1.72266	1.94483	3.2541	3.08803	7.61168	7.45831	6.91101	7.68475	4.48183	3.34	4.30477	4.2395
ENSG00000170873	MTSS1	protein_coding	NA	chr8	177640	5.01141	-0.655325	0.0344021	0.0779638	1.32512	0.000305089	0.000800992	0.162264	0.564925	0.642193	-1.16286	0.00087631	0.00178431	MTSS1	4.89485	5.09789	4.35026	3.64451	4.24983	4.05949	3.99734	3.38144	5.8159	6.03284	6.06003	5.83937	4.69136	5.16257	4.56242	4.57345
ENSG00000136997	MYC	protein_coding	NA	chr8	6001	6.0005	-0.00489522	0.96973	0.981114	-1.50348	1.22e-08	2.03e-07	-0.392594	0.00790711	0.0187485	1.11088	4.96e-07	3.08e-06	MYC	6.57354	6.47965	6.06225	6.31465	6.40261	6.49627	6.18736	6.33058	4.76702	4.87572	5.02989	4.61334	5.93289	5.86851	6.07131	5.91346
ENSG00000104419	NDRG1	protein_coding	NA	chr8	64852	8.57381	-1.41763	0.000138868	0.00116791	1.0064	0.00239818	0.00494352	-0.831469	0.00910141	0.0210802	-1.83787	1.13e-05	4.01e-05	NDRG1	8.75005	8.78165	7.9203	8.50696	7.01556	7.22533	6.93804	7.21861	9.47802	9.26593	9.82273	9.37819	7.31125	7.20071	8.23249	7.53198
ENSG00000105339	DENND3	protein_coding	NA	chr8	78531	5.47722	-0.125832	0.423687	0.542237	2.5259	1.31e-10	8.05e-09	1.01987	8.5e-06	8.19e-05	-1.50603	7.03e-08	6.51e-07	DENND3	4.10119	4.16829	4.04058	3.78439	3.8663	3.85115	4.08692	3.8035	6.85323	6.63412	6.46046	6.17519	5.0375	5.04885	5.34277	4.7193
ENSG00000171045	TSNARE1	protein_coding	ncRNA_host	chr8	191161	2.14307	-0.984282	7.74e-05	0.000772844	0.0962145	0.593364	0.647989	-0.929549	0.000131561	0.00065845	-1.02576	5.08e-05	0.000146084	TSNARE1	2.54522	2.64613	2.63172	2.10785	1.07403	1.61796	1.62462	1.6706	2.88018	2.70251	2.28836	2.45579	1.62125	1.47762	1.61134	1.57152
ENSG00000198576	ARC	protein_coding	NA	chr8	3429	3.05925	0.911923	0.000227458	0.00167211	-2.00048	1.06e-07	1.06e-06	-0.999623	0.000129573	0.000649655	1.00086	0.000252881	0.000592461	ARC	3.10187	3.04217	3.18849	3.30029	3.9137	4.10527	3.54336	4.60577	0.971159	1.09667	1.27642	1.24553	2.07885	2.11236	2.34306	2.06344
ENSG00000234616	JRK	protein_coding	NA	chr8	24509	4.55488	0.672755	0.000283281	0.00197408	-1.17535	1.09e-06	6.71e-06	0.0480346	0.739808	0.794388	1.22338	6.6e-07	3.89e-06	JRK	4.2204	4.3186	4.81717	4.57009	5.15013	5.1143	5.08651	5.43084	3.24696	3.36431	3.36354	3.40437	4.55735	4.73674	4.32925	4.67487
ENSG00000167653	PSCA	protein_coding	NA	chr8	12417	1.11175	1.10764	0.000169265	0.00134681	-2.43626	3.38e-07	2.63e-06	-0.0926067	0.68879	0.750218	2.34365	5.2e-07	3.2e-06	PSCA	0.526717	0.893006	1.1607	1.11741	2.0311	2.33335	2.17428	1.53264	-1.33979	-1.33002	-2.13155	-1.34061	0.941473	1.05974	0.785155	0.581105
ENSG00000160886	LY6K	protein_coding	NA	chr8	5017	3.32414	1.27329	0.00129505	0.00621756	-1.14264	0.00444371	0.00857496	0.606394	0.0754514	0.122348	1.74904	0.000133852	0.000337528	LY6K	1.83777	2.18898	3.10702	3.26895	3.85567	4.11737	3.62533	4.31895	0.95226	1.11672	1.72138	2.13881	3.17158	3.14962	3.36251	3.62208
ENSG00000180155	ENSG00000180155	protein_coding	overlapping_locus	chr8	6614	5.35441	-0.160409	0.384772	0.505133	0.492047	0.0156808	0.0263647	-0.518049	0.0120037	0.0264975	-1.0101	6.63e-05	0.000183671	ENSG00000180155	5.48026	5.34183	5.43397	5.11414	5.23713	5.12364	5.37023	4.98636	6.23049	6.01369	5.42421	5.57546	4.9546	4.91072	4.95468	4.43835
ENSG00000160932	LY6E	protein_coding	NA	chr8	5851	8.39316	0.231213	0.343913	0.465279	2.40986	1.44e-07	1.35e-06	0.359023	0.157087	0.225865	-2.05083	8.96e-07	4.95e-06	LY6E	7.41809	7.3113	6.76509	7.27531	7.4121	7.49341	7.41199	7.41419	9.42518	9.3996	9.63065	9.91891	7.2862	7.20102	8.11788	7.171
ENSG00000177335	C8orf31	processed_transcript	NA	chr8	20734	1.90696	-0.772202	0.000148624	0.00122421	0.87598	2.89e-05	0.000105281	-0.648171	0.000681572	0.00247775	-1.52415	5.65e-08	5.48e-07	C8orf31	1.84062	2.03477	1.71835	1.67766	0.856806	1.11118	1.23523	0.91721	2.6986	2.67846	2.60906	2.80333	1.23664	0.922471	1.39539	1.04351
ENSG00000180900	SCRIB	protein_coding	ncRNA_host	chr8	24460	6.02833	0.439973	0.000189778	0.00146744	-0.702652	1.39e-06	8.15e-06	0.297748	0.00445476	0.01166	1.0004	1.75e-08	2.21e-07	SCRIB	5.93779	5.89837	6.03039	5.93376	6.29777	6.55378	6.18753	6.53213	5.27138	5.16115	5.30459	5.25664	6.16788	6.3998	6.22962	6.20163
ENSG00000178685	PARP10	protein_coding	NA	chr8	35620	6.26575	-0.0948119	0.575066	0.677614	2.26058	2.3e-09	5.93e-08	0.686578	0.000962269	0.00328041	-1.574	1.67e-07	1.29e-06	PARP10	5.36532	5.28196	4.91971	4.88611	5.08802	5.09054	4.93901	5.01521	7.15017	7.11912	7.56334	7.62889	5.84946	5.69795	6.13089	5.47077
ENSG00000178719	GRINA	protein_coding	NA	chr8	3358	7.60947	-0.432524	0.000270557	0.00190646	1.19661	2.13e-09	5.62e-08	0.0326158	0.723397	0.779628	-1.164	3.01e-09	6.08e-08	GRINA	7.36078	7.34723	7.0713	7.3348	6.82999	6.79251	6.83115	6.90196	8.55058	8.37589	8.5184	8.40389	7.15173	7.2314	7.44645	7.32103
ENSG00000178814	OPLAH	protein_coding	ncRNA_host	chr8	12700	3.30544	-1.6503	5.77e-07	3e-05	-0.450499	0.0307283	0.0480288	-1.90404	1.14e-07	3.85e-06	-1.45354	2.94e-06	1.3e-05	OPLAH	4.34951	4.16996	3.89925	3.76104	2.1597	2.09256	2.47462	2.81325	3.7925	3.67875	3.48635	3.48793	1.75752	2.24875	2.47783	2.04011
ENSG00000261236	BOP1	protein_coding	ncRNA_host	chr8	29269	5.82198	0.500741	0.00538284	0.0184711	-1.662	4.41e-08	5.39e-07	0.230607	0.152697	0.220801	1.89261	8.68e-09	1.32e-07	BOP1	5.70112	5.6479	5.7754	6.14387	6.24137	6.48874	6.01148	6.53374	3.9061	4.04557	4.27279	4.39062	5.81586	6.02962	6.06857	6.29032
ENSG00000160949	TONSL	protein_coding	ncRNA_host	chr8	15670	4.39656	0.975427	4.18e-08	5.97e-06	-1.79027	3.47e-11	3.49e-09	0.802521	4.76e-07	1.05e-05	2.59279	2.16e-13	6.5e-10	TONSL	3.9926	4.12434	4.02995	4.00033	5.0408	5.17327	4.95656	4.8684	2.26095	2.36512	1.97515	2.36245	4.79284	4.9618	4.85913	4.72653
ENSG00000160957	RECQL4	protein_coding	NA	chr8	6558	5.0747	1.24211	2.07e-06	6.98e-05	-2.41393	1.66e-09	4.64e-08	1.00197	2.17e-05	0.000162132	3.4159	1.89e-11	3.15e-09	RECQL4	4.45628	4.39189	4.83944	4.59755	5.8722	6.02512	5.69232	5.72536	1.81194	2.31825	1.74783	2.59102	5.48188	5.73765	5.64437	5.47613
ENSG00000198169	ZNF251	protein_coding	NA	chr8	35511	3.85984	-0.519502	0.00012336	0.00107129	0.319742	0.00588941	0.0109984	-0.793162	1.36e-06	2.18e-05	-1.1129	2.06e-08	2.49e-07	ZNF251	4.09676	4.06027	4.0758	3.88413	3.42981	3.48026	3.59522	3.53688	4.54689	4.48109	4.18756	4.16265	3.24599	3.19709	3.33707	3.16705
ENSG00000080608	PUM3	protein_coding	NA	chr9	123773	5.25282	0.204938	0.0527032	0.108753	-0.572649	3.92e-05	0.000136011	0.515921	9.87e-05	0.000523777	1.08857	1.98e-08	2.44e-07	PUM3	5.06222	5.09486	5.15367	5.32157	5.32954	5.47277	5.23043	5.41408	4.32252	4.63015	4.6362	4.72824	5.6426	5.55734	5.6806	5.81781
ENSG00000080298	RFX3	protein_coding	overlapping_locus	chr9	307708	1.78376	-0.614414	0.00131127	0.00627789	0.981452	1.07e-05	4.46e-05	-0.0251529	0.869957	0.900129	-1.0066	7.7e-06	2.91e-05	RFX3	1.70721	1.55954	1.45078	1.49729	0.710289	0.774756	1.1076	1.13733	2.63409	2.27054	2.45945	2.7451	1.49058	1.4744	1.59383	1.57012
[truncated: 1,465 more rows]
