# Supplementary material for: In vitro responses to platelet-rich-plasma are associated with variable clinical outcomes in patients with knee osteoarthritis
Source: Sci Rep. 2021 Jun 1;11:11493. doi: 10.1038/s41598-021-90174-x (PMC8169703; doi:10.1038/s41598-021-90174-x)
Supplement: Supplementary file 7 — Supplementary Information 7. [file 41598_2021_90174_MOESM7_ESM.xlsx]

## Sheet: Table S9_NanoString-FIBS
Gene Name	Annotation	Class Name	Comments	Cont	PRP	TNF	TNF+PRP	Cont	PRP	TNF	TNF+PRP	Cont	PRP	TNF	TNF+PRP
ABL1		Endogenous	ENDOGENOUS	720.53	661.82	1913.74	1017.38	834.73	547.38	1705.88	734.17	775.87	611.26	1912.22	1037.31
ACVR1B		Endogenous	ENDOGENOUS	51.98	46.92	71.27	46.91	46.93	37.78	78.99	40.52	49.16	41.9	51.65	40.59
ACVR1C		Endogenous	ENDOGENOUS	5.38	4.12	1.06	8.8	3.35	1	5.04	5.79	3.58	1.64	9.18	5.64
ACVR2A		Endogenous	ENDOGENOUS	46.6	37.04	38.3	37.14	61.46	44.57	80.67	55.96	46.48	34.51	48.21	36.08
AKT1		Endogenous	ENDOGENOUS	1608.65	1913.84	1268.03	1817.81	1546.54	1831.07	1341.18	1808.89	1712.64	2132.85	1275.19	2056.58
AKT2		Endogenous	ENDOGENOUS	920.38	1008.37	1013.78	801.4	872.72	951.38	961.35	740.92	899.23	1011.38	881.5	789.26
AKT3		Endogenous	ENDOGENOUS	508.13	425.57	757.41	471.07	650.35	462.13	705.88	458.25	597.1	458.45	699	419.43
ALK		Endogenous	ENDOGENOUS	9.86	12.35	7.45	18.57	10.06	8.72	25.21	12.54	8.04	7.39	14.92	19.17
ALKBH2		Endogenous	ENDOGENOUS	50.19	33.75	23.4	45.93	69.28	35.85	50.42	37.62	48.27	50.12	39.02	34.95
ALKBH3		Endogenous	ENDOGENOUS	179.24	157.22	162.76	144.64	159.79	178.26	147.9	139.89	229.72	173.36	140.03	174.76
AMER1		Endogenous	ENDOGENOUS	28.68	32.1	47.87	23.46	31.29	23.25	33.61	36.66	43.8	37.79	39.02	25.93
AMH		Endogenous	ENDOGENOUS	8.07	8.23	11.7	11.73	3.35	7.75	6.72	5.79	4.47	6.57	8.03	5.64
ANGPT1		Endogenous	ENDOGENOUS	177.44	205.79	830.81	559.02	84.93	192.79	717.65	468.87	188.6	163.5	851.66	429.58
APC		Endogenous	ENDOGENOUS	103.96	91.37	62.76	104.57	120.68	107.54	70.59	107.09	97.43	113.38	61.98	100.35
APH1B		Endogenous	ENDOGENOUS	59.15	59.27	79.78	56.68	42.46	25.19	50.42	46.31	54.53	59.15	82.64	59.76
AR		Endogenous	ENDOGENOUS	18.82	20.58	8.51	13.68	32.41	42.63	20.17	23.15	30.39	13.15	11.48	15.79
ARID1A		Endogenous	ENDOGENOUS	120.98	127.59	182.97	132.91	108.39	118.2	166.39	129.28	109.95	129.81	161.84	116.13
ARID1B		Endogenous	ENDOGENOUS	237.49	230.48	462.74	259.97	314	273.21	484.03	263.37	260.11	219.36	464.85	269.48
ARID2		Endogenous	ENDOGENOUS	154.14	147.34	197.86	131.94	193.32	121.1	242.02	166.9	200.23	155.28	218.08	155.6
ARNT2		Endogenous	ENDOGENOUS	116.5	149.81	107.44	136.82	88.28	100.76	89.08	91.65	126.93	105.99	94.12	98.09
ASXL1		Endogenous	ENDOGENOUS	317.25	330.91	314.88	345.97	282.71	243.17	255.46	297.14	324.47	313.85	332.86	307.81
ATM		Endogenous	ENDOGENOUS	86.93	88.08	102.12	88.94	67.05	55.22	67.23	39.55	90.28	79.69	83.79	85.69
ATR		Endogenous	ENDOGENOUS	101.27	107.01	84.04	119.23	100.57	124.98	73.95	127.35	84.92	117.49	99.86	120.64
ATRX		Endogenous	ENDOGENOUS	369.23	297.98	347.86	284.4	341.94	257.71	346.22	241.19	341.46	272.77	325.97	233.4
AXIN1		Endogenous	ENDOGENOUS	91.41	98.78	132.97	86	107.27	75.57	117.65	96.47	92.96	87.09	120.52	71.03
AXIN2		Endogenous	ENDOGENOUS	59.15	60.91	69.15	40.07	65.93	61.04	65.55	34.73	67.93	65.73	95.27	34.95
B2M		Endogenous	ENDOGENOUS	11499.8	11643.5	63652.3	24710.4	11886.2	9575.79	58484.1	15124.3	13998.8	9380.11	50306.4	17134.8
BAD		Endogenous	ENDOGENOUS	460.64	409.93	473.38	421.22	440.27	458.25	482.35	455.36	495.2	438.73	541.76	405.9
BAIAP3		Endogenous	ENDOGENOUS	8.96	6.59	7.45	2.93	5.59	4.84	8.4	4.82	6.26	5.75	5.74	4.51
BAMBI		Endogenous	ENDOGENOUS	53.77	39.51	107.44	88.94	70.4	54.25	174.79	88.76	48.27	28.76	103.3	50.74
BAP1		Endogenous	ENDOGENOUS	356.68	347.37	337.22	310.79	329.64	323.59	331.09	290.39	335.2	361.5	338.6	325.85
BAX		Endogenous	ENDOGENOUS	1325.45	1475.92	1142.5	1372.15	1161.02	1280.78	1263.87	1338.1	1511.52	1570.88	1246.5	1261.69
BCL2		Endogenous	ENDOGENOUS	7.17	9.88	7.45	12.71	12.29	12.59	13.45	25.08	11.62	10.68	9.18	13.53
BCL2A1		Endogenous	ENDOGENOUS	6.27	5.76	60.64	11.73	5.59	3.88	25.21	9.65	6.26	6.57	50.5	12.4
BCL2L1		Endogenous	ENDOGENOUS	550.26	570.45	415.94	588.34	546.43	631.67	373.11	597.18	569.39	561.15	369.59	517.53
BCOR		Endogenous	ENDOGENOUS	86.93	70.79	107.44	101.64	89.4	72.66	131.09	84.9	73.3	58.33	114.78	91.33
BDNF		Endogenous	ENDOGENOUS	60.94	37.04	214.88	133.89	88.28	51.35	151.26	87.79	56.31	39.44	234.15	112.75
BID		Endogenous	ENDOGENOUS	124.57	153.11	424.45	350.86	96.1	93.01	415.13	311.61	165.36	129.81	413.2	310.07
BIRC3		Endogenous	ENDOGENOUS	18.82	16.46	198.93	170.05	7.82	1.94	215.13	117.7	14.3	11.5	141.18	121.77
BIRC7		Endogenous	ENDOGENOUS	8.96	11.52	8.51	7.82	14.53	5.81	10.08	10.61	9.83	6.57	4.59	9.02
BMP2		Endogenous	ENDOGENOUS	70.8	53.51	1344.62	535.57	69.28	14.53	1346.22	564.37	90.28	65.73	1324.55	605.47
BMP4		Endogenous	ENDOGENOUS	71.69	68.32	63.83	41.05	49.17	32.94	40.34	16.4	70.62	59.15	64.28	30.44
BMP5		Endogenous	ENDOGENOUS	8.07	4.94	10.64	9.77	6.7	14.53	33.61	13.51	8.94	5.75	9.18	11.28
BMP6		Endogenous	ENDOGENOUS	70.8	61.74	1811.62	458.36	162.03	78.47	1031.93	238.29	52.74	37.79	1777.92	489.34
BMP7		Endogenous	ENDOGENOUS	3.58	12.35	10.64	4.89	8.94	4.84	10.08	6.75	5.36	4.11	8.03	7.89
BMP8A		Endogenous	ENDOGENOUS	6.27	9.05	22.34	12.71	7.82	10.66	11.76	8.68	16.09	7.39	18.36	16.91
BMPR1B		Endogenous	ENDOGENOUS	12.55	24.69	40.42	31.27	54.75	51.35	95.8	60.78	15.2	9.04	32.14	27.06
BNIP3		Endogenous	ENDOGENOUS	1198.19	707.91	2276.49	765.24	1528.66	699.49	2394.96	648.31	1355.99	698.35	2203.75	585.18
BRAF		Endogenous	ENDOGENOUS	150.56	107.01	160.63	119.23	129.62	96.88	151.26	108.05	135.87	87.91	173.32	121.77
BRCA1		Endogenous	ENDOGENOUS	134.43	274.93	27.66	207.19	132.98	265.46	52.1	229.61	132.29	306.45	30.99	231.14
BRCA2		Endogenous	ENDOGENOUS	69.9	154.75	47.87	189.6	89.4	177.29	35.29	193.91	82.24	188.14	18.36	182.66
BRIP1		Endogenous	ENDOGENOUS	44.81	105.36	126.59	88.94	48.05	82.35	53.78	107.09	57.21	98.59	44.76	95.84
C19orf40		Endogenous	ENDOGENOUS	59.15	76.55	37.23	71.34	59.22	65.88	67.23	82	52.74	78.87	35.58	96.97
CACNA1C		Endogenous	ENDOGENOUS	82.45	82.32	26.59	50.82	70.4	95.91	52.1	54.99	95.64	73.12	30.99	43.97
CACNA1D		Endogenous	ENDOGENOUS	2.69	6.59	4.26	1	4.47	8.72	10.08	5.79	3.58	6.57	4.59	7.89
CACNA1E		Endogenous	ENDOGENOUS	8.07	4.94	6.38	6.84	8.94	8.72	1.68	6.75	5.36	7.39	6.89	2.26
CACNA1G		Endogenous	ENDOGENOUS	14.34	13.99	8.51	15.64	7.82	15.5	6.72	9.65	15.2	12.32	9.18	18.04
CACNA1H		Endogenous	ENDOGENOUS	4.48	4.12	6.38	5.86	6.7	2.91	11.76	5.79	1.79	6.57	10.33	12.4
CACNA2D1		Endogenous	ENDOGENOUS	431.06	374.54	493.59	382.13	366.52	303.24	411.77	315.47	436.2	394.36	423.53	401.39
CACNA2D2		Endogenous	ENDOGENOUS	3.58	4.94	5.32	4.89	5.59	3.88	5.04	1.93	3.58	4.11	3.44	4.51
CACNA2D3		Endogenous	ENDOGENOUS	17.03	10.7	13.83	13.68	7.82	6.78	8.4	7.72	20.56	9.86	12.63	9.02
CACNA2D4		Endogenous	ENDOGENOUS	7.17	5.76	5.32	5.86	2.23	3.88	6.72	3.86	8.04	2.46	2.3	4.51
CACNB2		Endogenous	ENDOGENOUS	1.79	3.29	8.51	4.89	5.59	5.81	15.13	5.79	1	4.11	6.89	2.26
CACNB3		Endogenous	ENDOGENOUS	50.19	56.8	109.57	38.12	49.17	47.47	53.78	34.73	36.65	48.47	78.05	33.83
CACNB4		Endogenous	ENDOGENOUS	38.54	32.93	13.83	18.57	10.06	5.81	8.4	6.75	26.82	18.9	16.07	15.79
CACNG1		Endogenous	ENDOGENOUS	10.75	6.59	10.64	11.73	10.06	6.78	16.81	9.65	5.36	6.57	9.18	13.53
CACNG4		Endogenous	ENDOGENOUS	10.75	7.41	7.45	8.8	7.82	2.91	10.08	8.68	10.73	7.39	5.74	10.15
CACNG6		Endogenous	ENDOGENOUS	8.96	1.65	7.45	10.75	2.23	3.88	8.4	5.79	4.47	4.11	9.18	11.28
CALML3		Endogenous	ENDOGENOUS	5.38	3.29	5.32	2.93	1.12	2.91	8.4	3.86	3.58	4.11	4.59	2.26
CALML5		Endogenous	ENDOGENOUS	6.27	5.76	6.38	8.8	7.82	10.66	6.72	3.86	4.47	5.75	10.33	10.15
CALML6		Endogenous	ENDOGENOUS	6.27	9.05	7.45	4.89	4.47	1.94	1.68	1	5.36	4.93	6.89	1.13
CAMK2B		Endogenous	ENDOGENOUS	7.17	4.94	11.7	8.8	6.7	9.69	16.81	10.61	9.83	5.75	6.89	7.89
CAPN2		Endogenous	ENDOGENOUS	2895.56	3183.97	1193.56	1897.95	3860.75	3728.01	1442.02	2282.58	3187.51	3091.65	1131.72	1879.56
CARD11		Endogenous	ENDOGENOUS	1.79	3.29	2.13	3.91	3.35	2.91	6.72	1	2.68	1	2.3	2.26
CASP10		Endogenous	ENDOGENOUS	5.38	7.41	8.51	7.82	5.59	2.91	8.4	6.75	3.58	4.11	10.33	6.77
CASP12		Endogenous	ENDOGENOUS	2.69	5.76	9.57	6.84	4.47	1.94	11.76	12.54	3.58	4.93	5.74	7.89
CASP3		Endogenous	ENDOGENOUS	547.57	568.8	1189.31	783.81	527.43	466.97	618.49	450.54	594.42	522.53	1011.2	632.53
CASP7		Endogenous	ENDOGENOUS	72.59	90.55	175.52	125.1	73.75	83.32	168.07	79.11	80.45	87.09	128.55	122.9
CASP8		Endogenous	ENDOGENOUS	185.51	152.28	243.61	181.78	125.15	123.04	159.66	131.21	194.86	156.1	173.32	166.87
CASP9		Endogenous	ENDOGENOUS	38.54	38.69	43.61	32.25	19	10.66	16.81	18.33	40.22	28.76	56.24	28.19
CBL		Endogenous	ENDOGENOUS	77.97	93.02	81.91	95.78	94.98	90.1	85.71	111.91	93.86	102.7	101.01	82.31
CBLC		Endogenous	ENDOGENOUS	3.58	10.7	4.26	6.84	7.82	6.78	6.72	2.89	4.47	6.57	11.48	6.77
CCNA1		Endogenous	ENDOGENOUS	3.58	3.29	8.51	11.73	5.59	9.69	18.49	6.75	5.36	6.57	6.89	5.64
CCNA2		Endogenous	ENDOGENOUS	632.7	1440.52	74.46	1491.38	729.69	1575.3	168.07	1876.43	641.79	1731.91	95.27	1895.35
CCNB1		Endogenous	ENDOGENOUS	952.64	2097.4	143.61	2424.72	966.59	2271.88	242.02	2591.3	905.48	2778.62	129.7	3380.28
CCNB3		Endogenous	ENDOGENOUS	4.48	8.23	3.19	7.82	4.47	7.75	3.36	6.75	4.47	3.29	2.3	7.89
CCND1		Endogenous	ENDOGENOUS	2209.98	2664.56	2069.05	3508.56	2950.04	2526.68	1788.24	2756.27	2427.73	2847.64	1893.85	3385.92
CCND2		Endogenous	ENDOGENOUS	113.82	70.79	101.06	72.32	109.51	47.47	99.16	58.85	99.22	58.33	112.48	58.63
CCND3		Endogenous	ENDOGENOUS	295.74	423.1	322.33	423.18	296.12	414.65	310.92	469.83	310.17	469.95	208.9	462.28
CCNE1		Endogenous	ENDOGENOUS	64.53	103.72	41.49	115.32	69.28	93.01	63.87	135.06	63.46	105.99	45.91	125.15
CCNE2		Endogenous	ENDOGENOUS	81.55	139.11	13.83	112.39	64.81	76.54	42.02	100.33	76.87	125.7	11.48	100.35
CCNO		Endogenous	ENDOGENOUS	8.07	4.12	8.51	2.93	1.12	5.81	6.72	2.89	9.83	5.75	8.03	5.64
CCR7		Endogenous	ENDOGENOUS	4.48	6.59	22.34	5.86	7.82	5.81	18.49	1.93	2.68	2.46	9.18	2.26
CD14		Endogenous	ENDOGENOUS	42.12	36.22	65.95	43	33.52	22.28	65.55	39.55	49.16	27.11	45.91	33.83
CD19		Endogenous	ENDOGENOUS	7.17	3.29	5.32	6.84	3.35	5.81	10.08	9.65	9.83	5.75	8.03	10.15
CD40		Endogenous	ENDOGENOUS	49.29	50.21	206.37	87.96	25.7	27.13	85.71	53.06	52.74	41.08	171.02	63.14
CDC14A		Endogenous	ENDOGENOUS	29.57	29.63	50	38.12	19	29.06	60.5	27.98	23.24	28.76	50.5	29.32
CDC14B		Endogenous	ENDOGENOUS	157.73	129.24	235.1	97.73	83.81	113.35	173.11	63.67	165.36	119.95	222.67	101.48
CDC25A		Endogenous	ENDOGENOUS	41.22	68.32	13.83	79.16	42.46	61.04	15.13	88.76	35.75	67.37	10.33	78.93
CDC25B		Endogenous	ENDOGENOUS	310.08	504.59	348.92	442.72	356.46	624.89	275.63	521.93	300.34	600.58	235.3	541.21
CDC25C		Endogenous	ENDOGENOUS	43.02	76.55	4.26	72.32	37.99	55.22	16.81	60.78	31.29	59.98	6.89	75.54
CDC6		Endogenous	ENDOGENOUS	190.89	335.02	22.34	305.9	225.72	326.49	75.63	407.12	212.74	369.72	29.84	324.72
CDC7		Endogenous	ENDOGENOUS	58.25	85.61	17.02	87.96	96.1	178.26	35.29	170.76	51.84	110.09	18.36	91.33
CDH1		Endogenous	ENDOGENOUS	1	4.94	8.51	5.86	3.35	1	8.4	2.89	5.36	3.29	4.59	3.38
CDK2		Endogenous	ENDOGENOUS	60.94	139.94	29.79	122.16	67.05	121.1	45.38	136.03	74.19	147.06	30.99	118.39
CDK4		Endogenous	ENDOGENOUS	433.75	453.56	165.95	390.93	426.86	486.35	314.29	521.93	436.2	503.64	184.79	471.3
CDK6		Endogenous	ENDOGENOUS	156.83	158.87	87.23	155.39	117.33	117.23	152.94	218.03	156.43	172.53	118.22	155.6
CDKN1A		Endogenous	ENDOGENOUS	1895.42	1546.71	2169.05	1291.03	1355.45	998.85	1759.67	999.47	1996.89	1271	2161.29	1424.05
CDKN1B		Endogenous	ENDOGENOUS	16.13	18.11	39.36	19.55	16.76	23.25	35.29	23.15	21.45	11.5	26.4	11.28
CDKN1C		Endogenous	ENDOGENOUS	35.85	18.93	41.49	23.46	27.94	16.47	55.46	10.61	33.97	15.61	28.69	14.66
CDKN2A		Endogenous	ENDOGENOUS	17.92	19.76	44.68	27.36	10.06	12.59	30.25	9.65	16.98	19.72	27.55	25.93
CDKN2B		Endogenous	ENDOGENOUS	30.47	16.46	159.57	46.91	33.52	15.5	129.41	29.91	33.97	23.83	128.55	32.7
CDKN2C		Endogenous	ENDOGENOUS	341.45	605.84	168.08	607.89	310.65	505.72	189.92	465.01	383.47	700.82	222.67	692.29
CDKN2D		Endogenous	ENDOGENOUS	70.8	89.72	67.02	121.19	54.75	55.22	42.02	80.07	58.99	94.48	44.76	100.35
CEBPA		Endogenous	ENDOGENOUS	13.44	7.41	4.26	9.77	14.53	14.53	11.76	7.72	14.3	12.32	5.74	4.51
CEBPE		Endogenous	ENDOGENOUS	13.44	8.23	7.45	3.91	6.7	1.94	5.04	6.75	6.26	2.46	4.59	6.77
CHAD		Endogenous	ENDOGENOUS	2.69	5.76	2.13	6.84	5.59	6.78	5.04	5.79	8.04	6.57	8.03	9.02
CHEK1		Endogenous	ENDOGENOUS	167.59	260.12	82.97	248.24	210.08	351.68	99.16	306.79	181.45	281.81	81.49	268.35
CHEK2		Endogenous	ENDOGENOUS	45.71	74.91	55.32	71.34	36.88	74.6	50.42	86.83	38.44	79.69	56.24	95.84
CHUK		Endogenous	ENDOGENOUS	155.94	173.69	185.1	245.31	201.14	207.33	194.96	241.19	175.2	193.9	164.13	225.5
CIC		Endogenous	ENDOGENOUS	187.3	212.37	193.61	150.51	191.08	214.11	189.92	135.06	219.89	225.12	177.91	143.19
CLCF1		Endogenous	ENDOGENOUS	27.78	37.87	46.81	48.87	50.28	26.16	43.7	46.31	36.65	30.4	37.88	34.95
CNTFR		Endogenous	ENDOGENOUS	1.79	3.29	1.06	7.82	2.23	1	5.04	2.89	3.58	4.93	4.59	5.64
COL11A1		Endogenous	ENDOGENOUS	38.54	41.98	22.34	26.39	44.7	31.97	40.34	16.4	37.54	47.65	22.96	24.81
COL11A2		Endogenous	ENDOGENOUS	6.27	4.12	7.45	7.82	10.06	6.78	16.81	6.75	9.83	5.75	9.18	3.38
COL1A1		Endogenous	ENDOGENOUS	61456.6	58489.3	16141.8	40919.2	61652.5	60087	24966.4	28740.7	64050.6	58219.6	17775.8	38825.9
COL1A2		Endogenous	ENDOGENOUS	26067.2	26653	17030	18608.1	23991.4	24239.8	19460.5	12992.2	27854.5	24728.3	17114.7	13760.2
COL24A1		Endogenous	ENDOGENOUS	8.96	8.23	21.28	12.71	8.94	13.56	28.57	4.82	8.04	8.22	27.55	11.28
COL27A1		Endogenous	ENDOGENOUS	31.37	24.69	50	38.12	34.64	29.06	50.42	41.48	34.86	39.44	48.21	49.61
COL2A1		Endogenous	ENDOGENOUS	15.24	13.99	11.7	18.57	19	20.35	21.85	21.22	16.09	13.15	13.77	25.93
COL3A1		Endogenous	ENDOGENOUS	53787.9	57865.4	104374	66998.8	29709.4	32759.6	90475.7	36444.1	60208.8	51169.5	105490	57485.1
COL4A3		Endogenous	ENDOGENOUS	7.17	4.94	1.06	5.86	3.35	7.75	8.4	4.82	7.15	3.29	9.18	3.38
COL4A4		Endogenous	ENDOGENOUS	35.85	27.16	54.25	32.25	14.53	10.66	73.95	23.15	35.75	25.47	74.61	33.83
COL4A5		Endogenous	ENDOGENOUS	4.48	1.65	6.38	5.86	4.47	2.91	6.72	4.82	5.36	5.75	8.03	4.51
COL4A6		Endogenous	ENDOGENOUS	3.58	4.12	4.26	3.91	6.7	3.88	3.36	2.89	3.58	2.46	4.59	6.77
COL5A1		Endogenous	ENDOGENOUS	15113.2	9886.92	4580.64	6307.59	17246.6	10816.9	4527.73	5169.09	15890.2	11270.6	4798.9	6747.03
COL5A2		Endogenous	ENDOGENOUS	5896.88	5033.6	5952.91	4521.06	4218.33	4207.57	5761.35	3034.12	6347.32	4982.95	6190.02	4099.63
COL6A6		Endogenous	ENDOGENOUS	2.69	4.94	7.45	5.86	1.12	7.75	6.72	1.93	8.94	5.75	11.48	3.38
COMP		Endogenous	ENDOGENOUS	796.71	370.42	651.03	372.36	1172.19	315.83	270.59	152.43	903.69	336.03	684.08	315.7
CREB3L1		Endogenous	ENDOGENOUS	2118.57	1850.45	936.13	1553.93	2865.11	2631.31	1473.95	1592.79	2262.37	2054.8	975.62	1684.5
CREB3L3		Endogenous	ENDOGENOUS	1.79	1.65	3.19	1	8.94	1	5.04	1.93	2.68	1.64	1.15	1.13
CREB3L4		Endogenous	ENDOGENOUS	33.16	37.04	32.98	47.89	30.17	26.16	28.57	25.08	30.39	33.69	35.58	38.34
CREB5		Endogenous	ENDOGENOUS	600.44	719.44	665.93	385.06	120.68	137.57	253.78	72.36	632.85	575.11	717.37	367.57
CREBBP		Endogenous	ENDOGENOUS	17.03	17.29	27.66	18.57	21.23	19.38	21.85	16.4	10.73	23.83	33.29	18.04
CRLF2		Endogenous	ENDOGENOUS	3.58	5.76	4.26	8.8	8.94	1	3.36	2.89	2.68	2.46	2.3	3.38
CSF1R		Endogenous	ENDOGENOUS	4.48	4.94	6.38	5.86	3.35	2.91	5.04	4.82	1	4.93	2.3	4.51
CSF2		Endogenous	ENDOGENOUS	2.69	1	7.45	2.93	1.12	1	1.68	5.79	7.15	2.46	3.44	2.26
CSF3		Endogenous	ENDOGENOUS	1	1.65	3.19	1.95	1.12	5.81	5.04	1.93	1.79	7.39	2.3	4.51
CSF3R		Endogenous	ENDOGENOUS	3.58	4.12	2.13	1	6.7	3.88	6.72	6.75	6.26	1	4.59	2.26
CTNNB1		Endogenous	ENDOGENOUS	2290.64	2395.38	6018.87	3426.47	2567.88	2255.41	4080.68	2776.53	2427.73	2476.28	5717.13	3630.59
CUL1		Endogenous	ENDOGENOUS	505.45	485.66	611.67	504.29	478.26	447.59	563.03	465.01	583.69	486.38	589.96	496.11
CXXC4		Endogenous	ENDOGENOUS	7.17	4.12	4.26	2.93	8.94	2.91	10.08	5.79	2.68	2.46	3.44	4.51
CYLD		Endogenous	ENDOGENOUS	438.23	451.09	2078.63	744.71	377.69	283.86	1566.39	589.46	480	321.24	1996	653.96
DAXX		Endogenous	ENDOGENOUS	346.82	337.49	892.51	570.75	365.4	322.62	1036.98	574.02	384.36	356.57	888.39	456.64
DDB2		Endogenous	ENDOGENOUS	255.41	267.53	124.46	173.96	136.33	179.23	156.3	154.36	211.85	265.37	165.28	189.42
DDIT3		Endogenous	ENDOGENOUS	515.3	123.47	348.92	112.39	559.84	86.22	275.63	75.25	586.37	110.91	285.8	117.26
DDIT4		Endogenous	ENDOGENOUS	876.47	71.61	1737.15	304.92	1951.05	119.16	1736.14	127.35	875.09	74.76	1625.27	336
DKK1		Endogenous	ENDOGENOUS	34.95	29.63	6.38	58.64	172.09	266.42	50.42	412.91	41.12	49.3	11.48	37.21
DKK2		Endogenous	ENDOGENOUS	5.38	4.12	7.45	7.82	7.82	4.84	13.45	10.61	3.58	5.75	2.3	10.15
DKK4		Endogenous	ENDOGENOUS	7.17	4.12	6.38	5.86	3.35	8.72	11.76	9.65	5.36	4.93	11.48	3.38
DLL1		Endogenous	ENDOGENOUS	7.17	6.59	35.1	12.71	6.7	6.78	31.93	5.79	11.62	7.39	25.25	11.28
DLL3		Endogenous	ENDOGENOUS	2.69	4.94	3.19	5.86	7.82	14.53	5.04	4.82	2.68	3.29	6.89	2.26
DLL4		Endogenous	ENDOGENOUS	5.38	2.47	12.77	7.82	3.35	2.91	1.68	5.79	1.79	4.93	5.74	3.38
DNMT1		Endogenous	ENDOGENOUS	349.51	622.31	142.55	590.3	421.27	678.17	270.59	754.43	375.42	712.32	127.4	633.66
DNMT3A		Endogenous	ENDOGENOUS	86.03	98.78	94.68	72.32	101.69	78.47	95.8	55.96	99.22	78.05	86.08	67.65
DTX1		Endogenous	ENDOGENOUS	8.07	5.76	3.19	2.93	2.23	3.88	1.68	4.82	1.79	6.57	5.74	3.38
DTX3		Endogenous	ENDOGENOUS	61.84	59.27	68.08	57.66	33.52	41.66	31.93	28.94	50.06	52.58	71.16	41.72
DTX4		Endogenous	ENDOGENOUS	2.69	4.94	6.38	5.86	4.47	1.94	1.68	5.79	6.26	2.46	1.15	4.51
DUSP10		Endogenous	ENDOGENOUS	136.22	119.36	356.37	146.6	94.98	93.01	179.83	54.03	155.53	87.09	352.37	128.54
DUSP2		Endogenous	ENDOGENOUS	13.44	26.34	19.15	15.64	7.82	8.72	25.21	12.54	13.41	21.36	6.89	20.3
DUSP4		Endogenous	ENDOGENOUS	172.07	118.53	120.21	74.28	111.74	93.01	43.7	21.22	181.45	67.37	161.84	92.46
DUSP5		Endogenous	ENDOGENOUS	128.15	272.46	2007.35	1070.16	139.68	193.76	754.62	272.06	188.6	221.83	1509.34	945.98
DUSP6		Endogenous	ENDOGENOUS	492	545.75	1629.71	730.05	344.17	240.27	727.73	293.28	586.37	458.45	1466.87	782.49
DUSP8		Endogenous	ENDOGENOUS	4.48	4.12	12.77	5.86	6.7	4.84	15.13	1	5.36	5.75	10.33	1.13
E2F1		Endogenous	ENDOGENOUS	72.59	112.77	7.45	128.03	81.57	137.57	43.7	168.83	97.43	147.06	6.89	147.7
E2F5		Endogenous	ENDOGENOUS	42.12	24.69	36.17	40.07	37.99	25.19	57.14	34.73	42.91	39.44	35.58	39.46
EFNA1		Endogenous	ENDOGENOUS	2.69	5.76	35.1	9.77	6.7	6.78	62.18	12.54	4.47	4.93	27.55	7.89
EFNA2		Endogenous	ENDOGENOUS	3.58	4.12	9.57	2.93	6.7	9.69	8.4	4.82	8.04	2.46	13.77	6.77
EFNA3		Endogenous	ENDOGENOUS	17.03	16.46	31.91	10.75	24.58	18.41	35.29	13.51	19.66	14.79	22.96	15.79
EFNA5		Endogenous	ENDOGENOUS	95.89	123.47	41.49	57.66	71.52	82.35	57.14	54.03	108.16	110.91	33.29	63.14
EGF		Endogenous	ENDOGENOUS	17.92	14.82	10.64	9.77	7.82	2.91	15.13	5.79	10.73	9.86	14.92	9.02
EGFR		Endogenous	ENDOGENOUS	721.43	687.34	1074.42	978.29	498.38	398.18	1236.98	569.2	758.89	563.61	1168.45	652.83
EIF4EBP1		Endogenous	ENDOGENOUS	1548.6	680.75	280.84	593.23	1925.35	863.22	517.65	704.26	1546.38	764.9	319.09	605.47
ENDOG		Endogenous	ENDOGENOUS	236.59	288.1	137.23	221.85	274.89	341.99	189.92	276.88	243.13	313.03	141.18	234.52
EP300		Endogenous	ENDOGENOUS	350.41	265.88	531.89	319.58	349.76	263.52	472.27	245.04	348.61	271.95	485.51	272.86
EPHA2		Endogenous	ENDOGENOUS	49.29	65.03	77.66	83.07	69.28	69.75	73.95	65.6	72.4	57.51	68.87	68.78
EPO		Endogenous	ENDOGENOUS	6.27	3.29	2.13	4.89	4.47	6.78	5.04	2.89	6.26	1	3.44	7.89
EPOR		Endogenous	ENDOGENOUS	54.67	57.62	45.74	80.14	44.7	63.94	33.61	77.18	35.75	71.48	49.35	110.5
ERBB2		Endogenous	ENDOGENOUS	275.13	303.74	192.54	239.44	267.07	322.62	168.07	227.68	310.17	330.28	195.12	241.29
ERCC2		Endogenous	ENDOGENOUS	92.31	104.54	21.28	70.37	125.15	125.95	43.7	114.8	86.7	114.2	24.1	78.93
ERCC6		Endogenous	ENDOGENOUS	228.53	93.02	340.41	133.89	103.92	64.91	193.28	49.2	239.56	71.48	399.43	125.15
ETS2		Endogenous	ENDOGENOUS	225.84	271.64	269.14	501.36	176.56	274.18	166.39	393.62	241.34	262.91	332.86	529.93
ETV1		Endogenous	ENDOGENOUS	38.54	39.51	21.28	30.3	168.73	124.98	52.1	79.11	28.6	33.69	12.63	54.12
ETV4		Endogenous	ENDOGENOUS	23.3	25.52	21.28	52.77	39.11	43.6	38.66	60.78	26.82	32.04	24.1	45.1
ETV7		Endogenous	ENDOGENOUS	11.65	27.99	615.93	79.16	13.41	6.78	299.16	14.47	24.13	15.61	331.71	43.97
EYA1		Endogenous	ENDOGENOUS	15.24	5.76	25.53	11.73	11.17	10.66	28.57	8.68	8.04	8.22	21.81	11.28
EZH2		Endogenous	ENDOGENOUS	114.71	171.22	181.91	184.71	101.69	128.85	114.29	166.9	96.54	197.18	162.99	231.14
FANCA		Endogenous	ENDOGENOUS	45.71	126.77	4.26	115.32	62.58	93.01	36.97	133.13	47.37	142.96	11.48	104.86
FANCB		Endogenous	ENDOGENOUS	34.05	37.87	15.96	28.34	41.35	53.28	25.21	44.38	25.03	49.3	17.22	31.57
FANCC		Endogenous	ENDOGENOUS	99.48	146.52	85.1	121.19	116.21	186.01	85.71	157.25	114.41	175	75.75	165.74
FANCE		Endogenous	ENDOGENOUS	102.16	110.3	43.61	92.84	98.33	122.07	52.1	136.99	81.34	119.13	71.16	121.77
FANCF		Endogenous	ENDOGENOUS	103.96	79.02	82.97	89.91	103.92	61.04	85.71	89.72	96.54	68.19	82.64	74.42
FANCG		Endogenous	ENDOGENOUS	80.66	126.77	30.85	118.26	100.57	146.29	62.18	148.57	72.4	159.39	29.84	164.62
FANCL		Endogenous	ENDOGENOUS	125.47	129.24	113.82	142.69	81.57	93.01	95.8	99.37	128.72	114.2	115.93	127.41
FAS		Endogenous	ENDOGENOUS	219.56	213.2	413.81	349.88	193.32	190.86	492.44	357.92	184.14	214.44	363.85	257.07
FASLG		Endogenous	ENDOGENOUS	3.58	6.59	8.51	11.73	4.47	6.78	8.4	8.68	6.26	4.93	6.89	3.38
FBXW7		Endogenous	ENDOGENOUS	36.74	34.57	43.61	30.3	23.47	36.82	30.25	28.94	37.54	41.08	49.35	23.68
FEN1		Endogenous	ENDOGENOUS	58.25	108.66	13.83	128.03	79.34	133.7	35.29	169.79	44.69	127.35	10.33	103.73
FGF1		Endogenous	ENDOGENOUS	43.91	60.91	17.02	40.07	83.81	71.69	20.17	72.36	58.99	73.12	14.92	51.87
FGF10		Endogenous	ENDOGENOUS	37.64	49.39	381.9	115.32	16.76	14.53	278.99	26.05	49.16	30.4	417.8	82.31
FGF11		Endogenous	ENDOGENOUS	7.17	5.76	27.66	3.91	6.7	3.88	36.97	2.89	11.62	6.57	24.1	13.53
FGF12		Endogenous	ENDOGENOUS	5.38	4.94	5.32	2.93	5.59	4.84	8.4	2.89	4.47	1.64	2.3	5.64
FGF13		Endogenous	ENDOGENOUS	1.79	1.65	21.28	7.82	5.59	3.88	89.08	15.44	5.36	7.39	16.07	5.64
FGF14		Endogenous	ENDOGENOUS	1.79	2.47	2.13	2.93	4.47	5.81	3.36	1.93	3.58	2.46	2.3	1.13
FGF16		Endogenous	ENDOGENOUS	7.17	4.12	9.57	8.8	10.06	6.78	15.13	8.68	5.36	4.93	6.89	4.51
FGF17		Endogenous	ENDOGENOUS	7.17	5.76	10.64	7.82	7.82	4.84	10.08	1.93	1.79	8.22	6.89	11.28
FGF18		Endogenous	ENDOGENOUS	40.33	33.75	14.89	14.66	48.05	11.63	26.89	12.54	56.31	29.58	16.07	13.53
FGF19		Endogenous	ENDOGENOUS	6.27	4.12	7.45	10.75	4.47	2.91	10.08	4.82	6.26	7.39	5.74	6.77
FGF2		Endogenous	ENDOGENOUS	2250.31	1161.47	2177.56	3678.61	2623.75	1013.38	3132.78	3747.06	2486.73	1008.91	2286.39	3461.46
FGF20		Endogenous	ENDOGENOUS	8.07	9.88	19.15	21.5	13.41	13.56	25.21	11.58	9.83	9.04	10.33	15.79
FGF21		Endogenous	ENDOGENOUS	8.07	9.05	6.38	8.8	4.47	8.72	18.49	11.58	6.26	5.75	18.36	12.4
FGF22		Endogenous	ENDOGENOUS	8.96	7.41	6.38	4.89	4.47	5.81	5.04	5.79	2.68	9.04	4.59	6.77
FGF23		Endogenous	ENDOGENOUS	5.38	9.05	13.83	9.77	5.59	3.88	6.72	6.75	2.68	3.29	10.33	6.77
FGF3		Endogenous	ENDOGENOUS	1	1.65	8.51	4.89	4.47	2.91	1.68	1.93	3.58	6.57	10.33	4.51
FGF4		Endogenous	ENDOGENOUS	7.17	6.59	8.51	6.84	5.59	9.69	20.17	5.79	5.36	4.93	8.03	4.51
FGF5		Endogenous	ENDOGENOUS	83.34	161.34	42.55	63.53	60.34	115.29	28.57	65.6	73.3	142.96	34.43	39.46
FGF6		Endogenous	ENDOGENOUS	8.07	11.52	12.77	12.71	12.29	13.56	16.81	11.58	9.83	9.86	9.18	11.28
FGF7		Endogenous	ENDOGENOUS	681.99	841.27	1772.26	2235.12	530.78	530.91	2448.74	1498.25	758.89	797.77	2030.44	2116.34
FGF8		Endogenous	ENDOGENOUS	2.69	1	6.38	12.71	1.12	2.91	6.72	7.72	1.79	2.46	6.89	9.02
FGF9		Endogenous	ENDOGENOUS	31.37	11.52	19.15	24.43	14.53	10.66	16.81	12.54	28.6	11.5	24.1	20.3
FGFR1		Endogenous	ENDOGENOUS	975.05	1103.03	1847.79	1242.17	911.83	950.41	1480.67	1002.37	986.82	915.25	1365.87	996.72
FGFR2		Endogenous	ENDOGENOUS	9.86	9.05	9.57	11.73	7.82	2.91	15.13	3.86	14.3	3.29	16.07	1.13
FGFR3		Endogenous	ENDOGENOUS	15.24	21.4	6.38	15.64	15.64	17.44	11.76	18.33	24.13	13.97	8.03	10.15
FGFR4		Endogenous	ENDOGENOUS	8.07	2.47	1.06	1.95	1.12	2.91	8.4	5.79	6.26	5.75	4.59	3.38
FIGF		Endogenous	ENDOGENOUS	1.79	3.29	4.26	2.93	2.23	2.91	3.36	2.89	5.36	3.29	9.18	7.89
FLNA		Endogenous	ENDOGENOUS	7144.36	6422.26	4010.45	6711.22	8158.43	6136.49	5107.57	6479.22	7483.42	6438.81	4553.28	6010.77
FLNC		Endogenous	ENDOGENOUS	1253.76	1075.04	208.5	600.07	2218.12	1813.63	373.11	915.54	1307.72	1179.81	252.51	525.42
FLT1		Endogenous	ENDOGENOUS	3.58	4.12	17.02	1.95	7.82	10.66	8.4	9.65	4.47	3.29	11.48	11.28
FLT3		Endogenous	ENDOGENOUS	3.58	3.29	2.13	2.93	5.59	1	5.04	2.89	7.15	2.46	5.74	4.51
FN1		Endogenous	ENDOGENOUS	81053.4	70635	72665.8	62819.8	56751.4	46235.8	70421.9	43438.5	85354.9	62164.1	76657.4	54881.7
FOS		Endogenous	ENDOGENOUS	211.5	414.05	574.44	327.4	23.47	31	63.87	27.01	304.81	285.09	539.46	418.31
FOSL1		Endogenous	ENDOGENOUS	723.22	1013.3	405.3	1440.56	812.38	1099.61	453.78	1655.5	854.53	920.18	359.26	1316.93
FOXL2		Endogenous	ENDOGENOUS	8.96	2.47	8.51	4.89	8.94	6.78	15.13	4.82	8.04	6.57	6.89	7.89
FOXO4		Endogenous	ENDOGENOUS	29.57	27.16	78.72	21.5	23.47	18.41	73.95	15.44	33.97	23	80.35	32.7
FST		Endogenous	ENDOGENOUS	1581.76	2120.45	2323.3	3867.23	1279.47	1365.06	4131.1	2045.26	1808.28	1940.6	1937.47	2693.63
FUBP1		Endogenous	ENDOGENOUS	225.84	249.42	224.46	266.81	214.55	310.02	216.81	375.29	236.87	335.21	187.09	228.88
FUT8		Endogenous	ENDOGENOUS	164	190.15	123.4	199.37	230.19	239.3	211.76	219	214.53	201.29	162.99	211.97
FZD10		Endogenous	ENDOGENOUS	11.65	7.41	167.01	20.52	11.17	5.81	92.44	6.75	9.83	7.39	169.87	12.4
FZD2		Endogenous	ENDOGENOUS	57.36	51.86	21.28	43.98	102.8	122.07	55.46	59.81	49.16	43.54	17.22	38.34
FZD3		Endogenous	ENDOGENOUS	4.48	4.12	4.26	5.86	13.41	10.66	16.81	10.61	10.73	10.68	11.48	7.89
FZD7		Endogenous	ENDOGENOUS	191.78	144.05	780.81	193.51	109.51	75.57	431.93	108.05	206.48	127.35	619.81	178.15
FZD8		Endogenous	ENDOGENOUS	122.78	58.44	217.01	139.76	222.37	62.97	299.16	99.37	132.29	55.05	213.49	118.39
FZD9		Endogenous	ENDOGENOUS	6.27	1.65	5.32	6.84	7.82	9.69	6.72	14.47	7.15	4.93	6.89	4.51
GADD45A		Endogenous	ENDOGENOUS	373.71	291.4	286.16	219.9	347.52	197.64	236.97	196.81	394.19	253.05	289.24	187.17
GADD45B		Endogenous	ENDOGENOUS	383.57	308.68	329.77	272.67	737.51	447.59	273.95	476.58	438.89	317.96	276.62	272.86
GADD45G		Endogenous	ENDOGENOUS	11.65	13.99	31.91	13.68	8.94	9.69	13.45	4.82	14.3	4.93	18.36	14.66
GAS1		Endogenous	ENDOGENOUS	69.9	59.27	155.31	155.39	93.86	178.26	448.74	319.33	50.95	46.83	199.72	121.77
GATA1		Endogenous	ENDOGENOUS	7.17	4.12	2.13	4.89	3.35	4.84	6.72	9.65	1.79	6.57	6.89	5.64
GATA2		Endogenous	ENDOGENOUS	3.58	4.12	1.06	2.93	10.06	2.91	8.4	7.72	5.36	10.68	6.89	7.89
GATA3		Endogenous	ENDOGENOUS	4.48	4.94	9.57	1	2.23	5.81	6.72	3.86	4.47	4.11	2.3	1.13
GDF6		Endogenous	ENDOGENOUS	223.15	203.32	105.31	249.22	150.85	121.1	168.07	138.92	270.84	198.83	127.4	219.86
GHR		Endogenous	ENDOGENOUS	49.29	40.33	42.55	60.59	31.29	31.97	26.89	27.01	58.99	31.22	48.21	43.97
GLI1		Endogenous	ENDOGENOUS	10.75	6.59	13.83	3.91	14.53	12.59	10.08	11.58	13.41	10.68	4.59	9.02
GLI3		Endogenous	ENDOGENOUS	252.72	287.28	294.67	178.85	191.08	218.95	309.24	127.35	245.81	261.27	298.43	174.76
GNA11		Endogenous	ENDOGENOUS	761.75	913.7	711.67	900.11	862.66	870.97	828.57	891.42	846.49	886.5	728.85	808.43
GNAQ		Endogenous	ENDOGENOUS	338.76	242.83	218.07	243.35	324.06	273.21	220.17	225.75	313.75	262.91	199.72	249.18
GNAS		Endogenous	ENDOGENOUS	2302.29	2185.48	2082.88	1908.7	2402.49	2018.05	2193.28	1804.07	2432.2	1832.97	2052.25	2129.87
GNG12		Endogenous	ENDOGENOUS	3694.96	3515.7	2657.32	3441.12	3992.61	3476.12	3260.51	3460.53	4113.56	3366.06	2762.73	3263.02
GNG4		Endogenous	ENDOGENOUS	5.38	4.94	5.32	6.84	7.82	5.81	8.4	4.82	2.68	6.57	2.3	3.38
GNG7		Endogenous	ENDOGENOUS	18.82	9.88	7.45	7.82	15.64	9.69	8.4	5.79	18.77	6.57	9.18	13.53
GNGT1		Endogenous	ENDOGENOUS	10.75	10.7	15.96	13.68	7.82	6.78	16.81	9.65	10.73	11.5	16.07	10.15
GPC4		Endogenous	ENDOGENOUS	112.02	129.24	663.8	190.58	184.38	370.09	584.87	272.06	125.14	142.14	634.73	116.13
GRB2		Endogenous	ENDOGENOUS	675.72	735.08	632.95	689.98	735.28	794.43	749.58	760.22	724.92	821.59	619.81	775.73
GRIA3		Endogenous	ENDOGENOUS	131.74	90.55	97.87	104.57	124.04	72.66	112.61	87.79	158.21	119.13	120.52	130.79
GRIN1		Endogenous	ENDOGENOUS	2.69	2.47	5.32	3.91	3.35	1.94	10.08	1.93	1.79	4.93	3.44	4.51
GRIN2A		Endogenous	ENDOGENOUS	4.48	5.76	9.57	2.93	2.23	3.88	11.76	5.79	4.47	1	2.3	3.38
GRIN2B		Endogenous	ENDOGENOUS	1	3.29	3.19	3.91	1.12	7.75	5.04	2.89	1.79	1.64	4.59	1.13
GSK3B		Endogenous	ENDOGENOUS	397.01	318.56	1149.95	585.41	441.39	295.49	697.48	365.64	417.43	342.6	1189.11	531.06
GTF2H3		Endogenous	ENDOGENOUS	397.9	384.41	187.23	386.04	391.1	372.03	245.38	443.78	418.33	396.83	204.31	403.65
GZMB		Endogenous	ENDOGENOUS	2.69	3.29	4.26	1.95	5.59	1.94	11.76	1	1.79	2.46	6.89	2.26
H2AFX		Endogenous	ENDOGENOUS	609.4	1222.39	130.84	1267.58	611.24	1246.87	347.9	1565.78	616.77	1528.98	185.94	1443.22
H3F3A		Endogenous	ENDOGENOUS	3555.15	3612.83	2491.37	3599.45	3484.18	3195.16	2825.21	3321.61	3608.52	3418.64	2836.19	3655.39
H3F3C		Endogenous	ENDOGENOUS	2299.6	2458.77	3465.8	3185.07	2581.29	2183.71	3426.89	2833.45	2677.12	2610.2	2971.62	3145.76
HDAC1		Endogenous	ENDOGENOUS	290.36	288.1	406.36	407.54	280.48	280.96	280.67	328.98	309.28	334.39	431.57	383.35
HDAC10		Endogenous	ENDOGENOUS	99.48	76.55	72.34	71.34	52.52	64.91	72.27	42.45	91.17	67.37	83.79	49.61
HDAC11		Endogenous	ENDOGENOUS	97.68	74.91	80.85	41.05	80.46	64.91	58.82	56.92	92.96	66.55	78.05	38.34
HDAC2		Endogenous	ENDOGENOUS	740.25	788.58	486.15	845.38	958.76	963	744.54	1109.45	786.6	872.53	527.98	987.7
HDAC4		Endogenous	ENDOGENOUS	93.2	89.72	224.46	117.28	78.22	74.6	144.54	78.14	93.86	80.52	184.79	131.92
HDAC5		Endogenous	ENDOGENOUS	379.98	330.91	579.76	324.47	351.99	272.24	490.76	218.03	423.69	297.42	565.86	324.72
HDAC6		Endogenous	ENDOGENOUS	133.53	148.99	228.71	146.6	102.8	111.41	205.04	105.16	134.97	133.92	158.39	151.09
HELLS		Endogenous	ENDOGENOUS	133.53	270.82	23.4	200.35	131.86	267.39	77.31	285.56	141.23	283.45	40.17	232.27
HES1		Endogenous	ENDOGENOUS	66.32	43.63	84.04	64.5	84.93	28.1	58.82	21.22	75.98	32.04	91.82	69.91
HES5		Endogenous	ENDOGENOUS	10.75	6.59	6.38	4.89	7.82	7.75	6.72	7.72	6.26	5.75	10.33	6.77
HGF		Endogenous	ENDOGENOUS	16.13	41.16	17.02	21.5	86.04	228.64	89.08	54.99	18.77	46.01	20.66	16.91
HHEX		Endogenous	ENDOGENOUS	21.51	13.99	13.83	10.75	10.06	11.63	10.08	8.68	24.13	18.08	16.07	25.93
HHIP		Endogenous	ENDOGENOUS	34.95	25.52	10.64	25.41	98.33	55.22	50.42	111.91	29.5	13.15	13.77	21.42
HIST1H3B		Endogenous	ENDOGENOUS	2356.96	4316.63	163.82	3561.33	3783.65	5496.1	905.88	5185.5	2356.22	4649.39	224.97	4038.75
HIST1H3G		Endogenous	ENDOGENOUS	1034.19	1905.61	80.85	1762.1	1780.08	2641	475.63	2767.85	1019.9	2105.74	97.56	1691.27
HIST1H3H		Endogenous	ENDOGENOUS	2312.15	3817.8	784.01	4364.69	4159.11	5545.51	1668.91	5844.42	2516.22	4186.83	855.1	4294.69
HMGA1		Endogenous	ENDOGENOUS	1151.59	1452.05	1358.45	1458.15	2088.49	2585.77	2105.88	2313.45	1211.18	1432.03	1175.34	1403.75
HMGA2		Endogenous	ENDOGENOUS	144.29	166.28	80.85	216.96	169.85	198.61	107.56	261.45	114.41	172.53	89.53	200.7
HNF1A		Endogenous	ENDOGENOUS	6.27	4.94	3.19	4.89	5.59	4.84	6.72	2.89	5.36	5.75	8.03	4.51
HOXA10		Endogenous	ENDOGENOUS	132.63	125.12	153.18	104.57	118.45	123.04	119.33	81.04	143.02	122.42	149.21	138.68
HOXA11		Endogenous	ENDOGENOUS	40.33	28.81	21.28	28.34	52.52	51.35	42.02	34.73	29.5	37.79	26.4	31.57
HOXA9		Endogenous	ENDOGENOUS	183.72	146.52	169.14	140.73	183.26	119.16	174.79	115.77	160	144.6	202.01	156.72
HPGD		Endogenous	ENDOGENOUS	9.86	3.29	5.32	5.86	8.94	5.81	8.4	1.93	6.26	4.11	3.44	9.02
HRAS		Endogenous	ENDOGENOUS	175.65	199.2	104.25	195.46	197.79	209.26	109.24	206.46	216.31	200.47	119.37	142.07
HSP90B1		Endogenous	ENDOGENOUS	2264.65	2111.39	3366.86	2746.25	2268.4	2015.14	2887.4	2160.06	2627.06	2184.61	3272.34	2665.44
HSPA1A		Endogenous	ENDOGENOUS	103.96	116.89	344.66	144.64	91.63	96.88	216.81	84.9	101.9	93.66	241.04	96.97
HSPA2		Endogenous	ENDOGENOUS	47.5	62.56	102.12	96.75	36.88	45.53	47.06	64.64	48.27	67.37	122.81	98.09
HSPA6		Endogenous	ENDOGENOUS	9.86	12.35	12.77	11.73	4.47	3.88	1.68	3.86	10.73	14.79	13.77	9.02
HSPB1		Endogenous	ENDOGENOUS	1003.72	1293.18	957.4	992.95	1047.04	1422.22	848.74	966.67	1026.15	1146.12	928.56	835.49
IBSP		Endogenous	ENDOGENOUS	19.72	17.29	404.24	356.72	10.06	8.72	522.69	240.22	24.13	17.25	476.33	246.93
ID1		Endogenous	ENDOGENOUS	1277.06	871.72	203.18	593.23	2190.18	1373.78	684.03	1076.65	1176.32	697.53	241.04	533.31
ID2		Endogenous	ENDOGENOUS	1123.81	642.88	2826.46	1629.18	1282.82	555.13	2941.18	1164.45	1189.73	487.2	2891.28	1431.94
ID4		Endogenous	ENDOGENOUS	87.83	37.04	48.93	43.98	100.57	40.69	115.97	53.06	52.74	28.76	48.21	54.12
IDH1		Endogenous	ENDOGENOUS	342.34	320.21	236.16	203.28	287.18	233.49	236.97	143.75	355.76	290.84	222.67	175.89
IDH2		Endogenous	ENDOGENOUS	419.41	539.99	145.74	485.73	357.58	553.19	292.44	541.22	406.71	545.54	203.16	554.74
IFNA17		Endogenous	ENDOGENOUS	3.58	5.76	5.32	6.84	4.47	1.94	10.08	5.79	5.36	6.57	8.03	11.28
IFNA2		Endogenous	ENDOGENOUS	5.38	7.41	6.38	6.84	7.82	7.75	11.76	6.75	5.36	4.93	2.3	3.38
IFNA7		Endogenous	ENDOGENOUS	3.58	4.12	2.13	2.93	3.35	3.88	3.36	1	4.47	3.29	1.15	4.51
IFNG		Endogenous	ENDOGENOUS	1.79	4.12	6.38	1	2.23	1.94	8.4	8.68	1.79	4.11	6.89	1.13
IGF1		Endogenous	ENDOGENOUS	24.2	5.76	96.8	22.48	46.93	7.75	122.69	21.22	23.24	3.29	72.31	23.68
IGF1R		Endogenous	ENDOGENOUS	255.41	212.37	555.29	316.65	310.65	211.2	509.24	225.75	278.89	190.61	573.89	283.01
IGFBP3		Endogenous	ENDOGENOUS	81656.5	50692.4	24504.2	31945.5	86791.5	42572.8	37432	40932.1	88079.4	47267	25709.3	28899.3
IKBKB		Endogenous	ENDOGENOUS	71.69	60.09	180.84	72.32	75.99	69.75	137.82	68.5	89.39	85.45	152.66	81.18
IKBKG		Endogenous	ENDOGENOUS	137.12	141.58	128.72	119.23	159.79	155.01	109.24	144.71	153.74	132.28	130.85	115.01
IL10		Endogenous	ENDOGENOUS	22.4	11.52	8.51	9.77	20.11	15.5	15.13	14.47	14.3	8.22	9.18	23.68
IL11		Endogenous	ENDOGENOUS	24.2	18.93	1077.61	1117.07	101.69	14.53	961.35	167.87	20.56	18.08	917.08	1624.74
IL11RA		Endogenous	ENDOGENOUS	160.42	218.96	136.16	156.37	139.68	173.42	144.54	126.38	179.67	174.18	150.36	143.19
IL12A		Endogenous	ENDOGENOUS	21.51	13.99	42.55	24.43	13.41	12.59	18.49	8.68	16.98	23	20.66	18.04
IL12B		Endogenous	ENDOGENOUS	1	2.47	5.32	6.84	5.59	2.91	5.04	1.93	1	1	4.59	7.89
IL12RB2		Endogenous	ENDOGENOUS	2.69	4.94	4.26	3.91	1.12	1	3.36	1	1	5.75	8.03	3.38
IL13		Endogenous	ENDOGENOUS	5.38	2.47	5.32	3.91	1.12	4.84	5.04	1.93	5.36	2.46	5.74	4.51
IL13RA2		Endogenous	ENDOGENOUS	253.62	204.97	262.75	203.28	261.48	223.8	331.09	223.82	286.04	189.79	321.38	227.76
IL15		Endogenous	ENDOGENOUS	11.65	9.05	92.55	39.09	8.94	7.75	84.03	25.08	15.2	5.75	63.13	30.44
IL19		Endogenous	ENDOGENOUS	2.69	4.12	4.26	2.93	3.35	2.91	8.4	1	1.79	1.64	3.44	1.13
IL1A		Endogenous	ENDOGENOUS	1	1	8.51	1	6.7	1	80.67	1	1	4.11	4.59	1.13
IL1B		Endogenous	ENDOGENOUS	5.38	5.76	13.83	46.91	2.23	5.81	53.78	46.31	4.47	4.93	19.51	45.1
IL1R1		Endogenous	ENDOGENOUS	766.24	660.17	1085.06	711.49	598.95	654.92	541.18	417.73	797.33	610.44	1023.83	713.72
IL1R2		Endogenous	ENDOGENOUS	4.48	10.7	5.32	4.89	7.82	3.88	1.68	7.72	7.15	10.68	4.59	4.51
IL1RAP		Endogenous	ENDOGENOUS	119.19	98.78	109.57	117.28	119.57	80.41	73.95	78.14	117.99	99.41	82.64	93.58
IL20RA		Endogenous	ENDOGENOUS	10.75	4.94	9.57	7.82	7.82	7.75	10.08	7.72	8.94	4.93	3.44	4.51
IL20RB		Endogenous	ENDOGENOUS	47.5	10.7	18.08	9.77	45.82	8.72	20.17	10.61	49.16	10.68	12.63	6.77
IL22RA1		Endogenous	ENDOGENOUS	11.65	8.23	31.91	15.64	1.12	1.94	16.81	7.72	8.04	5.75	6.89	2.26
IL22RA2		Endogenous	ENDOGENOUS	12.55	8.23	10.64	11.73	8.94	3.88	13.45	5.79	3.58	6.57	6.89	1.13
IL23A		Endogenous	ENDOGENOUS	11.65	7.41	62.76	10.75	8.94	5.81	78.99	5.79	7.15	8.22	42.47	6.77
IL23R		Endogenous	ENDOGENOUS	9.86	4.12	9.57	8.8	8.94	6.78	5.04	9.65	7.15	7.39	6.89	7.89
IL24		Endogenous	ENDOGENOUS	9.86	4.94	37.23	26.39	5.59	4.84	18.49	3.86	7.15	4.11	27.55	29.32
IL2RA		Endogenous	ENDOGENOUS	2.69	1	1.06	1	1.12	1.94	6.72	2.89	1.79	1.64	2.3	2.26
IL2RB		Endogenous	ENDOGENOUS	5.38	3.29	8.51	10.75	6.7	8.72	8.4	4.82	12.51	7.39	12.63	3.38
IL3		Endogenous	ENDOGENOUS	10.75	7.41	6.38	16.61	20.11	10.66	11.76	6.75	9.83	13.97	11.48	16.91
IL3RA		Endogenous	ENDOGENOUS	2.69	6.59	17.02	8.8	2.23	4.84	6.72	1.93	3.58	1.64	13.77	4.51
IL5RA		Endogenous	ENDOGENOUS	1.79	2.47	9.57	10.75	5.59	2.91	8.4	2.89	8.04	5.75	4.59	9.02
IL6		Endogenous	ENDOGENOUS	1038.67	812.45	11145.2	17470.5	279.36	50.38	6349.58	5563.67	1150.4	657.27	11818.8	19387.6
IL6R		Endogenous	ENDOGENOUS	40.33	48.57	85.1	44.96	26.82	36.82	48.74	25.08	30.39	32.04	70.02	33.83
IL7		Endogenous	ENDOGENOUS	17.92	12.35	22.34	17.59	13.41	9.69	20.17	10.61	23.24	11.5	28.69	5.64
IL7R		Endogenous	ENDOGENOUS	67.21	111.95	189.35	416.34	27.94	42.63	178.15	184.27	67.04	75.59	134.29	323.6
IL8		Endogenous	ENDOGENOUS	1366.68	1075.86	40396	68289.9	73.75	38.75	49702.6	40318.6	1791.3	700.82	43768.6	72472
INHBA		Endogenous	ENDOGENOUS	146.97	107.83	3913.65	1786.53	303.94	100.76	3208.41	588.49	145.7	102.7	3616.68	1928.05
INHBB		Endogenous	ENDOGENOUS	6.27	5.76	7.45	5.86	5.59	9.69	16.81	6.75	10.73	7.39	6.89	7.89
IRAK2		Endogenous	ENDOGENOUS	100.37	99.6	806.35	294.17	61.46	45.53	673.95	285.56	117.1	87.91	659.98	326.98
IRAK3		Endogenous	ENDOGENOUS	101.27	88.08	228.71	164.19	30.17	56.19	151.26	96.47	80.45	73.12	231.85	122.9
IRS1		Endogenous	ENDOGENOUS	350.41	173.69	342.54	265.83	335.23	149.2	319.33	192.95	315.53	158.57	340.89	268.35
ITGA2		Endogenous	ENDOGENOUS	27.78	18.11	104.25	60.59	119.57	50.38	178.15	109.98	19.66	20.54	52.8	78.93
ITGA3		Endogenous	ENDOGENOUS	311.87	370.42	196.8	234.56	349.76	377.84	194.96	190.05	324.47	426.41	152.66	202.95
ITGA6		Endogenous	ENDOGENOUS	274.23	242.83	152.12	154.42	176.56	157.92	82.35	88.76	294.97	250.59	127.4	197.31
ITGA7		Endogenous	ENDOGENOUS	29.57	51.86	27.66	23.46	15.64	12.59	6.72	8.68	23.24	33.69	13.77	24.81
ITGA8		Endogenous	ENDOGENOUS	4.48	4.12	7.45	5.86	7.82	1	18.49	2.89	5.36	2.46	5.74	3.38
ITGA9		Endogenous	ENDOGENOUS	23.3	13.17	28.72	16.61	14.53	18.41	18.49	11.58	25.03	13.15	30.99	23.68
ITGB3		Endogenous	ENDOGENOUS	329.79	263.41	898.89	566.84	326.29	252.86	791.6	564.37	358.44	245.66	764.43	568.27
ITGB4		Endogenous	ENDOGENOUS	5.38	4.94	8.51	4.89	2.23	2.91	6.72	2.89	3.58	2.46	3.44	4.51
ITGB6		Endogenous	ENDOGENOUS	9.86	8.23	9.57	6.84	10.06	13.56	13.45	14.47	6.26	9.86	8.03	10.15
ITGB7		Endogenous	ENDOGENOUS	19.72	9.05	14.89	12.71	11.17	5.81	16.81	4.82	4.47	13.15	14.92	10.15
ITGB8		Endogenous	ENDOGENOUS	303.81	523.53	1975.44	837.56	119.57	140.48	1169.75	302.93	374.53	324.53	1954.68	571.65
JAG1		Endogenous	ENDOGENOUS	191.78	183.56	60.64	141.71	145.27	107.54	68.91	127.35	197.54	175	65.42	119.52
JAG2		Endogenous	ENDOGENOUS	6.27	9.05	7.45	11.73	7.82	4.84	6.72	9.65	8.94	5.75	3.44	5.64
JAK1		Endogenous	ENDOGENOUS	1485.87	1490.74	2048.84	1517.77	1551.01	1551.08	1998.32	1557.1	1505.26	1317.83	2047.65	1459
JAK2		Endogenous	ENDOGENOUS	364.75	362.19	763.79	391.9	203.37	241.24	514.29	214.17	344.14	382.04	570.45	338.25
JAK3		Endogenous	ENDOGENOUS	26.89	28.81	338.28	63.53	13.41	14.53	124.37	27.98	25.92	26.29	330.56	65.4
JUN		Endogenous	ENDOGENOUS	181.92	195.91	302.11	182.76	261.48	213.14	337.82	175.58	185.03	212.79	195.12	162.36
KAT2B		Endogenous	ENDOGENOUS	121.88	143.23	293.6	124.12	103.92	110.45	169.75	70.43	116.2	121.6	211.19	136.43
KDM5C		Endogenous	ENDOGENOUS	368.33	312.8	682.95	324.47	372.11	289.68	517.65	342.48	411.18	316.31	596.85	311.19
KDM6A		Endogenous	ENDOGENOUS	150.56	137.47	271.26	123.14	125.15	102.69	188.24	109.02	141.23	129.81	205.45	128.54
KIT		Endogenous	ENDOGENOUS	8.07	4.94	3.19	2.93	5.59	3.88	13.45	6.75	5.36	4.11	5.74	3.38
KITLG		Endogenous	ENDOGENOUS	397.9	493.89	165.95	484.75	546.43	642.33	416.81	804.6	405.81	532.39	189.39	437.47
KLF4		Endogenous	ENDOGENOUS	493.8	256.82	725.5	203.28	506.2	239.3	502.52	138.92	476.43	216.08	659.98	146.58
KMT2C		Endogenous	ENDOGENOUS	207.02	185.21	228.71	168.1	188.85	147.26	228.57	125.42	200.23	161.85	269.73	154.47
KMT2D		Endogenous	ENDOGENOUS	226.73	205.79	248.92	214.03	239.13	192.79	215.13	198.74	226.15	230.05	216.93	188.29
KRAS		Endogenous	ENDOGENOUS	249.14	245.3	206.37	233.58	319.59	277.08	211.76	239.26	243.13	270.3	190.53	280.75
LAMA1		Endogenous	ENDOGENOUS	14.34	20.58	26.59	31.27	21.23	20.35	45.38	39.55	16.09	19.72	21.81	31.57
LAMA3		Endogenous	ENDOGENOUS	10.75	8.23	20.21	13.68	14.53	8.72	20.17	8.68	9.83	9.86	9.18	1.13
LAMA5		Endogenous	ENDOGENOUS	31.37	36.22	34.04	26.39	20.11	29.06	28.57	7.72	32.18	27.11	25.25	14.66
LAMB3		Endogenous	ENDOGENOUS	215.98	157.22	591.46	324.47	105.04	69.75	509.24	176.55	210.95	149.53	651.94	298.79
LAMB4		Endogenous	ENDOGENOUS	1.79	2.47	5.32	12.71	3.35	1.94	10.08	6.75	1	4.11	4.59	2.26
LAMC2		Endogenous	ENDOGENOUS	63.63	69.15	97.87	63.53	73.75	40.69	183.19	91.65	76.87	59.15	101.01	58.63
LAMC3		Endogenous	ENDOGENOUS	6.27	2.47	7.45	9.77	11.17	8.72	8.4	9.65	5.36	4.11	6.89	3.38
LAT		Endogenous	ENDOGENOUS	12.55	17.29	19.15	7.82	11.17	12.59	23.53	5.79	15.2	14.79	24.1	11.28
LEF1		Endogenous	ENDOGENOUS	7.17	8.23	5.32	4.89	6.7	8.72	40.34	7.72	5.36	12.32	25.25	14.66
LEFTY1		Endogenous	ENDOGENOUS	7.17	8.23	15.96	2.93	3.35	11.63	10.08	9.65	9.83	5.75	9.18	9.02
LEFTY2		Endogenous	ENDOGENOUS	1.79	2.47	7.45	7.82	4.47	1.94	13.45	6.75	4.47	8.22	4.59	5.64
LEP		Endogenous	ENDOGENOUS	7.17	1	1.06	2.93	11.17	1.94	8.4	2.89	10.73	6.57	6.89	1.13
LEPR		Endogenous	ENDOGENOUS	142.49	117.71	182.97	89.91	115.1	96.88	156.3	71.39	144.81	111.74	167.58	91.33
LFNG		Endogenous	ENDOGENOUS	52.87	98.78	15.96	13.68	46.93	59.1	20.17	12.54	59.89	69.01	6.89	24.81
LIF		Endogenous	ENDOGENOUS	61.84	40.33	657.42	1002.72	89.4	6.78	751.26	299.07	63.46	21.36	641.61	766.71
LIFR		Endogenous	ENDOGENOUS	171.17	195.91	528.7	172.98	140.8	163.73	368.07	122.52	209.16	197.18	476.33	160.11
LIG4		Endogenous	ENDOGENOUS	92.31	63.38	124.46	90.89	75.99	62.97	110.92	92.62	75.08	69.01	103.3	94.71
LRP2		Endogenous	ENDOGENOUS	5.38	9.05	4.26	12.71	4.47	4.84	6.72	4.82	8.04	8.22	4.59	6.77
LTBP1		Endogenous	ENDOGENOUS	2466.29	1832.34	3439.2	2199.94	1444.85	1195.52	1921.01	1079.55	2578.79	1676.87	3464.03	1795
MAD2L2		Endogenous	ENDOGENOUS	310.98	527.64	241.48	475.95	347.52	499.91	312.61	511.31	345.03	572.65	265.14	528.8
MAML2		Endogenous	ENDOGENOUS	130.84	139.11	351.05	215.01	118.45	123.04	344.54	136.99	149.28	125.7	297.28	202.95
MAP2K1		Endogenous	ENDOGENOUS	423	391.82	542.53	523.84	615.71	481.5	737.82	517.1	448.72	388.61	572.75	520.91
MAP2K2		Endogenous	ENDOGENOUS	960.71	822.33	1129.73	868.83	992.29	838.03	1211.77	816.17	1093.19	812.55	1098.43	717.1
MAP2K4		Endogenous	ENDOGENOUS	153.25	130.88	193.61	163.21	172.09	121.1	168.07	138.92	160	147.06	180.2	207.46
MAP2K6		Endogenous	ENDOGENOUS	15.24	12.35	5.32	7.82	4.47	10.66	1.68	4.82	17.88	14.79	2.3	5.64
MAP3K1		Endogenous	ENDOGENOUS	32.26	32.1	29.79	33.23	40.23	26.16	33.61	34.73	43.8	35.33	26.4	32.7
MAP3K12		Endogenous	ENDOGENOUS	127.26	97.13	120.21	112.39	82.69	62.97	115.97	64.64	143.02	82.16	143.47	80.05
MAP3K13		Endogenous	ENDOGENOUS	18.82	17.29	24.47	28.34	24.58	15.5	20.17	25.08	33.97	14.79	28.69	16.91
MAP3K14		Endogenous	ENDOGENOUS	42.12	43.63	45.74	29.32	67.05	58.13	25.21	21.22	50.06	43.54	27.55	28.19
MAP3K5		Endogenous	ENDOGENOUS	17.03	27.16	53.19	51.8	6.7	14.53	53.78	40.52	31.29	23.83	64.28	33.83
MAP3K8		Endogenous	ENDOGENOUS	76.18	93.84	171.27	105.55	33.52	29.06	117.65	50.17	94.75	85.45	160.69	74.42
MAPK1		Endogenous	ENDOGENOUS	695.44	611.6	491.47	556.09	662.64	659.76	559.66	611.65	747.27	644.13	529.13	500.62
MAPK10		Endogenous	ENDOGENOUS	51.98	35.4	82.97	42.02	16.76	20.35	23.53	15.44	58.99	21.36	121.67	36.08
MAPK12		Endogenous	ENDOGENOUS	93.2	93.84	57.44	102.62	110.63	124.98	53.78	112.87	91.17	97.77	67.72	84.56
MAPK3		Endogenous	ENDOGENOUS	1167.72	1076.69	948.89	818.99	901.77	872.9	853.78	718.73	1162.02	947.29	996.28	734.01
MAPK8		Endogenous	ENDOGENOUS	156.83	137.47	194.67	168.1	176.56	122.07	168.07	177.51	158.21	152.82	179.06	219.86
MAPK8IP1		Endogenous	ENDOGENOUS	7.17	5.76	15.96	7.82	6.7	14.53	13.45	4.82	10.73	5.75	8.03	10.15
MAPK8IP2		Endogenous	ENDOGENOUS	5.38	3.29	12.77	11.73	3.35	7.75	8.4	8.68	4.47	4.11	11.48	6.77
MAPK9		Endogenous	ENDOGENOUS	301.12	275.76	239.35	269.74	261.48	274.18	240.34	284.6	298.55	286.74	265.14	338.25
MAPT		Endogenous	ENDOGENOUS	13.44	7.41	5.32	3.91	17.88	4.84	13.45	8.68	6.26	6.57	8.03	4.51
MCM2		Endogenous	ENDOGENOUS	227.63	455.21	35.1	374.31	269.3	509.6	105.88	504.56	228.83	490.49	36.73	410.41
MCM4		Endogenous	ENDOGENOUS	405.97	769.65	118.08	630.37	449.21	778.93	226.89	813.28	431.74	904.57	151.51	556.99
MCM5		Endogenous	ENDOGENOUS	82.45	168.75	14.89	164.19	92.75	178.26	52.1	186.2	87.6	193.07	18.36	133.05
MCM7		Endogenous	ENDOGENOUS	709.78	1368.08	318.07	1289.08	816.85	1494.89	499.16	1678.65	766.04	1595.53	374.18	1479.3
MDC1		Endogenous	ENDOGENOUS	122.78	181.92	65.95	172.98	155.32	183.11	115.97	169.79	110.84	173.36	75.75	168
MDM2		Endogenous	ENDOGENOUS	1192.82	1057.76	1564.82	1038.89	785.56	667.52	1268.91	813.28	1218.33	995.77	1575.91	1062.12
MECOM		Endogenous	ENDOGENOUS	20.61	18.93	21.28	26.39	35.76	35.85	50.42	29.91	21.45	16.43	17.22	12.4
MED12		Endogenous	ENDOGENOUS	104.85	90.55	105.31	106.53	88.28	53.28	115.97	64.64	102.79	78.05	120.52	87.95
MEN1		Endogenous	ENDOGENOUS	240.18	232.95	188.29	214.03	265.95	271.27	302.52	288.46	234.19	253.05	222.67	263.84
MET		Endogenous	ENDOGENOUS	279.61	255.18	1015.91	419.27	236.9	281.93	470.59	363.71	278.89	267.84	943.48	449.88
MFNG		Endogenous	ENDOGENOUS	16.13	4.12	2.13	1.95	4.47	1	5.04	7.72	12.51	4.11	2.3	6.77
MGMT		Endogenous	ENDOGENOUS	463.33	492.25	387.22	416.34	461.5	441.78	357.98	426.42	494.31	417.37	416.65	399.14
MLF1		Endogenous	ENDOGENOUS	178.34	140.76	112.76	126.07	124.04	111.41	109.24	123.49	178.77	156.92	117.07	127.41
MLH1		Endogenous	ENDOGENOUS	370.12	457.67	214.88	472.04	378.81	469.88	329.41	520	400.45	504.46	238.74	524.29
MLLT3		Endogenous	ENDOGENOUS	37.64	27.16	124.46	43.98	40.23	31.97	144.54	21.22	38.44	22.18	106.74	50.74
MLLT4		Endogenous	ENDOGENOUS	126.36	130.06	238.29	170.05	128.51	95.91	206.72	162.08	119.78	123.24	226.11	153.34
MMP3		Endogenous	ENDOGENOUS	366.54	497.19	33695.2	18452.7	226.84	207.33	42541.2	14066	449.61	408.33	33554.4	13977.8
MMP7		Endogenous	ENDOGENOUS	14.34	8.23	17.02	19.55	14.53	8.72	40.34	12.54	12.51	9.86	21.81	11.28
MMP9		Endogenous	ENDOGENOUS	20.61	48.57	61.7	69.39	33.52	15.5	146.22	86.83	16.09	19.72	53.95	40.59
MNAT1		Endogenous	ENDOGENOUS	201.64	185.21	160.63	191.55	207.84	192.79	176.47	192.95	210.95	184.04	151.51	201.82
MPL		Endogenous	ENDOGENOUS	3.58	4.12	4.26	2.93	1.12	3.88	3.36	3.86	2.68	1.64	5.74	5.64
MPO		Endogenous	ENDOGENOUS	4.48	4.94	4.26	5.86	3.35	3.88	10.08	8.68	1.79	4.11	11.48	6.77
MSH2		Endogenous	ENDOGENOUS	114.71	179.45	27.66	155.39	127.39	222.83	60.5	163.04	126.93	205.4	37.88	140.94
MSH6		Endogenous	ENDOGENOUS	241.07	330.09	174.46	270.72	274.89	365.24	206.72	363.71	236.87	359.04	174.46	293.15
MTOR		Endogenous	ENDOGENOUS	200.74	217.31	213.82	263.87	157.56	199.58	193.28	231.54	183.24	247.3	193.98	201.82
MUTYH		Endogenous	ENDOGENOUS	27.78	19.76	25.53	27.36	23.47	21.31	26.89	25.08	27.71	19.72	24.1	27.06
MYB		Endogenous	ENDOGENOUS	2.69	6.59	6.38	16.61	5.59	7.75	15.13	14.47	6.26	4.11	4.59	10.15
MYC		Endogenous	ENDOGENOUS	448.09	404.17	238.29	435.88	613.47	630.7	220.17	492.98	530.06	502.81	222.67	488.21
MYCN		Endogenous	ENDOGENOUS	3.58	3.29	2.13	2.93	4.47	5.81	3.36	1	6.26	3.29	5.74	2.26
MYD88		Endogenous	ENDOGENOUS	229.42	273.29	1532.91	500.39	205.61	225.73	857.14	231.54	272.63	236.62	814.93	359.68
NASP		Endogenous	ENDOGENOUS	38.54	52.68	30.85	57.66	36.88	38.75	38.66	51.13	28.6	52.58	22.96	52.99
NBN		Endogenous	ENDOGENOUS	537.71	562.22	836.13	669.46	515.14	549.32	838.66	719.7	494.31	552.93	727.7	776.86
NCOR1		Endogenous	ENDOGENOUS	526.95	438.74	499.98	465.2	529.67	414.65	460.5	423.52	517.55	442.02	510.77	487.09
NF1		Endogenous	ENDOGENOUS	283.19	260.94	315.94	212.08	240.25	198.61	275.63	196.81	273.52	242.37	312.2	227.76
NF2		Endogenous	ENDOGENOUS	519.79	693.92	289.35	650.89	642.53	782.8	440.34	766.01	543.47	707.39	423.53	597.58
NFATC1		Endogenous	ENDOGENOUS	52.87	69.97	114.89	68.41	69.28	54.25	78.99	42.45	59.89	70.66	106.74	68.78
NFE2L2		Endogenous	ENDOGENOUS	801.19	535.87	1345.68	751.55	866.02	514.44	1163.03	607.79	883.14	478.17	1201.73	595.33
NFKB1		Endogenous	ENDOGENOUS	92.31	87.25	336.15	196.44	79.34	64.91	374.79	191.02	92.96	73.94	331.71	154.47
NFKBIA		Endogenous	ENDOGENOUS	874.67	1079.98	7925.16	3598.47	346.41	349.74	7583.2	3656.38	985.93	744.36	6926.9	3193.11
NFKBIZ		Endogenous	ENDOGENOUS	293.05	289.75	691.46	365.52	78.22	57.16	406.72	140.85	300.34	239.9	728.85	453.26
NGF		Endogenous	ENDOGENOUS	187.3	149.81	319.13	378.22	145.27	83.32	356.3	125.42	220.78	124.88	408.61	244.67
NGFR		Endogenous	ENDOGENOUS	4.48	5.76	8.51	2.93	29.05	22.28	5.04	8.68	8.04	8.22	4.59	3.38
NKD1		Endogenous	ENDOGENOUS	3.58	3.29	17.02	9.77	10.06	7.75	6.72	8.68	6.26	4.93	11.48	15.79
NODAL		Endogenous	ENDOGENOUS	5.38	7.41	8.51	6.84	5.59	6.78	16.81	10.61	6.26	5.75	9.18	7.89
NOG		Endogenous	ENDOGENOUS	4.48	3.29	2.13	6.84	4.47	7.75	6.72	6.75	3.58	3.29	6.89	4.51
NOS3		Endogenous	ENDOGENOUS	7.17	8.23	2.13	6.84	6.7	6.78	10.08	4.82	3.58	4.11	4.59	4.51
NOTCH1		Endogenous	ENDOGENOUS	119.19	154.75	119.14	123.14	98.33	101.73	67.23	88.76	113.52	137.21	73.46	98.09
NOTCH2		Endogenous	ENDOGENOUS	1877.5	1637.26	6032.7	2949.54	1823.66	1268.18	4505.89	1939.13	2104.15	1778.75	5674.67	3010.46
NOTCH3		Endogenous	ENDOGENOUS	1336.21	1015.77	832.94	680.21	545.31	518.32	376.47	207.42	1407.83	1178.98	883.8	849.02
NPM1		Endogenous	ENDOGENOUS	30.47	49.39	28.72	49.84	34.64	57.16	31.93	48.24	33.97	62.44	19.51	45.1
NPM2		Endogenous	ENDOGENOUS	1	1	1.06	2.93	1.12	1	1.68	1	1	1	2.3	1.13
NR4A1		Endogenous	ENDOGENOUS	60.94	103.72	922.3	597.14	42.46	24.22	228.57	64.64	57.21	67.37	750.65	633.66
NR4A3		Endogenous	ENDOGENOUS	42.12	41.16	968.04	351.83	32.41	9.69	768.07	82.97	62.57	23.83	1058.26	236.78
NRAS		Endogenous	ENDOGENOUS	350.41	392.65	291.48	457.38	393.34	484.41	346.22	488.16	345.03	491.31	280.06	464.54
NSD1		Endogenous	ENDOGENOUS	184.61	162.16	195.74	166.14	195.55	186.01	188.24	191.98	179.67	178.29	192.83	140.94
NTF3		Endogenous	ENDOGENOUS	27.78	31.28	25.53	44.96	11.17	11.63	25.21	23.15	23.24	27.11	22.96	42.85
NTHL1		Endogenous	ENDOGENOUS	136.22	182.74	55.32	90.89	131.86	187.95	70.59	109.02	149.28	165.14	57.39	133.05
NTRK1		Endogenous	ENDOGENOUS	5.38	3.29	6.38	3.91	1.12	1	1.68	4.82	1	2.46	3.44	3.38
NTRK2		Endogenous	ENDOGENOUS	16.13	15.64	25.53	22.48	17.88	25.19	26.89	14.47	30.39	13.97	22.96	18.04
NUMBL		Endogenous	ENDOGENOUS	300.22	270	172.33	138.78	219.02	249.95	169.75	136.03	314.64	224.29	192.83	137.56
NUPR1		Endogenous	ENDOGENOUS	734.87	169.57	420.19	142.69	739.74	109.48	519.33	138.92	771.4	110.09	475.18	117.26
OSM		Endogenous	ENDOGENOUS	16.13	12.35	5.32	8.8	16.76	4.84	8.4	7.72	6.26	11.5	5.74	5.64
PAK3		Endogenous	ENDOGENOUS	9.86	4.12	8.51	4.89	5.59	5.81	10.08	3.86	6.26	6.57	13.77	6.77
PAK7		Endogenous	ENDOGENOUS	1.79	4.12	6.38	6.84	8.94	1	1.68	1.93	3.58	3.29	6.89	3.38
PAX3		Endogenous	ENDOGENOUS	4.48	2.47	6.38	5.86	4.47	3.88	6.72	1.93	5.36	4.93	6.89	5.64
PAX5		Endogenous	ENDOGENOUS	1	4.94	6.38	3.91	1.12	1	10.08	7.72	1.79	1	2.3	1.13
PAX8		Endogenous	ENDOGENOUS	23.3	14.82	17.02	19.55	4.47	7.75	6.72	9.65	14.3	11.5	26.4	9.02
PBRM1		Endogenous	ENDOGENOUS	259.89	206.61	182.97	229.67	242.48	215.08	221.85	207.42	212.74	206.22	179.06	206.33
PBX1		Endogenous	ENDOGENOUS	262.58	202.5	639.33	442.72	185.49	159.85	610.08	232.5	286.04	150.35	717.37	393.5
PBX3		Endogenous	ENDOGENOUS	133.53	110.3	91.49	88.94	105.04	112.38	100.84	98.4	108.16	149.53	89.53	117.26
PCK1		Endogenous	ENDOGENOUS	19.72	18.11	23.4	13.68	20.11	25.19	16.81	6.75	11.62	15.61	12.63	10.15
PCNA		Endogenous	ENDOGENOUS	371.02	707.91	153.18	664.57	344.17	705.3	260.5	740.92	375.42	773.94	153.8	520.91
PDGFA		Endogenous	ENDOGENOUS	34.05	20.58	27.66	39.09	54.75	21.31	36.97	26.05	49.16	28.76	22.96	16.91
PDGFB		Endogenous	ENDOGENOUS	1.79	1.65	3.19	1.95	3.35	3.88	6.72	2.89	3.58	4.93	6.89	3.38
PDGFC		Endogenous	ENDOGENOUS	763.55	495.54	422.32	426.11	863.78	482.47	603.36	462.11	805.37	510.21	460.26	457.77
PDGFD		Endogenous	ENDOGENOUS	37.64	51.04	47.87	41.05	27.94	57.16	43.7	17.37	30.39	42.72	73.46	25.93
PDGFRA		Endogenous	ENDOGENOUS	2396.39	2367.4	3047.73	1589.11	1381.16	1190.68	1672.27	598.14	2483.15	2210.9	2700.75	1358.65
PDGFRB		Endogenous	ENDOGENOUS	2270.92	2448.07	2919.01	1329.15	2374.56	1752.59	1924.37	755.39	2480.47	2129.56	2854.55	1261.69
PGF		Endogenous	ENDOGENOUS	921.27	474.14	458.49	223.81	1479.49	459.22	463.87	535.43	911.74	377.11	401.73	253.69
PHF6		Endogenous	ENDOGENOUS	160.42	139.94	68.08	175.92	172.09	188.92	131.09	194.88	153.74	207.04	66.57	137.56
PIK3CA		Endogenous	ENDOGENOUS	169.38	138.29	195.74	150.51	177.67	143.39	211.76	126.38	162.68	151.17	150.36	140.94
PIK3CB		Endogenous	ENDOGENOUS	98.58	78.2	128.72	85.03	90.51	84.29	129.41	80.07	110.84	80.52	134.29	90.2
PIK3CD		Endogenous	ENDOGENOUS	34.05	18.11	94.68	86	60.34	28.1	149.58	126.38	16.98	32.04	88.38	63.14
PIK3CG		Endogenous	ENDOGENOUS	1	1.65	5.32	1.95	2.23	2.91	1.68	4.82	1.79	1.64	1.15	1.13
PIK3R1		Endogenous	ENDOGENOUS	131.74	102.89	59.57	77.21	116.21	120.13	50.42	86.83	143.91	106.81	65.42	67.65
PIK3R2		Endogenous	ENDOGENOUS	355.78	358.07	230.84	283.42	353.11	315.83	230.25	225.75	362.91	343.43	233	268.35
PIK3R3		Endogenous	ENDOGENOUS	47.5	59.27	225.52	64.5	31.29	34.88	147.9	42.45	55.42	60.8	153.8	73.29
PIK3R5		Endogenous	ENDOGENOUS	5.38	6.59	18.08	9.77	13.41	9.69	33.61	15.44	6.26	12.32	10.33	9.02
PIM1		Endogenous	ENDOGENOUS	116.5	123.47	206.37	118.26	99.45	131.76	287.4	139.89	110.84	131.45	193.98	110.5
PITX2		Endogenous	ENDOGENOUS	22.4	28.81	7.45	33.23	15.64	25.19	33.61	28.94	16.09	45.19	6.89	28.19
PKMYT1		Endogenous	ENDOGENOUS	84.24	207.44	11.7	163.21	122.92	273.21	35.29	257.59	76.87	225.94	19.51	250.31
PLA1A		Endogenous	ENDOGENOUS	5.38	4.12	5.32	3.91	5.59	2.91	11.76	5.79	4.47	4.93	10.33	6.77
PLA2G10		Endogenous	ENDOGENOUS	6.27	4.94	3.19	3.91	5.59	3.88	5.04	1	3.58	3.29	8.03	2.26
PLA2G2A		Endogenous	ENDOGENOUS	65.42	58.44	107.44	63.53	13.41	13.56	26.89	17.37	55.42	48.47	90.68	58.63
PLA2G3		Endogenous	ENDOGENOUS	8.96	7.41	8.51	11.73	5.59	9.69	16.81	12.54	7.15	9.04	5.74	14.66
PLA2G4A		Endogenous	ENDOGENOUS	403.28	246.12	3411.54	1403.42	273.77	132.73	1514.29	255.66	439.78	248.12	2831.59	1306.79
PLA2G4C		Endogenous	ENDOGENOUS	52.87	32.93	180.84	70.37	21.23	11.63	104.2	17.37	55.42	25.47	188.24	62.01
PLA2G4E		Endogenous	ENDOGENOUS	9.86	6.59	8.51	5.86	5.59	7.75	8.4	8.68	4.47	9.04	9.18	5.64
PLA2G4F		Endogenous	ENDOGENOUS	4.48	2.47	5.32	4.89	5.59	3.88	6.72	7.72	5.36	4.93	5.74	6.77
PLA2G5		Endogenous	ENDOGENOUS	4.48	1	3.19	5.86	3.35	2.91	3.36	4.82	5.36	4.11	10.33	2.26
PLAT		Endogenous	ENDOGENOUS	198.95	178.62	288.28	221.85	320.71	286.77	201.68	303.89	225.25	184.86	250.22	240.16
PLAU		Endogenous	ENDOGENOUS	1838.07	2142.67	594.65	1956.58	2014.74	1673.15	971.43	1566.74	2080.02	2265.13	602.59	2901.09
PLCB1		Endogenous	ENDOGENOUS	86.03	39.51	64.89	41.05	68.16	34.88	58.82	56.92	77.77	38.61	70.02	43.97
PLCB4		Endogenous	ENDOGENOUS	211.5	148.99	138.29	132.91	84.93	67.82	53.78	59.81	195.76	163.5	140.03	137.56
PLCE1		Endogenous	ENDOGENOUS	200.74	190.15	20.21	75.25	150.85	192.79	45.38	121.56	174.3	156.92	41.32	94.71
PLCG2		Endogenous	ENDOGENOUS	6.27	4.94	3.19	8.8	7.82	7.75	8.4	6.75	4.47	2.46	4.59	1.13
PLD1		Endogenous	ENDOGENOUS	100.37	53.51	779.75	286.35	32.41	27.13	415.13	44.38	109.05	46.83	875.76	272.86
PML		Endogenous	ENDOGENOUS	648.84	792.7	3039.22	1203.07	661.52	731.46	2085.72	618.4	705.26	686.85	1816.95	871.57
POLB		Endogenous	ENDOGENOUS	64.53	47.74	60.64	51.8	64.81	52.32	58.82	65.6	79.55	55.87	72.31	69.91
POLD1		Endogenous	ENDOGENOUS	43.02	97.13	17.02	88.94	74.87	96.88	36.97	101.3	53.63	89.55	12.63	57.5
POLD4		Endogenous	ENDOGENOUS	1209.85	980.38	879.75	866.88	952.06	773.12	961.35	806.53	1276.44	881.57	1021.53	858.04
POLE2		Endogenous	ENDOGENOUS	61.84	119.36	19.15	106.53	61.46	125.95	52.1	118.66	56.31	129.81	35.58	95.84
POLR2D		Endogenous	ENDOGENOUS	158.62	238.72	151.06	285.38	211.2	256.74	176.47	313.54	224.36	283.45	140.03	275.11
POLR2H		Endogenous	ENDOGENOUS	230.32	270	192.54	303.94	308.41	306.15	218.49	325.12	220.78	319.6	218.08	299.92
POLR2J		Endogenous	ENDOGENOUS	35.85	46.92	46.81	73.3	37.99	41.66	38.66	31.84	34.86	54.23	52.8	50.74
PPARG		Endogenous	ENDOGENOUS	19.72	60.09	75.53	53.75	21.23	29.06	73.95	37.62	17.88	39.44	87.23	36.08
PPARGC1A		Endogenous	ENDOGENOUS	43.02	27.16	269.14	80.14	11.17	15.5	119.33	31.84	56.31	8.22	292.69	80.05
PPP2CB		Endogenous	ENDOGENOUS	1036.88	1045.41	1165.9	1175.71	1280.59	1278.84	1326.05	1407.56	1212.97	1151.05	1104.17	1250.41
PPP2R1A		Endogenous	ENDOGENOUS	1897.22	1971.46	1474.4	1768.94	2297.46	2129.46	1544.54	1771.27	2080.91	1971.82	1485.24	1764.56
PPP2R2B		Endogenous	ENDOGENOUS	1.79	5.76	3.19	4.89	4.47	4.84	6.72	9.65	2.68	5.75	8.03	9.02
PPP2R2C		Endogenous	ENDOGENOUS	3.58	4.12	5.32	6.84	1.12	4.84	11.76	1.93	2.68	4.11	2.3	2.26
PPP3CA		Endogenous	ENDOGENOUS	310.98	298.81	421.26	306.88	345.29	256.74	502.52	239.26	338.77	270.3	449.93	337.13
PPP3CB		Endogenous	ENDOGENOUS	211.5	204.97	138.29	181.78	238.01	193.76	171.43	152.43	218.1	215.26	134.29	148.83
PPP3CC		Endogenous	ENDOGENOUS	121.88	112.77	392.53	206.21	126.27	111.41	292.44	185.23	151.06	121.6	356.96	182.66
PPP3R1		Endogenous	ENDOGENOUS	810.15	766.36	748.9	818.99	934.18	808.96	783.19	816.17	857.21	806.8	746.06	864.8
PPP3R2		Endogenous	ENDOGENOUS	4.48	4.94	2.13	2.93	7.82	3.88	6.72	1.93	3.58	3.29	1.15	4.51
PRDM1		Endogenous	ENDOGENOUS	67.21	38.69	237.22	178.85	35.76	30.03	139.5	99.37	48.27	28.76	166.43	131.92
PRKAA2		Endogenous	ENDOGENOUS	13.44	7.41	7.45	9.77	12.29	22.28	18.49	11.58	10.73	21.36	6.89	15.79
PRKACA		Endogenous	ENDOGENOUS	1091.55	1294.82	673.37	1046.7	1137.55	1072.48	816.81	956.06	1195.99	1373.7	851.66	1112.85
PRKACB		Endogenous	ENDOGENOUS	121.88	113.6	90.42	121.19	115.1	112.38	80.67	114.8	139.44	109.27	96.41	89.07
PRKACG		Endogenous	ENDOGENOUS	4.48	4.12	3.19	7.82	2.23	5.81	10.08	10.61	3.58	7.39	1.15	4.51
PRKAR1B		Endogenous	ENDOGENOUS	90.51	104.54	41.49	78.19	58.11	59.1	55.46	43.41	97.43	88.73	67.72	52.99
PRKAR2A		Endogenous	ENDOGENOUS	447.19	502.95	293.6	434.91	558.72	614.23	327.73	540.26	481.79	649.88	307.61	462.28
PRKAR2B		Endogenous	ENDOGENOUS	9.86	18.93	62.76	43.98	13.41	12.59	26.89	15.44	14.3	21.36	59.69	38.34
PRKCA		Endogenous	ENDOGENOUS	709.78	424.75	215.95	247.26	613.47	432.09	220.17	244.08	707.05	398.47	233	250.31
PRKCB		Endogenous	ENDOGENOUS	6.27	9.05	25.53	15.64	8.94	4.84	26.89	10.61	6.26	16.43	17.22	18.04
PRKCG		Endogenous	ENDOGENOUS	5.38	6.59	11.7	11.73	6.7	8.72	15.13	1.93	8.04	4.93	9.18	9.02
PRKDC		Endogenous	ENDOGENOUS	930.24	923.58	375.51	832.67	931.94	833.18	484.03	842.22	833.97	982.62	462.56	964.02
PRKX		Endogenous	ENDOGENOUS	7.17	16.46	48.93	15.64	15.64	16.47	23.53	21.22	10.73	13.97	21.81	19.17
PRL		Endogenous	ENDOGENOUS	3.58	5.76	14.89	9.77	5.59	6.78	18.49	6.75	1.79	7.39	4.59	13.53
PRLR		Endogenous	ENDOGENOUS	17.03	18.11	14.89	25.41	15.64	12.59	26.89	17.37	19.66	13.15	13.77	27.06
PRMT8		Endogenous	ENDOGENOUS	1.79	1.65	2.13	3.91	1.12	1	8.4	1	1.79	1.64	5.74	4.51
PROM1		Endogenous	ENDOGENOUS	9.86	4.12	7.45	8.8	8.94	3.88	13.45	9.65	8.94	6.57	8.03	7.89
PTCH1		Endogenous	ENDOGENOUS	23.3	15.64	17.02	17.59	19	10.66	21.85	12.54	25.92	12.32	30.99	12.4
PTCRA		Endogenous	ENDOGENOUS	1.79	1.65	4.26	10.75	5.59	2.91	5.04	1	1	4.11	1.15	4.51
PTEN		Endogenous	ENDOGENOUS	1519.92	1135.13	1569.08	937.24	1428.09	1055.04	1663.87	853.8	1534.76	1122.29	1611.5	941.47
PTPN11		Endogenous	ENDOGENOUS	724.11	693.92	452.11	672.39	950.94	838.03	677.31	912.65	741.91	749.29	541.76	687.78
PTPN5		Endogenous	ENDOGENOUS	3.58	4.12	5.32	3.91	5.59	3.88	13.45	3.86	7.15	4.93	4.59	4.51
PTPRR		Endogenous	ENDOGENOUS	4.48	5.76	8.51	7.82	4.47	4.84	10.08	6.75	9.83	4.93	5.74	4.51
PTTG2		Endogenous	ENDOGENOUS	302.01	610.78	114.89	716.37	282.71	585.17	131.09	624.19	297.66	733.68	121.67	924.56
RAC1		Endogenous	ENDOGENOUS	1045.84	1091.5	1147.82	1202.1	1196.78	1111.23	1342.86	1000.44	1178.11	1145.3	1173.04	1002.36
RAC2		Endogenous	ENDOGENOUS	216.88	251.89	97.87	218.92	150.85	180.2	99.16	117.7	220.78	204.58	113.63	155.6
RAC3		Endogenous	ENDOGENOUS	33.16	30.46	8.51	28.34	31.29	60.07	8.4	33.77	29.5	39.44	6.89	24.81
RAD21		Endogenous	ENDOGENOUS	1125.6	1555.76	873.36	1521.68	1173.31	1489.07	1090.76	1615.95	1120.01	1813.25	920.53	1867.16
RAD50		Endogenous	ENDOGENOUS	153.25	110.3	123.4	121.19	165.38	118.2	126.05	115.77	166.26	117.49	132	101.48
RAD51		Endogenous	ENDOGENOUS	86.03	163.81	18.08	147.57	102.8	178.26	35.29	179.44	81.34	196.36	18.36	170.25
RAD52		Endogenous	ENDOGENOUS	58.25	46.1	45.74	43	69.28	52.32	50.42	55.96	63.46	55.87	67.72	14.66
RAF1		Endogenous	ENDOGENOUS	336.96	379.47	496.79	461.29	368.76	417.56	482.35	401.33	329.84	369.72	470.59	455.51
RASA4		Endogenous	ENDOGENOUS	171.17	72.44	59.57	50.82	90.51	36.82	42.02	14.47	171.62	73.12	79.2	39.46
RASAL1		Endogenous	ENDOGENOUS	1	2.47	3.19	1	2.23	1	6.72	1.93	1	2.46	1.15	1.13
RASGRF1		Endogenous	ENDOGENOUS	5.38	4.12	5.32	4.89	7.82	2.91	3.36	2.89	1.79	5.75	1.15	2.26
RASGRF2		Endogenous	ENDOGENOUS	1.79	1.65	5.32	3.91	5.59	1.94	10.08	1.93	5.36	1	6.89	1.13
RASGRP1		Endogenous	ENDOGENOUS	5.38	3.29	8.51	4.89	4.47	7.75	10.08	7.72	5.36	8.22	11.48	4.51
RASGRP2		Endogenous	ENDOGENOUS	3.58	2.47	2.13	2.93	1.12	7.75	6.72	6.75	7.15	5.75	9.18	12.4
RB1		Endogenous	ENDOGENOUS	257.2	265.06	362.75	351.83	316.24	319.71	357.98	347.31	277.1	303.17	355.81	358.55
RBX1		Endogenous	ENDOGENOUS	1234.94	1557.41	1060.59	1447.4	1342.04	1498.76	1292.44	1486.67	1322.92	1545.41	1106.47	1690.14
RELA		Endogenous	ENDOGENOUS	327.11	317.74	1369.08	412.43	375.46	301.3	831.93	357.92	352.18	292.49	834.44	348.4
RELN		Endogenous	ENDOGENOUS	7.17	4.94	6.38	1.95	5.59	5.81	1.68	7.72	3.58	5.75	2.3	1.13
RET		Endogenous	ENDOGENOUS	8.96	9.88	32.98	10.75	13.41	7.75	43.7	3.86	9.83	8.22	9.18	6.77
RFC3		Endogenous	ENDOGENOUS	207.91	259.29	27.66	305.9	217.9	362.34	87.4	406.16	188.6	379.58	47.06	366.44
RFC4		Endogenous	ENDOGENOUS	143.39	246.95	23.4	211.1	140.8	223.8	82.35	228.64	161.79	290.02	33.29	220.99
RHOA		Endogenous	ENDOGENOUS	1773.54	1700.64	1016.97	1702.48	1972.28	1799.09	1070.59	1498.25	1701.02	1591.42	910.2	1306.79
RIN1		Endogenous	ENDOGENOUS	175.65	185.21	96.8	117.28	212.31	187.95	80.67	109.02	216.31	158.57	94.12	73.29
RNF43		Endogenous	ENDOGENOUS	8.96	4.94	9.57	6.84	6.7	1	13.45	6.75	5.36	3.29	2.3	10.15
RPA3		Endogenous	ENDOGENOUS	6.27	11.52	13.83	11.73	12.29	5.81	18.49	3.86	8.94	7.39	17.22	11.28
RPS27A		Endogenous	ENDOGENOUS	19665.8	18197.5	14087.6	18359.8	23166.8	21374	18364.7	21569.7	21130	19577.7	15833.7	20838.7
RPS6KA5		Endogenous	ENDOGENOUS	27.78	17.29	45.74	20.52	17.88	12.59	36.97	18.33	25.92	15.61	28.69	22.55
RPS6KA6		Endogenous	ENDOGENOUS	12.55	13.99	21.28	10.75	13.41	21.31	33.61	12.54	16.98	9.86	29.84	6.77
RRAS2		Endogenous	ENDOGENOUS	438.23	423.1	343.6	419.27	435.8	388.5	363.03	457.29	444.25	396.01	293.83	360.8
RUNX1		Endogenous	ENDOGENOUS	458.84	450.27	677.63	550.23	349.76	228.64	505.88	328.01	427.27	419.83	630.14	454.39
RUNX1T1		Endogenous	ENDOGENOUS	189.99	113.6	60.64	57.66	154.21	129.82	57.14	65.6	150.17	115.02	44.76	64.27
RXRG		Endogenous	ENDOGENOUS	8.07	3.29	14.89	7.82	4.47	2.91	15.13	8.68	6.26	1.64	8.03	3.38
SETBP1		Endogenous	ENDOGENOUS	90.51	67.5	28.72	29.32	109.51	98.82	48.74	44.38	89.39	72.3	35.58	31.57
SETD2		Endogenous	ENDOGENOUS	175.65	183.56	207.44	162.23	176.56	174.39	181.51	164.01	210.06	170.89	246.77	182.66
SF3B1		Endogenous	ENDOGENOUS	481.25	450.27	496.79	470.09	430.21	449.53	517.65	420.63	430.84	467.49	526.83	469.05
SFN		Endogenous	ENDOGENOUS	17.03	43.63	13.83	24.43	12.29	9.69	1.68	11.58	25.03	50.94	8.03	30.44
SFRP1		Endogenous	ENDOGENOUS	6.27	9.05	71.27	59.62	69.28	55.22	97.48	58.85	14.3	9.86	66.57	42.85
SFRP2		Endogenous	ENDOGENOUS	20.61	18.11	39.36	13.68	224.61	127.88	280.67	79.11	21.45	14.79	37.88	15.79
SFRP4		Endogenous	ENDOGENOUS	318.14	296.34	1063.78	423.18	292.77	191.83	2875.63	529.64	357.54	263.73	1132.87	321.34
SGK2		Endogenous	ENDOGENOUS	7.17	2.47	5.32	5.86	3.35	1	11.76	4.82	8.04	8.22	10.33	10.15
SHC1		Endogenous	ENDOGENOUS	2013.72	2074.35	1635.03	1886.22	1752.15	1733.21	1478.99	1454.83	2065.72	2099.17	1440.47	1914.52
SHC2		Endogenous	ENDOGENOUS	3.58	4.12	7.45	1	6.7	1	5.04	1	1.79	1.64	2.3	4.51
SHC3		Endogenous	ENDOGENOUS	24.2	15.64	17.02	18.57	15.64	16.47	26.89	18.33	23.24	13.97	28.69	18.04
SHC4		Endogenous	ENDOGENOUS	12.55	13.17	12.77	22.48	8.94	9.69	11.76	10.61	12.51	9.86	17.22	23.68
SIN3A		Endogenous	ENDOGENOUS	150.56	160.52	187.23	140.73	131.86	122.07	226.89	125.42	169.83	130.63	188.24	154.47
SIRT4		Endogenous	ENDOGENOUS	14.34	12.35	30.85	17.59	11.17	12.59	35.29	10.61	26.82	16.43	35.58	20.3
SIX1		Endogenous	ENDOGENOUS	328.9	250.24	194.67	157.35	192.2	208.3	164.71	174.62	337.88	215.26	150.36	124.03
SKP1		Endogenous	ENDOGENOUS	3287.19	3262.17	3145.6	3231.98	2893.05	2858.01	2764.71	2630.85	3495	3099.86	3251.69	3248.36
SKP2		Endogenous	ENDOGENOUS	204.33	328.44	81.91	321.54	188.85	300.33	110.92	263.37	226.15	391.08	95.27	273.99
SMAD2		Endogenous	ENDOGENOUS	233.9	227.19	231.9	212.08	262.6	246.08	260.5	217.07	259.22	240.73	298.43	244.67
SMAD3		Endogenous	ENDOGENOUS	853.16	870.9	544.66	754.49	579.95	483.44	754.62	525.79	909.95	663.02	625.54	714.84
SMAD4		Endogenous	ENDOGENOUS	455.26	464.26	580.82	458.36	501.73	479.56	650.42	449.57	504.14	459.27	596.85	457.77
SMAD9		Endogenous	ENDOGENOUS	121.88	68.32	20.21	57.66	149.74	128.85	63.87	97.44	93.86	69.84	25.25	55.25
SMARCA4		Endogenous	ENDOGENOUS	319.94	379.47	193.61	327.4	350.88	406.9	236.97	420.63	311.06	419.83	207.75	358.55
SMARCB1		Endogenous	ENDOGENOUS	426.58	501.3	288.28	417.31	473.79	488.28	389.92	474.65	365.59	479.81	281.21	458.9
SMC1A		Endogenous	ENDOGENOUS	192.68	296.34	160.63	287.33	211.2	281.93	193.28	301.96	195.76	309.74	122.81	313.45
SMC1B		Endogenous	ENDOGENOUS	1.79	4.94	1.06	2.93	5.59	4.84	10.08	6.75	2.68	2.46	4.59	3.38
SMC3		Endogenous	ENDOGENOUS	398.8	444.5	277.65	403.63	411.22	427.25	327.73	438.96	388.83	473.24	336.3	436.35
SMO		Endogenous	ENDOGENOUS	143.39	128.41	85.1	115.32	92.75	83.32	73.95	82	136.76	120.77	107.89	101.48
SOCS1		Endogenous	ENDOGENOUS	40.33	42.8	131.91	34.21	24.58	37.78	53.78	34.73	46.48	53.4	37.88	41.72
SOCS2		Endogenous	ENDOGENOUS	267.06	267.53	897.83	778.92	276.01	218.95	803.36	392.65	288.72	264.55	847.07	709.21
SOCS3		Endogenous	ENDOGENOUS	465.12	666.76	1438.23	693.89	303.94	361.37	426.89	299.07	528.27	642.48	1230.43	666.36
SOS1		Endogenous	ENDOGENOUS	313.66	250.24	396.79	193.51	251.42	228.64	305.88	173.65	305.7	227.58	352.37	205.21
SOS2		Endogenous	ENDOGENOUS	200.74	149.81	288.28	127.05	175.44	152.1	262.19	137.96	188.6	133.1	254.81	154.47
SOST		Endogenous	ENDOGENOUS	1.79	1	10.64	4.89	5.59	1	5.04	1.93	1	5.75	2.3	5.64
SOX17		Endogenous	ENDOGENOUS	1.79	2.47	23.4	13.68	2.23	1	38.66	12.54	8.94	2.46	21.81	16.91
SOX9		Endogenous	ENDOGENOUS	59.15	40.33	313.82	115.32	145.27	43.6	263.87	58.85	66.15	30.4	312.2	92.46
SP1		Endogenous	ENDOGENOUS	149.66	165.45	186.16	133.89	169.85	157.92	163.03	129.28	193.97	156.1	206.6	146.58
SPOP		Endogenous	ENDOGENOUS	20.61	18.93	30.85	11.73	22.35	16.47	21.85	13.51	17.88	11.5	25.25	21.42
SPP1		Endogenous	ENDOGENOUS	34.05	41.98	24.47	55.71	77.1	99.79	78.99	81.04	22.35	45.19	35.58	29.32
SPRY1		Endogenous	ENDOGENOUS	4.48	4.94	40.42	13.68	12.29	1.94	21.85	3.86	10.73	4.93	39.02	11.28
SPRY2		Endogenous	ENDOGENOUS	330.69	330.09	152.12	371.38	305.06	159.85	161.34	168.83	359.33	282.63	164.13	312.32
SPRY4		Endogenous	ENDOGENOUS	21.51	47.74	26.59	67.43	98.33	68.79	31.93	65.6	36.65	46.83	25.25	67.65
SRSF2		Endogenous	ENDOGENOUS	464.22	778.71	412.75	928.45	598.95	772.15	346.22	809.42	454.98	778.87	373.03	744.16
SSX1		Endogenous	ENDOGENOUS	4.48	4.94	5.32	6.84	5.59	8.72	8.4	7.72	4.47	1.64	1.15	3.38
STAG2		Endogenous	ENDOGENOUS	286.78	201.67	406.36	245.31	278.24	211.2	406.72	242.15	315.53	224.29	401.73	253.69
STAT1		Endogenous	ENDOGENOUS	1282.44	1545.89	6889.04	4093.97	1012.4	669.45	5620.17	941.59	2194.43	931.68	5229.32	2310.27
STAT3		Endogenous	ENDOGENOUS	660.49	686.51	1565.88	758.4	641.41	555.13	1394.96	652.17	687.38	667.95	1540.33	783.62
STAT4		Endogenous	ENDOGENOUS	30.47	18.93	625.5	302.97	21.23	17.44	278.99	95.51	43.8	13.15	642.76	208.59
STK11		Endogenous	ENDOGENOUS	403.28	425.57	484.02	418.29	384.4	372.99	452.1	399.4	424.58	396.83	492.4	398.01
STMN1		Endogenous	ENDOGENOUS	1346.96	2692.54	136.16	2629.95	1048.16	2130.43	401.68	2475.53	1211.18	3117.12	167.58	3134.48
SUV39H2		Endogenous	ENDOGENOUS	60.04	114.42	26.59	84.05	67.05	130.79	33.61	124.45	62.57	139.67	26.4	109.37
SYK		Endogenous	ENDOGENOUS	7.17	7.41	6.38	9.77	6.7	9.69	13.45	7.72	4.47	4.93	12.63	1.13
TBL1XR1		Endogenous	ENDOGENOUS	1473.32	1431.47	849.96	1166.91	985.58	1009.51	929.41	972.46	1552.64	1258.68	1026.12	1104.96
TCF3		Endogenous	ENDOGENOUS	160.42	193.44	94.68	128.03	163.15	210.23	159.66	190.05	148.38	217.72	122.81	108.24
TCF7L1		Endogenous	ENDOGENOUS	87.83	98.78	65.95	47.89	39.11	59.1	53.78	29.91	90.28	76.41	68.87	50.74
TCL1B		Endogenous	ENDOGENOUS	2.69	4.12	4.26	2.93	2.23	1	1.68	1	4.47	2.46	3.44	2.26
TET2		Endogenous	ENDOGENOUS	148.77	116.89	182.97	107.5	116.21	99.79	126.05	98.4	137.65	109.27	185.94	116.13
TFDP1		Endogenous	ENDOGENOUS	492.9	656.06	298.92	706.6	506.2	730.49	314.29	661.81	495.2	740.25	305.31	634.79
TGFB1		Endogenous	ENDOGENOUS	1721.56	1560.7	1628.65	1378.99	2008.04	1435.79	1541.18	1191.46	1897.67	1687.55	1658.55	1586.41
TGFB2		Endogenous	ENDOGENOUS	146.08	85.61	134.04	144.64	145.27	47.47	231.93	69.46	167.15	72.3	149.21	112.75
TGFB3		Endogenous	ENDOGENOUS	106.65	175.33	86.17	203.28	188.85	214.11	114.29	207.42	119.78	228.4	75.75	391.25
TGFBR2		Endogenous	ENDOGENOUS	677.51	805.05	692.52	782.83	1001.23	1144.17	1095.8	1173.13	780.34	727.93	642.76	755.43
THBS1		Endogenous	ENDOGENOUS	3530.96	6228	826.56	7988.57	5627.42	5844.88	1363.03	6441.59	3764.05	5348.56	972.18	4140.22
THBS4		Endogenous	ENDOGENOUS	530.54	353.96	546.78	329.36	389.99	136.6	230.25	141.82	574.75	349.18	508.47	281.88
THEM4		Endogenous	ENDOGENOUS	129.05	110.3	72.34	117.28	120.68	122.07	67.23	113.84	151.06	124.06	110.19	136.43
TIAM1		Endogenous	ENDOGENOUS	148.77	100.43	18.08	53.75	101.69	88.16	31.93	35.7	150.17	109.27	20.66	48.48
TLR2		Endogenous	ENDOGENOUS	25.99	17.29	1324.41	127.05	12.29	15.5	551.26	59.81	25.92	19.72	828.7	84.56
TLR4		Endogenous	ENDOGENOUS	45.71	29.63	107.44	28.34	44.7	34.88	68.91	28.94	52.74	31.22	76.9	41.72
TLX1		Endogenous	ENDOGENOUS	6.27	5.76	6.38	4.89	3.35	5.81	8.4	3.86	5.36	9.04	4.59	6.77
TMPRSS2		Endogenous	ENDOGENOUS	2.69	1.65	4.26	3.91	5.59	4.84	15.13	6.75	2.68	2.46	5.74	3.38
TNC		Endogenous	ENDOGENOUS	175.65	168.75	140.42	153.44	163.15	131.76	129.41	112.87	172.52	157.75	164.13	146.58
TNF		Endogenous	ENDOGENOUS	4.48	8.23	27.66	10.75	3.35	6.78	47.06	7.72	3.58	6.57	22.96	13.53
TNFAIP3		Endogenous	ENDOGENOUS	388.94	400.88	5571.02	4277.71	262.6	125.95	3872.27	2275.83	424.58	266.2	4966.48	3525.73
TNFRSF10A		Endogenous	ENDOGENOUS	13.44	9.88	13.83	6.84	12.29	7.75	10.08	10.61	7.15	4.93	10.33	11.28
TNFRSF10B		Endogenous	ENDOGENOUS	144.29	115.24	365.94	173.96	139.68	75.57	349.58	149.54	171.62	112.56	346.63	162.36
TNFRSF10C		Endogenous	ENDOGENOUS	20.61	18.11	23.4	12.71	12.29	16.47	15.13	13.51	14.3	10.68	28.69	18.04
TNFRSF10D		Endogenous	ENDOGENOUS	229.42	130.06	63.83	70.37	221.25	129.82	50.42	102.26	206.48	167.6	76.9	121.77
TNFSF10		Endogenous	ENDOGENOUS	12.55	17.29	2219.05	111.41	6.7	8.72	526.05	12.54	11.62	15.61	491.25	68.78
TNN		Endogenous	ENDOGENOUS	2.69	5.76	7.45	5.86	6.7	7.75	20.17	7.72	1	6.57	4.59	6.77
TNR		Endogenous	ENDOGENOUS	3.58	7.41	8.51	10.75	6.7	4.84	10.08	6.75	10.73	5.75	8.03	3.38
TP53		Endogenous	ENDOGENOUS	590.58	552.34	323.39	470.09	489.44	432.09	512.61	496.84	606.04	466.66	328.27	469.05
TPO		Endogenous	ENDOGENOUS	2.69	3.29	5.32	6.84	7.82	5.81	6.72	3.86	3.58	2.46	6.89	1.13
TRAF7		Endogenous	ENDOGENOUS	672.14	726.85	602.1	646.98	700.63	714.02	593.28	720.66	699	726.29	600.29	737.39
TSC1		Endogenous	ENDOGENOUS	109.33	125.94	113.82	103.6	125.15	126.92	87.4	101.3	98.32	132.28	103.3	108.24
TSHR		Endogenous	ENDOGENOUS	9.86	2.47	3.19	4.89	3.35	6.78	3.36	2.89	1.79	5.75	8.03	7.89
TSLP		Endogenous	ENDOGENOUS	41.22	19.76	144.67	97.73	40.23	10.66	393.28	161.11	42.91	11.5	162.99	75.54
TSPAN7		Endogenous	ENDOGENOUS	6.27	13.17	7.45	15.64	4.47	5.81	6.72	7.72	10.73	8.22	10.33	11.28
TTK		Endogenous	ENDOGENOUS	216.88	398.41	28.72	420.25	234.66	506.69	60.5	498.77	204.69	515.14	41.32	535.57
U2AF1		Endogenous	ENDOGENOUS	1018.96	1368.91	926.55	1529.5	1414.68	1582.08	1151.26	1902.47	1105.71	1474.76	925.12	1553.71
UBB		Endogenous	ENDOGENOUS	5825.18	6051.84	7545.39	7438.34	5513.45	5064.01	8075.64	6212.95	5777.03	5936	7379.13	7700.91
UBE2T		Endogenous	ENDOGENOUS	264.37	539.17	51.06	737.87	312.88	545.44	110.92	763.11	255.64	709.03	56.24	958.39
UTY		Endogenous	ENDOGENOUS	6.27	12.35	12.77	14.66	11.17	7.75	11.76	7.72	9.83	7.39	14.92	12.4
VEGFA		Endogenous	ENDOGENOUS	2321.11	856.91	1291.43	800.42	2630.45	580.32	1317.65	609.72	2299.91	778.05	1552.96	834.36
VEGFC		Endogenous	ENDOGENOUS	2498.55	2057.07	1345.68	2544.93	1400.15	952.35	895.8	1507.89	2483.15	2070.41	1169.6	2059.96
VHL		Endogenous	ENDOGENOUS	358.47	307.04	541.46	353.79	312.88	258.67	341.18	293.28	371.85	257.98	532.57	285.26
WEE1		Endogenous	ENDOGENOUS	265.27	377.01	173.4	320.56	222.37	310.99	157.98	329.94	229.72	396.01	148.06	352.91
WHSC1		Endogenous	ENDOGENOUS	349.51	502.95	172.33	474.97	396.69	496.03	242.02	535.43	277.99	534.03	144.62	504
WHSC1L1		Endogenous	ENDOGENOUS	353.1	374.54	354.24	383.11	319.59	358.46	327.73	333.8	362.01	409.97	375.33	342.76
WIF1		Endogenous	ENDOGENOUS	5.38	6.59	8.51	9.77	10.06	7.75	11.76	11.58	1	9.86	10.33	6.77
WNT10A		Endogenous	ENDOGENOUS	5.38	4.94	5.32	2.93	4.47	5.81	15.13	6.75	3.58	3.29	10.33	1.13
WNT10B		Endogenous	ENDOGENOUS	2.69	9.88	13.83	4.89	3.35	8.72	6.72	6.75	6.26	9.04	10.33	9.02
WNT11		Endogenous	ENDOGENOUS	14.34	9.88	21.28	10.75	23.47	9.69	16.81	8.68	20.56	7.39	16.07	5.64
WNT16		Endogenous	ENDOGENOUS	1	1.65	4.26	5.86	2.23	4.84	3.36	2.89	1.79	6.57	4.59	2.26
WNT2		Endogenous	ENDOGENOUS	6.27	6.59	9.57	7.82	22.35	20.35	36.97	28.94	8.94	5.75	10.33	3.38
WNT2B		Endogenous	ENDOGENOUS	9.86	4.94	20.21	24.43	12.29	10.66	30.25	10.61	16.09	18.08	22.96	14.66
WNT3		Endogenous	ENDOGENOUS	17.03	16.46	31.91	21.5	12.29	21.31	16.81	9.65	9.83	17.25	29.84	19.17
WNT4		Endogenous	ENDOGENOUS	1.79	3.29	4.26	3.91	3.35	4.84	8.4	8.68	2.68	4.93	3.44	4.51
WNT5A		Endogenous	ENDOGENOUS	5259.69	4603.91	6700.75	9283.51	3566.87	2058.74	5655.47	4599.9	5632.23	4798.09	6810.98	9582.73
WNT5B		Endogenous	ENDOGENOUS	493.8	396.76	190.42	315.67	915.18	809.93	258.82	695.58	478.22	531.57	144.62	368.7
WNT6		Endogenous	ENDOGENOUS	6.27	4.12	4.26	4.89	3.35	5.81	6.72	2.89	7.15	2.46	1.15	7.89
WNT7A		Endogenous	ENDOGENOUS	13.44	8.23	18.08	15.64	17.88	8.72	26.89	13.51	14.3	4.11	13.77	15.79
WNT7B		Endogenous	ENDOGENOUS	5.38	6.59	8.51	1	21.23	11.63	8.4	6.75	9.83	6.57	4.59	3.38
WT1		Endogenous	ENDOGENOUS	6.27	5.76	3.19	3.91	5.59	5.81	1.68	3.86	2.68	1.64	5.74	4.51
XPA		Endogenous	ENDOGENOUS	126.36	100.43	124.46	96.75	98.33	77.51	100.84	75.25	130.5	98.59	121.67	91.33
XRCC4		Endogenous	ENDOGENOUS	90.51	116.06	59.57	87.96	74.87	116.26	89.08	88.76	102.79	124.06	71.16	109.37
ZAK		Endogenous	ENDOGENOUS	90.51	97.96	82.97	94.8	106.16	96.88	75.63	102.26	89.39	104.34	89.53	115.01
ZBTB16		Endogenous	ENDOGENOUS	1	4.12	6.38	7.82	4.47	24.22	11.76	56.92	1.79	1.64	3.44	2.26
ZBTB32		Endogenous	ENDOGENOUS	6.27	6.59	10.64	4.89	2.23	10.66	15.13	3.86	8.04	7.39	6.89	6.77
ZIC2		Endogenous	ENDOGENOUS	6.27	7.41	10.64	3.91	5.59	8.72	10.08	4.82	3.58	4.11	14.92	9.02
ACAD9		Housekeeping	HOUSEKEEPING	230.32	286.46	165.95	269.74	255.89	344.9	211.76	328.98	242.24	297.42	171.02	275.11
AGK		Housekeeping	HOUSEKEEPING	120.09	146.52	75.53	149.53	137.45	124.98	89.08	161.11	125.14	156.1	70.02	149.96
AMMECR1L		Housekeeping	HOUSEKEEPING	246.45	204.14	264.88	220.87	279.36	212.17	242.02	220.93	258.33	182.39	260.55	200.7
C10orf76		Housekeeping	HOUSEKEEPING	120.09	117.71	180.84	123.14	128.51	123.04	141.18	114.8	113.52	120.77	180.2	117.26
CC2D1B		Housekeeping	HOUSEKEEPING	30.47	13.99	29.79	17.59	14.53	13.56	18.49	11.58	14.3	27.93	17.22	18.04
CNOT10		Housekeeping	HOUSEKEEPING	185.51	176.98	188.29	189.6	204.49	178.26	221.85	207.42	196.65	203.75	207.75	216.48
CNOT4		Housekeeping	HOUSEKEEPING	189.99	171.22	195.74	151.48	170.97	186.98	213.45	173.65	172.52	165.96	207.75	131.92
COG7		Housekeeping	HOUSEKEEPING	159.52	181.92	162.76	172.98	156.44	163.73	215.13	163.04	165.36	183.21	196.27	171.38
DDX50		Housekeeping	HOUSEKEEPING	287.67	246.95	215.95	274.63	272.66	277.08	215.13	258.55	280.67	282.63	258.25	253.69
DHX16		Housekeeping	HOUSEKEEPING	148.77	144.05	127.65	172.98	153.09	155.98	176.47	140.85	126.03	119.95	138.88	168
DNAJC14		Housekeeping	HOUSEKEEPING	101.27	115.24	134.04	101.64	112.86	104.63	109.24	142.78	96.54	90.38	128.55	118.39
EDC3		Housekeeping	HOUSEKEEPING	188.2	203.32	156.38	235.53	166.5	204.42	176.47	189.09	194.86	188.14	172.17	166.87
EIF2B4		Housekeeping	HOUSEKEEPING	357.58	279.05	427.64	291.24	389.99	326.49	398.32	380.11	362.01	338.5	420.09	352.91
ERCC3		Housekeeping	HOUSEKEEPING	144.29	117.71	167.01	156.37	127.39	136.6	186.55	159.18	131.4	118.31	161.84	151.09
FCF1		Housekeeping	HOUSEKEEPING	573.56	576.21	406.36	539.48	574.36	677.2	431.93	588.49	592.63	644.13	436.16	606.6
FTSJ2		Housekeeping	HOUSEKEEPING	146.08	148.17	80.85	139.76	145.27	168.57	85.71	133.13	167.15	144.6	87.23	146.58
GPATCH3		Housekeeping	HOUSEKEEPING	47.5	34.57	46.81	39.09	36.88	32.94	40.34	26.05	39.33	39.44	66.57	37.21
HDAC3		Housekeeping	HOUSEKEEPING	299.32	348.19	287.22	344.99	363.17	341.02	272.27	314.51	350.39	339.32	294.98	349.53
MRPS5		Housekeeping	HOUSEKEEPING	319.04	299.63	305.3	294.17	360.93	439.84	327.73	373.36	307.49	342.6	273.17	306.68
MTMR14		Housekeeping	HOUSEKEEPING	172.07	140.76	188.29	164.19	189.96	142.42	198.32	119.63	174.3	129.81	181.35	163.49
NOL7		Housekeeping	HOUSEKEEPING	631.81	633.83	553.17	687.05	698.4	683.02	611.77	773.72	684.7	718.89	575.04	656.21
NUBP1		Housekeeping	HOUSEKEEPING	79.76	80.67	124.46	102.62	63.69	82.35	100.84	82.97	75.98	79.69	122.81	86.82
PIAS1		Housekeeping	HOUSEKEEPING	160.42	162.16	219.14	158.32	141.91	193.76	188.24	152.43	176.09	171.71	183.65	156.72
PIK3R4		Housekeeping	HOUSEKEEPING	123.67	167.92	123.4	163.21	128.51	158.89	159.66	160.15	134.97	156.1	158.39	149.96
PRPF38A		Housekeeping	HOUSEKEEPING	293.95	296.34	212.76	286.35	306.18	320.68	265.55	337.66	291.4	328.64	202.01	326.98
RBM45		Housekeeping	HOUSEKEEPING	96.79	95.49	101.06	76.23	56.99	92.04	70.59	96.47	90.28	75.59	83.79	94.71
SAP130		Housekeeping	HOUSEKEEPING	178.34	251.06	269.14	222.83	211.2	265.46	194.96	249.87	217.21	285.91	208.9	277.37
SF3A3		Housekeeping	HOUSEKEEPING	297.53	381.94	229.78	351.83	309.53	387.53	273.95	453.43	324.47	409.15	202.01	425.07
SLC4A1AP		Housekeeping	HOUSEKEEPING	245.55	223.9	206.37	261.92	236.9	251.89	230.25	262.41	263.69	278.52	249.07	287.52
TLK2		Housekeeping	HOUSEKEEPING	302.01	325.15	432.96	344.99	350.88	321.65	433.61	301.96	303.02	331.92	365	365.31
TMUB2		Housekeeping	HOUSEKEEPING	150.56	139.11	245.73	141.71	148.62	106.57	139.5	98.4	144.81	105.99	169.87	110.5
TRIM39		Housekeeping	HOUSEKEEPING	46.6	43.63	78.72	45.93	73.75	44.57	75.63	51.13	57.21	51.76	75.75	64.27
TTC31		Housekeeping	HOUSEKEEPING	142.49	160.52	145.74	150.51	127.39	116.26	137.82	155.32	155.53	142.96	149.21	153.34
USP39		Housekeeping	HOUSEKEEPING	221.36	235.42	163.82	213.05	245.84	261.58	189.92	284.6	238.66	240.73	179.06	208.59
VPS33B		Housekeeping	HOUSEKEEPING	106.65	118.53	82.97	95.78	98.33	98.82	92.44	91.65	112.63	118.31	94.12	81.18
ZC3H14		Housekeeping	HOUSEKEEPING	192.68	205.79	199.99	211.1	215.67	208.3	203.36	221.89	197.54	211.15	208.9	196.19
ZKSCAN5		Housekeeping	HOUSEKEEPING	43.91	59.27	34.04	50.82	58.11	41.66	33.61	37.62	43.8	35.33	33.29	32.7
ZNF143		Housekeeping	HOUSEKEEPING	87.83	125.94	114.89	118.26	121.8	113.35	141.18	106.12	87.6	95.3	128.55	135.3
ZNF346		Housekeeping	HOUSEKEEPING	43.02	32.1	44.68	24.43	30.17	24.22	42.02	27.98	38.44	24.65	48.21	19.17
ZNF384		Housekeeping	HOUSEKEEPING	255.41	244.48	249.99	195.46	232.43	208.3	248.74	230.57	272.63	227.58	273.17	236.78
NEG_A		Negative	RNA SPIKE	8	6	8	9	5	8	5	3	5	7	7	7
NEG_B		Negative	RNA SPIKE	4	5	3	6	4	2	5	7	2	5	7	7
NEG_C		Negative	RNA SPIKE	4	1	3	2	8	9	2	6	3	3	3	2
NEG_D		Negative	RNA SPIKE	4	6	5	2	8	9	2	7	2	6	2	6
NEG_E		Negative	RNA SPIKE	8	6	5	12	7	8	3	6	6	13	3	3
NEG_F		Negative	RNA SPIKE	14	21	4	15	17	12	11	14	23	13	13	16
NEG_G		Negative	RNA SPIKE	1	6	5	1	3	4	6	2	5	2	2	2
NEG_H		Negative	RNA SPIKE	7	5	8	4	5	8	4	5	7	1	8	3
POS_A		Positive	RNA SPIKE	35615	34559	38557	32474	34956	39722	36365	35207	36785	33800	34034	27706
POS_B		Positive	RNA SPIKE	6564	6231	6807	5705	6353	7139	6766	6400	6834	6089	6233	4859
POS_C		Positive	RNA SPIKE	2054	1932	2142	1798	2027	2246	1989	2030	2122	1935	1851	1622
POS_D		Positive	RNA SPIKE	532	537	588	480	545	601	541	547	595	594	504	430
POS_E		Positive	RNA SPIKE	112	115	152	113	126	142	139	115	120	115	120	92
POS_F		Positive	RNA SPIKE	44	37	34	54	39	48	33	39	38	34	45	42
