# Supplementary material for: In vitro responses to platelet-rich-plasma are associated with variable clinical outcomes in patients with knee osteoarthritis
Source: Sci Rep. 2021 Jun 1;11:11493. doi: 10.1038/s41598-021-90174-x (PMC8169703; doi:10.1038/s41598-021-90174-x)
Supplement: Supplementary file 8 — Supplementary Information 8. [file 41598_2021_90174_MOESM8_ESM.xlsx]

## Sheet: Table S10_FIBS_quSageResults
Pathway	size	logFC	lowCI	highCI	PValue	FDR	Genes
REACTOME_DNA_REPLICATION	176	0.665932	0.201862	1.06573	0.00409073	0.01748	RCC2, E2F2, NUDC, RPA2, PSMB2, CDCA8, CDC20, KIF2C, ORC1, ITGB3BP, CDC7, PSMA5, PSMD4, PSMB4, RPS27, PMF1, NUF2, CENPL, PPP2R5A, NSL1, NUP133, AHCTF1, CENPO, CENPA, PSME4, RPS27A, XPO1, RANBP2, BUB1, CLASP1, MCM6, ORC4, PSMD14, SPC25, ORC2, PSMD1, SEC13, GORASP1, PSMD6, MCM2, STAG1, PSMD2, RFC4, MAD2L1, CCNA2, KIF2A, CENPK, CENPH, PPP2CA, KIF20A, E2F3, GMNN, PSMB8, PSMB9, CDKN1A, PPP2R5D, CENPQ, …
REACTOME_MITOTIC_M_M_G1_PHASES	157	0.646719	0.227837	1.03402	0.00214659	0.0102614	RCC2, E2F2, NUDC, RPA2, PSMB2, CDCA8, CDC20, KIF2C, ORC1, ITGB3BP, CDC7, PSMA5, PSMD4, PSMB4, RPS27, PMF1, NUF2, CENPL, PPP2R5A, NSL1, NUP133, AHCTF1, CENPO, CENPA, PSME4, RPS27A, XPO1, RANBP2, BUB1, CLASP1, MCM6, ORC4, PSMD14, SPC25, ORC2, PSMD1, SEC13, GORASP1, PSMD6, MCM2, STAG1, PSMD2, MAD2L1, KIF2A, CENPK, CENPH, PPP2CA, KIF20A, E2F3, GMNN, PSMB8, PSMB9, PPP2R5D, CENPQ, MCM3, PRIM2, ORC3, NU…
REACTOME_MRNA_PROCESSING	146	0.32481	0.102055	0.514107	0.00339624	0.0152146	HNRNPR, SRRM1, DNAJC8, SRSF4, SNRNP40, LSM10, SF3A3, YBX1, MAGOH, SRSF11, RBM8A, SF3B4, ADAR, DHX9, TPR, SNRPE, NUP133, HNRNPU, CPSF3, SRSF7, PCBP1, SNRPG, SNRNP200, RANBP2, ERCC3, POLR2D, HNRNPA3, NUP35, SF3B1, RBM5, POLR2H, NCBP2, SLBP, POLR2B, NUP54, HNRNPD, EIF4E, NUP155, CDK7, GTF2H2, CCNH, HNRNPA0, LSM11, HNRNPH1, NUP153, LSM2, SRSF3, RNGTT, CDC40, SF3B5, NUP43, NUPL2, HNRNPA2B1, POM121, PO…
REACTOME_TRANSCRIPTION	144	0.157366	0.0576297	0.242136	0.00154614	0.00795262	SRRM1, TAF12, SRSF4, LSM10, MAGOH, SRSF11, GTF2B, TAF13, POLR3C, RBM8A, POLR3GL, HIST2H2BE, POU2F1, SNRPE, TAF1A, TFB2M, CPSF3, TAF1B, GTF3C2, SRSF7, SNRPG, POLR1A, POLR1B, ERCC3, POLR2D, CCNT2, SSB, GTF3C3, KAT2B, GTF2E1, POLR2H, NCBP2, SLBP, POLR2B, H2AFZ, CDK7, TAF9, GTF2H2, CCNH, LSM11, HIST1H2BC, HIST1H2AC, HIST1H2BD, HIST1H4H, HIST1H2BJ, HIST1H2BK, EHMT2, TAF11, SRSF3, POLR1C, RNGTT, CDC40,…
REACTOME_POST_TRANSLATIONAL_PROTEIN_MODIFICATION	135	0.142099	0.0714905	0.218816	0.000154274	0.00166406	DDOST, MAN1C1, PIGV, B4GALT2, ALG6, PIGK, ALG14, MAN1A2, DPM3, PIGM, B4GALT3, PIGC, EDEM3, GALNT2, PREB, PIGF, MCFD2, B3GNT2, MOGS, GGCX, UGGT1, MGAT5, GALNT13, GALNT5, PGAP1, GMPPA, SUMF1, EDEM1, SEC13, GMPPB, RFT1, PROS1, B4GALT4, RPN1, EIF5A2, B3GNT5, ALG3, ST6GAL1, PIGX, PIGG, SEC31A, SEC24B, ARSJ, SEC24D, GALNT7, GCNT4, ARSB, ARSK, MAN2A1, SAR1B, ARSI, GALNT10, CANX, MGAT4B, GFPT2, MGAT1, PG…
REACTOME_PROCESSING_OF_CAPPED_INTRON_CONTAINING_PRE_MRNA	130	0.354707	0.122725	0.549966	0.00209945	0.0101413	HNRNPR, SRRM1, DNAJC8, SRSF4, SNRNP40, SF3A3, YBX1, MAGOH, SRSF11, RBM8A, SF3B4, DHX9, TPR, SNRPE, NUP133, HNRNPU, CPSF3, SRSF7, PCBP1, SNRPG, SNRNP200, RANBP2, POLR2D, HNRNPA3, NUP35, SF3B1, RBM5, POLR2H, NCBP2, SLBP, POLR2B, NUP54, HNRNPD, EIF4E, NUP155, HNRNPA0, HNRNPH1, NUP153, LSM2, SRSF3, CDC40, SF3B5, NUP43, NUPL2, HNRNPA2B1, POM121, POLR2J, NUP205, POLR2K, CPSF1, NFX1, HNRNPK, NCBP1, PRPF…
REACTOME_MITOTIC_G1_G1_S_PHASES	124	0.488296	0.201081	0.729339	0.000640019	0.00411018	E2F2, RPA2, HDAC1, RBBP4, PSMB2, CDKN2C, ORC1, CDC7, PSMA5, PSMD4, PSMB4, CKS1B, LIN9, RRM2, RPS27A, MCM6, ORC4, PSMD14, ORC2, PSMD1, CDC25A, PSMD6, MCM2, PSMD2, LIN54, CCNA2, SKP2, CCNB1, CDK7, DHFR, CCNH, SKP1, PPP2CA, E2F3, PSMB8, PSMB9, CDKN1A, CCND3, MCM3, PRIM2, ORC3, FBXO5, PSMB1, RPA3, PSMA2, DBF4, CDK6, MCM7, PSMC2, ORC5, CUL1, PPP2R2A, PPP2CB, MCM4, CCNE2, MYC, CDKN2A, CDKN2B, PSMD5, PS…
KEGG_SPLICEOSOME	119	0.284277	0.0795826	0.508217	0.00728664	0.0272574	SRSF10, SYF2, SRSF4, SNRNP40, SF3A3, PPIE, PPIH, PRPF38A, MAGOH, PRPF38B, BCAS2, RBM8A, SF3B4, PRPF3, SNRPE, HNRNPU, SRSF7, SNRNP27, PCBP1, SNRPG, USP39, SNRNP200, PRPF40A, HNRNPA3, SF3B1, LSM3, CCDC12, ISY1, U2SURP, TRA2B, NCBP2, DHX15, LSM6, PLRG1, DDX46, ZMAT2, TCERG1, RBM22, SLU7, THOC3, DHX16, DDX39B, LSM2, HSPA1A, HSPA1B, SNRPC, SRSF3, PPIL1, CDC5L, CDC40, SF3B5, TRA2A, LSM5, BUD31, PUF60, …
KEGG_PURINE_METABOLISM	115	0.206918	0.0871387	0.337723	0.00109059	0.00582521	AK2, AK4, PDE4B, AK5, AMPD2, POLR3C, POLR3GL, NPR1, NME7, GUK1, ADSS, RRM2, ADCY3, PNPT1, DGUOK, POLE4, POLR1A, POLR1B, POLR2D, PDE1A, ATIC, PDE6D, NME6, IMPDH2, GMPS, POLR2H, PPAT, PAICS, POLR2B, DCK, NUDT9, PAPSS1, PDE5A, GUCY1A3, GUCY1B3, PDE4D, POLR3G, GMPR, ZNRD1, POLR1C, PRIM2, NT5E, ENPP1, PDE7B, PDE10A, PDE1C, POLD2, ADCY1, POLR2J, IMPDH1, POLR3D, ENTPD4, PDE7A, POLR2K, RRM2B, NUDT2, NPR2…
KEGG_CELL_CYCLE	114	0.488929	0.189468	0.738903	0.0010237	0.00552103	MAD2L2, ZBTB17, E2F2, HDAC1, CDC20, CDKN2C, ORC1, GADD45A, CDC7, CDC14A, TGFB2, YWHAQ, BUB1, ANAPC1, MCM6, ORC4, ORC2, CDC25A, GSK3B, MCM2, ANAPC13, STAG1, TFDP2, ATR, ANAPC4, MAD2L1, CCNA2, ANAPC10, SKP2, CCNB1, CDK7, CCNH, SKP1, CDC23, CDC25C, PTTG1, E2F3, CDKN1A, CCND3, MCM3, TTK, ORC3, HDAC2, MAD1L1, YWHAG, DBF4, CDK6, MCM7, ORC5, CUL1, PRKDC, MCM4, CCNE2, YWHAZ, RAD21, MYC, CDKN2A, CDKN2B, C…
REACTOME_HOST_INTERACTIONS_OF_HIV_FACTORS	110	0.255887	0.0606108	0.419048	0.00889814	0.0309901	RCC1, PSMB2, PSMA5, PSMD4, PSMB4, TPR, ARF1, NUP133, PSME4, RPS27A, XPO1, RANBP2, PSMD14, NUP35, PSMD1, PSMD6, KPNA1, AP2M1, PSMD2, PAK2, NUP54, SLC25A4, NUP155, SKP1, DOCK2, NPM1, NUP153, HLA-K, HLA-A, PSMB8, PSMB9, HMGA1, FYN, NUP43, PSMB1, RAC1, NUPL2, ELMO1, PSMA2, PPIA, POM121, AP1S1, PSMC2, NUP205, ATP6V1H, PSIP1, PSMD5, PSMB7, CDK9, NUP188, NUP214, BTRC, PSMD13, AP2A2, PSMA1, PSMC3, BANF1,…
REACTOME_CELL_CYCLE_CHECKPOINTS	108	0.494601	0.201498	0.738039	0.00068587	0.00426106	RPA2, PSMB2, CDC20, ORC1, CDC7, PSMA5, PSMD4, PSMB4, RFWD2, PSME4, RPS27A, ANAPC1, MCM6, ORC4, PSMD14, ORC2, PSMD1, UBE2E1, CDC25A, ATRIP, PSMD6, MCM2, ATR, PSMD2, RFC4, ANAPC4, MAD2L1, ANAPC10, RAD1, CCNB1, RAD17, CDC23, CDC25C, PSMB8, PSMB9, CDKN1A, MCM3, ORC3, PSMB1, MAD1L1, RPA3, PSMA2, HUS1, RFC2, DBF4, MCM7, PSMC2, ORC5, MCM4, CCNE2, PSMD5, PSMB7, ANAPC2, MCM10, UBE2D1, CDK1, BUB3, PSMD13, …
REACTOME_S_PHASE	103	0.497865	0.276502	0.741407	4.56e-05	0.0010128	RPA2, PSMB2, ORC1, PSMA5, PSMD4, PSMB4, CKS1B, PSME4, RPS27A, MCM6, ORC4, PSMD14, ORC2, PSMD1, CDC25A, PSMD6, MCM2, PSMD2, RFC4, CCNA2, SKP2, CDK7, CCNH, SKP1, PSMB8, PSMB9, CDKN1A, MCM3, PRIM2, ORC3, PSMB1, RPA3, PSMA2, POLD2, RFC2, MCM7, PSMC2, ORC5, CUL1, GINS4, MCM4, CCNE2, MYC, PSMD5, PSMB7, DNA2, PSMD13, WEE1, PSMA1, PSMC3, FEN1, POLA2, POLD4, CCND1, POLD3, CDKN1B, CDK2, PRIM1, CDK4, RFC5, …
REACTOME_MRNA_SPLICING	103	0.325501	0.127848	0.542975	0.00157489	0.00806314	HNRNPR, SRRM1, DNAJC8, SRSF4, SNRNP40, SF3A3, YBX1, MAGOH, SRSF11, RBM8A, SF3B4, DHX9, SNRPE, HNRNPU, CPSF3, SRSF7, PCBP1, SNRPG, SNRNP200, POLR2D, HNRNPA3, SF3B1, RBM5, POLR2H, NCBP2, POLR2B, HNRNPD, HNRNPA0, HNRNPH1, LSM2, SRSF3, CDC40, SF3B5, HNRNPA2B1, POLR2J, POLR2K, CPSF1, NFX1, HNRNPK, NCBP1, PRPF4, HNRNPF, CCAR1, POLR2L, CSTF3, CLP1, CPSF7, POLR2G, SF3B2, PCF11, DDX23, PCBP2, HNRNPA1, SNR…
REACTOME_G1_S_TRANSITION	102	0.524223	0.247754	0.7524	0.000152211	0.00165791	RPA2, PSMB2, ORC1, CDC7, PSMA5, PSMD4, PSMB4, CKS1B, RRM2, RPS27A, MCM6, ORC4, PSMD14, ORC2, PSMD1, CDC25A, PSMD6, MCM2, PSMD2, CCNA2, SKP2, CCNB1, CDK7, DHFR, CCNH, SKP1, PPP2CA, PSMB8, PSMB9, CDKN1A, MCM3, PRIM2, ORC3, FBXO5, PSMB1, RPA3, PSMA2, DBF4, MCM7, PSMC2, ORC5, CUL1, PPP2CB, MCM4, CCNE2, MYC, PSMD5, PSMB7, MCM10, CDK1, PSMD13, WEE1, PSMA1, PSMC3, POLA2, PPP2R1B, CDKN1B, CDK2, PRIM1, PS…
REACTOME_HIV_LIFE_CYCLE	101	0.259581	0.105915	0.3998	0.000964271	0.00530349	RCC1, TAF12, GTF2B, TAF13, TPR, NUP133, RPS27A, XPO1, RANBP2, ERCC3, POLR2D, CCNT2, CXCR4, NUP35, XRCC5, GTF2E1, POLR2H, NCBP2, POLR2B, NUP54, NUP155, CDK7, TAF9, GTF2H2, XRCC4, CCNH, NUP153, HMGA1, TAF11, RNGTT, NUP43, TBP, NUPL2, PPIA, POM121, TAF6, POLR2J, NUP205, VPS37A, GTF2E2, TCEA1, POLR2K, VPS28, PSIP1, NCBP1, CDK9, NUP188, NUP214, NMT2, TAF5, POLR2L, GTF2H1, TSG101, SSRP1, VPS37C, FEN1, …
REACTOME_DNA_REPAIR	96	0.355503	0.157721	0.518155	0.000345346	0.00259243	MAD2L2, RPA2, MUTYH, USP1, UBE2T, RPS27A, FANCL, REV1, ERCC3, POLR2D, XRCC5, OGG1, FANCD2, XPC, MBD4, ATR, POLR2H, RFC4, POLR2B, ERCC8, CDK7, GTF2H2, XRCC4, CCNH, RAD50, MDC1, FANCE, POLH, REV3L, RPA3, POLD2, RFC2, POLR2J, POLB, PRKDC, TCEA1, NBN, POLR2K, FANCG, FANCC, XPA, RAD23B, ERCC6, MGMT, POLR2L, GTF2H1, FANCF, ALKBH3, DDB2, DDB1, FEN1, POLR2G, POLD4, POLD3, ATM, H2AFX, RAD52, SMUG1, TDG, A…
REACTOME_RNA_POL_II_TRANSCRIPTION	90	0.205804	0.0579018	0.326613	0.00517001	0.020736	SRRM1, TAF12, SRSF4, LSM10, MAGOH, SRSF11, GTF2B, TAF13, RBM8A, SNRPE, CPSF3, SRSF7, SNRPG, ERCC3, POLR2D, CCNT2, GTF2E1, POLR2H, NCBP2, SLBP, POLR2B, CDK7, TAF9, GTF2H2, CCNH, LSM11, TAF11, SRSF3, RNGTT, CDC40, TBP, TAF6, POLR2J, GTF2E2, TCEA1, POLR2K, CPSF1, NFX1, NCBP1, CDK9, TAF5, POLR2L, GTF2H1, CSTF3, SSRP1, CLP1, CPSF7, POLR2G, PCF11, CCNT1, SNRPF, SRSF9, GTF2H3, GTF2F2, SUPT16H, PABPN1, M…
KEGG_OOCYTE_MEIOSIS	89	0.290181	0.11093	0.488285	0.00209202	0.0101413	MAD2L2, RPS6KA1, CDC20, PRKACB, PPP2R5A, YWHAQ, ADCY3, PPP1CB, CALM2, PPP3R1, BUB1, ANAPC1, ITPR1, ANAPC13, ANAPC4, PPP3CA, CAMK2D, MAD2L1, ANAPC10, CCNB1, SKP1, PPP2CA, CDC23, CDC25C, PTTG1, FBXW11, ITPR3, PPP2R5D, FBXO5, RPS6KA2, ADCY1, YWHAG, CUL1, PPP3CC, PPP2CB, CCNE2, FBXO43, YWHAZ, ANAPC2, CDK1, PPP3CB, CAMK2G, BTRC, SLK, SMC3, PPP2R5B, PPP1CA, PPP2R1B, ITPR2, ADCY6, ESPL1, CDK2, IGF1, ANA…
REACTOME_LATE_PHASE_OF_HIV_LIFE_CYCLE	88	0.221037	0.0977649	0.321559	0.000301191	0.00239016	RCC1, TAF12, GTF2B, TAF13, TPR, NUP133, RPS27A, XPO1, RANBP2, ERCC3, POLR2D, CCNT2, NUP35, GTF2E1, POLR2H, NCBP2, POLR2B, NUP54, NUP155, CDK7, TAF9, GTF2H2, CCNH, NUP153, TAF11, RNGTT, NUP43, TBP, NUPL2, POM121, TAF6, POLR2J, NUP205, VPS37A, GTF2E2, TCEA1, POLR2K, VPS28, NCBP1, CDK9, NUP188, NUP214, NMT2, TAF5, POLR2L, GTF2H1, TSG101, SSRP1, VPS37C, POLR2G, CCNT1, AAAS, NUP107, NUP37, VPS37B, GTF…
REACTOME_SYNTHESIS_OF_DNA	87	0.526473	0.284652	0.744592	4.51e-05	0.0010128	RPA2, PSMB2, ORC1, PSMA5, PSMD4, PSMB4, PSME4, RPS27A, MCM6, ORC4, PSMD14, ORC2, PSMD1, PSMD6, MCM2, PSMD2, RFC4, CCNA2, PSMB8, PSMB9, CDKN1A, MCM3, PRIM2, ORC3, PSMB1, RPA3, PSMA2, POLD2, RFC2, MCM7, PSMC2, ORC5, GINS4, MCM4, PSMD5, PSMB7, DNA2, PSMD13, PSMA1, PSMC3, FEN1, POLA2, POLD4, POLD3, CDKN1B, CDK2, PRIM1, RFC5, PSMD9, POLE, RFC3, RB1, PSMB5, PSME1, PSME2, PSMA6, POLE2, PSMC6, PSMA3, PSM…
KEGG_PYRIMIDINE_METABOLISM	82	0.324461	0.142209	0.472087	0.000399152	0.00277161	CDA, CMPK1, DPYD, POLR3C, POLR3GL, UCK2, NME7, CMPK2, RRM2, CAD, PNPT1, POLE4, POLR1A, POLR1B, POLR2D, DTYMK, NME6, UMPS, POLR2H, POLR2B, DCK, DCTD, POLR3G, ZNRD1, POLR1C, PRIM2, NT5E, POLD2, UPP1, POLR2J, POLR3D, ENTPD4, POLR2K, RRM2B, AK3, NUDT2, POLR1E, POLE3, UCK1, POLR3A, NT5C2, POLR2L, RRM1, POLR2G, POLA2, POLD4, POLD3, PRIM1, TXNRD1, POLR3B, POLE, POLR1D, PNP, POLE2, ENTPD5, DUT, POLR3K, N…
REACTOME_MITOTIC_PROMETAPHASE	78	0.765115	0.341512	1.10665	0.000274808	0.00226061	RCC2, NUDC, CDCA8, CDC20, KIF2C, ITGB3BP, RPS27, PMF1, NUF2, CENPL, PPP2R5A, NSL1, NUP133, AHCTF1, CENPO, CENPA, XPO1, RANBP2, BUB1, CLASP1, SPC25, SEC13, STAG1, MAD2L1, KIF2A, CENPK, CENPH, PPP2CA, PPP2R5D, CENPQ, NUP43, MAD1L1, PPP2CB, RAD21, CENPP, ZWINT, SMC3, BUB3, KIF18A, CKAP5, INCENP, PPP2R5B, PPP2R1B, ZW10, NUP107, NUP37, PPP1CC, CLIP1, KNTC1, PPP2R5E, PPP2R5C, BUB1B, ZWILCH, PLK1, CENPT…
REACTOME_FACTORS_INVOLVED_IN_MEGAKARYOCYTE_DEVELOPMENT_AND_PLATELET_PRODUCTION	78	0.199209	0.0723875	0.301587	0.00162023	0.00825723	MFN2, CDC42, KDM1A, HDAC1, KIF2C, PRKACB, CAPZA1, VPS45, KIFAP3, KIF3C, DOCK10, RAB5A, KIF15, PRKAR2A, MFN1, IRF2, KIF2A, IRF1, KIF20A, DOCK2, KIFC1, KLC4, HDAC2, PRKAR1B, MAFK, RAC1, PRKAR2B, DOCK4, CAPZA2, CDK5, DOCK5, ZFPM2, AK3, JAK2, ABL1, KIF5B, JMJD1C, KIF11, DOCK1, IRF7, WEE1, KIF18A, EHD1, KLC2, RACGAP1, CBX5, CDK2, SH2B3, DOCK9, RAD51B, ITPK1, RCOR1, KLC1, KIF23, SIN3A, CREBBP, SH2B1, K…
REACTOME_REGULATION_OF_MRNA_STABILITY_BY_PROTEINS_THAT_BIND_AU_RICH_ELEMENTS	78	0.205758	0.0430426	0.336782	0.0114954	0.0381234	PSMB2, PSMA5, PSMD4, PSMB4, MAPKAPK2, PSME4, RPS27A, XPO1, PSMD14, PSMD1, EXOSC7, PRKCD, DCP1A, PSMD6, XRN1, PSMD2, EIF4G1, HNRNPD, EXOSC9, TNPO1, DCP2, HSPA1B, PSMB8, PSMB9, MAPK14, PSMB1, PSMA2, HSPB1, PSMC2, PABPC1, YWHAZ, EXOSC4, EXOSC3, PSMD5, PSMB7, EXOSC2, NUP214, EXOSC1, PSMD13, PSMA1, PSMC3, HSPA8, PSMD9, EXOSC8, DIS3, PSMB5, PSME1, PSME2, PSMA6, PSMC6, PSMA3, ZFP36L1, AKT1, ANP32A, PSMA…
REACTOME_SIGNALING_BY_INSULIN_RECEPTOR	76	-0.106706	0.205364	0.0269596	0.011576	0.0382765	MTOR, ATP6V0B, NRAS, PRKAB2, THEM4, SHC1, SOS1, ATP6V1E2, DOK1, STRADB, IRS1, CAB39, RAF1, ATP6V1A, PIK3R4, PIK3CB, PIK3CA, EIF4G1, FGF5, EIF4E, FGF2, GAB1, PRKAA1, FGF10, PIK3R1, FGF1, FGF18, ATP6V0E1, GRB10, ATP6V1F, RHEB, PRKAG2, ATP6V1B2, EIF4EBP1, FGFR1, ATP6V1H, ATP6V1C1, RPS6, ATP6V1G1, TSC1, CDK1, HRAS, PDE3B, TCIRG1, KRAS, PRKAG1, EIF4B, FRS2, PRKAB1, ATP6V0A2, CAB39L, IRS2, PPM1A, ATP6V…
REACTOME_M_G1_TRANSITION	75	0.493331	0.30032	0.708805	2.72e-05	0.000923676	E2F2, RPA2, PSMB2, ORC1, CDC7, PSMA5, PSMD4, PSMB4, PSME4, RPS27A, MCM6, ORC4, PSMD14, ORC2, PSMD1, PSMD6, MCM2, PSMD2, E2F3, GMNN, PSMB8, PSMB9, MCM3, PRIM2, ORC3, PSMB1, RPA3, PSMA2, DBF4, MCM7, PSMC2, ORC5, MCM4, PSMD5, PSMB7, MCM10, PSMD13, PSMA1, PSMC3, POLA2, CDK2, PRIM1, PSMD9, POLE, PSMB5, PSME1, PSME2, PSMA6, POLE2, PSMC6, PSMA3, PSMA4, ORC6, PSMB10, PSMD7, CDT1, RPA1, PSMB6, PSMD11, PSM…
REACTOME_MITOTIC_G2_G2_M_PHASES	75	0.490849	0.295754	0.708253	3.33e-05	0.000985253	NEK2, SDCCAG8, XPO1, ALMS1, DCTN1, CLASP1, DYNC1I2, TUBA4A, CDC25A, CEP63, CEP70, CEP135, CCNA2, PLK4, CEP72, CCNB1, CDK7, CCNH, CDC25C, E2F3, TUBB, FGFR1OP, YWHAG, AKAP9, PRKAR2B, CEP41, PCM1, DCTN3, CDK5RAP2, CNTRL, SSNA1, TUBB4B, CDK1, ACTR1A, TUBGCP2, WEE1, CKAP5, NUMA1, CEP57, CEP164, TUBA1A, CDK2, DCTN2, CEP290, NEDD1, DYNLL1, CENPJ, TUBGCP3, MNAT1, DYNC1H1, HSP90AA1, TUBGCP5, HAUS2, CCNB2,…
REACTOME_CHROMOSOME_MAINTENANCE	75	0.57239	0.317783	0.800588	5.2e-05	0.0010128	RPA2, RBBP4, ITGB3BP, HIST2H2BE, LMNA, CENPO, CENPA, HJURP, RUVBL1, STAG1, ATR, RFC4, H2AFZ, SMARCA5, CENPK, CENPH, LMNB1, NPM1, NHP2, HIST1H2BC, HIST1H2AC, HIST1H2BD, HIST1H4H, HIST1H2BJ, HIST1H2BK, CENPQ, PRIM2, SYNE1, RPA3, POLD2, RFC2, POT1, TERF1, RAD21, CENPP, DNA2, SMC3, FEN1, POLA2, POLD4, POLD3, RSF1, H2AFX, PRIM1, RFC5, POLE, RFC3, REC8, TINF2, MIS18BP1, POLE2, SYNE2, HSPA2, OIP5, UBE2I…
REACTOME_ASPARAGINE_N_LINKED_GLYCOSYLATION	74	0.167956	0.0808463	0.238018	0.000169893	0.00171942	DDOST, MAN1C1, B4GALT2, ALG6, ALG14, MAN1A2, DPM3, B4GALT3, EDEM3, PREB, MCFD2, MOGS, UGGT1, MGAT5, GMPPA, EDEM1, SEC13, GMPPB, RFT1, B4GALT4, RPN1, ALG3, ST6GAL1, SEC31A, SEC24B, SEC24D, MAN2A1, SAR1B, CANX, MGAT4B, GFPT2, MGAT1, PGM3, MANEA, MAN1A1, TUSC3, B4GALT1, ALG2, DPM2, DOLK, DOLPP1, MAN1B1, SEC24C, GANAB, ALG8, ALG9, DPAGT1, STT3A, ALG10, ALG10B, MLEC, ALG5, ALG11, UGGT2, DAD1, SEC23A, …
REACTOME_REGULATION_OF_MITOTIC_CELL_CYCLE	73	0.468866	0.192696	0.716457	0.000847152	0.00495361	PSMB2, CDC20, CDC14A, PSMA5, PSMD4, PSMB4, PSME4, RPS27A, ANAPC1, PSMD14, PSMD1, UBE2E1, PSMD6, PSMD2, ANAPC4, MAD2L1, CCNA2, ANAPC10, SKP2, CCNB1, SKP1, CDC23, PTTG1, PSMB8, PSMB9, FBXO5, PSMB1, PSMA2, PSMC2, CUL1, PSMD5, PSMB7, ANAPC2, UBE2D1, CDK1, BTRC, BUB3, PSMD13, PSMA1, PSMC3, CDK2, ANAPC7, ANAPC5, PSMD9, CDC16, PSMB5, PSME1, PSME2, PSMA6, PSMC6, PSMA3, BUB1B, PSMA4, PLK1, PSMB10, PSMD7, …
KEGG_PROGESTERONE_MEDIATED_OOCYTE_MATURATION	70	0.240151	0.0951234	0.356466	0.000912969	0.0051485	PIK3CD, MAD2L2, RPS6KA1, PIK3R3, PRKACB, GNAI3, AKT3, ADCY3, BUB1, ANAPC1, RAF1, CDC25A, GNAI2, ANAPC13, PIK3CB, PIK3CA, ANAPC4, MAPK10, MAD2L1, CCNA2, ANAPC10, PIK3R1, CCNB1, CDC23, CDC25C, MAPK9, MAPK14, MAPK13, HSP90AB1, RPS6KA2, ADCY1, GNAI1, BRAF, ANAPC2, MAPK8, CDK1, PDE3B, PDE3A, KRAS, ADCY6, CDK2, IGF1, ANAPC7, ANAPC5, CDC16, ADCY4, HSP90AA1, AKT1, CCNB2, MAP2K1, CPEB1, IGF1R, PKMYT1, ADC…
KEGG_TGF_BETA_SIGNALING_PATHWAY	68	-0.277003	0.434361	0.151379	0.000104551	0.00133513	ID3, ZFYVE9, THBS3, TGFB2, ID2, ROCK2, LTBP1, ACVR2A, ACVR1, BMPR2, TGFBR2, ACVR2B, RHOA, CHRD, BMPR1B, PITX2, SMAD1, FST, THBS4, ZFYVE16, SKP1, PPP2CA, SMAD5, BMP6, ID4, THBS2, INHBA, SMURF1, CUL1, PPP2CB, GDF6, MYC, CDKN2B, TGFBR1, BMPR1A, RPS6KB2, PPP2R1B, ACVRL1, SP1, INHBE, DCN, SMAD9, TFDP1, BMP4, TGFB3, THBS1, SMAD6, SMAD3, CREBBP, MAPK3, RBL2, E2F4, RPS6KB1, SMURF2, ROCK1, SMAD2, SMAD7, S…
REACTOME_RNA_POL_I_RNA_POL_III_AND_MITOCHONDRIAL_TRANSCRIPTION	68	0.090708	0.0201739	0.147156	0.0102354	0.0347973	POLR3C, POLR3GL, HIST2H2BE, POU2F1, TAF1A, TFB2M, TAF1B, GTF3C2, POLR1A, POLR1B, ERCC3, SSB, GTF3C3, KAT2B, POLR2H, H2AFZ, CDK7, GTF2H2, CCNH, HIST1H2BC, HIST1H2AC, HIST1H2BD, HIST1H4H, HIST1H2BJ, HIST1H2BK, EHMT2, POLR1C, TBP, CBX3, LZTS1, POLR3D, BRF2, POLR2K, NFIB, SNAPC3, GTF3C4, GTF3C5, SNAPC4, ERCC6, TFAM, POLR3A, POLR2L, ZNF143, GTF2H1, H2AFX, POLR3B, GTF2H3, POLR1D, MNAT1, SNAPC1, BRF1, S…
PID_E2F_PATHWAY	67	0.422333	0.237648	0.629418	7.38e-05	0.00110834	E2F2, HDAC1, RBBP4, CDKN2C, ORC1, MCL1, RRM2, E2F6, KAT2B, CDC25A, RYBP, TOPBP1, TFDP2, CCNA2, DHFR, E2F3, CDKN1A, CCND3, MCM3, WASF1, TRRAP, SERPINE1, HBP1, CCNE2, MYC, SMARCA2, CDKN2A, CDK1, SIRT1, PLAU, CASP7, RRM1, ATM, CDKN1B, SP1, CBX5, CDK2, E2F7, APAF1, RB1, TFDP1, PRMT5, YY1, CREBBP, RBL2, CES1, CES2, CES4A, E2F4, HIC1, CDC6, KAT2A, BRCA1, TK1, TYMS, RBBP8, CCNE1, XRCC1, TRIM28, E2F1, RB…
PID_MTOR_4PATHWAY	66	-0.195207	0.262343	0.141466	2.42e-05	0.000911138	MTOR, RPS6KA1, RRAGC, NRAS, YWHAQ, IRS1, RAF1, RHOA, PLD1, PPARGC1A, EIF4E, RICTOR, FBXW11, SGK1, RAC1, CYCS, YWHAG, BRAF, RHEB, EIF4EBP1, IKBKB, RB1CC1, YWHAZ, DEPTOR, RRAGA, MAPKAP1, TSC1, DDIT4, PDCD4, BNIP3, HRAS, ATG13, KRAS, EIF4B, CDK2, PXN, CLIP1, ULK1, YY1, AKT1, MAP2K1, PML, TSC2, MLST8, PDPK1, RRN3, EEF2K, MAPK3, YWHAE, PLD2, EIF4A1, SREBF1, ULK2, RPS6KB1, PRKCA, RPTOR, EEF2, MAP2K2, C…
REACTOME_ANTIVIRAL_MECHANISM_BY_IFN_STIMULATED_GENES	63	0.303625	0.152831	0.472499	0.000323316	0.00249259	ISG15, EIF4G3, JAK1, TPR, NUP133, EIF2AK2, PPM1B, RPS27A, RANBP2, NUP35, STAT1, EIF4E2, UBE2E1, UBA7, FLNB, EIF4E3, KPNA1, KPNA4, EIF4G1, EIF4A2, NUP54, HERC5, EIF4E, NUP155, NUP153, KPNA5, NUP43, NUPL2, POM121, NUP205, DDX58, NUP188, NUP214, IFIT1, EIF4G2, UBE2L6, AAAS, NUP107, UBE2N, NUP37, KPNA3, NEDD4, ARIH1, MAPK3, NUP93, NUP88, EIF4A1, KPNB1, TRIM25, KPNA2, NUP85, EIF4A3, SEH1L, PIN1, UBA52…
REACTOME_ORC1_REMOVAL_FROM_CHROMATIN	62	0.36479	0.184876	0.506467	0.000100068	0.00130858	PSMB2, ORC1, PSMA5, PSMD4, PSMB4, PSME4, RPS27A, MCM6, ORC4, PSMD14, ORC2, PSMD1, PSMD6, MCM2, PSMD2, CCNA2, PSMB8, PSMB9, CDKN1A, MCM3, ORC3, PSMB1, PSMA2, MCM7, PSMC2, ORC5, MCM4, PSMD5, PSMB7, PSMD13, PSMA1, PSMC3, CDKN1B, CDK2, PSMD9, RB1, PSMB5, PSME1, PSME2, PSMA6, PSMC6, PSMA3, PSMA4, ORC6, PSMB10, PSMD7, CDT1, PSMB6, PSMD11, PSMB3, PSMD3, CDC6, PSMC5, PSMD12, UBA52, PSMD8, PSMC4, PSMF1, M…
REACTOME_APC_C_CDC20_MEDIATED_DEGRADATION_OF_MITOTIC_PROTEINS	62	0.388942	0.138258	0.58754	0.00197242	0.00978287	PSMB2, CDC20, PSMA5, PSMD4, PSMB4, PSME4, RPS27A, ANAPC1, PSMD14, PSMD1, UBE2E1, PSMD6, PSMD2, ANAPC4, MAD2L1, ANAPC10, CCNB1, CDC23, PTTG1, PSMB8, PSMB9, PSMB1, PSMA2, PSMC2, PSMD5, PSMB7, ANAPC2, UBE2D1, CDK1, BUB3, PSMD13, PSMA1, PSMC3, ANAPC7, ANAPC5, PSMD9, CDC16, PSMB5, PSME1, PSME2, PSMA6, PSMC6, PSMA3, BUB1B, PSMA4, PSMB10, PSMD7, PSMB6, PSMD11, PSMB3, PSMD3, CDC27, PSMC5, PSMD12, ANAPC11…
REACTOME_INSULIN_RECEPTOR_SIGNALLING_CASCADE	62	-0.117165	0.227456	0.0295214	0.0118336	0.0388968	MTOR, NRAS, PRKAB2, THEM4, SHC1, SOS1, DOK1, STRADB, IRS1, CAB39, RAF1, PIK3R4, PIK3CB, PIK3CA, EIF4G1, FGF5, EIF4E, FGF2, GAB1, PRKAA1, FGF10, PIK3R1, FGF1, FGF18, GRB10, RHEB, PRKAG2, EIF4EBP1, FGFR1, RPS6, TSC1, CDK1, HRAS, PDE3B, KRAS, PRKAG1, EIF4B, FRS2, PRKAB1, CAB39L, IRS2, PPM1A, FGF7, MAP2K1, TSC2, MLST8, PDPK1, EEF2K, MAPK3, CRK, RPS6KB1, STRADA, GRB2, RPTOR, PIK3C3, STK11, MAP2K2, INS…
REACTOME_RECRUITMENT_OF_MITOTIC_CENTROSOME_PROTEINS_AND_COMPLEXES	61	0.414559	0.250536	0.59893	4.54e-05	0.0010128	NEK2, SDCCAG8, ALMS1, DCTN1, CLASP1, DYNC1I2, TUBA4A, CEP63, CEP70, CEP135, PLK4, CEP72, CCNB1, TUBB, FGFR1OP, YWHAG, AKAP9, PRKAR2B, CEP41, PCM1, DCTN3, CDK5RAP2, CNTRL, SSNA1, TUBB4B, CDK1, ACTR1A, TUBGCP2, CKAP5, NUMA1, CEP57, CEP164, TUBA1A, DCTN2, CEP290, NEDD1, DYNLL1, CENPJ, TUBGCP3, DYNC1H1, HSP90AA1, TUBGCP5, HAUS2, PLK1, YWHAE, PAFAH1B1, TUBG1, TUBG2, CSNK1D, CEP76, CEP192, PRKACA, PPP2…
REACTOME_ASSEMBLY_OF_THE_PRE_REPLICATIVE_COMPLEX	61	0.381502	0.228898	0.553387	5.65e-05	0.00103093	E2F2, PSMB2, ORC1, PSMA5, PSMD4, PSMB4, PSME4, RPS27A, MCM6, ORC4, PSMD14, ORC2, PSMD1, PSMD6, MCM2, PSMD2, E2F3, GMNN, PSMB8, PSMB9, MCM3, ORC3, PSMB1, PSMA2, MCM7, PSMC2, ORC5, MCM4, PSMD5, PSMB7, PSMD13, PSMA1, PSMC3, PSMD9, PSMB5, PSME1, PSME2, PSMA6, PSMC6, PSMA3, PSMA4, ORC6, PSMB10, PSMD7, CDT1, PSMB6, PSMD11, PSMB3, PSMD3, CDC6, PSMC5, PSMD12, UBA52, PSMD8, PSMC4, PSMF1, MCM8, E2F1, PSMA7…
REACTOME_APC_C_CDH1_MEDIATED_DEGRADATION_OF_CDC20_AND_OTHER_APC_C_CDH1_TARGETED_PROTEINS_IN_LATE_MITOSIS_EARLY_G1	61	0.369496	0.171744	0.591693	0.000609031	0.0039947	PSMB2, CDC20, PSMA5, PSMD4, PSMB4, PSME4, RPS27A, ANAPC1, PSMD14, PSMD1, UBE2E1, PSMD6, PSMD2, ANAPC4, ANAPC10, SKP2, CDC23, PTTG1, PSMB8, PSMB9, PSMB1, PSMA2, PSMC2, PSMD5, PSMB7, ANAPC2, UBE2D1, PSMD13, PSMA1, PSMC3, ANAPC7, ANAPC5, PSMD9, CDC16, PSMB5, PSME1, PSME2, PSMA6, PSMC6, PSMA3, PSMA4, PLK1, PSMB10, PSMD7, PSMB6, AURKB, PSMD11, PSMB3, PSMD3, CDC27, PSMC5, PSMD12, ANAPC11, UBA52, PSMD8,…
PID_AVB3_INTEGRIN_PATHWAY	61	-0.184904	0.313874	0.0699067	0.00228607	0.0108077	COL16A1, COL8A2, COL9A2, COL11A1, VAV3, CSF1, PI4KB, F11R, SDC1, ITGAV, COL3A1, COL5A2, CASP8, FN1, IRS1, COL6A3, TGFBR2, COL7A1, RHOA, COL8A1, PIK3CA, SPP1, FGF2, PIK3R1, EDIL3, CSF1R, VEGFA, COL12A1, RAC1, COL1A2, PTK2B, COL14A1, PTK2, TLN1, COL15A1, COL5A1, COL13A1, VCL, ILK, PIK3C2A, CBL, CDKN1B, IGF1, PTPN11, PXN, COL4A1, HSP90AA1, AKT1, MFGE8, IGF1R, MAPK3, BCAR1, ITGB3, COL1A1, RPS6KB1, RO…
REACTOME_CYCLIN_E_ASSOCIATED_EVENTS_DURING_G1_S_TRANSITION_	60	0.283553	0.11202	0.418451	0.000890163	0.0051242	PSMB2, PSMA5, PSMD4, PSMB4, CKS1B, RPS27A, PSMD14, PSMD1, CDC25A, PSMD6, PSMD2, CCNA2, SKP2, CDK7, CCNH, SKP1, PSMB8, PSMB9, CDKN1A, PSMB1, PSMA2, PSMC2, CUL1, CCNE2, MYC, PSMD5, PSMB7, PSMD13, WEE1, PSMA1, PSMC3, CDKN1B, CDK2, PSMD9, RB1, PSMB5, PSME1, PSME2, PSMA6, PSMC6, PSMA3, MNAT1, MAX, PSMA4, PKMYT1, PSMB10, PSMD7, PSMB6, PSMD11, PSMB3, PSMD3, PSMC5, PSMD12, UBA52, CCNE1, PSMD8, PSMC4, PSM…
REACTOME_METABOLISM_OF_NUCLEOTIDES	58	0.241308	0.0777221	0.369841	0.00317547	0.0143413	CDA, AK2, CMPK1, AK5, DPYD, AMPD2, UCK2, GUK1, ADSS, RRM2, CAD, DGUOK, ATIC, DTYMK, IMPDH2, GPX1, UMPS, GMPS, PPAT, PAICS, DCK, DCTD, GLRX, GMPR, NT5E, UPP1, IMPDH1, GSR, RRM2B, TXN, AK1, UCK1, ADK, NT5C2, RRM1, AMPD3, CAT, TXNRD1, PNP, GMPR2, ADSSL1, ADAL, DUT, NME4, TK2, DHODH, APRT, PFAS, NME1, NT5C, TK1, TYMS, ADA, GART, ADSL, TYMP, CTPS2, HPRT1
REACTOME_ACTIVATION_OF_NF_KAPPAB_IN_B_CELLS	57	0.145287	0.0401416	0.264009	0.0081719	0.0295732	PSMB2, BCL10, PSMA5, PSMD4, PSMB4, PSME4, RPS27A, REL, PSMD14, PSMD1, PSMD6, PSMD2, SKP1, FBXW11, PSMB8, PSMB9, NFKBIE, MAP3K7, PSMB1, PSMA2, PSMC2, CUL1, IKBKB, PSMD5, PSMB7, CHUK, BTRC, PSMD13, PSMA1, PSMC3, RELA, PSMD9, PSMB5, PSME1, PSME2, PSMA6, NFKBIA, PSMC6, PSMA3, PSMA4, PSMB10, PSMD7, PSMB6, PSMD11, PSMB3, PSMD3, PSMC5, PSMD12, MALT1, UBA52, PSMD8, NFKBIB, PSMC4, PSMF1, PSMA7, PSMD10, IK…
REACTOME_CELL_SURFACE_INTERACTIONS_AT_THE_VASCULAR_WALL	56	-0.256348	0.414924	0.131887	0.000260416	0.00219184	SLC16A1, NRAS, CD58, SHC1, F11R, ATP1B1, SOS1, GRB14, ITGAV, FN1, PROS1, CD47, PIK3CB, ATP1B3, PIK3CA, PF4V1, PF4, SLC7A11, PIK3R1, TREM1, FYN, PPIA, COL1A2, CAV1, LYN, ANGPT1, TEK, ITGB1, HRAS, SLC3A2, MMP1, JAM3, KRAS, ITGA5, SLC7A7, SLC7A8, SLC7A6, SLC7A5, GRB7, ITGB3, ITGA3, COL1A1, PECAM1, GRB2, SLC16A3, YES1, BSG, SIRPA, THBD, SRC, PLCG1, PPIAP22, JAM2, ITGB2, PPIL2, L1CAM
PID_P53_REGULATION_PATHWAY	56	0.108889	0.0269908	0.173051	0.0077685	0.0283908	RPL11, RPL5, RFWD2, MDM4, SMYD2, FBXO11, KAT2B, RASSF1, PRKCD, GSK3B, ATR, RCHY1, CCNA2, SETD7, SKP2, CSNK1G3, PPP2CA, CSNK1A1, CCNG1, MAPK9, DAXX, MAPK14, HIPK2, CDKN2A, ABL1, MAPK8, UBE2D1, KAT5, ATM, CHEK1, CDK2, DYRK2, MDM2, TTC5, PRMT5, NEDD8, YY1, AKT1, CSNK1G1, E4F1, CREBBP, USP7, KAT8, TP53, RPL23, PPM1D, CSNK1D, CSNK1G2, PIN1, PPP1R13L, TRIM28, CSE1L, CHEK2, CSNK1E, EP300, HUWE1
PID_RB_1PATHWAY	55	0.134394	0.0696002	0.191687	0.000114444	0.00138306	E2F2, HDAC1, RBBP4, JUN, TGFB2, ATF2, PPARG, RAF1, MITF, CTBP1, CCNA2, SKP2, MEF2C, PPP2CA, HDAC3, MAPK9, E2F3, BRD2, MAPK14, CDKN1A, CCND3, RUNX2, TBP, CDK6, MET, CEBPD, CDKN2A, ABL1, SIRT1, CCND1, CCND2, CDKN1B, ATF7, CDK2, CDK4, MDM2, ELF1, RB1, TFDP1, GSC, CREBBP, E2F4, AATF, UBTF, CBX4, DNMT1, SMARCA4, CCNE1, E2F1, CEBPB, SMARCB1, EP300, MAPK11, SUV39H1, TAF1
KEGG_RNA_DEGRADATION	55	0.154685	0.0503904	0.272867	0.00495284	0.0200825	ENO1, EXOSC10, PNPT1, PAPOLG, C1D, HSPD1, LSM3, CNOT10, EXOSC7, DCP1A, XRN1, CNOT6L, EXOSC9, LSM6, PAPD7, SKIV2L2, TTC37, DCP2, HSPA9, CNOT8, CNOT6, LSM2, SKIV2L, LSM5, CNOT4, CNOT7, LSM1, EXOSC4, ZCCHC7, EXOSC3, EXOSC2, EXOSC1, PATL1, DDX6, DCPS, DCP1B, ENO2, CNOT2, EXOSC8, DIS3, PAPOLA, EDC3, WDR61, PARN, CNOT1, EDC4, EXOSC6, MPHOSPH6, ENO3, NAA38, LSM7, LSM4, EXOSC5, CNOT3, XRN2
REACTOME_LOSS_OF_NLP_FROM_MITOTIC_CENTROSOMES	54	0.426171	0.239847	0.571831	5.37e-05	0.0010287	NEK2, SDCCAG8, ALMS1, DCTN1, CLASP1, DYNC1I2, TUBA4A, CEP63, CEP70, CEP135, PLK4, CEP72, TUBB, FGFR1OP, YWHAG, AKAP9, PRKAR2B, CEP41, PCM1, DCTN3, CDK5RAP2, CNTRL, SSNA1, TUBB4B, CDK1, ACTR1A, CKAP5, CEP57, CEP164, TUBA1A, DCTN2, CEP290, NEDD1, DYNLL1, CENPJ, DYNC1H1, HSP90AA1, HAUS2, PLK1, YWHAE, PAFAH1B1, TUBG1, CSNK1D, CEP76, CEP192, PRKACA, PPP2R1A, NINL, MAPRE1, CEP250, PCNT, CSNK1E, OFD1, C…
REACTOME_AUTODEGRADATION_OF_CDH1_BY_CDH1_APC_C	54	0.238287	0.0695115	0.369816	0.00446113	0.018575	PSMB2, PSMA5, PSMD4, PSMB4, RPS27A, ANAPC1, PSMD14, PSMD1, UBE2E1, PSMD6, PSMD2, ANAPC4, ANAPC10, CDC23, PSMB8, PSMB9, PSMB1, PSMA2, PSMC2, PSMD5, PSMB7, ANAPC2, UBE2D1, PSMD13, PSMA1, PSMC3, ANAPC7, ANAPC5, PSMD9, CDC16, PSMB5, PSME1, PSME2, PSMA6, PSMC6, PSMA3, PSMA4, PSMB10, PSMD7, PSMB6, PSMD11, PSMB3, PSMD3, CDC27, PSMC5, PSMD12, ANAPC11, UBA52, PSMD8, PSMC4, PSMF1, UBE2C, PSMA7, PSMD10
REACTOME_CDT1_ASSOCIATION_WITH_THE_CDC6_ORC_ORIGIN_COMPLEX	52	0.291741	0.130371	0.416721	0.000367924	0.00262028	PSMB2, ORC1, PSMA5, PSMD4, PSMB4, PSME4, RPS27A, ORC4, PSMD14, ORC2, PSMD1, PSMD6, PSMD2, GMNN, PSMB8, PSMB9, ORC3, PSMB1, PSMA2, PSMC2, ORC5, PSMD5, PSMB7, PSMD13, PSMA1, PSMC3, PSMD9, PSMB5, PSME1, PSME2, PSMA6, PSMC6, PSMA3, PSMA4, ORC6, PSMB10, PSMD7, CDT1, PSMB6, PSMD11, PSMB3, PSMD3, CDC6, PSMC5, PSMD12, UBA52, PSMD8, PSMC4, PSMF1, MCM8, PSMA7, PSMD10
REACTOME_SCFSKP2_MEDIATED_DEGRADATION_OF_P27_P21	51	0.264102	0.122482	0.42492	0.000669012	0.0042436	PSMB2, PSMA5, PSMD4, PSMB4, CKS1B, RPS27A, PSMD14, PSMD1, PSMD6, PSMD2, CCNA2, SKP2, SKP1, PSMB8, PSMB9, CDKN1A, PSMB1, PSMA2, PSMC2, CUL1, CCNE2, PSMD5, PSMB7, PSMD13, PSMA1, PSMC3, CDKN1B, CDK2, PSMD9, PSMB5, PSME1, PSME2, PSMA6, PSMC6, PSMA3, PSMA4, PSMB10, PSMD7, PSMB6, PSMD11, PSMB3, PSMD3, PSMC5, PSMD12, UBA52, CCNE1, PSMD8, PSMC4, PSMF1, PSMA7, PSMD10
REACTOME_P53_DEPENDENT_G1_DNA_DAMAGE_RESPONSE	51	0.192963	0.0485976	0.320028	0.00849679	0.0301595	PSMB2, PSMA5, PSMD4, PSMB4, RFWD2, PSME4, RPS27A, PSMD14, PSMD1, PSMD6, PSMD2, PSMB8, PSMB9, CDKN1A, PSMB1, PSMA2, PSMC2, CCNE2, PSMD5, PSMB7, PSMD13, PSMA1, PSMC3, ATM, CDKN1B, CDK2, MDM2, PSMD9, PSMB5, PSME1, PSME2, PSMA6, PSMC6, PSMA3, PSMA4, PSMB10, PSMD7, PSMB6, TP53, PSMD11, PSMB3, PSMD3, PSMC5, PSMD12, UBA52, CCNE1, PSMD8, PSMC4, PSMF1, PSMA7, PSMD10
PID_MYC_REPRESS_PATHWAY	50	-0.170891	0.336105	0.0421444	0.012127	0.0396268	ZBTB17, HDAC1, NFYC, GADD45A, CSDE1, ALDH9A1, ID2, DNMT3A, ITGA6, CFLAR, CREB1, WNT5A, MXD4, GTF2H2, HDAC3, PDGFRB, CDKN1A, NFYA, FOXO3, TBP, COL1A2, CLU, SFRP1, CEBPD, MYC, NDRG1, CDKN2B, ITGB1, DKK1, SFXN3, FTH1, CCND1, TMEM126A, CDKN1B, SP1, DDIT3, NFYB, MAX, ZFP36L1, SMAD3, TSC2, CCL5, ERBB2, BRCA1, SMAD2, SMAD4, BCL2, RBL1, LGALS1, EP300
REACTOME_TRANSPORT_OF_MATURE_TRANSCRIPT_TO_CYTOPLASM	49	0.386406	0.281238	0.506236	7.66e-06	0.000901159	SRRM1, SRSF4, MAGOH, SRSF11, RBM8A, TPR, NUP133, CPSF3, SRSF7, RANBP2, NUP35, NCBP2, SLBP, NUP54, EIF4E, NUP155, NUP153, SRSF3, CDC40, NUP43, NUPL2, POM121, NUP205, CPSF1, NFX1, NCBP1, NUP188, NUP214, NXF1, AAAS, NUP107, NUP37, SRSF9, SRSF5, CPSF2, RNPS1, NUP93, DHX38, NUP88, SRSF1, NUP85, SRSF2, SEH1L, NUP62, U2AF2, SRSF6, RAE1, NUP50, UPF3B
REACTOME_MEIOSIS	49	0.304728	0.172011	0.455607	0.000136204	0.00152851	RPA2, HIST2H2BE, LMNA, MLH1, STAG1, ATR, H2AFZ, MND1, LMNB1, RAD50, HIST1H2BC, HIST1H2AC, HIST1H2BD, HIST1H4H, HIST1H2BJ, HIST1H2BK, SYNE1, RPA3, POT1, TERF1, NBN, RAD21, SMC3, ATM, H2AFX, CDK2, CDK4, BRCA2, REC8, TINF2, SYNE2, HSPA2, MLH3, BLM, UBE2I, ACD, TERF2, TERF2IP, RPA1, TOP3A, BRCA1, RAD51C, H3F3B, RBBP8, DIDO1, DMC1, SUN2, SMC1A, STAG2
KEGG_ADIPOCYTOKINE_SIGNALING_PATHWAY	49	-0.161614	0.263905	0.0455023	0.00605596	0.0232809	MTOR, TNFRSF1B, SLC2A1, LEPR, PRKAB2, ADIPOR1, AKT3, ACSL3, IRS1, PPARGC1A, MAPK10, NFKB1, ACSL1, PRKAA1, MAPK9, RXRB, NFKBIE, PRKAG2, IKBKB, JAK2, RXRA, TRAF2, MAPK8, CHUK, ACSL5, RELA, CPT1A, ADIPOR2, TNFRSF1A, PRKAG1, ACACB, PTPN11, PRKAB1, CAMKK2, IRS2, PCK2, NFKBIA, AKT1, TRADD, CAMKK1, STAT3, SOCS3, STK11, NFKBIB, AKT2, CPT1C, PPARA, ACSL4, IKBKG
REACTOME_PI3K_CASCADE	48	-0.177723	0.335328	0.0551594	0.00771401	0.0283908	MTOR, PRKAB2, THEM4, DOK1, STRADB, IRS1, CAB39, PIK3R4, PIK3CB, PIK3CA, EIF4G1, FGF5, EIF4E, FGF2, GAB1, PRKAA1, FGF10, PIK3R1, FGF1, FGF18, RHEB, PRKAG2, EIF4EBP1, FGFR1, RPS6, TSC1, PDE3B, PRKAG1, EIF4B, FRS2, PRKAB1, CAB39L, IRS2, PPM1A, FGF7, TSC2, MLST8, PDPK1, EEF2K, RPS6KB1, STRADA, GRB2, RPTOR, PIK3C3, STK11, INSR, AKT2, TRIB3
REACTOME_CIRCADIAN_CLOCK	47	-0.256529	0.349715	0.150433	4.74e-05	0.0010128	MEF2D, NCOA1, RPS27A, NPAS2, ATF2, CREB1, PER2, BHLHE40, TBL1XR1, PPARGC1A, CLOCK, MEF2C, SKP1, HDAC3, NR3C1, SERPINE1, NAMPT, CUL1, SMARCD3, TGS1, NCOA2, RXRA, BTRC, ARNTL, CRY2, CPT1A, BHLHE41, ARNTL2, CRY1, FBXL3, HIF1A, RORA, CREBBP, PER1, NCOR1, SREBF1, MED1, NR1D1, CSNK1D, UBA52, DBP, NCOA6, NCOA3, CSNK1E, EP300, PPARA, TBL1X
REACTOME_SCF_BETA_TRCP_MEDIATED_DEGRADATION_OF_EMI1	47	0.249188	0.0688355	0.4076	0.00666133	0.025345	PSMB2, CDC20, PSMA5, PSMD4, PSMB4, PSME4, RPS27A, PSMD14, PSMD1, PSMD6, PSMD2, SKP1, PSMB8, PSMB9, FBXO5, PSMB1, PSMA2, PSMC2, CUL1, PSMD5, PSMB7, BTRC, PSMD13, PSMA1, PSMC3, PSMD9, PSMB5, PSME1, PSME2, PSMA6, PSMC6, PSMA3, PSMA4, PSMB10, PSMD7, PSMB6, PSMD11, PSMB3, PSMD3, PSMC5, PSMD12, UBA52, PSMD8, PSMC4, PSMF1, PSMA7, PSMD10
REACTOME_P53_INDEPENDENT_G1_S_DNA_DAMAGE_CHECKPOINT	46	0.251321	0.0954483	0.370288	0.00120916	0.00626847	PSMB2, PSMA5, PSMD4, PSMB4, PSME4, RPS27A, PSMD14, PSMD1, CDC25A, PSMD6, PSMD2, PSMB8, PSMB9, PSMB1, PSMA2, PSMC2, PSMD5, PSMB7, PSMD13, PSMA1, PSMC3, ATM, CHEK1, PSMD9, PSMB5, PSME1, PSME2, PSMA6, PSMC6, PSMA3, PSMA4, PSMB10, PSMD7, PSMB6, PSMD11, PSMB3, PSMD3, PSMC5, PSMD12, UBA52, PSMD8, PSMC4, PSMF1, PSMA7, CHEK2, PSMD10
REACTOME_NUCLEOTIDE_EXCISION_REPAIR	46	0.270569	0.089274	0.410785	0.00341866	0.0152535	RPA2, ERCC3, POLR2D, XPC, POLR2H, RFC4, POLR2B, ERCC8, CDK7, GTF2H2, CCNH, RPA3, POLD2, RFC2, POLR2J, TCEA1, POLR2K, XPA, RAD23B, ERCC6, POLR2L, GTF2H1, DDB2, DDB1, POLR2G, POLD4, POLD3, RFC5, GTF2H3, POLE, RFC3, POLE2, MNAT1, ERCC4, POLR2C, RPA1, POLR2A, POLR2E, XAB2, POLR2I, ERCC2, ERCC1, LIG1, POLD1, PCNA, POLR2F
PID_TAP63_PATHWAY	46	-0.228275	0.416031	0.0822676	0.0040227	0.0172557	NOC2L, DHRS3, GADD45A, S100A2, YWHAQ, TP53I3, OGG1, PRKCD, TP63, SPATA18, CDKN1A, DST, PERP, IGFBP3, HBP1, SMARCD3, IKBKB, WWP1, CDKN2A, ABL1, EGR2, FAS, CHUK, SSRP1, VDR, SP1, MDM2, DICER1, PML, AEN, MFGE8, PLK1, NQO1, TRAF4, FLOT2, ITGA3, FDXR, CABLES1, PMAIP1, GDF15, BBC3, BAX, JAG1, ITCH, ADA, EP300
KEGG_MTOR_SIGNALING_PATHWAY	45	-0.332189	0.443801	0.233916	1.72e-05	0.000901159	PIK3CD, MTOR, RPS6KA1, PIK3R3, AKT3, CAB39, EIF4E2, PIK3CB, PIK3CA, EIF4E, VEGFC, RICTOR, PRKAA1, PIK3R1, VEGFA, RPS6KA2, BRAF, RHEB, EIF4EBP1, RPS6, TSC1, DDIT4, VEGFB, RPS6KB2, EIF4B, IGF1, ULK1, CAB39L, HIF1A, PGF, AKT1, ULK3, TSC2, MLST8, PDPK1, MAPK3, ULK2, RPS6KB1, STRADA, RPTOR, STK11, AKT2, MAPK1, RPS6KA3, RPS6KA6
REACTOME_TRANSPORT_OF_INORGANIC_CATIONS_ANIONS_AND_AMINO_ACIDS_OLIGOPEPTIDES	45	-0.419397	0.619211	0.24386	7.94e-05	0.00116107	SLC9A1, SLC8A1, SLC1A4, SLC20A1, SLC4A3, SLC6A6, SLC4A7, SLC26A6, SLC9A9, SLC4A4, SLC7A11, SLC12A7, SLC1A3, SLC12A2, SLC26A2, SLC36A1, SLC17A5, SLC4A2, SLC7A2, SLC20A2, SLC1A1, SLC1A2, SLC43A1, SLC15A3, SLC3A2, SLC38A1, SLC38A2, SLC4A8, SLC15A4, SLC7A1, SLC7A7, SLC7A8, SLC12A6, SLC24A1, SLC9A5, SLC12A4, SLC7A6, SLC7A5, SLC43A2, SLC25A10, SLC1A5, SLC9A8, SLC9A7, SLC38A5, SLC9A6
REACTOME_METABOLISM_OF_VITAMINS_AND_COFACTORS	45	0.0938131	0.0483394	0.145591	0.000181756	0.00177132	NADK, PANK4, NMNAT1, MTHFR, PPCS, SLC2A1, FLAD1, SLC19A2, NMNAT2, SLC5A6, MOCS2, DHFR, PANK3, MOCS1, ENPP1, NAMPT, TPK1, SLC25A32, RFK, FPGS, SLC25A16, PANK1, GSTO1, GSTO2, NADSYN1, AASDHPPT, SLC2A3, THTPA, MTHFD1, GPHN, PPCDC, SHMT1, SLC46A1, COASY, PNPO, FASN, MOCOS, CYB5A, PANK2, SLC23A2, NFS1, MOCS3, PDXK, SLC19A1, CYB5R3
REACTOME_AUTODEGRADATION_OF_THE_E3_UBIQUITIN_LIGASE_COP1	45	0.183138	0.0515882	0.333608	0.00776724	0.0283908	PSMB2, PSMA5, PSMD4, PSMB4, RFWD2, PSME4, RPS27A, PSMD14, PSMD1, PSMD6, PSMD2, PSMB8, PSMB9, PSMB1, PSMA2, PSMC2, PSMD5, PSMB7, PSMD13, PSMA1, PSMC3, ATM, PSMD9, PSMB5, PSME1, PSME2, PSMA6, PSMC6, PSMA3, PSMA4, PSMB10, PSMD7, PSMB6, TP53, PSMD11, PSMB3, PSMD3, PSMC5, PSMD12, UBA52, PSMD8, PSMC4, PSMF1, PSMA7, PSMD10
REACTOME_VIF_MEDIATED_DEGRADATION_OF_APOBEC3G	45	0.195898	0.0444849	0.369049	0.0130066	0.0416435	PSMB2, PSMA5, PSMD4, PSMB4, PSME4, RPS27A, PSMD14, PSMD1, PSMD6, PSMD2, PSMB8, PSMB9, PSMB1, PSMA2, PSMC2, PSMD5, PSMB7, PSMD13, PSMA1, PSMC3, CUL5, PSMD9, PSMB5, PSME1, PSME2, PSMA6, PSMC6, PSMA3, PSMA4, PSMB10, PSMD7, PSMB6, PSMD11, PSMB3, PSMD3, PSMC5, PSMD12, UBA52, PSMD8, PSMC4, PSMF1, PSMA7, APOBEC3G, RBX1, PSMD10
REACTOME_REGULATION_OF_ORNITHINE_DECARBOXYLASE_ODC	45	0.187018	0.0337563	0.32091	0.0153948	0.0479092	PSMB2, PSMA5, PSMD4, PSMB4, ODC1, PSME4, PSMD14, PSMD1, PSMD6, PSMD2, PSMB8, PSMB9, PSMB1, PSMA2, PSMC2, AZIN1, PSMD5, PSMB7, PSMD13, PSMA1, PSMC3, PSMD9, PSMB5, PSME1, PSME2, PSMA6, PSMC6, PSMA3, OAZ2, PSMA4, PSMB10, NQO1, PSMD7, PSMB6, PSMD11, PSMB3, PSMD3, PSMC5, PSMD12, OAZ1, PSMD8, PSMC4, PSMF1, PSMA7, PSMD10
REACTOME_METABOLISM_OF_NON_CODING_RNA	44	0.445139	0.253588	0.591368	0.000101294	0.00130858	WDR77, DDX20, TPR, SNRPE, NUP133, GEMIN6, SNRPG, RANBP2, NUP35, NCBP2, NUP54, NUP155, PHAX, GEMIN5, NUP153, NUP43, NUPL2, POM121, NUP205, TGS1, NCBP1, NUP188, NUP214, CLNS1A, AAAS, NUP107, SNRPF, NUP37, PRMT5, GEMIN2, SNUPN, NUP93, GEMIN4, NUP88, NUP85, SEH1L, SNRPD1, GEMIN7, SNRPD2, NUP62, SNRPB, RAE1, SNRPD3, NUP50
REACTOME_PROTEIN_FOLDING	44	0.286306	0.125782	0.408762	0.000500668	0.00339172	FBXO6, CCT3, PFDN2, CCT4, CCT7, TUBA4A, FBXL5, FBXW7, CCT5, FBXO4, TBCA, PFDN1, TUBB2A, KIF13A, PFDN6, TBCC, TCP1, ACTB, FKBP9, CCT6A, FBXW2, FBXW5, TUBB4B, AP3M1, FBXW4, TUBA1B, TUBA1A, TUBA1C, PFDN5, CCT2, FBXL3, LONP2, KIFC3, SPHK1, TBCD, TUBB6, TBCB, NOP56, XRN2, ARFGEF2, PFDN4, CCT8, USP11, VBP1
REACTOME_CDK_MEDIATED_PHOSPHORYLATION_AND_REMOVAL_OF_CDC6	44	0.242559	0.0754043	0.369635	0.00353002	0.015576	PSMB2, PSMA5, PSMD4, PSMB4, PSME4, RPS27A, PSMD14, PSMD1, PSMD6, PSMD2, PSMB8, PSMB9, PSMB1, PSMA2, PSMC2, PSMD5, PSMB7, PSMD13, PSMA1, PSMC3, CDK2, PSMD9, PSMB5, PSME1, PSME2, PSMA6, PSMC6, PSMA3, PSMA4, PSMB10, PSMD7, PSMB6, PSMD11, PSMB3, PSMD3, CDC6, PSMC5, PSMD12, UBA52, PSMD8, PSMC4, PSMF1, PSMA7, PSMD10
PID_RAC1_PATHWAY	44	0.0837798	0.0228975	0.130532	0.0065068	0.0248421	WASF2, JUN, PIP5K1A, IQGAP3, ARPC5, ACTR2, ACTR3, ATF2, NCKAP1, ABI2, ARPC2, ARPC4, BRK1, CTNNB1, PAK2, MAP3K1, CTNNA1, CYFIP2, MAPK9, MAPK14, WASF1, RAC1, LIMK1, ARPC1B, ABI1, MAPK8, MAP3K11, CFL1, PAK1, RACGAP1, ARPC3, ARHGAP5, IQGAP1, BCAR1, CYBA, CRK, MAP2K4, MAP2K3, STAT5A, STAT3, BAIAP2, ARHGDIA, PIP5K1C, MAP2K7
PID_CERAMIDE_PATHWAY	44	-0.143558	0.2779	0.0397002	0.00972813	0.0334611	EIF2AK2, MAP4K4, PRKRA, CASP8, RAF1, PRKCD, EIF2A, NFKB1, MAP3K1, RIPK1, PDGFA, CYCS, ASAH1, BAG4, NSMAF, MYC, TRAF2, MAPK8, CTSD, SMPD1, MADD, BAD, RELA, FADD, BIRC3, TNFRSF1A, PAWR, CRADD, IGF1, RB1, NFKBIA, AKT1, MAP2K1, MAPK3, TRADD, MAP2K4, KSR1, BCL2, MAP2K2, SPHK2, BAX, BID, MAPK1, AIFM1
KEGG_N_GLYCAN_BIOSYNTHESIS	43	0.147764	0.0750331	0.211563	0.000301021	0.00239016	DDOST, MAN1C1, B4GALT2, ALG6, ALG14, MAN1A2, DPM3, B4GALT3, MOGS, MGAT5, STT3B, RFT1, RPN1, ALG3, ST6GAL1, MAN2A1, MGAT4B, MGAT1, MAN1A1, TUSC3, B4GALT1, ALG2, DPM2, DOLPP1, MAN1B1, GANAB, ALG8, ALG9, DPAGT1, STT3A, ALG10, ALG10B, ALG5, ALG11, DAD1, MGAT2, FUT8, MAN2A2, ALG1, RPN2, DPM1, ALG12, ALG13
PID_ILK_PATHWAY	43	0.176885	0.0523489	0.319195	0.00687528	0.0259811	CDC42, JUN, PARP1, XPO1, NCK2, LIMS1, LIMS2, CREB1, TNS1, ILKAP, CTNNB1, GSK3B, RUVBL1, TACC3, RICTOR, DIAPH1, PPP1R14C, RAC1, ZYX, ZEB1, RHOG, ILK, PARVA, CKAP5, PPP1R14B, CCND1, NACA, PPP1R12A, GIT2, PXN, ARHGEF7, ACTN1, HSP90AA1, AKT1, IQGAP1, CDC37, RUVBL2, MYL9, ELMO2, SNAI1, AURKA, PARVB, ARHGEF6
PID_FANCONI_PATHWAY	42	0.603823	0.401842	0.757342	2e-05	0.000901159	RPA2, USP1, UBE2T, FANCL, FANCD2, WDR48, ATRIP, TOPBP1, ATR, RFC4, HES1, RAD1, RAD17, RAD50, FBXW11, FANCE, HUS1, RFC2, NBN, FANCG, RMI1, FANCC, FANCF, RAD9A, ATM, H2AFX, CHEK1, RFC5, BRCA2, RFC3, FANCM, XRCC3, FAN1, FANCI, BLM, PALB2, FANCA, RPA1, TOP3A, BRCA1, BRIP1, FANCB
PID_PLK1_PATHWAY	42	0.881503	0.45058	1.20975	0.000188877	0.00180898	NUDC, CLSPN, CDC20, ROCK2, PPP1CB, RAB1A, BUB1, GORASP1, RHOA, ECT2, CENPE, KIF2A, CCNB1, PPP2CA, KIF20A, CDC25C, FBXW11, FBXO5, CDC14B, GOLGA2, ODF2, CDK1, WEE1, INCENP, PAK1, PPP1R12A, TPT1, BORA, BUB1B, PRC1, PLK1, TUBG1, NDC80, FZR1, SPC24, PPP2R1A, CDC25B, NINL, TPX2, AURKA, ERCC6L, STAG2
REACTOME_TRANSPORT_OF_GLUCOSE_AND_OTHER_SUGARS_BILE_SALTS_AND_ORGANIC_ACIDS_METAL_IONS_AND_AMINE_COMPOUNDS	42	-0.353661	0.667694	0.112565	0.00715916	0.0268711	SLC2A5, SLC2A1, SLC6A9, SLC44A3, SLC30A7, SLC16A1, SLC22A15, SLC39A1, SLC41A1, SLC30A1, SLC39A10, SLC6A6, CP, SLC39A8, SLC30A5, SLC22A4, SLC22A5, SLC39A7, SLC2A12, SLC22A3, SLC39A4, SLC44A1, SLC31A1, SLC2A8, SLC2A6, SLC22A18, SLC2A3, SLC2A13, SLC16A7, SLC41A2, RHCG, SLC47A1, SLC16A3, SLC39A6, SLC14A1, SLC39A3, SLC44A2, SLC13A3, SLC2A10, SLC5A3, SLC2A11, HEPH
REACTOME_DEADENYLATION_DEPENDENT_MRNA_DECAY	42	0.133099	0.0317509	0.210448	0.00904763	0.0314122	LSM3, CNOT10, EXOSC7, DCP1A, XRN1, EIF4G1, EIF4A2, EIF4E, EXOSC9, LSM6, PAIP1, DCP2, CNOT8, CNOT6, LSM2, LSM5, CNOT4, CNOT7, LSM1, PABPC1, EXOSC4, EXOSC3, EXOSC2, EXOSC1, TNKS1BP1, PATL1, DDX6, DCPS, DCP1B, EIF4B, CNOT2, EXOSC8, DIS3, EDC3, PARN, EDC4, EXOSC6, EIF4A1, EIF4A3, LSM4, EXOSC5, CNOT3
REACTOME_G2_M_CHECKPOINTS	41	0.837827	0.595235	1.11576	2.08e-05	0.000901159	RPA2, ORC1, CDC7, MCM6, ORC4, ORC2, CDC25A, ATRIP, MCM2, ATR, RFC4, RAD1, CCNB1, RAD17, CDC25C, MCM3, ORC3, RPA3, HUS1, RFC2, DBF4, MCM7, ORC5, MCM4, MCM10, CDK1, WEE1, RAD9A, ATM, CHEK1, CDK2, RFC5, RFC3, CCNB2, ORC6, RPA1, CDC6, MCM8, CDC45, CHEK2, MCM5
REACTOME_TELOMERE_MAINTENANCE	41	0.494583	0.312355	0.653424	5.13e-05	0.0010128	RPA2, HIST2H2BE, RUVBL1, RFC4, H2AFZ, NHP2, HIST1H2BC, HIST1H2AC, HIST1H2BD, HIST1H4H, HIST1H2BJ, HIST1H2BK, PRIM2, RPA3, POLD2, RFC2, POT1, TERF1, DNA2, FEN1, POLA2, POLD4, POLD3, H2AFX, PRIM1, RFC5, POLE, RFC3, TINF2, POLE2, ACD, TERF2, TERF2IP, RPA1, WRAP53, LIG1, RUVBL2, POLD1, PCNA, POLA1, DKC1
REACTOME_CLEAVAGE_OF_GROWING_TRANSCRIPT_IN_THE_TERMINATION_REGION_	41	0.331508	0.220744	0.458674	6.58e-05	0.0010583	SRRM1, SRSF4, LSM10, MAGOH, SRSF11, RBM8A, SNRPE, CPSF3, SRSF7, SNRPG, NCBP2, SLBP, LSM11, SRSF3, CDC40, CPSF1, NFX1, NCBP1, CSTF3, CLP1, CPSF7, PCF11, SNRPF, SRSF9, PABPN1, SRSF5, CPSF2, PAPOLA, RNPS1, NUDT21, DHX38, SRSF1, SRSF2, ZNF473, U2AF2, SNRPB, SRSF6, CSTF1, SNRPD3, CSTF2, UPF3B
REACTOME_TRANSCRIPTION_COUPLED_NER_TC_NER	41	0.303249	0.150773	0.477347	0.000787477	0.00472912	RPA2, ERCC3, POLR2D, POLR2H, RFC4, POLR2B, ERCC8, CDK7, GTF2H2, CCNH, RPA3, POLD2, RFC2, POLR2J, TCEA1, POLR2K, ERCC6, POLR2L, GTF2H1, POLR2G, POLD4, POLD3, RFC5, GTF2H3, POLE, RFC3, POLE2, MNAT1, ERCC4, POLR2C, RPA1, POLR2A, POLR2E, XAB2, POLR2I, ERCC2, ERCC1, LIG1, POLD1, PCNA, POLR2F
KEGG_NUCLEOTIDE_EXCISION_REPAIR	41	0.319975	0.157217	0.505745	0.000854856	0.00497249	RPA2, POLE4, ERCC3, XPC, RFC4, RFC1, ERCC8, CDK7, GTF2H2, CCNH, GTF2H5, RPA3, POLD2, RFC2, XPA, RAD23B, POLE3, ERCC6, GTF2H1, DDB2, DDB1, POLD4, POLD3, RFC5, GTF2H3, POLE, RFC3, CUL4A, POLE2, MNAT1, ERCC4, RPA1, RAD23A, ERCC2, ERCC1, LIG1, POLD1, PCNA, RBX1, CUL4B, CETN2
REACTOME_CROSS_PRESENTATION_OF_SOLUBLE_EXOGENOUS_ANTIGENS_ENDOSOMES	41	0.204275	0.0699799	0.358829	0.00427573	0.0180734	PSMB2, PSMA5, PSMD4, PSMB4, PSME4, PSMD14, PSMD1, PSMD6, PSMD2, PSMB8, PSMB9, PSMB1, PSMA2, PSMC2, PSMD5, PSMB7, PSMD13, PSMA1, PSMC3, PSMD9, PSMB5, PSME1, PSME2, PSMA6, PSMC6, PSMA3, PSMA4, PSMB10, PSMD7, PSMB6, PSMD11, PSMB3, PSMD3, MRC2, PSMC5, PSMD12, PSMD8, PSMC4, PSMF1, PSMA7, PSMD10
REACTOME_TRNA_AMINOACYLATION	41	-0.197856	0.374962	0.0432349	0.0146325	0.0459231	YARS, PARS2, SARS, WARS2, TARS2, DARS2, EPRS, IARS2, DARS, MARS2, FARSB, LARS2, QARS, PPA2, AIMP1, TARS, HARS, HARS2, LARS, RARS, FARS2, EEF1E1, VARS2, VARS, AARS2, RARS2, AIMP2, GARS, IARS, PPA1, CARS, NARS2, YARS2, MARS, CARS2, WARS, EARS2, AARS, KARS, NARS, FARSA
REACTOME_MRNA_SPLICING_MINOR_PATHWAY	40	0.340954	0.150532	0.485175	0.000627937	0.00407051	SNRNP40, SF3B4, SNRPE, SRSF7, SNRPG, SNRNP200, POLR2D, SF3B1, POLR2H, NCBP2, POLR2B, LSM2, SF3B5, POLR2J, POLR2K, NCBP1, POLR2L, POLR2G, SF3B2, DDX23, SNRPF, GTF2F2, POLR2C, SF3B3, PRPF8, POLR2A, EFTUD2, SRSF1, SRSF2, SNRPD1, TXNL4A, POLR2E, GTF2F1, POLR2I, SNRPD2, SNRPB, SRSF6, PRPF6, SNRPD3, POLR2F
KEGG_PATHOGENIC_ESCHERICHIA_COLI_INFECTION	40	0.174097	0.0615092	0.260594	0.00246815	0.0113781	CDC42, ARHGEF2, ARPC5, YWHAQ, ROCK2, NCK2, ARPC2, TUBA4A, NCL, ARPC4, CTNNB1, RHOA, HCLS1, NCK1, CLDN1, CD14, TUBB2A, TUBB, FYN, EZR, ACTB, ARPC1A, ARPC1B, WASL, LY96, YWHAZ, TLR4, ARPC5L, ABL1, TUBB4B, ITGB1, CTTN, TUBA1B, TUBA1A, TUBA1C, ARPC3, PRKCA, ACTG1, TUBB6, ROCK1
BIOCARTA_NFAT_PATHWAY	40	-0.17252	0.308502	0.0683422	0.00289113	0.0131641	PRKACB, CALM2, CAMK1, RAF1, PRKAR2A, GSK3B, PIK3CA, PPP3CA, FGF2, HAND2, PIK3R1, MEF2C, HBEGF, CSNK1A1, EDN1, MAPK14, PRKAR1B, PRKAR2B, PPP3CC, MAPK8, PPP3CB, HRAS, IGF1, NFATC4, CALM1, AKT1, MAP2K1, CREBBP, MAPK3, CTF1, NFATC3, RPS6KB1, PRKAR1A, NFATC1, CALR, CALM3, FKBP1A, NFATC2, MAPK1, LIF
KEGG_AMINO_SUGAR_AND_NUCLEOTIDE_SUGAR_METABOLISM	39	0.140213	0.0403181	0.227157	0.00599854	0.0232208	GALE, PGM1, FPGT, UAP1, NPL, CYB5R1, UGP2, GFPT1, NAGK, HK2, UXS1, GMPPA, GMPPB, PGM2, UGDH, GNPDA2, HEXB, GNPDA1, GFPT2, GMDS, PGM3, TSTA3, GALT, GNE, NANS, HK1, CMAS, GNPNAT1, GALK2, HEXA, MPI, AMDHD2, PMM2, FUK, GALK1, GPI, NANP, PMM1, CYB5R3
KEGG_AMINOACYL_TRNA_BIOSYNTHESIS	39	-0.231857	0.376264	0.0660895	0.00673211	0.0255269	YARS, PARS2, SARS, WARS2, TARS2, DARS2, EPRS, IARS2, DARS, MARS2, FARSB, LARS2, QARS, SEPSECS, TARS, HARS, HARS2, LARS, RARS, FARS2, VARS2, VARS, AARS2, RARS2, GARS, IARS, CARS, NARS2, YARS2, MARS, CARS2, WARS, MTFMT, TARSL2, EARS2, AARS, KARS, NARS, FARSA
KEGG_PROTEASOME	39	0.219397	0.0578875	0.359361	0.00773929	0.0283908	PSMB2, PSMA5, PSMD4, PSMB4, PSME4, PSMD14, PSMD1, PSMD6, PSMD2, PSMB8, PSMB9, PSMB1, PSMA2, PSMC2, PSMB7, PSMD13, PSMA1, PSMC3, POMP, PSMB5, PSME1, PSME2, PSMA6, PSMC6, PSMA3, PSMA4, PSMB10, PSMD7, PSMB6, PSMD11, PSMB3, PSMD3, PSME3, PSMC5, PSMD12, PSMD8, PSMC4, PSMF1, PSMA7
REACTOME_PI_3K_CASCADE	39	-0.247732	0.415677	0.055877	0.0116632	0.0384504	MTOR, CASP9, THEM4, AKT3, CREB1, PIK3CA, FGF5, FGF2, GAB1, RICTOR, FGF10, PIK3R1, FGF1, FGF18, CDKN1A, FOXO3, FGFR1, MAPKAP1, PTEN, CHUK, BAD, RPS6KB2, CDKN1B, NR4A1, MDM2, FRS2, FOXO1, AKT1, FGF7, TSC2, MLST8, PDPK1, GRB2, PHLPP1, AKT2, GSK3A, AKT1S1, TRIB3, FOXO4
PID_INSULIN_PATHWAY	39	-0.0861471	0.145154	0.018435	0.0123237	0.0401513	SHC1, SOS1, RHOQ, DOK1, NCK2, GRB14, IRS1, NCK1, PRKCI, PIK3CA, EXOC1, EXOC3, PIK3R1, F2RL2, RASA1, EXOC2, FOXO3, SGK1, GRB10, CAV1, EXOC4, EIF4EBP1, RAPGEF1, EXOC6, HRAS, CBL, PTPN11, EXOC5, AKT1, PDPK1, CRK, RPS6KB1, GRB2, EXOC7, TRIP10, INSR, AKT2, PTPRA, PTPN1
KEGG_AMYOTROPHIC_LATERAL_SCLEROSIS_ALS	38	0.0919155	0.0270016	0.141134	0.00451625	0.0186526	TNFRSF1B, CASP9, TOMM40L, PPP3R1, ALS2, RAB5A, GPX1, PPP3CA, CASP3, GRIA1, DAXX, MAPK14, MAPK13, MAP3K5, RAC1, CYCS, PPP3CC, NEFM, DERL1, PPP3CB, CAT, SLC1A2, BAD, CCS, CASP1, TNFRSF1A, APAF1, TP53, MAP2K3, BCL2, TOMM40, BAX, BCL2L1, SOD1, BID, NEFH, MAPK12, MAPK11
PID_FOXM1_PATHWAY	37	0.681679	0.442538	0.954609	6.91e-05	0.0010583	CKS1B, NEK2, CENPF, CENPA, ETV5, CCNA2, SKP2, CCNB1, LAMA4, ESR1, MYC, CDKN2A, GAS1, CDK1, CCND1, FOXM1, SP1, CDK2, CDK4, BRCA2, RB1, FOS, CCNB2, MAP2K1, CREBBP, PLK1, MMP2, NFATC3, AURKB, BIRC5, CCNE1, GSK3A, XRCC1, CENPB, CDC25B, CHEK2, EP300
PID_P38_ALPHA_BETA_DOWNSTREAM_PATHWAY	37	-0.34244	0.460306	0.208027	0.000129107	0.00146365	SLC9A1, MKNK1, JUN, USF1, ATF6, PTGS2, PLA2G4A, ELK4, MAPKAPK2, ATF2, CREB1, RAB5A, MAPKAPK3, MITF, PPARGC1A, EIF4E, MEF2C, CSNK2B, MAPK14, ESR1, HSPB1, HBP1, EIF4EBP1, RPS6KA4, ATF1, DDIT3, MAPKAPK5, RPS6KA5, MEF2A, CSNK2A2, TP53, NOS2, KRT19, CSNK2A1, CEBPB, MAPK11, GDI1
KEGG_GLYCOLYSIS_GLUCONEOGENESIS	37	-0.171591	0.27836	0.0787006	0.000841931	0.00494913	ENO1, AKR1A1, PGM1, ALDH9A1, GALM, HK2, PDHB, PGM2, ADH5, ALDH7A1, DLD, BPGM, ALDH1B1, PFKP, HK1, PGAM1, LDHA, ALDH3B1, DLAT, GAPDH, TPI1, ENO2, LDHB, PFKM, ALDH2, PCK2, ALDH1A3, ALDOA, ENO3, ALDH3A2, ALDOC, GPI, ACSS1, ACSS2, PFKL, PDHA1, PGK1
REACTOME_PI3K_EVENTS_IN_ERBB2_SIGNALING	37	-0.182577	0.289009	0.0605715	0.00329253	0.0148097	MTOR, CASP9, THEM4, AKT3, CREB1, PIK3CA, EREG, BTC, GAB1, RICTOR, PIK3R1, HBEGF, CDKN1A, FOXO3, EGFR, NRG1, MAPKAP1, PTEN, CHUK, BAD, RPS6KB2, CDKN1B, NR4A1, MDM2, FOXO1, AKT1, TSC2, MLST8, PDPK1, ERBB2, GRB2, PHLPP1, AKT2, GSK3A, AKT1S1, TRIB3, FOXO4
REACTOME_RNA_POL_II_TRANSCRIPTION_PRE_INITIATION_AND_PROMOTER_OPENING	37	0.158958	0.040661	0.261781	0.00849234	0.0301595	TAF12, GTF2B, TAF13, ERCC3, POLR2D, GTF2E1, POLR2H, POLR2B, CDK7, TAF9, GTF2H2, CCNH, TAF11, TBP, TAF6, POLR2J, GTF2E2, POLR2K, TAF5, POLR2L, GTF2H1, POLR2G, GTF2H3, GTF2F2, MNAT1, GTF2A1, GTF2A2, POLR2C, POLR2A, TAF4B, POLR2E, GTF2F1, POLR2I, ERCC2, TAF4, POLR2F, TAF1
PID_ATR_PATHWAY	36	0.698431	0.454158	0.88273	5.98e-05	0.00103093	RPA2, CLSPN, SMARCAL1, FANCD2, CDC25A, ATRIP, MCM2, TOPBP1, ATR, RFC4, CCNA2, RAD1, RAD17, PPP2CA, CDC25C, FBXW11, HUS1, RFC2, MCM7, NBN, YWHAZ, RAD9A, CEP164, CHEK1, CDK2, TIMELESS, MDM2, RFC5, BRCA2, RFC3, TIPIN, PLK1, RPA1, CDC6, PPP2R1A, YWHAB
KEGG_LYSINE_DEGRADATION	36	0.180137	0.0913287	0.246735	0.000174882	0.00171942	PLOD1, SETDB1, ASH1L, ALDH9A1, HADHA, SETMAR, SETD2, PLOD2, EHHADH, AASDH, HADH, SETD7, AADAT, ALDH7A1, NSD1, EHMT2, ACAT2, OGDH, PLOD3, AASS, ALDH1B1, EHMT1, SUV39H2, ECHS1, AASDHPPT, ACAT1, ALDH2, SETD1B, SETDB2, DLST, SETD1A, ALDH3A2, DOT1L, GCDH, SUV39H1, TMLHE
BIOCARTA_P38MAPK_PATHWAY	36	-0.126123	0.220546	0.0547374	0.00208509	0.0101413	CDC42, MKNK1, SHC1, MEF2D, PLA2G4A, MAPKAPK2, TGFB2, ATF2, STAT1, CREB1, RAPGEF2, MAP3K1, MEF2C, RIPK1, DAXX, MAPK14, MAP3K7, MAP3K5, RAC1, HSPB1, MYC, TGFBR1, TRAF2, HRAS, DDIT3, MAPKAPK5, MAX, TGFB3, RPS6KA5, MEF2A, TRADD, MAP2K4, GRB2, TGFB1, HMGN1, ELK1
PID_BMP_PATHWAY	36	-0.165095	0.333757	0.0375236	0.0148268	0.0464017	SKI, BMPR2, CTDSP1, CTDSPL, GSK3B, CHRD, BMPR1B, SMAD1, FST, ZFYVE16, RGMB, SMAD5, BMP6, MAP3K7, TAB2, SMURF1, NUP214, BAMBI, BMPR1A, PPP1CA, CTDSP2, SMAD9, BMP4, PPM1A, GREM1, SMAD6, RGMA, SMURF2, SMAD7, SMAD4, PPP1R15A, BMP2, MAPK1, TAB1, CHRDL1, XIAP
REACTOME_ACTIVATION_OF_ATR_IN_RESPONSE_TO_REPLICATION_STRESS	35	0.793308	0.549621	1.00417	2.91e-05	0.000923676	RPA2, ORC1, CDC7, MCM6, ORC4, ORC2, CDC25A, ATRIP, MCM2, ATR, RFC4, RAD1, RAD17, CDC25C, MCM3, ORC3, RPA3, HUS1, RFC2, DBF4, MCM7, ORC5, MCM4, MCM10, RAD9A, CHEK1, CDK2, RFC5, RFC3, ORC6, RPA1, CDC6, MCM8, CDC45, MCM5
PID_AURORA_B_PATHWAY	35	0.918938	0.577	1.31445	7.94e-05	0.00116107	STMN1, CDCA8, KIF2C, EVI5, CENPA, NCAPH, BUB1, CUL3, NCL, RHOA, MYLK, SMC4, NCAPG, NSUN2, RASA1, KIF20A, NPM1, PPP2R5D, TACC1, KLHL9, SMC2, VIM, INCENP, NCAPD2, RACGAP1, CBX5, PPP1CC, PEBP1, PSMA3, KIF23, AURKB, BIRC5, NDC80, AURKA, KLHL13
REACTOME_GAB1_SIGNALOSOME	35	-0.176317	0.272111	0.0662446	0.00204592	0.0100576	MTOR, CASP9, THEM4, AKT3, CREB1, PIK3CA, GAB1, RICTOR, PIK3R1, CDKN1A, FOXO3, EGFR, PAG1, MAPKAP1, PTEN, CHUK, BAD, RPS6KB2, CDKN1B, NR4A1, MDM2, FOXO1, AKT1, CSK, TSC2, MLST8, PDPK1, GRB2, PHLPP1, AKT2, GSK3A, AKT1S1, TRIB3, SRC, FOXO4
KEGG_BASAL_CELL_CARCINOMA	35	-0.259493	0.450142	0.0931455	0.00472404	0.0193668	DVL1, WNT2B, WNT9A, TCF7L1, GLI2, FZD7, STK36, CTNNB1, WNT5A, GSK3B, DVL3, LEF1, HHIP, APC, TCF7, GLI3, FZD1, WNT2, SMO, FZD6, PTCH1, FZD8, SUFU, TCF7L2, FZD4, WNT5B, GLI1, FZD10, BMP4, AXIN1, DVL2, TP53, FZD2, AXIN2, BMP2
KEGG_VASOPRESSIN_REGULATED_WATER_REABSORPTION	35	0.0464093	0.0138072	0.0840371	0.00788834	0.0287343	PRKACB, CREB3L4, ADCY3, DYNC2LI1, DCTN1, DYNC1I2, CREB1, RAB5A, DYNC1LI1, DCTN4, CREB5, CREB3L2, DCTN6, CREB3, CREB3L1, DYNC2H1, ADCY6, RAB5B, DCTN2, DYNLL1, DYNC1H1, RAB11A, ADCY9, DCTN5, STX4, DYNC1LI2, VAMP2, RAB5C, NSF, DYNLL2, ARHGDIA, RAB11B, PRKACA, GNAS, PRKX
REACTOME_PI3K_AKT_ACTIVATION	34	-0.275887	0.386291	0.192385	2.11e-05	0.000901159	MTOR, CASP9, NGF, THEM4, AKT3, CREB1, IRS1, RHOA, PIK3CB, PIK3CA, RICTOR, PIK3R1, CDKN1A, FOXO3, MAPKAP1, PTEN, CHUK, BAD, RPS6KB2, CDKN1B, NR4A1, MDM2, FOXO1, IRS2, AKT1, TSC2, MLST8, PDPK1, PHLPP1, AKT2, GSK3A, AKT1S1, TRIB3, FOXO4
KEGG_DNA_REPLICATION	34	0.757916	0.524108	0.931713	2.46e-05	0.000911138	RPA2, RNASEH1, POLE4, MCM6, MCM2, RFC4, RFC1, MCM3, PRIM2, RPA3, POLD2, RFC2, MCM7, SSBP1, MCM4, POLE3, DNA2, FEN1, POLA2, RNASEH2C, POLD4, POLD3, PRIM1, RFC5, POLE, RFC3, RNASEH2B, POLE2, RPA1, LIG1, POLD1, PCNA, MCM5, POLA1
PID_ATM_PATHWAY	33	0.344513	0.204015	0.465994	0.000119573	0.00139838	RFWD2, FANCD2, CDC25A, CTBP1, FAM175A, RAD17, XRCC4, RAD50, CDC25C, UIMC1, MDC1, RNF8, NBN, ABL1, DCLRE1C, SMC3, KAT5, RAD9A, ATM, H2AFX, MDM2, UBE2N, TP53BP1, BLM, TERF2, TOP3A, BRCA1, RBBP8, TRIM28, YWHAB, BID, CHEK2, SMC1A
REACTOME_G1_PHASE	33	0.22899	0.137018	0.335296	0.000222511	0.00204306	E2F2, CDKN2C, CKS1B, RPS27A, SKP2, CDK7, CCNH, SKP1, PPP2CA, E2F3, CDKN1A, CCND3, CDK6, CUL1, PPP2R2A, PPP2CB, CDKN2A, CDKN2B, CCND1, PPP2R1B, CCND2, CDKN1B, CDK4, RB1, TFDP1, MNAT1, RBL2, E2F4, CDKN2D, UBA52, PPP2R1A, E2F1, RBL1
REACTOME_PI3K_EVENTS_IN_ERBB4_SIGNALING	33	-0.210534	0.328912	0.107765	0.000356161	0.00261048	MTOR, CASP9, THEM4, AKT3, CREB1, PIK3CA, EREG, BTC, RICTOR, PIK3R1, HBEGF, CDKN1A, FOXO3, NRG1, MAPKAP1, PTEN, CHUK, BAD, RPS6KB2, CDKN1B, NR4A1, MDM2, FOXO1, AKT1, TSC2, MLST8, PDPK1, PHLPP1, AKT2, GSK3A, AKT1S1, TRIB3, FOXO4
PID_PI3KCI_AKT_PATHWAY	33	0.0724985	0.0316086	0.107819	0.000901196	0.00513451	MTOR, CASP9, AKT3, YWHAQ, RAF1, GSK3B, KPNA1, RICTOR, CDKN1A, FOXO3, MAP3K5, YWHAG, PRKDC, YWHAZ, MAPKAP1, CHUK, BAD, CDKN1B, FOXO1, TBC1D4, HSP90AA1, AKT1, MLST8, PDPK1, YWHAE, PRKACA, AKT2, GSK3A, BCL2L1, SRC, YWHAB, YWHAH, FOXO4
REACTOME_MRNA_3_END_PROCESSING	32	0.294026	0.192732	0.36861	7.29e-06	0.000901159	SRRM1, SRSF4, MAGOH, SRSF11, RBM8A, CPSF3, SRSF7, NCBP2, SRSF3, CDC40, CPSF1, NFX1, NCBP1, CSTF3, CLP1, CPSF7, PCF11, SRSF9, PABPN1, SRSF5, CPSF2, PAPOLA, RNPS1, NUDT21, DHX38, SRSF1, SRSF2, U2AF2, SRSF6, CSTF1, CSTF2, UPF3B
KEGG_BASE_EXCISION_REPAIR	32	0.45484	0.309039	0.563057	3.38e-05	0.000985253	MUTYH, PARP1, POLE4, OGG1, PARP3, MBD4, NEIL3, POLD2, NEIL2, POLB, POLE3, POLL, FEN1, POLD4, POLD3, SMUG1, TDG, UNG, POLE, PARP4, HMGB1, PARP2, APEX1, POLE2, MPG, NTHL1, LIG3, XRCC1, LIG1, POLD1, PCNA, APEX2
REACTOME_BMAL1_CLOCK_NPAS2_ACTIVATES_CIRCADIAN_EXPRESSION	32	-0.342728	0.504548	0.2223	6.82e-05	0.0010583	NCOA1, NPAS2, PER2, BHLHE40, TBL1XR1, PPARGC1A, CLOCK, HDAC3, NR3C1, SERPINE1, NAMPT, SMARCD3, TGS1, NCOA2, RXRA, ARNTL, CRY2, BHLHE41, ARNTL2, CRY1, RORA, CREBBP, PER1, NCOR1, MED1, NR1D1, DBP, NCOA6, NCOA3, EP300, PPARA, TBL1X
BIOCARTA_CHREBP2_PATHWAY	32	0.180404	0.0924553	0.246209	0.000157103	0.00166433	PRKACB, PRKAB2, PPP2R5A, YWHAQ, PRKAR2A, PPP2R3A, PRKAA1, PPP2CA, PPP2R5D, PRKAR1B, YWHAG, PRKAR2B, PRKAG2, PPP2R2A, PPP2CB, YWHAZ, PPP2R2D, PPP2R5B, PPP2R1B, PRKAG1, PRKAB1, PPP2R5E, PPP2R5C, YWHAE, ACACA, MLX, PRKAR1A, FASN, PRKACA, PPP2R1A, YWHAB, YWHAH
PID_FRA_PATHWAY	32	-0.383426	0.61939	0.20605	0.000372988	0.00263943	JUN, FOSL2, CCNA2, GJA1, IL6, DMTF1, COL1A2, CDKN2A, PLAU, FOSL1, CCND1, MMP1, MGP, SP1, DCN, MMP2, NFATC3, CCL2, LAMA3, NFATC1, JUNB, JUND, USF2, PLAUR, THBD, MMP9, NFATC2, LIF, HMOX1, ATF4, EP300, TXLNG
REACTOME_E2F_MEDIATED_REGULATION_OF_DNA_REPLICATION	31	0.790789	0.559672	1.05884	3.13e-05	0.000966752	ORC1, RRM2, ORC4, ORC2, CDC25A, CCNB1, DHFR, PPP2CA, PRIM2, ORC3, FBXO5, ORC5, PPP2CB, CDK1, POLA2, PPP2R1B, PRIM1, RB1, TFDP1, ORC6, TK2, CDT1, CDC6, TYMS, CCNE1, PPP2R1A, PCNA, MCM8, E2F1, CDC45, POLA1
REACTOME_MEIOTIC_SYNAPSIS	31	0.193312	0.0550365	0.353619	0.00861686	0.0304633	HIST2H2BE, LMNA, STAG1, ATR, H2AFZ, LMNB1, HIST1H2BC, HIST1H2AC, HIST1H2BD, HIST1H4H, HIST1H2BJ, HIST1H2BK, SYNE1, POT1, TERF1, RAD21, SMC3, H2AFX, REC8, TINF2, SYNE2, HSPA2, UBE2I, ACD, TERF2, TERF2IP, BRCA1, DIDO1, SUN2, SMC1A, STAG2
REACTOME_TRANSPORT_OF_MATURE_MRNA_DERIVED_FROM_AN_INTRONLESS_TRANSCRIPT	30	0.438352	0.31471	0.529338	1.59e-05	0.000901159	TPR, NUP133, CPSF3, RANBP2, NUP35, NCBP2, NUP54, EIF4E, NUP155, NUP153, NUP43, NUPL2, POM121, NUP205, CPSF1, NCBP1, NUP188, NUP214, NXF1, AAAS, NUP107, NUP37, CPSF2, NUP93, NUP88, NUP85, SEH1L, NUP62, RAE1, NUP50
REACTOME_DNA_STRAND_ELONGATION	30	0.936663	0.641591	1.15275	2.78e-05	0.000923676	RPA2, MCM6, MCM2, RFC4, MCM3, PRIM2, RPA3, POLD2, RFC2, MCM7, GINS4, MCM4, DNA2, FEN1, POLA2, POLD4, POLD3, PRIM1, RFC5, RFC3, GINS2, RPA1, LIG1, POLD1, PCNA, MCM8, GINS1, CDC45, MCM5, POLA1
REACTOME_GLOBAL_GENOMIC_NER_GG_NER	30	0.427938	0.225069	0.577811	0.000225913	0.00205729	RPA2, ERCC3, XPC, RFC4, CDK7, GTF2H2, CCNH, RPA3, POLD2, RFC2, XPA, RAD23B, GTF2H1, DDB2, DDB1, POLD4, POLD3, RFC5, GTF2H3, POLE, RFC3, POLE2, MNAT1, ERCC4, RPA1, ERCC2, ERCC1, LIG1, POLD1, PCNA
PID_AURORA_A_PATHWAY	30	0.54619	0.277456	0.745153	0.000306457	0.0023977	AURKAIP1, GADD45A, CENPA, GSK3B, TACC3, RASA1, PPP2R5D, TACC1, TDRD7, CKAP5, PAK1, MDM2, RAN, ARHGEF7, NFKBIA, DLGAP5, AKT1, CPEB1, TP53, AURKB, NDEL1, GIT1, BRCA1, BIRC5, OAZ1, FZR1, PRKACA, CDC25B, TPX2, AURKA
KEGG_HEDGEHOG_SIGNALING_PATHWAY	30	-0.162155	0.282778	0.0718993	0.00195229	0.00972642	PRKACB, WNT2B, WNT9A, GLI2, STK36, WNT5A, GSK3B, HHIP, CSNK1G3, CSNK1A1, FBXW11, BMP6, RAB23, GLI3, WNT2, SMO, GAS1, PTCH1, BTRC, SUFU, WNT5B, GLI1, BMP4, CSNK1G1, CSNK1D, CSNK1G2, PRKACA, BMP2, CSNK1E, PRKX
REACTOME_INTERACTIONS_OF_VPR_WITH_HOST_CELLULAR_PROTEINS	29	0.440624	0.328906	0.536508	1.09e-05	0.000901159	TPR, NUP133, RANBP2, NUP35, KPNA1, NUP54, SLC25A4, NUP155, NUP153, HMGA1, NUP43, NUPL2, POM121, NUP205, PSIP1, NUP188, NUP214, BANF1, AAAS, NUP107, NUP37, NUP93, NUP88, NUP85, SEH1L, NUP62, RAE1, NUP50, SLC25A5
REACTOME_ACTIVATION_OF_THE_PRE_REPLICATIVE_COMPLEX	29	0.858862	0.605723	1.07601	1.82e-05	0.000901159	RPA2, ORC1, CDC7, MCM6, ORC4, ORC2, MCM2, MCM3, PRIM2, ORC3, RPA3, DBF4, MCM7, ORC5, MCM4, MCM10, POLA2, CDK2, PRIM1, POLE, POLE2, ORC6, CDT1, RPA1, CDC6, MCM8, CDC45, MCM5, POLA1
REACTOME_GLUCOSE_TRANSPORT	29	0.302414	0.202512	0.418393	4.64e-05	0.0010128	SLC2A1, TPR, NUP133, HK2, RANBP2, NUP35, NUP54, NUP155, NUP153, NUP43, NUPL2, POM121, NUP205, NUP188, NUP214, HK1, SLC37A4, SLC2A3, AAAS, NUP107, NUP37, NUP93, NUP88, G6PC3, NUP85, SEH1L, NUP62, RAE1, NUP50
PID_HDAC_CLASSII_PATHWAY	29	0.204617	0.148934	0.252635	6.5e-05	0.0010583	GNB1, XPO1, RANBP2, SUMO1, HDAC4, HDAC11, BCL6, ANKRA2, MEF2C, HDAC3, NR3C1, TUBB2A, SRF, ESR1, HDAC9, HDAC7, TUBA1B, NCOR2, RAN, GNG2, HSP90AA1, UBE2I, YWHAE, HDAC5, RFXANK, YWHAB, RANGAP1, BCOR, HDAC6
BIOCARTA_RHO_PATHWAY	29	0.116956	0.0685869	0.158742	9.48e-05	0.00127874	PIP5K1A, ARHGEF11, ARPC5, PPP1R12B, ACTR2, ACTR3, ARPC2, ARPC4, RHOA, MYLK, DIAPH1, LIMK1, ARPC1A, ARPC1B, ARHGEF5, TLN1, GSN, VCL, ARHGAP1, CFL1, ARPC3, ARHGAP5, PFN1, BAIAP2, ROCK1, ARHGEF1, SRC, ARHGAP6, OPHN1
PID_CDC42_REG_PATHWAY	29	0.179048	0.0956481	0.251097	0.000334847	0.00254805	CDC42, BCAR3, VAV3, ITSN2, DOCK10, NGEF, FARP2, APC, VAV2, DNMBP, ARHGAP1, RACGAP1, ARHGEF25, SPATA13, DOCK9, ARHGEF7, MCF2L, ARHGAP17, GIT1, NME1, ARHGDIA, RALBP1, DOCK6, PLCG1, ITSN1, FGD1, ARHGEF9, DOCK11, ARHGEF6
BIOCARTA_MPR_PATHWAY	29	0.276362	0.122059	0.409483	0.000832708	0.00492095	GNB1, PAQR7, RPS6KA1, CAP1, PRKACB, ARPC5, ACTR2, ACTR3, ARPC2, ARPC4, PRKAR2A, CCNB1, CDC25C, PRKAR1B, ADCY1, GNAI1, ARPC1A, ARPC1B, PRKAR2B, CDK1, HRAS, ARPC3, PAQR5, MAPK3, PRKAR1A, PIN1, SRC, GNAS, MAPK1
REACTOME_DEPOSITION_OF_NEW_CENPA_CONTAINING_NUCLEOSOMES_AT_THE_CENTROMERE	28	0.586632	0.349001	0.760483	9.55e-05	0.00127874	RBBP4, ITGB3BP, HIST2H2BE, CENPO, CENPA, HJURP, RUVBL1, H2AFZ, SMARCA5, CENPK, CENPH, NPM1, HIST1H2BC, HIST1H2AC, HIST1H2BD, HIST1H4H, HIST1H2BJ, HIST1H2BK, CENPQ, CENPP, RSF1, H2AFX, MIS18BP1, OIP5, CENPN, MIS18A, RBBP7, CENPI
REACTOME_BIOSYNTHESIS_OF_THE_N_GLYCAN_PRECURSOR_DOLICHOL_LIPID_LINKED_OLIGOSACCHARIDE_LLO_AND_TRANSFER_TO_A_NASCENT_PROTEIN	28	0.224956	0.101855	0.314965	0.000433678	0.00299265	ALG6, ALG14, DPM3, GMPPA, GMPPB, RFT1, ALG3, GFPT2, PGM3, ALG2, DPM2, DOLK, DOLPP1, ALG8, ALG9, DPAGT1, ALG10, ALG10B, ALG5, ALG11, GNPNAT1, MPI, ALG1, PMM2, DPM1, PMM1, ALG12, ALG13
PID_NETRIN_PATHWAY	28	-0.22268	0.356184	0.122599	0.000479988	0.00329177	CDC42, RHOA, NCK1, PIK3CA, UNC5C, TRIO, MYO10, PIK3R1, MAP1B, FYN, RAC1, ELMO1, WASL, PTK2, DAPK1, UNC5B, DOCK1, PAK1, MAP2K1, MAPK3, BCAR1, PITPNA, NTN1, YES1, MAP2K2, SRC, PLCG1, MAPK1
PID_IGF1_PATHWAY	28	-0.186908	0.290174	0.109468	0.00050755	0.0034175	SHC1, SOS1, NCK2, IRS1, RAF1, PRKCD, PIK3CA, PIK3R1, GRB10, YWHAZ, PTK2, HRAS, BAD, IGF1, PTPN11, PXN, IRS2, PRKD1, AKT1, IGF1R, PDPK1, BCAR1, YWHAE, CRK, RPS6KB1, GRB2, PTPN1, CRKL
REACTOME_MEIOTIC_RECOMBINATION	28	0.344837	0.158524	0.481502	0.000585203	0.00389318	RPA2, HIST2H2BE, MLH1, H2AFZ, MND1, RAD50, HIST1H2BC, HIST1H2AC, HIST1H2BD, HIST1H4H, HIST1H2BJ, HIST1H2BK, RPA3, NBN, ATM, H2AFX, CDK2, CDK4, BRCA2, MLH3, BLM, RPA1, TOP3A, BRCA1, RAD51C, H3F3B, RBBP8, DMC1
BIOCARTA_FAS_PATHWAY	28	0.181845	0.0811719	0.256641	0.00215203	0.0102614	DFFB, DFFA, FAF1, JUN, LMNA, PARP1, CFLAR, CASP10, CASP8, PAK2, PTPN13, CASP6, CASP3, MAP3K1, LMNB1, DAXX, MAP3K7, PRKDC, RIPK2, SPTAN1, MAPK8, FAS, CASP7, FADD, PAK1, RB1, MAP2K4, LMNB2
BIOCARTA_PAR1_PATHWAY	28	-0.165703	0.299414	0.0667892	0.00285547	0.0130552	GNB1, ARHGEF19, ARHGEF2, ARHGEF11, PPP1R12B, ARHGEF4, RHOA, ARHGEF3, PIK3CA, PIK3R1, F2R, MAP3K7, GNA12, ADCY1, GNAI1, ARHGEF5, PTK2B, GNAQ, ARHGEF17, ARHGEF12, ARHGEF7, GNA13, PRKCA, ROCK1, ARHGEF1, PLCB1, ARHGEF9, ARHGEF6
REACTOME_CLASS_B_2_SECRETIN_FAMILY_RECEPTORS	28	-0.349989	0.630983	0.139719	0.00446403	0.018575	GNB1, GNG12, GNG5, WNT2B, CD55, WNT9A, FZD7, RAMP1, WNT5A, GNB4, FZD1, GNG11, GNB2, WNT2, SMO, FZD6, PTCH1, FZD8, ADM, FZD4, GNB3, PTHLH, FZD10, GNG2, GNB5, FZD2, GNAS, ADM2
BIOCARTA_PROTEASOME_PATHWAY	28	0.217998	0.0561473	0.336144	0.00754855	0.0280885	PSMB2, PSMA5, PSMB4, PSMD14, PSMD6, RPN1, PSMB1, PSMA2, PSMC2, PSMB7, PSMA1, PSMC3, PSMB5, PSMA6, PSMC6, PSMA3, UBE3A, PSMA4, PSMB6, PSMD11, PSMB3, PSMD12, PSMD8, PSMC4, RPN2, PSMA7, UBA1, UBE2A
REACTOME_PURINE_METABOLISM	28	0.162203	0.0301724	0.259089	0.0158164	0.0489471	AMPD2, ADSS, DGUOK, ATIC, IMPDH2, GPX1, GMPS, PPAT, PAICS, DCK, GMPR, NT5E, IMPDH1, ADK, NT5C2, AMPD3, CAT, PNP, GMPR2, ADSSL1, ADAL, APRT, PFAS, NT5C, ADA, GART, ADSL, HPRT1
BIOCARTA_TNFR1_PATHWAY	27	0.239216	0.175456	0.313462	4.19e-05	0.0010128	DFFB, DFFA, JUN, LMNA, PARP1, CASP8, PAK2, CASP3, MAP3K1, LMNB1, RIPK1, MAP3K7, CASP2, BAG4, PRKDC, SPTAN1, TRAF2, MAPK8, MADD, FADD, PAK1, TNFRSF1A, CRADD, RB1, TRADD, MAP2K4, LMNB2
PID_BARD1_PATHWAY	27	0.49349	0.327719	0.635333	6.03e-05	0.00103093	FANCL, BARD1, XRCC5, FANCD2, TOPBP1, ATR, UBE2D3, RAD50, NPM1, FANCE, PRKDC, NBN, FANCG, FANCC, FANCF, ATM, CDK2, FANCA, TP53, BRCA1, RBBP8, CCNE1, PCNA, CSTF1, UBE2L3, EWSR1, XRCC6
REACTOME_PIP3_ACTIVATES_AKT_SIGNALING	27	-0.254306	0.344908	0.149303	0.000119511	0.00139838	MTOR, CASP9, THEM4, AKT3, CREB1, RICTOR, CDKN1A, FOXO3, MAPKAP1, PTEN, CHUK, BAD, RPS6KB2, CDKN1B, NR4A1, MDM2, FOXO1, AKT1, TSC2, MLST8, PDPK1, PHLPP1, AKT2, GSK3A, AKT1S1, TRIB3, FOXO4
REACTOME_TRANSPORT_TO_THE_GOLGI_AND_SUBSEQUENT_MODIFICATION	27	0.154378	0.0753932	0.246002	0.00111416	0.00589444	MAN1C1, B4GALT2, MAN1A2, B4GALT3, PREB, MCFD2, MGAT5, SEC13, B4GALT4, ST6GAL1, SEC31A, SEC24B, SEC24D, MAN2A1, SAR1B, MGAT4B, MGAT1, MANEA, MAN1A1, B4GALT1, SEC24C, SEC23A, MGAT2, FUT8, B4GALT6, LMAN1, B4GALT5
BIOCARTA_G1_PATHWAY	27	0.208611	0.0641747	0.332712	0.00555734	0.0220507	HDAC1, TGFB2, CDC25A, GSK3B, ATR, SKP2, DHFR, CDKN1A, CDK6, CDKN2A, CDKN2B, ABL1, CDK1, CCND1, ATM, CDKN1B, CDK2, CDK4, RB1, TFDP1, TGFB3, SMAD3, TP53, SMAD4, CCNE1, TGFB1, E2F1
SIG_REGULATION_OF_THE_ACTIN_CYTOSKELETON_BY_RHO_GTPASES	27	0.150418	0.0432203	0.242428	0.00577347	0.0224277	CDC42, ROCK2, ACTR2, ACTR3, MYLK, PFN2, PAK2, WASF1, FSCN1, LIMK1, WASL, FLNC, ANGPTL2, GDI2, CFL1, PAK1, CFL2, AKT1, PFN1, ACTG1, ROCK1, PAK4, VASP, RPS4X, PAK3, FLNA, GDI1
REACTOME_FORMATION_OF_THE_HIV1_EARLY_ELONGATION_COMPLEX	27	0.148448	0.0441573	0.26984	0.00755938	0.0280885	ERCC3, POLR2D, POLR2H, NCBP2, POLR2B, CDK7, GTF2H2, CCNH, POLR2J, POLR2K, NCBP1, POLR2L, GTF2H1, POLR2G, GTF2H3, GTF2F2, MNAT1, POLR2C, POLR2A, SUPT4H1, CTDP1, POLR2E, GTF2F1, POLR2I, SUPT5H, ERCC2, POLR2F
REACTOME_NUCLEAR_RECEPTOR_TRANSCRIPTION_PATHWAY	27	-0.266817	0.498151	0.0676169	0.0111103	0.0371793	NRBP1, NR4A2, PPARG, NR1D2, NR2F1, NR3C1, RXRB, PPARD, ESR1, NR4A3, RXRA, NRBF2, NR1H3, ESRRA, VDR, NR4A1, RARG, RORA, MED1, THRA, NR1D1, RARA, NR2F6, NR2C2AP, NR1H2, PPARA, AR
KEGG_RNA_POLYMERASE	27	0.168952	0.0358148	0.283212	0.0126835	0.0410828	POLR3C, POLR3GL, POLR1A, POLR1B, POLR2D, POLR2H, POLR2B, POLR3G, ZNRD1, POLR1C, POLR2J, POLR3D, POLR2K, POLR1E, POLR3A, POLR2L, POLR2G, POLR3B, POLR1D, POLR3K, POLR2C, POLR2A, POLR2E, POLR2I, POLR3F, POLR2F, POLR3H
REACTOME_IRON_UPTAKE_AND_TRANSPORT	26	-0.177395	0.249444	0.124564	2.32e-05	0.000911138	ATP6V0B, FLVCR1, ATP6V1E2, STEAP3, CYBRD1, ATP6V1A, CP, TFRC, ATP6V0E1, ATP6V1F, ATP6V1B2, ATP6V1H, ATP6V1C1, ATP6V1G1, FTH1, TCIRG1, ATP6V0A2, ATP6V1D, HMOX2, ATP6V0D1, SLC46A1, MCOLN1, FTL, ATP6V1E1, HMOX1, HEPH
REACTOME_EXTENSION_OF_TELOMERES	26	0.791649	0.537758	0.975727	3.88e-05	0.0010128	RPA2, RUVBL1, RFC4, NHP2, PRIM2, RPA3, POLD2, RFC2, DNA2, FEN1, POLA2, POLD4, POLD3, PRIM1, RFC5, POLE, RFC3, POLE2, RPA1, WRAP53, LIG1, RUVBL2, POLD1, PCNA, POLA1, DKC1
REACTOME_PERK_REGULATED_GENE_EXPRESSION	26	-0.285391	0.442377	0.168411	0.000256344	0.0021866	ATF6, ATF3, EIF2AK3, EXOSC7, EXOSC9, DCP2, NFYA, IGFBP1, ASNS, EXOSC4, EXOSC3, HSPA5, EXOSC2, EXOSC1, DDIT3, NFYB, EXOSC8, DIS3, EIF2S1, PARN, HERPUD1, EXOSC6, CCL2, KHSRP, EXOSC5, ATF4
BIOCARTA_ALK_PATHWAY	26	-0.198746	0.320041	0.109412	0.000490038	0.00334008	DVL1, TGFBR3, TGFB2, ACVR1, ATF2, BMPR2, TGFBR2, CTNNB1, GSK3B, CHRD, RFC1, SMAD1, MEF2C, APC, SMAD5, MAP3K7, FZD1, TGFBR1, BMPR1A, BMP4, TGFB3, SMAD6, AXIN1, SMAD4, TGFB1, BMP2
REACTOME_POTASSIUM_CHANNELS	26	-0.314257	0.548281	0.142031	0.00232323	0.0108908	GNB1, KCNAB2, GNG12, GNG5, KCNC4, KCND3, HCN3, KCNH1, KCNK2, KCNK1, GABBR1, KCNQ5, GNB2, KCND2, KCNQ3, GABBR2, KCNA1, GNB3, GNG2, KCNJ12, KCNJ2, KCNK6, KCNN4, KCNG1, KCNJ15, KCND1
BIOCARTA_RACCYCD_PATHWAY	26	0.157417	0.0482254	0.237416	0.00508155	0.0205294	RAF1, RHOA, PIK3CA, NFKB1, PIK3R1, CDKN1A, RAC1, CDK6, IKBKB, CHUK, HRAS, RELA, CCND1, PAK1, CDKN1B, CDK2, CDK4, RB1, TFDP1, NFKBIA, AKT1, MAPK3, CCNE1, E2F1, MAPK1, IKBKG
REACTOME_ASSOCIATION_OF_TRIC_CCT_WITH_TARGET_PROTEINS_DURING_BIOSYNTHESIS	26	0.148802	0.0349074	0.23206	0.0094273	0.0325271	FBXO6, CCT3, CCT4, CCT7, FBXL5, FBXW7, CCT5, FBXO4, KIF13A, TCP1, FKBP9, CCT6A, FBXW2, FBXW5, AP3M1, FBXW4, CCT2, FBXL3, LONP2, KIFC3, SPHK1, NOP56, XRN2, ARFGEF2, CCT8, USP11
KEGG_CYSTEINE_AND_METHIONINE_METABOLISM	26	-0.0785813	0.149946	0.0200604	0.0127491	0.0411751	SRM, CTH, AHCYL1, MTR, ADI1, DNMT3A, MAT2A, ENOPH1, CDO1, MAT2B, AMD1, AHCYL2, MTAP, TRDMT1, GOT1, LDHA, APIP, LDHB, GOT2, DNMT1, IL4I1, DNMT3B, AHCY, CBS, MPST, SMS
REACTOME_TRANSPORT_OF_RIBONUCLEOPROTEINS_INTO_THE_HOST_NUCLEUS	25	0.47792	0.376041	0.597434	1.49e-05	0.000901159	TPR, NUP133, RANBP2, NUP35, KPNA1, NUP54, NUP155, NUP153, NUP43, NUPL2, POM121, NUP205, NUP188, NUP214, AAAS, NUP107, NUP37, NUP93, NUP88, KPNB1, NUP85, SEH1L, NUP62, RAE1, NUP50
REACTOME_NEP_NS2_INTERACTS_WITH_THE_CELLULAR_EXPORT_MACHINERY	25	0.487813	0.376876	0.617906	1.92e-05	0.000901159	TPR, NUP133, XPO1, RANBP2, NUP35, NUP54, NUP155, NUP153, NUP43, NUPL2, POM121, NUP205, NUP188, NUP214, AAAS, NUP107, NUP37, RAN, NUP93, NUP88, NUP85, SEH1L, NUP62, RAE1, NUP50
BIOCARTA_ERK_PATHWAY	25	-0.16159	0.26013	0.0468	0.00637244	0.024413	GNB1, RPS6KA1, MKNK1, NGF, SHC1, SOS1, RAF1, PDGFRA, PPP2CA, EGFR, MYC, ITGB1, HRAS, RPS6KA5, MAP2K1, IGF1R, MAPK3, STAT3, GRB2, MKNK2, MAP2K2, SRC, GNAS, MAPK1, ELK1
PID_NEPHRIN_NEPH1_PATHWAY	25	-0.0653021	0.121436	0.0173548	0.0106454	0.0359978	PIK3CD, PIK3R3, JUN, KIRREL, NCK2, NCK1, PIK3CB, PRKCI, PIK3CA, MAPK10, PIK3R1, F2RL2, MAPK9, CD2AP, FYN, RAC1, WASL, MAPK8, BAD, AKT1, TJP1, ARRB2, MAP2K4, GRB2, PLCG1
REACTOME_AMINO_ACID_AND_OLIGOPEPTIDE_SLC_TRANSPORTERS	24	-0.73483	1.01154	0.532259	2.1e-05	0.000901159	SLC1A4, SLC6A6, SLC7A11, SLC1A3, SLC36A1, SLC17A5, SLC7A2, SLC1A1, SLC1A2, SLC43A1, SLC15A3, SLC3A2, SLC38A1, SLC38A2, SLC15A4, SLC7A1, SLC7A7, SLC7A8, SLC7A6, SLC7A5, SLC43A2, SLC25A10, SLC1A5, SLC38A5
REACTOME_CYTOSOLIC_TRNA_AMINOACYLATION	24	-0.537005	0.723752	0.40084	0.000124405	0.00142488	YARS, SARS, EPRS, DARS, FARSB, QARS, AIMP1, TARS, HARS, LARS, RARS, EEF1E1, VARS, AIMP2, GARS, IARS, PPA1, CARS, MARS, WARS, AARS, KARS, NARS, FARSA
PID_MYC_PATHWAY	24	0.134724	0.0618174	0.187781	0.000771869	0.00468748	ZBTB17, TAF12, PPP2R5A, SUPT7L, GSK3B, RUVBL1, ACTL6A, PAK2, FBXW7, SKP2, TAF9, PPP2CA, SUPT3H, TRRAP, HBP1, MYC, CDKN2A, KAT5, MAX, PML, AXIN1, KAT2A, PIN1, RUVBL2
PID_ALK1_PATHWAY	24	-0.142342	0.260551	0.0562108	0.00427375	0.0180734	ACVR2A, ACVR1, BMPR2, TGFBR2, ACVR2B, SMAD1, SMAD5, CSNK2B, INHBA, CAV1, TGFBR1, ENG, PPP1CA, ACVRL1, SMAD9, TGFB3, MAPK3, ARRB2, SMAD7, SMAD4, TGFB1, FKBP1A, ID1, MAPK1
REACTOME_GLUCONEOGENESIS	24	-0.122045	0.236739	0.0384517	0.0082837	0.0296877	ENO1, TPI1P1, PRKACB, MDH1, SLC25A12, MDH2, SLC25A13, PGAM1, GOT1, PC, GAPDH, TPI1, ENO2, PCK2, ALDOA, GOT2, SLC25A11, ENO3, ALDOC, SLC25A10, PRKACA, GPI, SLC25A1, PGK1
REACTOME_CD28_CO_STIMULATION	24	-0.112117	0.220901	0.0321331	0.010934	0.0366998	MTOR, CDC42, PIK3R3, THEM4, AKT3, PIK3CA, PAK2, RICTOR, PIK3R1, FYN, RAC1, LYN, MAPKAP1, MAP3K8, PAK1, AKT1, MLST8, PDPK1, MAP3K14, GRB2, YES1, AKT2, TRIB3, SRC
REACTOME_TGF_BETA_RECEPTOR_SIGNALING_ACTIVATES_SMADS	24	-0.0788827	0.160122	0.0198446	0.0133768	0.0425834	ZFYVE9, UCHL5, PPP1CB, RPS27A, XPO1, TGFBR2, SMURF1, TGFBR1, PPP1CA, STRAP, PPP1CC, SMAD3, FURIN, STUB1, MTMR4, SMURF2, SMAD2, SMAD7, SMAD4, UBA52, TGFB1, PPP1R15A, FKBP1A, PMEPA1
REACTOME_REGULATION_OF_GLUCOKINASE_BY_GLUCOKINASE_REGULATORY_PROTEIN	23	0.488246	0.365789	0.592278	2.06e-05	0.000901159	TPR, NUP133, RANBP2, NUP35, NUP54, NUP155, NUP153, NUP43, NUPL2, POM121, NUP205, NUP188, NUP214, AAAS, NUP107, NUP37, NUP93, NUP88, NUP85, SEH1L, NUP62, RAE1, NUP50
PID_REELIN_PATHWAY	23	-0.24489	0.316672	0.160498	2.91e-05	0.000923676	LRP8, RAP1A, ARHGEF2, NCK2, GSK3B, PIK3CA, LRPAP1, PIK3R1, MAP1B, FYN, CDK5, VLDLR, RAPGEF1, ITGB1, MAPK8, MAPK8IP1, MAP3K11, CBL, AKT1, PAFAH1B1, ITGA3, MAP2K7, CRKL
KEGG_HOMOLOGOUS_RECOMBINATION	23	0.532498	0.390316	0.699327	5.74e-05	0.00103093	RPA2, RAD54L, RAD50, RPA3, POLD2, SSBP1, XRCC2, NBN, MUS81, POLD4, POLD3, RAD52, BRCA2, RAD51B, XRCC3, BLM, RPA1, TOP3A, RAD51D, EME1, RAD51C, POLD1, TOP3B
BIOCARTA_G2_PATHWAY	23	0.613654	0.434882	0.823254	6.83e-05	0.0010583	RPS6KA1, GADD45A, YWHAQ, CDC25A, ATR, CCNB1, CDC25C, CDKN1A, PRKDC, CDK1, WEE1, ATM, CHEK1, MDM2, PLK1, TP53, BRCA1, CDC34, CDKN2D, CDC25B, CHEK2, YWHAH, EP300
KEGG_ALANINE_ASPARTATE_AND_GLUTAMATE_METABOLISM	23	-0.278533	0.384924	0.154337	0.000166022	0.00170957	ALDH4A1, GLUL, ADSS, CAD, GFPT1, GLS, CPS1, NIT2, PPAT, GFPT2, DDO, ASL, ASNS, ASS1, GLUD1, GOT1, ADSSL1, ABAT, GPT2, GOT2, IL4I1, ADSL, GLUD2
REACTOME_RORA_ACTIVATES_CIRCADIAN_EXPRESSION	23	-0.269299	0.372223	0.148855	0.000231908	0.00206432	NCOA1, NPAS2, TBL1XR1, PPARGC1A, CLOCK, HDAC3, SMARCD3, TGS1, NCOA2, RXRA, ARNTL, CPT1A, RORA, CREBBP, NCOR1, SREBF1, MED1, NR1D1, NCOA6, NCOA3, EP300, PPARA, TBL1X
REACTOME_PROCESSING_OF_CAPPED_INTRONLESS_PRE_MRNA	23	0.356842	0.235592	0.499041	0.0002415	0.00212942	LSM10, SNRPE, CPSF3, SNRPG, NCBP2, SLBP, LSM11, CPSF1, NCBP1, CSTF3, CLP1, CPSF7, PCF11, SNRPF, PABPN1, CPSF2, PAPOLA, NUDT21, ZNF473, SNRPB, CSTF1, SNRPD3, CSTF2
REACTOME_ACTIVATION_OF_GENES_BY_ATF4	23	-0.321619	0.463494	0.156708	0.000583195	0.00389318	ATF6, ATF3, EXOSC7, EXOSC9, DCP2, NFYA, IGFBP1, ASNS, EXOSC4, EXOSC3, EXOSC2, EXOSC1, DDIT3, NFYB, EXOSC8, DIS3, PARN, HERPUD1, EXOSC6, CCL2, KHSRP, EXOSC5, ATF4
BIOCARTA_EIF4_PATHWAY	23	-0.115194	0.179377	0.060099	0.00061125	0.0039947	MTOR, EIF4G3, MKNK1, IRS1, PIK3CA, EIF4G1, EIF4A2, EIF4E, GHR, PIK3R1, MAPK14, EIF4EBP1, PABPC1, PTEN, EIF4G2, AKT1, PDPK1, MAPK3, EIF4A1, PDK2, RPS6KB1, PRKCA, MAPK1
BIOCARTA_MYOSIN_PATHWAY	23	-0.1997	0.29164	0.0921415	0.000652137	0.00416393	GNB1, ARHGEF19, ARHGEF2, ARHGEF11, PPP1R12B, ARHGEF4, ARHGEF3, MYLK, GNA12, ARHGEF5, GNAQ, ARHGEF17, ARHGEF12, ARHGEF7, ARHGAP5, GNA13, PRKCA, ROCK1, PKN1, ARHGEF1, PLCB1, ARHGEF9, ARHGEF6
BIOCARTA_VEGF_PATHWAY	23	-0.0984973	0.158946	0.0469205	0.000894855	0.00512466	EIF2B3, ARNT, SHC1, EIF2B4, VHL, PIK3CA, EIF2B5, PIK3R1, VEGFA, PTK2, HRAS, PXN, EIF2B1, HIF1A, EIF2S1, EIF2B2, EIF1, PRKCA, ELAVL1, EIF2S2, PLCG1, EIF1AX, EIF2S3
BIOCARTA_HDAC_PATHWAY	23	-0.196287	0.318174	0.0912953	0.00172465	0.00874925	MEF2D, CALM2, CAMK1, PIK3CA, PPP3CA, PIK3R1, MEF2C, MAPK14, PPP3CC, PPP3CB, IGF1, CALM1, AKT1, IGF1R, MEF2A, MAPK7, HDAC5, NFATC1, INSR, CALM3, NFATC2, CABIN1, YWHAH
REACTOME_REGULATION_OF_INSULIN_SECRETION_BY_GLUCAGON_LIKE_PEPTIDE1	23	0.134914	0.0561165	0.226952	0.00316607	0.0143413	GNB1, GNG12, PRKACB, GNG5, RAP1A, PRKAR2A, GNB4, ITPR3, PRKAR1B, GNG11, GNB2, PRKAR2B, GNB3, ITPR2, RAPGEF3, ADCY6, RAP1B, GNG2, GNB5, IQGAP1, PRKAR1A, PRKACA, GNAS
REACTOME_O_LINKED_GLYCOSYLATION_OF_MUCINS	23	0.158353	0.0503056	0.283981	0.00696316	0.026224	GALNT2, B3GNT2, GALNT13, GALNT5, B3GNT5, ST6GAL1, GALNT7, GCNT4, GALNT10, C1GALT1, GALNT11, ST3GAL1, GCNT1, GALNT12, ST6GALNAC4, GALNT6, B3GNT9, ST3GAL2, B3GNTL1, GALNT1, B3GNT8, B4GALT5, C1GALT1C1
REACTOME_RNA_POL_III_TRANSCRIPTION_INITIATION_FROM_TYPE_2_PROMOTER	23	0.17027	0.0439008	0.318039	0.0118904	0.0389683	POLR3C, POLR3GL, GTF3C2, GTF3C3, POLR2H, POLR1C, TBP, LZTS1, POLR3D, POLR2K, GTF3C4, GTF3C5, POLR3A, POLR2L, POLR3B, POLR1D, BRF1, POLR3K, POLR3E, POLR2E, POLR3F, POLR2F, POLR3H
REACTOME_SULFUR_AMINO_ACID_METABOLISM	22	-0.247242	0.336453	0.182373	1.11e-05	0.000901159	CTH, GCLM, MTR, ADI1, MAT2A, ENOPH1, CDO1, MAT2B, GCLC, MTAP, GOT1, APIP, CSAD, SUOX, SQRDL, SLC25A10, CNDP2, MRI1, ETHE1, AHCY, CBS, TST
BIOCARTA_EDG1_PATHWAY	22	-0.14642	0.204312	0.104439	4.83e-05	0.0010128	GNB1, ITGAV, RHOA, PIK3CA, PDGFRA, PIK3R1, SMPD2, PDGFA, RAC1, ADCY1, GNAI1, ASAH1, PTK2, SMPD1, AKT1, MAPK3, ITGB3, PRKCA, SPHK1, PLCB1, SRC, MAPK1
KEGG_SELENOAMINO_ACID_METABOLISM	22	-0.312133	0.427457	0.228386	0.000100928	0.00130858	CTH, AHCYL1, MAT2A, MARS2, METTL6, HEMK1, PAPSS1, MAT2B, TRMT11, WBSCR22, METTL2B, AHCYL2, SEPHS1, PAPSS2, MARS, LCMT2, LCMT1, SEPHS2, AHCY, GGT7, CBS, GGT5
KEGG_MISMATCH_REPAIR	22	0.574181	0.369495	0.721452	0.000114498	0.00138306	RPA2, EXO1, MSH2, MSH6, MLH1, RFC4, RFC1, MSH3, PMS2, RPA3, POLD2, RFC2, SSBP1, POLD4, POLD3, RFC5, RFC3, MLH3, RPA1, LIG1, POLD1, PCNA
BIOCARTA_RAS_PATHWAY	22	-0.0939674	0.147646	0.0551958	0.000351419	0.00261048	CASP9, CDC42, RAF1, RHOA, PLD1, PIK3CA, NFKB1, PIK3R1, RAC1, RALA, RALGDS, CHUK, HRAS, BAD, RELA, AKT1, MAP2K1, MAPK3, RALBP1, BCL2L1, ELK1, FOXO4
BIOCARTA_CELLCYCLE_PATHWAY	22	0.426365	0.223477	0.573139	0.000363359	0.00262028	CDKN2C, CDC25A, CCNB1, CDK7, CCNH, CDKN1A, CCND3, CDK6, CDKN2A, CDKN2B, CDK1, CCND1, CCND2, CDKN1B, CDK2, CDK4, RB1, TFDP1, CDKN2D, CCNE1, E2F1, RBL1
PID_RXR_VDR_PATHWAY	22	-0.293368	0.517188	0.129616	0.00235875	0.0110108	NCOA1, PPARG, RARB, RXRB, PPARD, FAM120B, ABCA1, RXRA, NR1H3, VDR, NR4A1, RARG, NCOR2, SREBF1, MED1, THRA, RARA, RPS6KB1, BCL2, TGFB1, NR1H2, PPARA
BIOCARTA_ECM_PATHWAY	22	0.0535618	0.0119858	0.0836563	0.0102419	0.0347973	SHC1, RAF1, RHOA, MYLK, PIK3CA, ITGA1, PIK3R1, DIAPH1, FYN, PTK2, TLN1, GSN, ITGB1, HRAS, PXN, ARHGAP5, MAP2K1, MAPK3, PFN1, ROCK1, SRC, MAPK1
REACTOME_REGULATORY_RNA_PATHWAYS	21	0.174492	0.117109	0.242293	6.95e-05	0.0010583	POLR2D, POLR2H, POLR2B, DROSHA, XPO5, POLR2J, POLR2K, POLR2L, POLR2G, TARBP2, RAN, DICER1, TNRC6A, POLR2C, POLR2A, TNRC6C, POLR2E, POLR2I, DGCR8, POLR2F, TNRC6B
KEGG_ALDOSTERONE_REGULATED_SODIUM_REABSORPTION	21	-0.334111	0.463128	0.183783	0.000272304	0.00225768	PIK3CD, PIK3R3, ATP1A1, ATP1B1, HSD11B1, IRS1, PIK3CB, ATP1B3, PIK3CA, PIK3R1, SGK1, KRAS, IGF1, IRS2, SLC9A3R2, PDPK1, MAPK3, PRKCA, NEDD4L, INSR, MAPK1
REACTOME_PREFOLDIN_MEDIATED_TRANSFER_OF_SUBSTRATE_TO_CCT_TRIC	21	0.458801	0.285048	0.664207	0.000276726	0.00226061	CCT3, PFDN2, CCT4, CCT7, TUBA4A, CCT5, PFDN1, TUBB2A, PFDN6, TCP1, ACTB, CCT6A, TUBB4B, TUBA1A, TUBA1C, PFDN5, CCT2, TUBB6, PFDN4, CCT8, VBP1
REACTOME_CIRCADIAN_REPRESSION_OF_EXPRESSION_BY_REV_ERBA	21	-0.271824	0.381539	0.143088	0.000386744	0.00270235	NCOA1, NPAS2, TBL1XR1, PPARGC1A, CLOCK, HDAC3, SMARCD3, TGS1, NCOA2, RXRA, ARNTL, RORA, CREBBP, NCOR1, MED1, NR1D1, NCOA6, NCOA3, EP300, PPARA, TBL1X
REACTOME_SMOOTH_MUSCLE_CONTRACTION	21	0.238946	0.102654	0.398521	0.00240248	0.011168	TPM3, LMOD1, CALM2, MYLK, ITGB5, ITGA1, CALD1, SORBS3, TPM2, TLN1, VCL, ACTA2, MYL6B, MYL6, CALM1, TPM1, MYH11, MYL12B, TPM4, CALM3, MYL9
REACTOME_DOWNREGULATION_OF_TGF_BETA_RECEPTOR_SIGNALING	21	-0.110215	0.182945	0.0245679	0.0113546	0.0378828	ZFYVE9, UCHL5, PPP1CB, RPS27A, XPO1, TGFBR2, SMURF1, TGFBR1, PPP1CA, STRAP, PPP1CC, SMAD3, STUB1, MTMR4, SMURF2, SMAD2, SMAD7, UBA52, TGFB1, PPP1R15A, PMEPA1
REACTOME_THROMBIN_SIGNALLING_THROUGH_PROTEINASE_ACTIVATED_RECEPTORS_PARS	21	0.169384	0.0416931	0.318223	0.0140299	0.0444079	GNB1, GNG12, GNG5, GNB4, F2RL2, F2R, GNA12, GNG11, GNB2, GNA14, GNAQ, ARRB1, GNB3, GNG2, GNB5, MAPK3, ARRB2, GNA13, GNA11, SRC, MAPK1
REACTOME_G0_AND_EARLY_G1	20	0.735485	0.486333	0.914602	3.46e-05	0.000985253	HDAC1, RBBP4, LIN9, CDC25A, LIN54, CCNA2, CCNE2, CDK1, CDK2, TFDP1, LIN52, RBL2, E2F4, CDC6, CCNE1, PCNA, E2F1, RBL1, MYBL2, DYRK1A
REACTOME_DOUBLE_STRAND_BREAK_REPAIR	20	0.524835	0.358063	0.644503	3.88e-05	0.0010128	RPA2, XRCC5, XRCC4, RAD50, MDC1, RPA3, PRKDC, NBN, ATM, H2AFX, RAD52, BRCA2, LIG4, TDP1, TP53BP1, RPA1, BRCA1, BRIP1, LIG1, XRCC6
BIOCARTA_IGF1MTOR_PATHWAY	20	-0.358461	0.474872	0.273174	8.68e-05	0.00123584	MTOR, GSK3B, PIK3CA, EIF2B5, EIF4E, PIK3R1, PPP2CA, EIF4EBP1, RPS6, PTEN, INPPL1, IGF1, EIF2S1, AKT1, IGF1R, PDPK1, PDK2, RPS6KB1, EIF2S2, EIF2S3
REACTOME_APC_CDC20_MEDIATED_DEGRADATION_OF_NEK2A	20	0.599148	0.319105	0.802521	0.000377928	0.00265746	CDC20, NEK2, RPS27A, ANAPC1, UBE2E1, ANAPC4, MAD2L1, ANAPC10, CDC23, ANAPC2, UBE2D1, BUB3, ANAPC7, ANAPC5, CDC16, BUB1B, CDC27, ANAPC11, UBA52, UBE2C
KEGG_DRUG_METABOLISM_OTHER_ENZYMES	20	0.207952	0.0599375	0.315009	0.00603429	0.0232781	CDA, DPYD, UCK2, IMPDH2, UMPS, GMPS, TPMT, UPP1, GUSB, IMPDH1, NAT1, UCK1, CES1, TK2, CES2, TK1, ITPA, UCKL1, TYMP, HPRT1
KEGG_METABOLISM_OF_XENOBIOTICS_BY_CYTOCHROME_P450	20	-0.282602	0.554063	0.0865063	0.0083806	0.0299384	GSTM4, GSTM2, GSTM3, MGST3, EPHX1, CYP1B1, ADH5, MGST2, GSTA4, GSTK1, AKR1C1, AKR1C2, AKR1C3, GSTO1, GSTO2, GSTP1, ALDH3B1, MGST1, GSTZ1, ALDH1A3
REACTOME_SIGNALING_BY_BMP	20	-0.272526	0.536684	0.0812499	0.00920939	0.0318742	SKI, GREM2, ACVR2A, BMPR2, ACVR2B, FSTL1, BMPR1B, UBE2D3, SMAD1, ZFYVE16, SMAD5, SMURF1, UBE2D1, BMPR1A, SMAD6, SMURF2, SMAD7, SMAD4, BMP2, CHRDL1
BIOCARTA_CASPASE_PATHWAY	20	0.228425	0.0476431	0.359383	0.0145918	0.0459231	DFFB, DFFA, CASP9, LMNA, PARP1, CASP10, CASP8, CASP6, CASP3, LMNB1, CYCS, CASP2, CASP7, BIRC3, BIRC2, CASP4, CASP1, APAF1, LMNB2, XIAP
PID_P38_MK2_PATHWAY	19	0.262626	0.20495	0.330745	2.07e-05	0.000901159	MAPKAPK2, YWHAQ, CREB1, RAF1, MAPKAPK3, MAPK14, SRF, ETV1, HSPB1, YWHAG, YWHAZ, LSP1, TSC2, YWHAE, TCF3, CDC25B, YWHAB, YWHAH, MAPK11
REACTOME_LAGGING_STRAND_SYNTHESIS	19	0.82907	0.591658	1.02926	5.6e-05	0.00103093	RPA2, RFC4, PRIM2, RPA3, POLD2, RFC2, DNA2, FEN1, POLA2, POLD4, POLD3, PRIM1, RFC5, RFC3, RPA1, LIG1, POLD1, PCNA, POLA1
REACTOME_CITRIC_ACID_CYCLE_TCA_CYCLE	19	0.291577	0.181608	0.421897	9.29e-05	0.00127874	SDHB, SDHC, FH, SUCLG1, SUCLG2, SDHA, NNT, OGDH, MDH2, DLD, SDHD, CS, SUCLA2, DLST, IDH3A, IDH2, IDH3B, ACO2, IDH3G
REACTOME_CHOLESTEROL_BIOSYNTHESIS	19	0.71737	0.490571	0.908866	9.38e-05	0.00127874	DHCR24, PMVK, FDPS, HSD17B7, LBR, GGPS1, MSMO1, HMGCS1, HMGCR, CYP51A1, FDFT1, SQLE, IDI1, DHCR7, MVK, MVD, LSS, EBP, NSDHL
REACTOME_BASIGIN_INTERACTIONS	19	-0.677091	0.987991	0.413207	0.000172726	0.00171942	SLC16A1, ATP1B1, ATP1B3, SLC7A11, PPIA, CAV1, ITGB1, SLC3A2, MMP1, SLC7A7, SLC7A8, SLC7A6, SLC7A5, ITGA3, SLC16A3, BSG, PPIAP22, PPIL2, L1CAM
REACTOME_RNA_POL_I_TRANSCRIPTION_TERMINATION	19	0.147937	0.080845	0.227015	0.000686526	0.00426106	TAF1A, TAF1B, POLR1A, POLR1B, ERCC3, POLR2H, CDK7, GTF2H2, CCNH, POLR1C, POLR2K, GTF2H1, GTF2H3, POLR1D, MNAT1, TAF1C, PTRF, UBTF, ERCC2
REACTOME_GPVI_MEDIATED_ACTIVATION_CASCADE	19	0.110182	0.0559831	0.174072	0.000807596	0.00479807	CDC42, PIK3R3, VAV3, AKT3, RHOB, RHOA, PIK3CB, PIK3CA, PIK3R1, FYN, RAC1, COL1A2, LYN, RHOG, AKT1, PDPK1, COL1A1, AKT2, RAC2
REACTOME_ABORTIVE_ELONGATION_OF_HIV1_TRANSCRIPT_IN_THE_ABSENCE_OF_TAT	19	0.181766	0.063493	0.281681	0.00358537	0.0157444	POLR2D, POLR2H, NCBP2, POLR2B, POLR2J, POLR2K, NCBP1, POLR2L, POLR2G, GTF2F2, POLR2C, POLR2A, SUPT4H1, CTDP1, POLR2E, GTF2F1, POLR2I, SUPT5H, POLR2F
REACTOME_LYSOSOME_VESICLE_BIOGENESIS	19	0.133127	0.0493796	0.231821	0.00445318	0.018575	DNAJC6, ARF1, VAMP8, AP1S1, CLTA, ARRB1, HSPA8, M6PR, BLOC1S1, GNS, AP1G1, VAMP2, CLTC, DNM2, DNASE2, AP1M1, CTSZ, AP1B1, AP1S2
KEGG_GLYCOSAMINOGLYCAN_BIOSYNTHESIS_CHONDROITIN_SULFATE	19	0.142588	0.0438363	0.259426	0.00867249	0.0304633	B3GALT6, CHPF, CHSY3, B4GALT7, DSE, UST, CHST12, CHPF2, CSGALNACT1, CSGALNACT2, CHST3, CHST15, B3GAT3, CHST11, CHST14, CHSY1, XYLT1, XYLT2, CHST7
REACTOME_DOWNREGULATION_OF_SMAD2_3_SMAD4_TRANSCRIPTIONAL_ACTIVITY	19	-0.166526	0.272817	0.041542	0.00986734	0.0338352	SKI, HDAC1, TRIM33, PARP1, RPS27A, SKIL, UBE2D3, UBE2D1, NCOR2, PPM1A, SMAD3, NCOR1, SMURF2, TGIF1, SMAD2, SMAD4, UBA52, TGIF2, USP9X
REACTOME_RNA_POL_III_TRANSCRIPTION_TERMINATION	19	0.166459	0.0397323	0.31566	0.0143209	0.0452004	POLR3C, POLR3GL, SSB, POLR2H, POLR1C, LZTS1, POLR3D, POLR2K, NFIB, POLR3A, POLR2L, POLR3B, POLR1D, POLR3K, POLR3E, POLR2E, POLR3F, POLR2F, POLR3H
BIOCARTA_ATRBRCA_PATHWAY	18	0.45973	0.319087	0.560036	4.43e-05	0.0010128	FANCD2, ATR, RAD1, RAD17, RAD50, FANCE, HUS1, NBN, FANCG, FANCC, FANCF, RAD9A, ATM, CHEK1, BRCA2, TP53, BRCA1, CHEK2
REACTOME_FANCONI_ANEMIA_PATHWAY	18	0.650352	0.4355	0.803208	5.02e-05	0.0010128	USP1, UBE2T, RPS27A, FANCL, FANCD2, ATR, FANCE, FANCG, FANCC, FANCF, ATM, BRCA2, FANCM, PALB2, FANCA, BRCA1, UBA52, FANCB
BIOCARTA_MCM_PATHWAY	18	0.647498	0.438036	0.796914	6.2e-05	0.00104312	ORC1, MCM6, ORC4, ORC2, MCM2, MCM3, ORC3, MCM7, ORC5, MCM4, CDKN1B, CDK2, KITLG, ORC6, CDT1, CDC6, CCNE1, MCM5
REACTOME_BASE_EXCISION_REPAIR	18	0.428099	0.278313	0.534919	0.000119348	0.00139838	MUTYH, OGG1, MBD4, POLD2, POLB, FEN1, POLD4, POLD3, SMUG1, TDG, APEX1, MPG, NTHL1, LIG3, XRCC1, LIG1, POLD1, PCNA
KEGG_GLYCINE_SERINE_AND_THREONINE_METABOLISM	18	-0.396241	0.559054	0.279404	0.000257826	0.0021866	CTH, PHGDH, ALAS1, GLYCTK, CHDH, PSPH, DLD, GLDC, PSAT1, SHMT2, SRR, SHMT1, AOC2, GAMT, CBS, GCAT, MAOA, MAOB
REACTOME_MICRORNA_MIRNA_BIOGENESIS	18	0.194778	0.103196	0.260031	0.00026424	0.0022073	POLR2D, POLR2H, POLR2B, DROSHA, XPO5, POLR2J, POLR2K, POLR2L, POLR2G, TARBP2, RAN, DICER1, POLR2C, POLR2A, POLR2E, POLR2I, DGCR8, POLR2F
REACTOME_KINESINS	18	0.850554	0.476774	1.11816	0.000325315	0.00249259	KIF2C, KIFAP3, KIF3C, KIF15, KIF2A, KIF20A, KIFC1, KLC4, KIF5B, KIF11, KIF18A, KLC2, RACGAP1, KLC1, KIF23, KIF22, KIF3B, KIF4A
REACTOME_APC_C_CDC20_MEDIATED_DEGRADATION_OF_CYCLIN_B	18	0.545735	0.301795	0.722089	0.000357149	0.00261048	CDC20, RPS27A, ANAPC1, UBE2E1, ANAPC4, ANAPC10, CCNB1, CDC23, ANAPC2, UBE2D1, CDK1, ANAPC7, ANAPC5, CDC16, CDC27, ANAPC11, UBA52, UBE2C
REACTOME_MYOGENESIS	18	-0.170487	0.271753	0.0979585	0.000681292	0.00426106	CDC42, MEF2D, CTNNB1, BOC, MEF2C, CTNNA1, MAPK14, ABL1, CDON, TCF12, BNIP2, NEO1, MEF2A, CDH2, TCF4, TCF3, MAPK12, MAPK11
KEGG_REGULATION_OF_AUTOPHAGY	18	-0.140957	0.22612	0.0795147	0.000869803	0.00503308	ATG4C, ATG4B, ATG7, ATG3, PIK3R4, PRKAA1, ATG12, ATG5, GABARAPL1, ULK1, ULK3, GABARAPL2, GABARAP, ULK2, BECN1, PIK3C3, ATG4D, ATG4A
BIOCARTA_TGFB_PATHWAY	18	-0.270767	0.440728	0.148632	0.000979744	0.00533576	ZFYVE9, TGFB2, TGFBR2, SKIL, APC, MAP3K7, TGFBR1, TGFB3, MAP2K1, SMAD3, CREBBP, MAPK3, SMAD2, SMAD7, SMAD4, TGFB1, TAB1, EP300
REACTOME_KERATAN_SULFATE_BIOSYNTHESIS	18	0.189033	0.0472855	0.304808	0.00996007	0.0340481	B4GALT2, B4GALT3, FMOD, PRELP, B3GNT2, B4GALT4, CHST2, ST3GAL1, B4GALT1, OGN, OMD, CHST1, LUM, ACAN, ST3GAL2, CHST6, B4GALT6, B4GALT5
REACTOME_DESTABILIZATION_OF_MRNA_BY_TRISTETRAPROLIN_TTP	17	0.220281	0.165324	0.285527	1.61e-05	0.000901159	MAPKAPK2, EXOSC7, DCP1A, XRN1, EXOSC9, TNPO1, DCP2, EXOSC4, EXOSC3, EXOSC2, EXOSC1, EXOSC8, DIS3, EXOSC6, ZFP36, EXOSC5, YWHAB
REACTOME_AMINO_ACID_TRANSPORT_ACROSS_THE_PLASMA_MEMBRANE	17	-1.09921	1.36545	0.785277	1.67e-05	0.000901159	SLC1A4, SLC6A6, SLC7A11, SLC36A1, SLC7A2, SLC43A1, SLC3A2, SLC38A1, SLC38A2, SLC7A1, SLC7A7, SLC7A8, SLC7A6, SLC7A5, SLC43A2, SLC1A5, SLC38A5
REACTOME_DESTABILIZATION_OF_MRNA_BY_KSRP	17	0.211893	0.121933	0.318749	0.000209328	0.00196701	EXOSC7, EXOSC9, DCP2, MAPK14, YWHAZ, EXOSC4, EXOSC3, EXOSC2, EXOSC1, EXOSC8, DIS3, AKT1, PARN, EXOSC6, KHSRP, EXOSC5, MAPK11
REACTOME_INHIBITION_OF_THE_PROTEOLYTIC_ACTIVITY_OF_APC_C_REQUIRED_FOR_THE_ONSET_OF_ANAPHASE_BY_MITOTIC_SPINDLE_CHECKPOINT_COMPONENTS	17	0.602325	0.395501	0.846272	0.000245659	0.00213224	CDC20, ANAPC1, UBE2E1, ANAPC4, MAD2L1, ANAPC10, CDC23, ANAPC2, UBE2D1, BUB3, ANAPC7, ANAPC5, CDC16, BUB1B, CDC27, ANAPC11, UBE2C
REACTOME_PYRIMIDINE_METABOLISM	17	0.337379	0.200573	0.49907	0.000354418	0.00261048	CDA, DPYD, UCK2, CAD, UMPS, DCK, DCTD, NT5E, UPP1, UCK1, DUT, TK2, DHODH, NT5C, TK1, TYMS, TYMP
REACTOME_REGULATION_OF_HYPOXIA_INDUCIBLE_FACTOR_HIF_BY_OXYGEN	17	-0.186465	0.261563	0.0979374	0.000366722	0.00262028	ARNT, EGLN1, EPAS1, RPS27A, VHL, UBE2D3, UBE2D2, VEGFA, CUL2, UBE2D1, HIF1AN, HIF1A, CREBBP, UBA52, EGLN2, RBX1, EP300
REACTOME_DESTABILIZATION_OF_MRNA_BY_BRF1	17	0.168636	0.0818831	0.271697	0.000913231	0.0051485	MAPKAPK2, EXOSC7, DCP1A, XRN1, EXOSC9, DCP2, EXOSC4, EXOSC3, EXOSC2, EXOSC1, EXOSC8, DIS3, ZFP36L1, AKT1, EXOSC6, EXOSC5, YWHAB
REACTOME_TRANSFERRIN_ENDOCYTOSIS_AND_RECYCLING	17	-0.109108	0.161366	0.0471581	0.00106894	0.00573717	ATP6V0B, ATP6V1E2, STEAP3, ATP6V1A, TFRC, ATP6V0E1, ATP6V1F, ATP6V1B2, ATP6V1H, ATP6V1C1, ATP6V1G1, TCIRG1, ATP6V0A2, ATP6V1D, ATP6V0D1, MCOLN1, ATP6V1E1
REACTOME_PTM_GAMMA_CARBOXYLATION_HYPUSINE_FORMATION_AND_ARYLSULFATASE_ACTIVATION	17	0.122421	0.0588928	0.197668	0.00198355	0.00979433	GGCX, SUMF1, PROS1, EIF5A2, ARSJ, ARSB, ARSK, ARSI, SUMF2, FURIN, VKORC1, EIF5A, ARSG, DOHH, DHPS, ARSA, STS
REACTOME_CTLA4_INHIBITORY_SIGNALING	17	0.0870135	0.0376444	0.14548	0.00208692	0.0101413	PPP2R5A, AKT3, PPP2CA, PPP2R5D, FYN, PPP2CB, LYN, PPP2R5B, PPP2R1B, PPP2R5E, PPP2R5C, AKT1, PDPK1, YES1, AKT2, PPP2R1A, SRC
BIOCARTA_NDKDYNAMIN_PATHWAY	17	0.139506	0.0608934	0.232434	0.00466338	0.019189	EPS15, CALM2, BIN1, AP2M1, PPP3CA, SYNJ2, AMPH, PPP3CC, DNM1, PPP3CB, PICALM, CALM1, NME1, CALM3, AP2A1, EPN1, SYNJ1
REACTOME_DEADENYLATION_OF_MRNA	17	-0.0629643	0.109703	0.023218	0.0055088	0.0220108	CNOT10, EIF4G1, EIF4A2, EIF4E, PAIP1, CNOT8, CNOT6, CNOT4, CNOT7, PABPC1, TNKS1BP1, EIF4B, CNOT2, PARN, EIF4A1, EIF4A3, CNOT3
PID_SMAD2_3PATHWAY	17	0.128186	0.0442108	0.227448	0.00560498	0.0221588	TGFBRAP1, CTDSP1, CTDSPL, MAP3K1, NUP153, NUP214, CTDSP2, PPM1A, SMAD3, UBE2I, MAPK3, KPNB1, KPNA2, SMAD2, SMAD4, PIAS4, MAPK1
REACTOME_ACTIVATION_OF_KAINATE_RECEPTORS_UPON_GLUTAMATE_BINDING	17	0.187361	0.0762158	0.318978	0.005631	0.0221588	GNB1, GNG12, GNG5, CALM2, GNB4, DLG1, GNG11, GNB2, NCALD, PLCB3, GNB3, GNG2, CALM1, GNB5, CALM3, PLCB1, DLG3
REACTOME_RNA_POL_III_CHAIN_ELONGATION	17	0.17586	0.0442801	0.331281	0.0139437	0.0442614	POLR3C, POLR3GL, POLR2H, POLR1C, LZTS1, POLR3D, POLR2K, POLR3A, POLR2L, POLR3B, POLR1D, POLR3K, POLR3E, POLR2E, POLR3F, POLR2F, POLR3H
KEGG_BIOSYNTHESIS_OF_UNSATURATED_FATTY_ACIDS	16	0.28112	0.210149	0.331338	1.48e-05	0.000901159	ACOT7, YOD1, HADHA, PECR, ACAA1, ACOX3, SCD5, ELOVL6, ELOVL5, SCD, HSD17B12, FADS2, FADS1, ACOT2, ACOX1, TECR
REACTOME_G1_S_SPECIFIC_TRANSCRIPTION	16	1.01198	0.676049	1.24988	4.97e-05	0.0010128	ORC1, RRM2, CDC25A, DHFR, FBXO5, CDK1, TFDP1, TK2, CDT1, CDC6, TYMS, CCNE1, PCNA, E2F1, CDC45, POLA1
PID_S1P_S1P1_PATHWAY	16	-0.242716	0.347442	0.167959	0.000143808	0.00159719	GNAI3, PTGS2, ITGAV, RHOA, GNAI2, PDGFRB, VEGFA, RAC1, GNAI1, ABCC1, MAPK3, ITGB3, SPHK1, PLCG1, MAPK1, GNAZ
REACTOME_RESOLUTION_OF_AP_SITES_VIA_THE_MULTIPLE_NUCLEOTIDE_PATCH_REPLACEMENT_PATHWAY	16	0.423396	0.264265	0.536209	0.000187139	0.00180793	MUTYH, OGG1, MBD4, POLD2, POLB, FEN1, POLD4, POLD3, SMUG1, TDG, APEX1, MPG, NTHL1, LIG1, POLD1, PCNA
REACTOME_PHOSPHORYLATION_OF_THE_APC_C	16	0.606446	0.349401	0.790998	0.000232259	0.00206432	ANAPC1, UBE2E1, ANAPC4, ANAPC10, CCNB1, CDC23, ANAPC2, UBE2D1, CDK1, ANAPC7, ANAPC5, CDC16, PLK1, CDC27, ANAPC11, UBE2C
BIOCARTA_CCR3_PATHWAY	16	-0.0638905	0.100397	0.0380398	0.000288641	0.00234073	GNB1, PPP1R12B, ROCK2, RAF1, RHOA, LIMK1, PTK2, GNAQ, HRAS, CFL1, MAP2K1, MAPK3, PRKCA, PLCB1, GNAS, MAPK1
BIOCARTA_EIF_PATHWAY	16	-0.142947	0.216679	0.0898518	0.000296644	0.0023882	EIF4G3, EIF4G1, EIF4A2, EIF4E, EIF3A, EIF4G2, EIF2S1, EIF5, EEF2K, EIF4A1, EIF1, EEF2, EIF2S2, EIF6, EIF1AX, EIF2S3
KEGG_O_GLYCAN_BIOSYNTHESIS	16	0.240626	0.114054	0.332224	0.000630178	0.00407051	GALNT2, GALNT13, GALNT5, GALNT7, GCNT4, GALNT10, C1GALT1, GALNT11, ST3GAL1, GCNT1, GALNT12, GALNT6, ST3GAL2, GALNT1, B4GALT5, C1GALT1C1
BIOCARTA_ARF_PATHWAY	16	0.153477	0.0737018	0.210221	0.000776963	0.00469133	POLR1A, POLR1B, PIK3CA, PIK3R1, POLR1C, RAC1, TWIST1, MYC, CDKN2A, ABL1, MDM2, POLR1D, RB1, TP53, TBX2, E2F1
REACTOME_SYNTHESIS_AND_INTERCONVERSION_OF_NUCLEOTIDE_DI_AND_TRIPHOSPHATES	16	0.270643	0.135789	0.366515	0.000917555	0.0051485	AK2, CMPK1, AK5, GUK1, RRM2, DTYMK, GLRX, GSR, RRM2B, TXN, AK1, RRM1, TXNRD1, NME4, NME1, CTPS2
REACTOME_CD28_DEPENDENT_PI3K_AKT_SIGNALING	16	-0.229846	0.39618	0.110167	0.00193148	0.00966609	MTOR, PIK3R3, THEM4, AKT3, PIK3CA, RICTOR, PIK3R1, FYN, MAPKAP1, MAP3K8, AKT1, MLST8, PDPK1, MAP3K14, AKT2, TRIB3
REACTOME_SIGNALING_BY_CONSTITUTIVELY_ACTIVE_EGFR	16	0.118346	0.0363162	0.185167	0.00575854	0.0224277	NRAS, SHC1, SOS1, RPS27A, PIK3CA, GAB1, PIK3R1, EGFR, HRAS, CBL, KRAS, HSP90AA1, GRB2, CDC37, UBA52, PLCG1
PID_HEDGEHOG_2PATHWAY	16	-0.228567	0.441758	0.0757016	0.00864126	0.0304633	STIL, HHAT, TGFB2, GLI2, BOC, PIK3CA, LRPAP1, HHIP, PIK3R1, SMO, GAS1, PTCH1, CDON, PTHLH, AKT1, ARRB2
REACTOME_PROCESSIVE_SYNTHESIS_ON_THE_LAGGING_STRAND	15	0.791198	0.60757	1.01007	6.61e-05	0.0010583	RPA2, PRIM2, RPA3, POLD2, DNA2, FEN1, POLA2, POLD4, POLD3, PRIM1, RPA1, LIG1, POLD1, PCNA, POLA1
REACTOME_FORMATION_OF_TUBULIN_FOLDING_INTERMEDIATES_BY_CCT_TRIC	15	0.63198	0.451751	0.846784	0.000145199	0.00159719	CCT3, CCT4, CCT7, TUBA4A, CCT5, TUBB2A, TCP1, CCT6A, TUBB4B, TUBA1B, TUBA1A, TUBA1C, CCT2, TUBB6, CCT8
REACTOME_CONVERSION_FROM_APC_C_CDC20_TO_APC_C_CDH1_IN_LATE_ANAPHASE	15	0.444096	0.29892	0.615912	0.000254728	0.0021866	CDC20, CDC14A, ANAPC1, UBE2E1, ANAPC4, ANAPC10, CDC23, ANAPC2, UBE2D1, ANAPC7, ANAPC5, CDC16, CDC27, ANAPC11, UBE2C
REACTOME_SYNTHESIS_OF_PIPS_AT_THE_GOLGI_MEMBRANE	15	0.107656	0.047917	0.158022	0.00229776	0.010817	PI4KB, ARF1, PIKFYVE, SACM1L, PIK3R4, PI4K2B, FIG4, INPP5E, PI4K2A, PIK3C2A, ARF3, VAC14, PIK3C3, PI4KA, OCRL
REACTOME_ENOS_ACTIVATION_AND_REGULATION	15	0.234777	0.106448	0.386479	0.00245878	0.0113781	CALM2, SPR, DHFR, CAV1, WASL, LYPLA1, ZDHHC21, PTS, GCH1, CALM1, HSP90AA1, AKT1, DNM2, CALM3, NOSIP
REACTOME_CHONDROITIN_SULFATE_BIOSYNTHESIS	15	0.147897	0.0504728	0.229738	0.00397566	0.01712	CHPF, VCAN, CHSY3, CHST12, CHPF2, CSGALNACT1, CSGALNACT2, CHST3, CHST15, DCN, CHST11, CSPG4, CHSY1, CHST7, BGN
REACTOME_INSULIN_RECEPTOR_RECYCLING	15	-0.105955	0.167429	0.0329024	0.00564442	0.0221588	ATP6V0B, ATP6V1E2, ATP6V1A, ATP6V0E1, ATP6V1F, ATP6V1B2, ATP6V1H, ATP6V1C1, ATP6V1G1, TCIRG1, ATP6V0A2, ATP6V1D, ATP6V0D1, INSR, ATP6V1E1
BIOCARTA_ARAP_PATHWAY	15	0.117174	0.0289136	0.191396	0.01066	0.0359978	COPA, ARF1, ASAP2, CLTB, CYTH3, KDELR2, ARFGEF1, GBF1, CYTH1, KDELR1, CYTH2, ARFGEF2, ARFGAP1, KDELR3, ARFGAP3
KEGG_GLYCOSAMINOGLYCAN_BIOSYNTHESIS_HEPARAN_SULFATE	15	0.16805	0.040371	0.319069	0.0159896	0.0492089	B3GALT6, HS2ST1, EXTL2, HS6ST1, NDST1, B4GALT7, EXTL3, EXT1, EXT2, B3GAT3, GLCE, XYLT1, HS3ST3A1, HS3ST3B1, XYLT2
REACTOME_HOMOLOGOUS_RECOMBINATION_REPAIR_OF_REPLICATION_INDEPENDENT_DOUBLE_STRAND_BREAKS	14	0.561647	0.400123	0.675433	4.66e-05	0.0010128	RPA2, RAD50, MDC1, RPA3, NBN, ATM, H2AFX, RAD52, BRCA2, TP53BP1, RPA1, BRCA1, BRIP1, LIG1
BIOCARTA_AKAPCENTROSOME_PATHWAY	14	0.209551	0.137175	0.268578	4.88e-05	0.0010128	PRKACB, PRKCE, MAP2, PRKAR2A, RHOA, PPP2CA, AKAP9, PRKAR2B, CDK1, PPP1CA, PRKAG1, NUP85, PKN1, PCNT
REACTOME_PROCESSING_OF_INTRONLESS_PRE_MRNAS	14	0.287455	0.183428	0.360298	6e-05	0.00103093	CPSF3, NCBP2, CPSF1, NCBP1, CSTF3, CLP1, CPSF7, PCF11, PABPN1, CPSF2, PAPOLA, NUDT21, CSTF1, CSTF2
REACTOME_REPAIR_SYNTHESIS_FOR_GAP_FILLING_BY_DNA_POL_IN_TC_NER	14	0.77464	0.534442	0.9427	0.000107426	0.00135625	RPA2, RFC4, RPA3, POLD2, RFC2, POLD4, POLD3, RFC5, POLE, RFC3, POLE2, RPA1, POLD1, PCNA
REACTOME_CYCLIN_A_B1_ASSOCIATED_EVENTS_DURING_G2_M_TRANSITION	14	1.0691	0.680859	1.34315	0.000114529	0.00138306	XPO1, CDC25A, CCNA2, CCNB1, CDK7, CCNH, CDC25C, CDK1, WEE1, MNAT1, CCNB2, PKMYT1, PLK1, CDC25B
SA_G1_AND_S_PHASES	14	0.285575	0.14877	0.382123	0.000672254	0.0042436	E2F2, ARF1, CDKN1A, CDKN2A, CFL1, CCND1, CDKN1B, ARF3, CDK2, CDK4, MDM2, TP53, NXT1, E2F1
REACTOME_MRNA_DECAY_BY_5_TO_3_EXORIBONUCLEASE	14	0.269193	0.124667	0.370054	0.000708975	0.00437595	LSM3, DCP1A, XRN1, LSM6, DCP2, LSM2, LSM5, LSM1, PATL1, DDX6, DCP1B, EDC3, EDC4, LSM4
REACTOME_SHC1_EVENTS_IN_EGFR_SIGNALING	14	0.150867	0.0649683	0.211787	0.000971073	0.00531459	NRAS, SHC1, SOS1, RAF1, EGFR, CDK1, HRAS, KRAS, MAP2K1, MAPK3, GRB2, MAP2K2, YWHAB, MAPK1
REACTOME_SYNTHESIS_OF_SUBSTRATES_IN_N_GLYCAN_BIOSYTHESIS	14	0.238091	0.100937	0.334275	0.00110238	0.00585999	DPM3, GMPPA, GMPPB, GFPT2, PGM3, DPM2, DOLK, DOLPP1, ALG5, GNPNAT1, MPI, PMM2, DPM1, PMM1
BIOCARTA_GCR_PATHWAY	14	0.255128	0.102993	0.362959	0.00225605	0.0107114	GNB1, CALM2, PIK3CA, NFKB1, PIK3R1, NR3C1, ADRB2, ANXA1, RELA, CALM1, HSP90AA1, AKT1, CALM3, GNAS
REACTOME_SHC_RELATED_EVENTS	14	0.11593	0.0415851	0.16867	0.00266013	0.0122124	NRAS, SHC1, SOS1, RAF1, CDK1, HRAS, KRAS, MAP2K1, MAPK3, GRB2, MAP2K2, INSR, YWHAB, MAPK1
BIOCARTA_IL10_PATHWAY	14	-0.561156	0.995212	0.24681	0.00387568	0.0167544	JAK1, IL1A, STAT1, STAT4, IL6, BLVRA, STAT2, STAT6, STAT5B, STAT5A, STAT3, BLVRB, IL10RB, HMOX1
REACTOME_VIRAL_MESSENGER_RNA_SYNTHESIS	14	0.19032	0.0618546	0.280619	0.00429381	0.0180734	POLR2D, POLR2H, POLR2B, POLR2J, POLR2K, POLR2L, POLR2G, GTF2F2, POLR2C, POLR2A, POLR2E, GTF2F1, POLR2I, POLR2F
KEGG_OTHER_GLYCAN_DEGRADATION	14	-0.12595	0.224306	0.0568506	0.0044948	0.0186333	FUCA1, GBA, GLB1, MAN2B2, MANBA, AGA, HEXB, NEU1, FUCA2, NEU3, HEXA, MAN2C1, ENGASE, MAN2B1
BIOCARTA_41BB_PATHWAY	14	-0.237347	0.44451	0.0894743	0.00824256	0.0296877	TNFRSF9, JUN, ATF2, NFKB1, MAP3K1, MAPK14, MAP3K5, IKBKB, TRAF2, MAPK8, CHUK, RELA, NFKBIA, MAP4K5
REACTOME_G_BETA_GAMMA_SIGNALLING_THROUGH_PI3KGAMMA	14	0.183248	0.0583831	0.271587	0.00827978	0.0296877	GNB1, GNG12, GNG5, AKT3, RHOA, GNB4, GNG11, GNB2, GNB3, GNG2, AKT1, GNB5, PDPK1, AKT2
PID_NFKAPPAB_ATYPICAL_PATHWAY	14	-0.134793	0.265645	0.0417573	0.0113952	0.0379043	REL, PIK3CA, NFKB1, PIK3R1, CSNK2B, MAPK14, IKBKB, RELA, NFKBIA, CSNK2A2, ARRB2, BCL3, CSNK2A1, SRC
BIOCARTA_SHH_PATHWAY	14	-0.146115	0.301628	0.0355788	0.0150157	0.0468608	PRKACB, GLI2, PRKAR2A, GSK3B, PRKAR1B, GLI3, PRKAR2B, SMO, PTCH1, SUFU, GLI1, PRKAR1A, DYRK1B, DYRK1A
REACTOME_AMINO_ACID_SYNTHESIS_AND_INTERCONVERSION_TRANSAMINATION	13	-0.961207	1.12255	0.825205	1.32e-06	0.000901159	PHGDH, GLUL, GLS, PSPH, ASNS, PSAT1, GLUD1, ALDH18A1, GOT1, OAT, GPT2, GOT2, PYCR1
REACTOME_GLYCOGEN_BREAKDOWN_GLYCOGENOLYSIS	13	0.222937	0.181984	0.271861	4.81e-05	0.0010128	PGM1, AGL, CALM2, GYG1, PGM2, PYGL, CALM1, PHKG2, PHKB, CALM3, PYGB, PHKA2, PHKA1
REACTOME_POL_SWITCHING	13	0.784461	0.590232	1.01663	8.34e-05	0.00120405	RFC4, PRIM2, POLD2, RFC2, POLA2, POLD4, POLD3, PRIM1, RFC5, RFC3, POLD1, PCNA, POLA1
BIOCARTA_P27_PATHWAY	13	0.433344	0.321828	0.566395	9.08e-05	0.00127717	CKS1B, SKP2, SKP1, CUL1, CDKN1B, CDK2, RB1, TFDP1, NEDD8, CCNE1, UBE2M, E2F1, RBX1
KEGG_STEROID_BIOSYNTHESIS	13	0.602885	0.400216	0.773167	0.000112569	0.00138306	DHCR24, HSD17B7, SOAT1, MSMO1, CYP51A1, FDFT1, SQLE, LIPA, DHCR7, CYP27B1, LSS, EBP, NSDHL
KEGG_TERPENOID_BACKBONE_BIOSYNTHESIS	13	0.644392	0.449121	0.80817	0.000197065	0.00187127	DHDDS, PMVK, FDPS, GGPS1, HMGCS1, HMGCR, PDSS2, ACAT2, IDI1, PDSS1, ACAT1, MVK, MVD
REACTOME_SHC_MEDIATED_SIGNALLING	13	0.182068	0.108474	0.269468	0.000230015	0.00206432	NRAS, SHC1, SOS1, RAF1, CDK1, HRAS, KRAS, MAP2K1, MAPK3, GRB2, MAP2K2, YWHAB, MAPK1
REACTOME_ASSOCIATION_OF_LICENSING_FACTORS_WITH_THE_PRE_REPLICATIVE_COMPLEX	13	0.503329	0.345179	0.691265	0.000303605	0.00239223	E2F2, ORC1, RPS27A, ORC4, ORC2, E2F3, GMNN, ORC3, ORC5, CDT1, CDC6, UBA52, E2F1
KEGG_PRIMARY_IMMUNODEFICIENCY	13	0.210631	0.127862	0.302306	0.000310547	0.00241271	RFX5, IL7R, TAP2, TAP1, DCLRE1C, CD4, UNG, RFXAP, JAK3, RFXANK, ADA, CD40, IKBKG
BIOCARTA_LONGEVITY_PATHWAY	13	-0.435423	0.658636	0.246553	0.000951281	0.00528437	SHC1, PIK3CA, SOD3, GHR, PIK3R1, FOXO3, SOD2, HRAS, CAT, IGF1, AKT1, IGF1R, SOD1
BIOCARTA_NOS1_PATHWAY	13	0.139605	0.069159	0.223188	0.00121307	0.00626847	PRKACB, CALM2, PRKAR2A, PPP3CA, PRKAR1B, PRKAR2B, PPP3CC, PPP3CB, CALM1, DLG4, PRKCA, PRKAR1A, CALM3
KEGG_CIRCADIAN_RHYTHM_MAMMAL	13	-0.375609	0.57879	0.133617	0.00380587	0.0165816	PER3, NPAS2, PER2, BHLHE40, CLOCK, ARNTL, CRY2, BHLHE41, CRY1, PER1, NR1D1, CSNK1D, CSNK1E
KEGG_OLFACTORY_TRANSDUCTION	13	0.105801	0.0392719	0.184851	0.00488681	0.0199605	PRKACB, ADCY3, CALM2, CAMK2D, PDE1C, PRKG1, CAMK2G, CALM1, ARRB2, GNAL, PRKACA, CALM3, PRKX
REACTOME_PLATELET_SENSITIZATION_BY_LDL	13	0.150706	0.0541895	0.231952	0.00491015	0.0199823	LRP8, PLA2G4A, PPP2R5A, PPP2CA, MAPK14, PPP2R5D, PPP2CB, PPP2R5B, PPP2R1B, PPP2R5E, PPP2R5C, PECAM1, PPP2R1A
REACTOME_EARLY_PHASE_OF_HIV_LIFE_CYCLE	13	0.520495	0.198064	0.900226	0.00571774	0.0223676	CXCR4, XRCC5, XRCC4, HMGA1, PPIA, PSIP1, FEN1, BANF1, CD4, LIG4, LIG1, PPIAP22, XRCC6
REACTOME_G_PROTEIN_ACTIVATION	13	0.200377	0.0660514	0.360363	0.0107584	0.0362201	GNB1, GNG12, GNG5, GNAI3, GNAI2, GNB4, GNAI1, GNG11, GNB2, GNB3, GNG2, GNB5, GNAZ
BIOCARTA_HIF_PATHWAY	13	-0.163376	0.269099	0.0381172	0.0126035	0.040943	JUN, ARNT, CREB1, VHL, EDN1, VEGFA, ASPH, COPS5, LDHA, HIF1A, HSP90AA1, P4HB, EP300
BIOCARTA_RB_PATHWAY	12	0.646391	0.42278	0.803014	0.000158793	0.00166433	CDC25C, MAPK14, CDK1, WEE1, ATM, CHEK1, CDK2, CDK4, RB1, TP53, CDC25B, YWHAH
REACTOME_TRAF6_MEDIATED_INDUCTION_OF_TAK1_COMPLEX	12	-0.208367	0.324231	0.126108	0.000743434	0.00456329	RPS27A, TLR3, CD14, MAP3K7, TAB2, LY96, TLR4, TRAF6, TICAM1, UBA52, TAB1, TAB3
REACTOME_P75NTR_SIGNALS_VIA_NFKB	12	-0.255246	0.466776	0.10543	0.00512471	0.0206288	NGF, RPS27A, MYD88, PRKCI, SQSTM1, IKBKB, RIPK2, TRAF6, RELA, NFKBIA, UBA52, IRAK1
REACTOME_PURINE_SALVAGE	12	0.145531	0.0405574	0.218743	0.00882941	0.0308474	AMPD2, DGUOK, DCK, GMPR, ADK, AMPD3, PNP, GMPR2, ADAL, APRT, ADA, HPRT1
REACTOME_NEUROTRANSMITTER_RELEASE_CYCLE	12	0.0893402	0.0186646	0.146891	0.0156302	0.0485062	GLS, RIMS1, STX1A, SLC1A1, UNC13B, STXBP1, HSPA8, SLC38A2, ABAT, VAMP2, DNAJC5, MAOA
KEGG_NITROGEN_METABOLISM	11	-0.573932	0.671269	0.458122	2.28e-06	0.000901159	CTH, GLUL, GLS, CPS1, ASNS, CA13, CA2, GLUD1, CA12, CA5B, GLUD2
BIOCARTA_AKAP95_PATHWAY	11	0.629516	0.526498	0.743655	7.35e-06	0.000901159	PRKACB, PRKAR2A, CCNB1, PPP2CA, PRKAR2B, CDK1, PPP1CA, NCAPD2, PRKAG1, DDX5, AKAP8
REACTOME_VITAMIN_B5_PANTOTHENATE_METABOLISM	11	0.214918	0.170129	0.268374	8.61e-06	0.000901159	PANK4, PPCS, SLC5A6, PANK3, SLC25A16, PANK1, AASDHPPT, PPCDC, COASY, FASN, PANK2
REACTOME_UNWINDING_OF_DNA	11	1.12251	0.897968	1.39087	8.98e-06	0.000901159	MCM6, MCM2, MCM3, MCM7, GINS4, MCM4, GINS2, MCM8, GINS1, CDC45, MCM5
REACTOME_ACTIVATION_OF_CHAPERONES_BY_ATF6_ALPHA	11	-0.462942	0.544796	0.365379	1.01e-05	0.000901159	ATF6, NFYA, HSPA5, DDIT3, HSP90B1, NFYB, MBTPS1, CALR, XBP1, ATF4, MBTPS2
REACTOME_INHIBITION_OF_REPLICATION_INITIATION_OF_DAMAGED_DNA_BY_RB1_E2F1	11	0.591184	0.4614	0.746353	2.68e-05	0.000923676	PPP2CA, PRIM2, PPP2CB, POLA2, PPP2R1B, PRIM1, RB1, TFDP1, PPP2R1A, E2F1, POLA1
REACTOME_POST_CHAPERONIN_TUBULIN_FOLDING_PATHWAY	11	0.668896	0.507278	0.862467	0.000122622	0.00141909	TUBA4A, TBCA, TUBB2A, TBCC, TUBB4B, TUBA1B, TUBA1A, TUBA1C, TBCD, TUBB6, TBCB
PID_RANBP2_PATHWAY	11	0.204903	0.137882	0.285045	0.000171327	0.00171942	HDAC1, XPO1, RANBP2, SUMO1, HDAC4, MDM2, RAN, PIAS1, UBE2I, PIAS2, RANGAP1
SA_REG_CASCADE_OF_CYCLIN_EXPR	11	0.608777	0.386615	0.794953	0.000212458	0.00196701	E2F2, CCNA2, CCNE2, CDKN2A, CCND1, CDKN1B, CDK2, CDK4, E2F4, CCNE1, E2F1
REACTOME_CDC6_ASSOCIATION_WITH_THE_ORC_ORIGIN_COMPLEX	11	0.588345	0.392483	0.821894	0.000366582	0.00262028	E2F2, ORC1, ORC4, ORC2, E2F3, ORC3, ORC5, ORC6, CDC6, MCM8, E2F1
REACTOME_SLBP_DEPENDENT_PROCESSING_OF_REPLICATION_DEPENDENT_HISTONE_PRE_MRNAS	11	0.429609	0.281949	0.605915	0.000596684	0.00394593	LSM10, SNRPE, SNRPG, NCBP2, SLBP, LSM11, NCBP1, SNRPF, ZNF473, SNRPB, SNRPD3
PID_LPA4_PATHWAY	11	-0.279223	0.400121	0.135156	0.00080289	0.00479575	ADCY3, PRKCE, CREB1, ADCY1, ADCY6, ADCY4, RPS6KA5, ADCY9, ADCY7, GNAL, PRKACA
REACTOME_MRNA_DECAY_BY_3_TO_5_EXORIBONUCLEASE	11	0.262897	0.137343	0.413208	0.000960594	0.00530349	EXOSC7, EXOSC9, EXOSC4, EXOSC3, EXOSC2, EXOSC1, DCPS, EXOSC8, DIS3, EXOSC6, EXOSC5
REACTOME_CRMPS_IN_SEMA3A_SIGNALING	11	-0.245635	0.365943	0.144862	0.0010195	0.00552103	PLXNA2, PLXNA1, DPYSL3, FYN, SEMA3A, CDK5, DPYSL2, NRP1, DPYSL4, FES, PLXNA3
REACTOME_RESOLUTION_OF_AP_SITES_VIA_THE_SINGLE_NUCLEOTIDE_REPLACEMENT_PATHWAY	11	0.231901	0.109096	0.378345	0.00214643	0.0102614	MUTYH, OGG1, MBD4, POLB, SMUG1, TDG, APEX1, MPG, NTHL1, LIG3, XRCC1
REACTOME_RAP1_SIGNALLING	11	0.1403	0.0598724	0.236284	0.003533	0.015576	PRKACB, RAP1A, RAF1, YWHAZ, PRKG1, SIPA1, RAPGEF3, RAP1B, RAP1GAP2, PRKACA, YWHAB
KEGG_PANTOTHENATE_AND_COA_BIOSYNTHESIS	11	0.149259	0.0559952	0.227687	0.00379781	0.0165816	PANK4, PPCS, DPYD, PANK3, ENPP1, PANK1, BCAT1, PPCDC, COASY, BCAT2, PANK2
REACTOME_PURINE_RIBONUCLEOSIDE_MONOPHOSPHATE_BIOSYNTHESIS	11	0.217836	0.0933851	0.366417	0.00429468	0.0180734	ADSS, ATIC, IMPDH2, GMPS, PPAT, PAICS, IMPDH1, ADSSL1, PFAS, GART, ADSL
REACTOME_REGULATION_OF_KIT_SIGNALING	11	-0.113311	0.199161	0.0358283	0.00764337	0.0283059	SOS1, FYN, LYN, CBL, KITLG, SH2B3, PRKCA, GRB2, YES1, SOCS6, SRC
REACTOME_PROSTACYCLIN_SIGNALLING_THROUGH_PROSTACYCLIN_RECEPTOR	11	0.149509	0.0552426	0.26206	0.00869205	0.0304633	GNB1, GNG12, GNG5, GNB4, GNG11, GNB2, GNB3, GNG2, GNB5, PTGIR, GNAS
PID_IL5_PATHWAY	11	0.0987665	0.0240883	0.18152	0.0130742	0.0417398	CISH, PIK3CA, PIK3R1, PIM1, LYN, SDCBP, JAK2, PTPN11, STAT5B, STAT5A, GRB2
BIOCARTA_CFTR_PATHWAY	10	0.344177	0.257272	0.405083	8.78e-06	0.000901159	PRKACB, PRKAR2A, ADRB2, EZR, PRKAR1B, ADCY1, PRKAR2B, PRKAR1A, SLC9A3R1, GNAS
BIOCARTA_PLCE_PATHWAY	10	0.278019	0.207999	0.32709	1.15e-05	0.000901159	PRKACB, PRKAR2A, RAP2B, ADRB2, PRKAR1B, ADCY1, PRKAR2B, PLCE1, PRKAR1A, GNAS
REACTOME_ALPHA_LINOLENIC_ACID_ALA_METABOLISM	10	0.247575	0.187708	0.289038	2.3e-05	0.000911138	SCP2, ACAA1, ACSL1, HSD17B4, ELOVL5, FADS2, FADS1, ACOX1, ACOT8, ABCD1
BIOCARTA_RANMS_PATHWAY	10	1.00426	0.735114	1.19276	3.63e-05	0.00100869	RCC1, KIF15, NUMA1, RAN, KPNB1, KPNA2, TPX2, AURKA, RANBP1, RANGAP1
BIOCARTA_STATHMIN_PATHWAY	10	0.443127	0.297618	0.545498	5.91e-05	0.00103093	PRKACB, PRKAR2A, CAMK2D, CCNB1, MAPK13, PRKAR1B, PRKAR2B, CDK1, CAMK2G, PRKAR1A
REACTOME_SIGNAL_ATTENUATION	10	-0.278089	0.383693	0.191982	0.000157666	0.00166433	SHC1, SOS1, DOK1, IRS1, GRB10, IRS2, MAPK3, CRK, GRB2, INSR
REACTOME_REMOVAL_OF_THE_FLAP_INTERMEDIATE_FROM_THE_C_STRAND	10	0.698334	0.497008	0.837143	0.000166187	0.00170957	RPA2, RPA3, POLD2, DNA2, FEN1, POLD4, POLD3, RPA1, POLD1, PCNA
REACTOME_E2F_ENABLED_INHIBITION_OF_PRE_REPLICATION_COMPLEX_FORMATION	10	0.827717	0.54105	1.02877	0.000173573	0.00171942	ORC1, ORC4, ORC2, CDC25A, CCNB1, ORC3, ORC5, CDK1, ORC6, MCM8
REACTOME_RECRUITMENT_OF_NUMA_TO_MITOTIC_CENTROSOMES	10	0.531694	0.334666	0.670117	0.000212414	0.00196701	CCNB1, CDK1, TUBGCP2, NUMA1, NEDD1, TUBGCP3, TUBGCP5, TUBG1, TUBG2, TUBGCP6
BIOCARTA_PTC1_PATHWAY	10	0.696942	0.421737	0.888819	0.000245457	0.00213224	XPO1, CDC25A, CCNB1, CDK7, CCNH, CDC25C, PTCH1, CDK1, MNAT1, CDC25B
BIOCARTA_SRCRPTP_PATHWAY	10	0.691665	0.41986	0.88293	0.000339449	0.00256549	CDC25A, CCNB1, CDC25C, CDK1, CSK, PRKCA, GRB2, PTPRA, CDC25B, SRC
REACTOME_ADENYLATE_CYCLASE_INHIBITORY_PATHWAY	10	-0.160001	0.258674	0.090782	0.000772105	0.00468748	GNAI3, ADCY3, GNAI2, ADCY1, GNAI1, ADCY6, ADCY4, ADCY9, ADCY7, GNAL
REACTOME_VOLTAGE_GATED_POTASSIUM_CHANNELS	10	-0.85373	1.33855	0.515783	0.000941181	0.00525453	KCNAB2, KCNC4, KCND3, KCNH1, KCNQ5, KCND2, KCNQ3, KCNA1, KCNG1, KCND1
REACTOME_RAF_MAP_KINASE_CASCADE	10	0.219966	0.0987779	0.304897	0.00112544	0.0059259	NRAS, RAF1, CDK1, HRAS, KRAS, MAP2K1, MAPK3, MAP2K2, YWHAB, MAPK1
KEGG_NON_HOMOLOGOUS_END_JOINING	10	0.201167	0.0965076	0.286281	0.00115392	0.00604719	XRCC5, XRCC4, RAD50, POLM, PRKDC, DCLRE1C, POLL, FEN1, LIG4, XRCC6
REACTOME_REGULATION_OF_INSULIN_LIKE_GROWTH_FACTOR_IGF_ACTIVITY_BY_INSULIN_LIKE_GROWTH_FACTOR_BINDING_PROTEINS_IGFBPS	10	-0.677122	1.12575	0.361737	0.00119913	0.00625463	PAPPA2, IGFBP2, IGFBP5, IGFBP1, IGFBP3, PAPPA, MMP1, IGFBP6, MMP2, IGFBP4
BIOCARTA_ETC_PATHWAY	10	0.260606	0.10583	0.367475	0.00175871	0.00888147	SDHB, SDHC, GPD2, UQCRC1, SLC25A4, SDHA, CYCS, SDHD, ATP5A1, NDUFA1
REACTOME_ADHERENS_JUNCTIONS_INTERACTIONS	10	-0.293493	0.500074	0.148165	0.0019038	0.00957068	CTNNB1, CTNNA1, CTNND1, CADM1, CDH24, CDH11, CDH13, JUP, CDH2, PVR
REACTOME_SIGNALING_BY_NOTCH2	10	-0.126404	0.225929	0.0567316	0.00344989	0.0153313	NOTCH2, APH1A, NCSTN, PSEN2, DLL1, PSEN1, ADAM10, APH1B, PSENEN, JAG1
REACTOME_P75NTR_RECRUITS_SIGNALLING_COMPLEXES	10	-0.267727	0.471718	0.124456	0.00386391	0.0167544	NGF, RPS27A, MYD88, PRKCI, SQSTM1, IKBKB, RIPK2, TRAF6, UBA52, IRAK1
REACTOME_TGF_BETA_RECEPTOR_SIGNALING_IN_EMT_EPITHELIAL_TO_MESENCHYMAL_TRANSITION	10	-0.121571	0.212515	0.0474759	0.00552745	0.0220108	F11R, RPS27A, TGFBR2, RHOA, SMURF1, TGFBR1, PARD3, UBA52, TGFB1, FKBP1A
REACTOME_SIGNALING_BY_NOTCH3	10	-0.14365	0.275722	0.0504115	0.00805546	0.0292471	APH1A, NCSTN, PSEN2, DLL1, PSEN1, ADAM10, APH1B, NOTCH3, PSENEN, JAG1
REACTOME_GLUCAGON_TYPE_LIGAND_RECEPTORS	10	0.209011	0.0574881	0.313916	0.0128025	0.0412277	GNB1, GNG12, GNG5, GNB4, GNG11, GNB2, GNB3, GNG2, GNB5, GNAS
BIOCARTA_NKCELLS_PATHWAY	10	-0.0684516	0.13931	0.0194614	0.0129175	0.0414779	PIK3CA, PIK3R1, HLA-A, RAC1, PTK2B, ITGB1, PAK1, B2M, MAP2K1, MAPK3
REACTOME_CASPASE_MEDIATED_CLEAVAGE_OF_CYTOSKELETAL_PROTEINS	10	0.102023	0.0206341	0.158478	0.0159682	0.0492089	CASP8, ADD1, CASP6, CASP3, DBNL, PLEC, GSN, SPTAN1, VIM, CASP7
