# Supplementary material for: In vitro responses to platelet-rich-plasma are associated with variable clinical outcomes in patients with knee osteoarthritis
Source: Sci Rep. 2021 Jun 1;11:11493. doi: 10.1038/s41598-021-90174-x (PMC8169703; doi:10.1038/s41598-021-90174-x)
Supplement: Supplementary file 9 — Supplementary Information 9. [file 41598_2021_90174_MOESM9_ESM.xlsx]

## Sheet: Table S11_FIBS_quSageResults
Pathway	size	logFC	lowCI	highCI	PValue	FDR	Genes
REACTOME_IMMUNE_SYSTEM	639	0.692918	0.408854	0.988436	5.43219e-06	6.42039e-05	ISG15, UBE2J2, TNFRSF14, SPSB1, PIK3CD, MTOR, FBXO44, FBXO6, CASP9, UBR4, DDOST, EIF4G3, CDC42, RPS6KA1, IFI6, PSMB2, CDC20, RNF220, KIF2C, HECTD3, PIK3R3, LRRC41, JUN, JAK1, PRKACB, BCL10, GBP1, GBP2, GBP4, GBP5, VCAM1, PSMA5, RAP1A, CAPZA1, NRAS, SIKE1, TXNIP, CTSS, CTSK, PSMD4, PSMB4, THEM4, IL6R, UBE2Q1, ADAR, SHC1, AIM2, KIFAP3, KLHL20, RNASEL, TPR, CFH, IKBKE, MAPKAPK2, CD55, CD46, CD34, PP…
REACTOME_ADAPTIVE_IMMUNE_SYSTEM	385	0.274854	0.115084	0.442938	0.000869476	0.00186845	UBE2J2, TNFRSF14, SPSB1, PIK3CD, MTOR, FBXO44, FBXO6, CASP9, UBR4, CDC42, PSMB2, CDC20, RNF220, KIF2C, HECTD3, PIK3R3, LRRC41, PRKACB, BCL10, VCAM1, PSMA5, RAP1A, NRAS, CTSS, CTSK, PSMD4, PSMB4, THEM4, UBE2Q1, SHC1, KIFAP3, KLHL20, CD34, PPP2R5A, ENAH, ARF1, TRIM11, AKT3, KIF3C, SOS1, DYNC2LI1, CALM2, PSME4, RPS27A, REL, DCTN1, ACTR1B, ANAPC1, PSMD14, DYNC1I2, UBE2E3, ITGAV, CREB1, RNF25, CUL3, T…
REACTOME_METABOLISM_OF_LIPIDS_AND_LIPOPROTEINS	341	0.35907	0.151105	0.556172	0.000638238	0.00144733	PIK3CD, PLA2G2A, HSPG2, HMGCL, LDLRAP1, MED18, ELOVL1, MED8, PIK3R3, SCP2, CPT2, DHCR24, ACADM, PRKACB, SLC44A3, CEPT1, PRKAB2, CERS2, PI4KB, PMVK, GBA, FDPS, HSD17B7, PLA2G4A, G0S2, HSD11B1, LPGAT1, DEGS1, LBR, ARF1, GNPAT, GGPS1, MBOAT2, LPIN1, SDC1, NCOA1, HADHA, HADHB, PPP1CB, LCLAT1, MCEE, GPAT2, NPAS2, FHL2, SMPD4, GPD2, CERS6, AGPS, IDH1, PIKFYVE, CYP27A1, SGPP2, ACSL3, SUMF1, MTMR14, PPAR…
NABA_MATRISOME_ASSOCIATED	303	0.997723	0.354774	1.67843	0.00260125	0.00491495	MEGF6, PLOD1, SDC3, P3H1, CSF1, WNT2B, NGF, ADAMTSL4, CTSS, CTSK, SEMA6C, S100A10, S100A11, FLG, S100A6, S100A4, S100A3, S100A2, S100A16, S100A13, ADAM15, MUC1, SEMA4A, ADAMTS4, TNFSF4, PAPPA2, ANGPTL1, FAM20B, PLXNA2, TGFB2, WNT9A, EGLN1, LGALS8, ADAM17, SDC1, LGALSL, ANXA4, LOXL3, SEMA4F, SEMA4C, IL1A, IL1B, IL36B, IL36RN, IL1RN, ADAM23, SERPINE2, CCL20, GPC1, TIMP4, NGLY1, CLEC3B, PLXNB1, P4HT…
KEGG_PATHWAYS_IN_CANCER	250	0.389119	0.120698	0.626135	0.00379931	0.00686346	DVL1, PIK3CD, MTOR, CASP9, CDC42, E2F2, HDAC1, SLC2A1, PIK3R3, JUN, JAK1, WNT2B, NRAS, PIAS3, ARNT, TPM3, CKS1B, LAMC1, LAMC2, TPR, PTGS2, RASSF5, LAMB3, TRAF5, TGFB2, WNT9A, EGLN1, FH, AKT3, SOS1, EPAS1, MSH2, MSH6, TCF7L1, PAX8, RALB, GLI2, ITGA6, ITGAV, STAT1, CASP8, FZD7, FN1, STK36, VHL, PPARG, RAF1, RARB, TGFBR2, MLH1, CTNNB1, LAMB2, RHOA, RASSF1, WNT5A, APPL1, MITF, TFG, CBLB, GSK3B, PIK3C…
REACTOME_SIGNALING_BY_GPCR	222	0.742275	0.360611	1.07677	0.000113456	0.000374033	GNB1, CDC42, RPS6KA1, PIK3R3, PDE4B, GNG12, PTGFR, PRKACB, GNG5, VAV3, GNAI3, WNT2B, RHOC, NRAS, ARHGEF2, ARHGEF11, RGS4, PLA2G4A, RGS2, ADORA1, CD55, WNT9A, OPN3, AKT3, ROCK2, RHOB, ADCY3, SOS1, PRKCE, CALM2, PPP3R1, ARHGEF4, GPR39, CXCR4, PDE1A, FZD7, CREB1, CCL20, NGEF, DGKD, RAMP1, OXTR, HRH1, RAF1, PLXNB1, PRKAR2A, RHOA, GNAI2, PRKCD, WNT5A, ARHGEF3, KALRN, MGLL, TRH, AGTR1, ECT2, PIK3CA, GN…
REACTOME_CLASS_I_MHC_MEDIATED_ANTIGEN_PROCESSING_PRESENTATION	204	0.30631	0.112701	0.474865	0.00150047	0.00307569	UBE2J2, SPSB1, FBXO44, FBXO6, UBR4, PSMB2, CDC20, RNF220, HECTD3, LRRC41, PSMA5, CTSS, PSMD4, PSMB4, UBE2Q1, KLHL20, TRIM11, PSME4, RPS27A, ANAPC1, PSMD14, UBE2E3, ITGAV, RNF25, CUL3, TRIP12, PSMD1, UBE2F, ASB1, VHL, SEC13, ATG7, UBE2E2, UBE2E1, ARIH2, RNF123, UBA7, PSMD6, UBA3, CBLB, DZIP3, DTX3L, ITGB5, SEC61A1, UBA5, ANAPC13, PSMD2, RNF4, ANAPC4, UBE2K, UBA6, RCHY1, SEC31A, UBE2D3, SEC24B, SEC…
REACTOME_CYTOKINE_SIGNALING_IN_IMMUNE_SYSTEM	203	1.47119	1.14427	1.82137	1.03783e-06	4.26677e-05	ISG15, PIK3CD, EIF4G3, IFI6, PIK3R3, JAK1, PRKACB, GBP1, GBP2, GBP4, GBP5, VCAM1, NRAS, IL6R, ADAR, SHC1, RNASEL, TPR, NUP133, ADAM17, EIF2AK2, SOS1, PPM1B, RPS27A, PELI1, IL1R1, RANBP2, IL1A, IL1B, IL1RN, NUP35, STAT1, SUMO1, IRS1, SP100, EIF4E2, IRAK2, RAF1, UBE2E1, MYD88, IP6K2, UBA7, CISH, PRKCD, FLNB, EIF4E3, KPNA1, PIK3CB, KPNA4, PIK3CA, EIF4G1, EIF4A2, IL1RAP, TNIP2, NUP54, HERC5, EIF4E, C…
REACTOME_DNA_REPLICATION	176	-0.770715	1.53275	0.113681	0.0231815	0.0349453	RCC2, E2F2, NUDC, RPA2, PSMB2, CDCA8, CDC20, KIF2C, ORC1, ITGB3BP, CDC7, PSMA5, PSMD4, PSMB4, RPS27, PMF1, NUF2, CENPL, PPP2R5A, NSL1, NUP133, AHCTF1, CENPO, CENPA, PSME4, RPS27A, XPO1, RANBP2, BUB1, CLASP1, MCM6, ORC4, PSMD14, SPC25, ORC2, PSMD1, SEC13, GORASP1, PSMD6, MCM2, STAG1, PSMD2, RFC4, MAD2L1, CCNA2, KIF2A, CENPK, CENPH, PPP2CA, KIF20A, E2F3, GMNN, PSMB8, PSMB9, CDKN1A, PPP2R5D, CENPQ, …
REACTOME_ANTIGEN_PROCESSING_UBIQUITINATION_PROTEASOME_DEGRADATION	174	0.168822	0.0187498	0.29808	0.0264279	0.0393585	UBE2J2, SPSB1, FBXO44, FBXO6, UBR4, PSMB2, CDC20, RNF220, HECTD3, LRRC41, PSMA5, PSMD4, PSMB4, UBE2Q1, KLHL20, TRIM11, PSME4, RPS27A, ANAPC1, PSMD14, UBE2E3, RNF25, CUL3, TRIP12, PSMD1, UBE2F, ASB1, VHL, ATG7, UBE2E2, UBE2E1, ARIH2, RNF123, UBA7, PSMD6, UBA3, CBLB, DZIP3, DTX3L, UBA5, ANAPC13, PSMD2, RNF4, ANAPC4, UBE2K, UBA6, RCHY1, UBE2D3, ANAPC10, FBXW7, SKP2, FBXO4, LNPEP, PJA2, SKP1, UBE2B, …
REACTOME_INNATE_IMMUNE_SYSTEM	169	1.03976	0.766336	1.33429	2.55173e-06	5.02094e-05	ISG15, CASP9, DDOST, RPS6KA1, JUN, CAPZA1, SIKE1, TXNIP, CTSS, CTSK, AIM2, CFH, IKBKE, MAPKAPK2, CD55, CD46, RPS27A, PELI1, TANK, IFIH1, ATF2, CASP10, CASP8, CREB1, IRAK2, MYD88, UBA7, MAPKAPK3, DUSP7, PROS1, PIK3R4, MASP1, TLR1, TLR6, UBE2K, MAPK10, HERC5, UBE2D3, CFI, TLR2, IRF2, TLR3, MAP3K1, MEF2C, ATG12, IRF1, PPP2CA, UBE2D2, CD14, MAPK9, RIPK1, C2, CFB, AGER, MAPK14, MAPK13, CNPY3, PPP2R5D,…
REACTOME_GPCR_DOWNSTREAM_SIGNALING	165	0.797802	0.442559	1.18104	5.02688e-05	0.000207711	GNB1, CDC42, PIK3R3, PDE4B, GNG12, PTGFR, GNG5, VAV3, GNAI3, RHOC, ARHGEF2, ARHGEF11, RGS4, RGS2, ADORA1, OPN3, AKT3, ROCK2, RHOB, ADCY3, SOS1, PRKCE, ARHGEF4, CXCR4, PDE1A, CCL20, NGEF, DGKD, RAMP1, OXTR, HRH1, PLXNB1, RHOA, GNAI2, PRKCD, ARHGEF3, KALRN, MGLL, TRH, AGTR1, ECT2, PIK3CA, GNB4, DGKG, DGKQ, RGS12, CXCL6, CXCL1, PF4, CXCL5, CXCL3, CXCL2, CXCL9, CXCL10, CXCL11, EDNRA, TRIO, PTGER4, PD…
REACTOME_MITOTIC_M_M_G1_PHASES	157	-0.742199	1.41931	0.115887	0.0209339	0.0319034	RCC2, E2F2, NUDC, RPA2, PSMB2, CDCA8, CDC20, KIF2C, ORC1, ITGB3BP, CDC7, PSMA5, PSMD4, PSMB4, RPS27, PMF1, NUF2, CENPL, PPP2R5A, NSL1, NUP133, AHCTF1, CENPO, CENPA, PSME4, RPS27A, XPO1, RANBP2, BUB1, CLASP1, MCM6, ORC4, PSMD14, SPC25, ORC2, PSMD1, SEC13, GORASP1, PSMD6, MCM2, STAG1, PSMD2, MAD2L1, KIF2A, CENPK, CENPH, PPP2CA, KIF20A, E2F3, GMNN, PSMB8, PSMB9, PPP2R5D, CENPQ, MCM3, PRIM2, ORC3, NU…
REACTOME_PHOSPHOLIPID_METABOLISM	144	0.353471	0.221184	0.466249	4.40266e-06	5.82305e-05	PIK3CD, PLA2G2A, PIK3R3, SLC44A3, CEPT1, CERS2, PI4KB, GBA, PLA2G4A, LPGAT1, DEGS1, ARF1, GNPAT, MBOAT2, LPIN1, HADHA, HADHB, LCLAT1, GPAT2, SMPD4, CERS6, PIKFYVE, SGPP2, SUMF1, MTMR14, GPD1L, GLB1, SACM1L, MGLL, PIK3R4, PIK3CB, PPM1L, PLD1, PIK3CA, PCYT1A, PI4K2B, SGMS2, PLA2G12A, ARSJ, INPP4B, LPCAT1, PIK3R1, HEXB, COL4A3BP, ARSB, ARSK, ARSI, GM2A, NEU1, AGPAT1, SMPD2, FIG4, SYNJ2, AGPAT4, SUMF…
REACTOME_FATTY_ACID_TRIACYLGLYCEROL_AND_KETONE_BODY_METABOLISM	143	0.285367	0.181618	0.397831	9.0456e-06	7.62083e-05	HMGCL, MED18, ELOVL1, MED8, CPT2, ACADM, PRKAB2, G0S2, LPIN1, NCOA1, HADHA, HADHB, LCLAT1, MCEE, GPAT2, NPAS2, FHL2, GPD2, ACSL3, PPARG, GPD1L, SLC25A20, ALAS1, PCCB, WWTR1, TBL1XR1, BDH1, PPARGC1A, CLOCK, HADH, ELOVL6, ACSL1, LPCAT1, MED10, OXCT1, HMGCS1, ELOVL7, HMGCR, HDAC3, MED7, AGPAT1, TEAD3, NFYA, MED20, TNFRSF21, MUT, ELOVL5, ELOVL4, ME1, CCNC, CDK19, MED23, CTGF, TIAM2, AGPAT4, NRF1, SMA…
REACTOME_TRANSLATION	137	-0.315374	0.535412	0.076282	0.00909463	0.0151033	RPL22, DDOST, RPL11, EIF3I, RPS8, EIF2B3, RPL5, RPS27, SSR2, SRP9, RPS7, EIF2B4, RPS27A, EIF5B, RPL31, EEF1B2, RPL37A, RPL32, RPL15, RPSA, RPL14, RPL29, SPCS1, RPL24, SEC61A1, RPN1, SRPRB, SSR3, EIF2B5, EIF4G1, EIF4A2, RPL35A, RPL9, SRP72, EIF4E, RPL34, RPS3A, SPCS3, RPL37, RPS23, SRP19, ETF1, RPS14, RPL26L1, SSR1, RPS18, RPL10A, EEF1A1, RPS12, EIF3B, SEC61G, EIF4H, EIF4EBP1, RPS20, TRAM1, RPL30,…
KEGG_ENDOCYTOSIS	135	0.305161	0.176678	0.444649	9.96339e-05	0.000340345	ACAP3, CDC42, ASAP3, LDLRAP1, SMAP2, EPS15, DNAJC6, SH3GLB1, VPS45, PIP5K1A, RAB4A, ASAP2, EHD3, RAB11FIP5, STAMBP, CHMP3, PSD4, CXCR4, STAM2, PIKFYVE, AGAP1, IQSEC1, RAB5A, PDCD6IP, CHMP2B, CBLB, PRKCI, PLD1, AP2M1, ACAP2, TFRC, GRK4, ARAP2, PDGFRA, DAB2, F2R, ARAP3, ADRB2, CSF1R, CLTB, GRK6, RUFY1, HLA-F, HLA-G, HLA-A, HLA-E, HLA-C, HLA-B, HSPA1A, HSPA1B, SMAP1, VTA1, EGFR, SMURF1, MET, VPS37A,…
REACTOME_POST_TRANSLATIONAL_PROTEIN_MODIFICATION	135	0.108341	0.0256051	0.19824	0.0113112	0.0182391	DDOST, MAN1C1, PIGV, B4GALT2, ALG6, PIGK, ALG14, MAN1A2, DPM3, PIGM, B4GALT3, PIGC, EDEM3, GALNT2, PREB, PIGF, MCFD2, B3GNT2, MOGS, GGCX, UGGT1, MGAT5, GALNT13, GALNT5, PGAP1, GMPPA, SUMF1, EDEM1, SEC13, GMPPB, RFT1, PROS1, B4GALT4, RPN1, EIF5A2, B3GNT5, ALG3, ST6GAL1, PIGX, PIGG, SEC31A, SEC24B, ARSJ, SEC24D, GALNT7, GCNT4, ARSB, ARSK, MAN2A1, SAR1B, ARSI, GALNT10, CANX, MGAT4B, GFPT2, MGAT1, PG…
REACTOME_SLC_MEDIATED_TRANSMEMBRANE_TRANSPORT	129	0.382785	0.148536	0.637668	0.0018679	0.00370579	SLC2A5, SLC9A1, SLC2A1, SLC6A9, SLC35D1, SLC44A3, SLC35A3, SLC30A7, SLC16A1, SLC22A15, SLC39A1, TPR, SLC41A1, SLC30A1, NUP133, SLC5A6, SLC8A1, SLC1A4, HK2, RANBP2, SLC20A1, NUP35, SLC39A10, SLC4A3, SLC6A6, SLC4A7, SLC26A6, SLCO2A1, SLC9A9, CP, SLC33A1, SLC4A4, NUP54, SLC39A8, SLC7A11, SLC12A7, SLC1A3, NUP155, SLC30A5, SLC12A2, SLC22A4, SLC22A5, SLC26A2, SLC36A1, NUP153, SLC39A7, SLC29A1, SLC35B2,…
NABA_SECRETED_FACTORS	127	1.77542	1.08087	2.53273	1.12624e-05	8.4544e-05	MEGF6, CSF1, WNT2B, NGF, S100A10, S100A11, FLG, S100A6, S100A4, S100A3, S100A2, S100A16, S100A13, TNFSF4, ANGPTL1, TGFB2, WNT9A, IL1A, IL1B, IL36B, IL36RN, IL1RN, CCL20, MST1, WNT5A, FSTL1, TNFSF10, CHRD, CXCL8, CXCL6, PF4V1, CXCL1, PF4, CXCL5, CXCL3, CXCL2, EREG, BTC, CXCL9, CXCL10, CXCL11, FGF5, FGF2, IL15, HHIP, SFRP2, PDGFC, VEGFC, FGF10, FST, MEGF10, HBEGF, FGF1, FGF18, BMP6, SCUBE3, VEGFA, …
REACTOME_INFLUENZA_LIFE_CYCLE	127	-0.345463	0.548419	0.159257	0.00041536	0.00100756	RPL22, RPL11, RPS8, RPL5, RPS27, TPR, NUP133, RPS7, RPS27A, XPO1, RPL31, RANBP2, POLR2D, NUP35, RPL37A, RPL32, RPL15, RPSA, RPL14, RPL29, RPL24, KPNA1, POLR2H, RPL35A, RPL9, POLR2B, GRSF1, NUP54, RPL34, RPS3A, NUP155, RPL37, RPS23, RPS14, RPL26L1, CANX, NUP153, HSPA1B, RPS18, RPL10A, RPS12, NUP43, NUPL2, POM121, POLR2J, NUP205, RPS20, RPL30, POLR2K, RPL8, RPS6, CLTA, RPL35, RPL12, NUP188, NUP214,…
REACTOME_MITOTIC_G1_G1_S_PHASES	124	-0.472717	0.985978	0.0410107	0.0332684	0.0485692	E2F2, RPA2, HDAC1, RBBP4, PSMB2, CDKN2C, ORC1, CDC7, PSMA5, PSMD4, PSMB4, CKS1B, LIN9, RRM2, RPS27A, MCM6, ORC4, PSMD14, ORC2, PSMD1, CDC25A, PSMD6, MCM2, PSMD2, LIN54, CCNA2, SKP2, CCNB1, CDK7, DHFR, CCNH, SKP1, PPP2CA, E2F3, PSMB8, PSMB9, CDKN1A, CCND3, MCM3, PRIM2, ORC3, FBXO5, PSMB1, RPA3, PSMA2, DBF4, CDK6, MCM7, PSMC2, ORC5, CUL1, PPP2R2A, PPP2CB, MCM4, CCNE2, MYC, CDKN2A, CDKN2B, PSMD5, PS…
REACTOME_INTERFERON_SIGNALING	120	1.74576	1.34235	2.08425	1.38268e-06	4.26677e-05	ISG15, EIF4G3, IFI6, JAK1, GBP1, GBP2, GBP4, GBP5, VCAM1, ADAR, RNASEL, TPR, NUP133, EIF2AK2, PPM1B, RPS27A, RANBP2, NUP35, STAT1, SUMO1, SP100, EIF4E2, UBE2E1, IP6K2, UBA7, PRKCD, FLNB, EIF4E3, KPNA1, KPNA4, EIF4G1, EIF4A2, NUP54, HERC5, EIF4E, CAMK2D, IRF2, NUP155, IRF1, EGR1, NUP153, HLA-F, HLA-G, HLA-K, HLA-A, HLA-C, HLA-B, HLA-DRB1, PSMB8, HLA-DPA1, HLA-DPB1, KPNA5, IFNGR1, NUP43, NUPL2, POM…
REACTOME_APOPTOSIS	120	0.229013	0.0181196	0.405934	0.0319914	0.0468898	DFFB, DFFA, CASP9, PSMB2, PSMA5, PSMD4, PSMB4, LMNA, PKP1, PSME4, RPS27A, PPP3R1, BCL2L11, PSMD14, CFLAR, CASP10, CASP8, PSMD1, SATB1, CTNNB1, PRKCD, APPL1, PSMD6, KPNA1, TNFSF10, PSMD2, PAK2, ADD1, CASP6, ARHGAP10, HMGB2, CASP3, APC, LMNB1, RIPK1, DSP, HIST1H1C, PSMB8, PSMB9, BAK1, PSMB1, CYCS, PSMA2, DBNL, PSMC2, TNFRSF10B, FNTA, PTK2, PLEC, DAPK1, PSMD5, GSN, PSMB7, SPTAN1, TRAF2, VIM, MAPK8, …
NABA_ECM_REGULATORS	119	0.507016	0.157889	0.88817	0.00515718	0.00900885	PLOD1, P3H1, ADAMTSL4, CTSS, CTSK, ADAM15, ADAMTS4, PAPPA2, FAM20B, EGLN1, ADAM17, LOXL3, ADAM23, SERPINE2, TIMP4, NGLY1, P4HTM, HYAL3, HYAL1, HYAL2, ADAMTS9, CSTA, KY, PLOD2, SERPINI1, MASP1, P3H2, HTRA3, ADAMTS3, HPSE, PRSS12, CTSO, TLL1, ADAMTS16, ADAMTS12, ADAMTS6, LOX, P4HA2, ADAM19, ADAMTS2, SERPINB1, SERPINB9, SERPINB6, CD109, FAM20C, SERPINE1, PLOD3, CTSB, BMP1, LOXL2, ADAM9, PLAT, SULF1,…
PID_PDGFRB_PATHWAY	116	0.252105	0.15851	0.330764	1.09756e-05	8.40955e-05	PIK3CD, WASF2, PIK3R3, JUN, RAP1A, NRAS, SHC1, ARPC5, PLA2G4A, RAB4A, YWHAQ, EIF2AK2, SOS1, PRKCE, ACTR2, DOK1, NCK2, ACTR3, NCKAP1, ITGAV, STAT1, ARPC2, ARPC4, BRK1, RAF1, RAB5A, RHOA, PRKCD, NCK1, PIK3CB, PIK3CA, MAPK10, GAB1, PIK3R1, RASA1, PPP2CA, PDGFRB, CYFIP2, MAPK9, SRF, FYN, RAC1, GRB10, YWHAG, ARPC1B, DOCK4, WASL, BRAF, LYN, PAG1, YWHAZ, MYC, JAK2, ABL1, RAPGEF1, VAV2, USP6NL, ABI1, MAP…
PID_P53_DOWNSTREAM_PATHWAY	116	0.434765	0.251134	0.588416	2.32559e-05	0.000126036	EPHA2, E2F2, NFYC, PLK3, JUN, GADD45A, MCL1, S100A2, RFWD2, BTG2, ATF3, TP53BP2, TP53I3, CEBPZ, MSH2, MAP4K4, STEAP3, CASP10, MLH1, GPX1, PCBP4, BCL6, TP63, HTT, TADA2B, RCHY1, SPP1, CASP6, DROSHA, CCNB1, TAF9, JMY, VCAN, APC, CCNG1, DUSP1, RNF144B, E2F3, TAP1, BAK1, CDKN1A, NFYA, PRDM1, SESN1, HDAC2, PERP, PMS2, IGFBP3, EGFR, HGF, TRRAP, SERPINE1, CAV1, MET, TNFRSF10B, TNFRSF10D, BNIP3L, SNAI2, …
KEGG_CELL_CYCLE	114	-0.621494	1.06795	0.248607	0.00179738	0.00359801	MAD2L2, ZBTB17, E2F2, HDAC1, CDC20, CDKN2C, ORC1, GADD45A, CDC7, CDC14A, TGFB2, YWHAQ, BUB1, ANAPC1, MCM6, ORC4, ORC2, CDC25A, GSK3B, MCM2, ANAPC13, STAG1, TFDP2, ATR, ANAPC4, MAD2L1, CCNA2, ANAPC10, SKP2, CCNB1, CDK7, CCNH, SKP1, CDC23, CDC25C, PTTG1, E2F3, CDKN1A, CCND3, MCM3, TTK, ORC3, HDAC2, MAD1L1, YWHAG, DBF4, CDK6, MCM7, ORC5, CUL1, PRKDC, MCM4, CCNE2, YWHAZ, RAD21, MYC, CDKN2A, CDKN2B, C…
KEGG_CHEMOKINE_SIGNALING_PATHWAY	112	1.21958	0.909422	1.47886	7.72078e-06	7.14816e-05	GNB1, PIK3CD, CDC42, PIK3R3, GNG12, PRKACB, GNG5, VAV3, GNAI3, RAP1A, NRAS, SHC1, AKT3, ROCK2, ADCY3, SOS1, CXCR4, STAT1, CCL20, RAF1, RHOA, GNAI2, PRKCD, GSK3B, PIK3CB, PIK3CA, GNB4, GRK4, CXCL6, PF4V1, CXCL1, PF4, CXCL5, CXCL3, CXCL2, CXCL9, CXCL10, CXCL11, NFKB1, PIK3R1, DOCK2, GRK6, FOXO3, TIAM2, RAC1, ELMO1, ADCY1, GNAI1, GNG11, GNB2, WASL, BRAF, PTK2B, IKBKB, LYN, PTK2, JAK2, VAV2, PARD3, C…
KEGG_CYTOKINE_CYTOKINE_RECEPTOR_INTERACTION	108	2.17009	1.47077	2.75105	1.0794e-05	8.39108e-05	TNFRSF14, TNFRSF9, TNFRSF1B, LEPR, CSF1, IL6R, TNFSF4, TGFB2, IL1R1, IL18R1, IL1A, IL1B, CXCR4, ACVR2A, ACVR1, BMPR2, CCL20, TGFBR2, ACVR2B, IL17RB, IL20RB, TNFSF10, IL1RAP, PDGFRA, CXCL6, PF4V1, CXCL1, PF4, CXCL5, CXCL3, CXCL2, CXCL9, CXCL10, CXCL11, BMPR1B, IL15, PDGFC, VEGFC, IL7R, LIFR, OSMR, GHR, IL6ST, TSLP, CSF1R, PDGFRB, VEGFA, TNFRSF21, IFNGR1, PDGFA, IL6, INHBA, EGFR, HGF, MET, TNFRSF10…
REACTOME_CELL_CYCLE_CHECKPOINTS	108	-0.47046	0.962135	0.0611831	0.0257943	0.0385182	RPA2, PSMB2, CDC20, ORC1, CDC7, PSMA5, PSMD4, PSMB4, RFWD2, PSME4, RPS27A, ANAPC1, MCM6, ORC4, PSMD14, ORC2, PSMD1, UBE2E1, CDC25A, ATRIP, PSMD6, MCM2, ATR, PSMD2, RFC4, ANAPC4, MAD2L1, ANAPC10, RAD1, CCNB1, RAD17, CDC23, CDC25C, PSMB8, PSMB9, CDKN1A, MCM3, ORC3, PSMB1, MAD1L1, RPA3, PSMA2, HUS1, RFC2, DBF4, MCM7, PSMC2, ORC5, MCM4, CCNE2, PSMD5, PSMB7, ANAPC2, MCM10, UBE2D1, CDK1, BUB3, PSMD13, …
REACTOME_SIGNALING_BY_THE_B_CELL_RECEPTOR_BCR	105	0.355331	0.2843	0.420016	4.90523e-07	4.26677e-05	PIK3CD, MTOR, CASP9, PSMB2, BCL10, PSMA5, NRAS, PSMD4, PSMB4, THEM4, SHC1, AKT3, SOS1, CALM2, PSME4, RPS27A, REL, PSMD14, CREB1, PSMD1, PSMD6, CBLB, NCK1, PSMD2, RICTOR, PIK3R1, SKP1, FBXW11, PSMB8, PSMB9, ITPR3, CDKN1A, NFKBIE, MAP3K7, FOXO3, FYN, PSMB1, PSMA2, PSMC2, CUL1, IKBKB, LYN, PSMD5, PSMB7, MAPKAP1, PTEN, CHUK, BTRC, PSMD13, HRAS, STIM1, PSMA1, PSMC3, BAD, RELA, RPS6KB2, CBL, CDKN1B, KR…
KEGG_NEUROTROPHIN_SIGNALING_PATHWAY	103	0.320545	0.204955	0.447491	1.08004e-05	8.39108e-05	PIK3CD, CDC42, RPS6KA1, PIK3R3, JUN, SORT1, RAP1A, NRAS, NGF, SHC1, MAPKAPK2, AKT3, KIDINS220, YWHAQ, SOS1, CALM2, IRS1, IRAK2, RAF1, RHOA, PRKCD, GSK3B, PIK3CB, PIK3CA, MAPK10, NFKB1, CAMK2D, GAB1, MAP3K1, PIK3R1, MAPK9, MAPK14, MAPK13, NFKBIE, FOXO3, MAP3K5, RPS6KA2, RAC1, YWHAG, BRAF, IKBKB, RIPK2, YWHAZ, NTRK2, ABL1, RAPGEF1, MAPK8, CAMK2G, HRAS, BDNF, TRAF6, BAD, RPS6KA4, RELA, NTF3, KRAS, I…
KEGG_INSULIN_SIGNALING_PATHWAY	103	0.21573	0.138401	0.300663	3.00648e-05	0.00014586	PIK3CD, MTOR, PTPRF, PIK3R3, MKNK1, PRKACB, NRAS, PRKAB2, SHC1, AKT3, PPP1CB, SOS1, RHOQ, CALM2, HK2, IRS1, EIF4E2, RAF1, PRKAR2A, CBLB, GSK3B, PIK3CB, PRKCI, PIK3CA, PPARGC1A, MAPK10, EIF4E, PRKAA1, PIK3R1, MAPK9, FLOT1, PRKAR1B, PRKAR2B, BRAF, RHEB, PRKAG2, PPP1R3B, EIF4EBP1, IKBKB, RPS6, RAPGEF1, TSC1, MAPK8, HK1, PPP1R3C, HRAS, PDE3B, BAD, PPP1CA, RPS6KB2, CBL, PDE3A, KRAS, PRKAG1, SOCS2, ACA…
REACTOME_S_PHASE	103	-0.508687	0.937192	0.0382419	0.0336855	0.0491137	RPA2, PSMB2, ORC1, PSMA5, PSMD4, PSMB4, CKS1B, PSME4, RPS27A, MCM6, ORC4, PSMD14, ORC2, PSMD1, CDC25A, PSMD6, MCM2, PSMD2, RFC4, CCNA2, SKP2, CDK7, CCNH, SKP1, PSMB8, PSMB9, CDKN1A, MCM3, PRIM2, ORC3, PSMB1, RPA3, PSMA2, POLD2, RFC2, MCM7, PSMC2, ORC5, CUL1, GINS4, MCM4, CCNE2, MYC, PSMD5, PSMB7, DNA2, PSMD13, WEE1, PSMA1, PSMC3, FEN1, POLA2, POLD4, CCND1, POLD3, CDKN1B, CDK2, PRIM1, CDK4, RFC5, …
KEGG_LYSOSOME	102	0.433818	0.289263	0.553302	5.9755e-06	6.545e-05	FUCA1, LAPTM5, PPT1, ATP6V0B, SORT1, AP4B1, CTSS, CTSK, GBA, LAPTM4A, SUMF1, GLB1, HYAL1, IDUA, SCARB2, MANBA, MFSD8, CTSO, AGA, HEXB, AP3B1, ARSB, AP3S1, GM2A, CLTB, NEU1, PPT2, SLC17A5, CD164, IGF2R, GUSB, AP4M1, AP1S1, CTSB, ASAH1, ENTPD4, AP3M2, HGSNAT, ATP6V1H, LAPTM4B, CLTA, ABCA2, PSAP, AP3M1, LIPA, CTSD, SMPD1, TPP1, ACP2, CTSF, TCIRG1, CTSC, M6PR, SLC11A2, CD63, GNS, GNPTAB, ABCB9, ATP6V…
REACTOME_G1_S_TRANSITION	102	-0.525542	1.06161	0.0813941	0.0224014	0.033983	RPA2, PSMB2, ORC1, CDC7, PSMA5, PSMD4, PSMB4, CKS1B, RRM2, RPS27A, MCM6, ORC4, PSMD14, ORC2, PSMD1, CDC25A, PSMD6, MCM2, PSMD2, CCNA2, SKP2, CCNB1, CDK7, DHFR, CCNH, SKP1, PPP2CA, PSMB8, PSMB9, CDKN1A, MCM3, PRIM2, ORC3, FBXO5, PSMB1, RPA3, PSMA2, DBF4, MCM7, PSMC2, ORC5, CUL1, PPP2CB, MCM4, CCNE2, MYC, PSMD5, PSMB7, MCM10, CDK1, PSMD13, WEE1, PSMA1, PSMC3, POLA2, PPP2R1B, CDKN1B, CDK2, PRIM1, PS…
REACTOME_SRP_DEPENDENT_COTRANSLATIONAL_PROTEIN_TARGETING_TO_MEMBRANE	101	-0.317075	0.551477	0.104069	0.00416393	0.0074615	RPL22, DDOST, RPL11, RPS8, RPL5, RPS27, SSR2, SRP9, RPS7, RPS27A, RPL31, RPL37A, RPL32, RPL15, RPSA, RPL14, RPL29, SPCS1, RPL24, SEC61A1, RPN1, SRPRB, SSR3, RPL35A, RPL9, SRP72, RPL34, RPS3A, SPCS3, RPL37, RPS23, SRP19, RPS14, RPL26L1, SSR1, RPS18, RPL10A, RPS12, SEC61G, RPS20, TRAM1, RPL30, RPL8, RPS6, SEC61B, RPL35, RPL12, RPL7A, SEC61A2, RPS24, RPLP2, RPL27A, RPS13, FAU, SPCS2, RPS3, RPS25, RP…
REACTOME_HIV_LIFE_CYCLE	101	-0.224362	0.385879	0.0771143	0.00433646	0.00774567	RCC1, TAF12, GTF2B, TAF13, TPR, NUP133, RPS27A, XPO1, RANBP2, ERCC3, POLR2D, CCNT2, CXCR4, NUP35, XRCC5, GTF2E1, POLR2H, NCBP2, POLR2B, NUP54, NUP155, CDK7, TAF9, GTF2H2, XRCC4, CCNH, NUP153, HMGA1, TAF11, RNGTT, NUP43, TBP, NUPL2, PPIA, POM121, TAF6, POLR2J, NUP205, VPS37A, GTF2E2, TCEA1, POLR2K, VPS28, PSIP1, NCBP1, CDK9, NUP188, NUP214, NMT2, TAF5, POLR2L, GTF2H1, TSG101, SSRP1, VPS37C, FEN1, …
REACTOME_MEMBRANE_TRAFFICKING	101	0.0929745	0.0159721	0.177703	0.0189635	0.0293025	PUM1, DNAJC6, SORT1, AP4B1, SNAPIN, COPA, ARF1, PREB, RPS27A, TGOLN2, VAMP8, CHMP3, STAM2, SEC13, CHMP2B, COPB2, AP2M1, TFRC, GAK, SEC31A, SEC24B, SEC24D, SH3D19, DAB2, AP3B1, AP3S1, SNX2, SAR1B, CLTB, DTNBP1, MYO6, GJA1, TPD52L1, VTA1, SNX9, IGF2R, AP1S1, VPS37A, CHMP7, VPS28, CHMP5, CLTA, DNM1, STAM, SEC24C, GBF1, COPB1, PIK3C2A, TSG101, VPS37C, FTH1, ARRB1, PICALM, ARCN1, HSPA8, NECAP1, M6PR, …
REACTOME_NONSENSE_MEDIATED_DECAY_ENHANCED_BY_THE_EXON_JUNCTION_COMPLEX	100	-0.340067	0.570121	0.15032	0.000913748	0.00195602	RPL22, RPL11, RPS8, MAGOH, RPL5, RBM8A, RPS27, SMG5, SMG7, RPS7, RPS27A, RPL31, RPL37A, RPL32, RPL15, RPSA, RPL14, RPL29, RPL24, EIF4G1, NCBP2, RPL35A, RPL9, RPL34, RPS3A, RPL37, RPS23, PPP2CA, ETF1, RPS14, RPL26L1, RPS18, RPL10A, RPS12, PPP2R2A, RPS20, RPL30, PABPC1, RPL8, RPS6, NCBP1, RPL35, RPL12, RPL7A, UPF2, RPS24, RPLP2, RPL27A, RPS13, FAU, RPS3, RPS25, RPS26, RPL41, RPL6, RPLP0, RPL21, UPF…
REACTOME_3_UTR_MEDIATED_TRANSLATIONAL_REGULATION	99	-0.390228	0.615179	0.185666	0.000344299	0.000871335	RPL22, RPL11, EIF3I, RPS8, RPL5, RPS27, RPS7, RPS27A, RPL31, RPL37A, RPL32, RPL15, RPSA, RPL14, RPL29, RPL24, EIF4G1, EIF4A2, RPL35A, RPL9, EIF4E, RPL34, RPS3A, RPL37, RPS23, RPS14, RPL26L1, RPS18, RPL10A, RPS12, EIF3B, EIF4H, RPS20, RPL30, PABPC1, EIF3E, EIF3H, RPL8, RPS6, RPL35, RPL12, RPL7A, RPS24, EIF3A, RPLP2, EIF3F, RPL27A, RPS13, FAU, RPS3, RPS25, EIF4B, RPS26, RPL41, RPL6, RPLP0, RPL21, R…
REACTOME_TOLL_RECEPTOR_CASCADES	97	0.840409	0.673942	0.991986	1.02952e-06	4.26677e-05	RPS6KA1, JUN, CTSS, CTSK, IKBKE, MAPKAPK2, RPS27A, PELI1, ATF2, CREB1, IRAK2, MYD88, MAPKAPK3, DUSP7, PIK3R4, TLR1, TLR6, MAPK10, TLR2, TLR3, MAP3K1, MEF2C, PPP2CA, CD14, MAPK9, RIPK1, AGER, MAPK14, CNPY3, PPP2R5D, MAP3K7, TAB2, RPS6KA2, NOD1, CTSB, DUSP4, PPP2CB, IKBKB, LY96, RIPK2, TLR4, DNM1, MAPK8, CDK1, CHUK, NFKB2, SIGIRR, IRF7, TRAF6, RELA, PELI3, UNC93B1, PPP2R1B, TIRAP, IRAK4, ATF1, TBK1…
REACTOME_DNA_REPAIR	96	-0.540602	0.803797	0.323722	7.78188e-05	0.000282538	MAD2L2, RPA2, MUTYH, USP1, UBE2T, RPS27A, FANCL, REV1, ERCC3, POLR2D, XRCC5, OGG1, FANCD2, XPC, MBD4, ATR, POLR2H, RFC4, POLR2B, ERCC8, CDK7, GTF2H2, XRCC4, CCNH, RAD50, MDC1, FANCE, POLH, REV3L, RPA3, POLD2, RFC2, POLR2J, POLB, PRKDC, TCEA1, NBN, POLR2K, FANCG, FANCC, XPA, RAD23B, ERCC6, MGMT, POLR2L, GTF2H1, FANCF, ALKBH3, DDB2, DDB1, FEN1, POLR2G, POLD4, POLD3, ATM, H2AFX, RAD52, SMUG1, TDG, A…
REACTOME_INFLUENZA_VIRAL_RNA_TRANSCRIPTION_AND_REPLICATION	95	-0.379292	0.610609	0.169585	0.000615683	0.00140169	RPL22, RPL11, RPS8, RPL5, RPS27, RPS7, RPS27A, RPL31, POLR2D, RPL37A, RPL32, RPL15, RPSA, RPL14, RPL29, RPL24, POLR2H, RPL35A, RPL9, POLR2B, GRSF1, RPL34, RPS3A, RPL37, RPS23, RPS14, RPL26L1, RPS18, RPL10A, RPS12, POLR2J, RPS20, RPL30, POLR2K, RPL8, RPS6, RPL35, RPL12, RPL7A, RPS24, RPLP2, POLR2L, RPL27A, RPS13, POLR2G, FAU, RPS3, RPS25, RPS26, RPL41, RPL6, RPLP0, RPL21, GTF2F2, DNAJC3, IPO5, RPS…
REACTOME_RNA_POL_II_TRANSCRIPTION	90	-0.203255	0.357652	0.0773502	0.00239323	0.0045451	SRRM1, TAF12, SRSF4, LSM10, MAGOH, SRSF11, GTF2B, TAF13, RBM8A, SNRPE, CPSF3, SRSF7, SNRPG, ERCC3, POLR2D, CCNT2, GTF2E1, POLR2H, NCBP2, SLBP, POLR2B, CDK7, TAF9, GTF2H2, CCNH, LSM11, TAF11, SRSF3, RNGTT, CDC40, TBP, TAF6, POLR2J, GTF2E2, TCEA1, POLR2K, CPSF1, NFX1, NCBP1, CDK9, TAF5, POLR2L, GTF2H1, CSTF3, SSRP1, CLP1, CPSF7, POLR2G, PCF11, CCNT1, SNRPF, SRSF9, GTF2H3, GTF2F2, SUPT16H, PABPN1, M…
KEGG_OOCYTE_MEIOSIS	89	-0.391518	0.617399	0.14176	0.00203375	0.00397314	MAD2L2, RPS6KA1, CDC20, PRKACB, PPP2R5A, YWHAQ, ADCY3, PPP1CB, CALM2, PPP3R1, BUB1, ANAPC1, ITPR1, ANAPC13, ANAPC4, PPP3CA, CAMK2D, MAD2L1, ANAPC10, CCNB1, SKP1, PPP2CA, CDC23, CDC25C, PTTG1, FBXW11, ITPR3, PPP2R5D, FBXO5, RPS6KA2, ADCY1, YWHAG, CUL1, PPP3CC, PPP2CB, CCNE2, FBXO43, YWHAZ, ANAPC2, CDK1, PPP3CB, CAMK2G, BTRC, SLK, SMC3, PPP2R5B, PPP1CA, PPP2R1B, ITPR2, ADCY6, ESPL1, CDK2, IGF1, ANA…
REACTOME_GPCR_LIGAND_BINDING	88	1.55065	1.00891	1.99333	2.13353e-05	0.000118518	GNB1, GNG12, PTGFR, GNG5, WNT2B, ADORA1, CD55, WNT9A, OPN3, GPR39, CXCR4, FZD7, CCL20, RAMP1, OXTR, HRH1, WNT5A, TRH, AGTR1, GNB4, CXCL6, CXCL1, PF4, CXCL5, CXCL3, CXCL2, CXCL9, CXCL10, CXCL11, EDNRA, PTGER4, F2RL2, F2R, ADRB2, EDN1, GABBR1, FZD1, GNG11, GNB2, WNT2, SMO, PENK, FZD6, ANXA1, S1PR3, PTCH1, GABBR2, LPAR1, C5, FZD8, CXCL12, ADRA2A, ADM, P2RY2, P2RY6, FZD4, GNB3, C3AR1, HEBP1, PTHLH, F…
REACTOME_LATE_PHASE_OF_HIV_LIFE_CYCLE	88	-0.257266	0.393286	0.146452	4.69315e-05	0.000198254	RCC1, TAF12, GTF2B, TAF13, TPR, NUP133, RPS27A, XPO1, RANBP2, ERCC3, POLR2D, CCNT2, NUP35, GTF2E1, POLR2H, NCBP2, POLR2B, NUP54, NUP155, CDK7, TAF9, GTF2H2, CCNH, NUP153, TAF11, RNGTT, NUP43, TBP, NUPL2, POM121, TAF6, POLR2J, NUP205, VPS37A, GTF2E2, TCEA1, POLR2K, VPS28, NCBP1, CDK9, NUP188, NUP214, NMT2, TAF5, POLR2L, GTF2H1, TSG101, SSRP1, VPS37C, POLR2G, CCNT1, AAAS, NUP107, NUP37, VPS37B, GTF…
REACTOME_PPARA_ACTIVATES_GENE_EXPRESSION	88	0.241102	0.074396	0.3778	0.0038458	0.00693618	MED18, MED8, CPT2, ACADM, G0S2, NCOA1, NPAS2, FHL2, PPARG, ALAS1, WWTR1, TBL1XR1, PPARGC1A, CLOCK, ACSL1, MED10, HMGCS1, HMGCR, HDAC3, MED7, TEAD3, NFYA, MED20, TNFRSF21, ME1, CCNC, CDK19, MED23, CTGF, TIAM2, NRF1, SMARCD3, FDFT1, TGS1, NCOA2, MED30, PLIN2, ABCA1, MED27, MED22, RXRA, ANKRD1, TEAD1, ARNTL, MED19, FADS1, ESRRA, CPT1A, MED17, YAP1, TEAD4, MED21, GLIPR1, NFYB, TXNRD1, MED13L, CDK8, M…
REACTOME_DOWNSTREAM_SIGNALING_EVENTS_OF_B_CELL_RECEPTOR_BCR	86	0.380103	0.307437	0.439372	3.28387e-07	4.26677e-05	MTOR, CASP9, PSMB2, BCL10, PSMA5, NRAS, PSMD4, PSMB4, THEM4, AKT3, PSME4, RPS27A, REL, PSMD14, CREB1, PSMD1, PSMD6, PSMD2, RICTOR, SKP1, FBXW11, PSMB8, PSMB9, CDKN1A, NFKBIE, MAP3K7, FOXO3, PSMB1, PSMA2, PSMC2, CUL1, IKBKB, PSMD5, PSMB7, MAPKAP1, PTEN, CHUK, BTRC, PSMD13, HRAS, PSMA1, PSMC3, BAD, RELA, RPS6KB2, CDKN1B, KRAS, NR4A1, MDM2, PSMD9, FOXO1, PSMB5, PSME1, PSME2, PSMA6, NFKBIA, PSMC6, PS…
REACTOME_ACTIVATED_TLR4_SIGNALLING	84	0.806971	0.631398	0.9509	7.85278e-07	4.26677e-05	RPS6KA1, JUN, IKBKE, MAPKAPK2, RPS27A, PELI1, ATF2, CREB1, IRAK2, MYD88, MAPKAPK3, DUSP7, TLR1, TLR6, MAPK10, TLR2, TLR3, MAP3K1, MEF2C, PPP2CA, CD14, MAPK9, RIPK1, AGER, MAPK14, PPP2R5D, MAP3K7, TAB2, RPS6KA2, NOD1, DUSP4, PPP2CB, IKBKB, LY96, RIPK2, TLR4, MAPK8, CDK1, CHUK, NFKB2, SIGIRR, IRF7, TRAF6, RELA, PELI3, PPP2R1B, TIRAP, IRAK4, ATF1, TBK1, IRAK3, DUSP6, UBE2N, HMGB1, NFKBIA, PELI2, FOS…
REACTOME_SIGNALING_BY_ILS	83	1.06903	0.898332	1.22329	1.23783e-06	4.26677e-05	PIK3CD, PIK3R3, JAK1, PRKACB, NRAS, IL6R, SHC1, SOS1, PELI1, IL1R1, IL1A, IL1B, IL1RN, STAT1, IRAK2, RAF1, MYD88, PIK3CB, PIK3CA, IL1RAP, TNIP2, IL7R, IL6ST, PIK3R1, SKP1, SQSTM1, MAP3K7, FYN, TAB2, IL6, NOD1, HGF, CUL1, PTK2B, IKBKB, LYN, RIPK2, YWHAZ, JAK2, RAPGEF1, MAP3K8, CDK1, CHUK, BTRC, NFKB2, HRAS, TOLLIP, TRAF6, RELA, PELI3, INPPL1, GAB2, CASP1, CBL, KRAS, IRAK4, IRAK3, UBE2N, PELI2, MAP…
REACTOME_SIGNALING_BY_ERBB2	83	0.158135	0.0487859	0.279314	0.00539981	0.00940311	MTOR, CASP9, PRKACB, NRAS, THEM4, SHC1, AKT3, ADCY3, SOS1, PRKCE, CALM2, RPS27A, PDE1A, CREB1, RAF1, PRKAR2A, PRKCD, PIK3CA, EREG, BTC, GAB1, RICTOR, PIK3R1, HBEGF, ITPR3, CDKN1A, FOXO3, FYN, PRKAR1B, ADCY1, EGFR, PRKAR2B, NRG1, MAPKAP1, CDK1, PTEN, CHUK, HRAS, BAD, RPS6KB2, CUL5, CDKN1B, KRAS, ITPR2, ADCY6, NR4A1, RNF41, MDM2, FOXO1, ADCY4, CALM1, HSP90AA1, AKT1, USP8, MAP2K1, STUB1, TSC2, MLST8…
REACTOME_GASTRIN_CREB_SIGNALLING_PATHWAY_VIA_PKC_AND_MAPK	82	0.315811	0.118284	0.476988	0.00145973	0.0029977	GNB1, RPS6KA1, PIK3R3, GNG12, PTGFR, GNG5, NRAS, RGS2, SOS1, PRKCE, CREB1, DGKD, OXTR, HRH1, RAF1, PRKCD, KALRN, MGLL, TRH, AGTR1, PIK3CA, GNB4, DGKG, DGKQ, EDNRA, TRIO, PIK3R1, F2RL2, F2R, HBEGF, EDN1, ITPR3, RPS6KA2, DAGLB, EGFR, GNG11, GNB2, DGKI, ANXA1, GNA14, GNAQ, LPAR1, CDK1, GRK5, HRAS, DAGLA, PLCB3, P2RY2, P2RY6, MMP3, GNB3, KRAS, ITPR2, DGKA, ARHGEF25, DGKH, HTR2A, LPAR6, LTB4R, GNG2, P…
KEGG_PYRIMIDINE_METABOLISM	82	-0.31611	0.559763	0.118385	0.00289349	0.00534887	CDA, CMPK1, DPYD, POLR3C, POLR3GL, UCK2, NME7, CMPK2, RRM2, CAD, PNPT1, POLE4, POLR1A, POLR1B, POLR2D, DTYMK, NME6, UMPS, POLR2H, POLR2B, DCK, DCTD, POLR3G, ZNRD1, POLR1C, PRIM2, NT5E, POLD2, UPP1, POLR2J, POLR3D, ENTPD4, POLR2K, RRM2B, AK3, NUDT2, POLR1E, POLE3, UCK1, POLR3A, NT5C2, POLR2L, RRM1, POLR2G, POLA2, POLD4, POLD3, PRIM1, TXNRD1, POLR3B, POLE, POLR1D, PNP, POLE2, ENTPD5, DUT, POLR3K, N…
KEGG_CALCIUM_SIGNALING_PATHWAY	82	0.250215	0.0368146	0.424189	0.0197713	0.0303397	PTGFR, PRKACB, ATP2B4, ITPKB, ADCY3, SLC8A1, CALM2, PPP3R1, PDE1A, PLCD4, ITPR1, OXTR, HRH1, PLCD1, MYLK, TRPC1, AGTR1, BST1, CD38, PDGFRA, PPP3CA, CAMK2D, EDNRA, PPID, SLC25A4, F2R, VDAC1, ADRB2, PDGFRB, ITPR3, PDE1C, ADCY1, EGFR, PPP3CC, PTK2B, VDAC3, GNA14, GNAQ, PPP3CB, CAMK2G, VDAC2, PLCE1, PLCB3, CACNA1C, ITPR2, ATP2B1, ATP2A2, P2RX7, P2RX4, HTR2A, ADCY4, CALM1, BDKRB2, BDKRB1, ADCY9, PHKG2…
KEGG_JAK_STAT_SIGNALING_PATHWAY	81	1.17301	0.78874	1.59884	3.25875e-05	0.000151647	PIK3CD, PIK3R3, JAK1, LEPR, PIAS3, IL6R, AKT3, SOS1, SOCS5, SPRED2, STAM2, STAT1, STAT4, CISH, CBLB, IL20RB, PIK3CB, PIK3CA, SPRY1, IL15, IL7R, LIFR, OSMR, GHR, IL6ST, PIK3R1, TSLP, SPRY4, PIM1, CCND3, IFNGR1, IL6, MYC, JAK2, IL11RA, IL15RA, STAM, CLCF1, CCND1, CBL, CCND2, IL23A, STAT2, STAT6, IL26, SOCS2, PTPN11, SPRY2, IRF9, SOS2, SOCS4, AKT1, SPRED1, PIAS1, CREBBP, IL4R, CTF1, SOCS7, CSF3, STA…
KEGG_RIBOSOME	81	-0.405944	0.619925	0.168332	0.000772801	0.00169012	RPL22, RPL11, RPS8, RPL5, RPS27, RPS7, RPS27A, RPL31, RPL37A, RPL32, RPL15, RPSA, RPL14, RPL29, RPL24, RPL22L1, RPL35A, RPL9, RPL34, RPS3A, RPL37, RPS23, RPL26L1, RPS18, RPL10A, RPS12, RPS20, RPL30, MRPL13, RPL8, RPS6, RPL35, RPL12, RPL7A, RPS24, RPLP2, RPL27A, RPS13, FAU, RPS3, RPS25, RPS26, RPL41, RPL6, RPLP0, RPL21, RPS29, RPL36AL, RSL24D1, RPS27L, RPL4, RPLP1, RPS17, RPS2, RPS15A, RPL13, RPL2…
BIOCARTA_MAPK_PATHWAY	81	0.264386	0.0881016	0.459275	0.00451077	0.00799278	RPS6KA1, MAP3K6, MKNK1, JUN, SHC1, MEF2D, MAPKAPK2, TGFB2, MAP4K3, MAP4K4, MAP3K2, ATF2, STAT1, CREB1, RAF1, MAPKAPK3, MAP3K13, PAK2, MAPK10, NFKB1, RAPGEF2, MAP3K1, MEF2C, MAPK9, RIPK1, DAXX, MAPK14, MAPK13, MAP3K7, MAP3K5, MAP3K4, RPS6KA2, RAC1, BRAF, IKBKB, MYC, TGFBR1, TRAF2, MAP3K8, MAPK8, CHUK, HRAS, RPS6KA4, MAP4K2, MAP3K11, RELA, RPS6KB2, PAK1, SP1, MAP3K12, MAPKAPK5, NFKBIA, MAP4K5, MAX,…
REACTOME_DOWNSTREAM_SIGNAL_TRANSDUCTION	81	0.172502	0.0476422	0.311028	0.00763289	0.0128878	MTOR, CASP9, PRKACB, NRAS, THEM4, AKT3, ADCY3, SOS1, PRKCE, CALM2, NCK2, PDE1A, STAT1, CREB1, RAF1, PRKAR2A, PRKCD, NCK1, PIK3CB, PIK3CA, PDGFRA, RICTOR, PIK3R1, RASA1, PDGFRB, ITPR3, CDKN1A, FOXO3, PDGFA, PRKAR1B, ADCY1, PRKAR2B, MAPKAP1, RAPGEF1, CDK1, PTEN, CHUK, HRAS, BAD, RPS6KB2, CDKN1B, KRAS, ITPR2, ADCY6, NR4A1, STAT6, MDM2, FOXO1, ADCY4, CALM1, AKT1, MAP2K1, TSC2, MLST8, PDPK1, ADCY9, MA…
REACTOME_SIGNALING_BY_NOTCH	79	0.328386	0.221729	0.446812	1.58576e-05	0.000100673	MIB2, HDAC1, JUN, MOV10, NOTCH2, APH1A, NCSTN, PSEN2, ADAM17, RPS27A, DNER, HDAC4, HDAC11, KAT2B, POGLUT1, TBL1XR1, HES1, RBPJ, MAML3, FBXW7, SKP1, HDAC3, MAML1, E2F3, CCNC, HDAC2, DLL1, LFNG, HDAC9, DTX2, CUL1, MYC, B4GALT1, TLE4, TLE1, CCND1, RAB6A, ARRB1, MAML2, HDAC7, ATP2A2, TMED2, NCOR2, CDK8, TFDP1, HIF1A, PSEN1, NUMB, SNW1, SEL1L, ADAM10, APH1B, TLE3, FURIN, CREBBP, TNRC6A, ATP2A3, ARRB2,…
REACTOME_GLYCOSAMINOGLYCAN_METABOLISM	79	0.341746	0.213281	0.484393	4.74872e-05	0.000199088	AGRN, B3GALT6, HSPG2, SLC9A1, SDC3, B4GALT2, HS2ST1, B4GALT3, FMOD, PRELP, SDC1, B3GNT2, HS6ST1, CHPF, GPC1, GLB1, HYAL1, HYAL2, GXYLT2, B4GALT4, CHST2, ABCC5, IDUA, HPSE, HEXB, ARSB, VCAN, CHSY3, NDST1, HMMR, B4GALT7, DSE, UST, CHST12, GUSB, CHPF2, CSGALNACT1, SDC2, EXT1, HAS2, ST3GAL1, B4GALT1, OGN, OMD, CSGALNACT2, CHST3, CHST15, LYVE1, CD44, EXT2, CHST1, B3GAT3, GXYLT1, GNS, LUM, DCN, CHST11,…
PID_CXCR4_PATHWAY	79	0.284934	0.145691	0.439255	0.000393816	0.00096585	GNB1, PIK3CD, MTOR, CDC42, PIK3R3, GNAI3, RHOC, ITGA10, RHOB, RALB, CXCR4, ITGA6, ITGA4, ITGAV, STAT1, RHOA, GNAI2, PIK3CB, PIK3CA, RICTOR, ITGA1, ITGA2, PIK3R1, GRK6, HLA-DRA, HLA-DRB1, FYN, RAC1, LIMK1, GNAI1, PTK2B, LYN, PAG1, PTK2, JAK2, UBQLN1, MAPKAP1, DNM1, ITGA8, ITGB1, CXCL12, PTEN, PLCB3, BAD, CFL1, PAK1, CD4, ITGA5, ITGA7, STAT2, RAP1B, SSH1, PTPN11, PXN, FOXO1, GNG2, AKT1, ITGA11, CSK…
REACTOME_PEPTIDE_CHAIN_ELONGATION	79	-0.407973	0.649803	0.190395	0.000479333	0.00112826	RPL22, RPL11, RPS8, RPL5, RPS27, RPS7, RPS27A, RPL31, RPL37A, RPL32, RPL15, RPSA, RPL14, RPL29, RPL24, RPL35A, RPL9, RPL34, RPS3A, RPL37, RPS23, RPS14, RPL26L1, RPS18, RPL10A, EEF1A1, RPS12, RPS20, RPL30, RPL8, RPS6, RPL35, RPL12, RPL7A, RPS24, RPLP2, RPL27A, RPS13, FAU, RPS3, RPS25, RPS26, RPL41, RPL6, RPLP0, RPL21, RPS29, RPL4, RPLP1, RPS17, RPS2, RPS15A, RPL13, RPL26, RPL23A, RPL23, RPL19, RPL…
REACTOME_MITOTIC_PROMETAPHASE	78	-0.993595	1.61497	0.491966	0.000319534	0.000819501	RCC2, NUDC, CDCA8, CDC20, KIF2C, ITGB3BP, RPS27, PMF1, NUF2, CENPL, PPP2R5A, NSL1, NUP133, AHCTF1, CENPO, CENPA, XPO1, RANBP2, BUB1, CLASP1, SPC25, SEC13, STAG1, MAD2L1, KIF2A, CENPK, CENPH, PPP2CA, PPP2R5D, CENPQ, NUP43, MAD1L1, PPP2CB, RAD21, CENPP, ZWINT, SMC3, BUB3, KIF18A, CKAP5, INCENP, PPP2R5B, PPP2R1B, ZW10, NUP107, NUP37, PPP1CC, CLIP1, KNTC1, PPP2R5E, PPP2R5C, BUB1B, ZWILCH, PLK1, CENPT…
KEGG_PROSTATE_CANCER	77	0.342751	0.203312	0.497676	7.43112e-05	0.000274032	PIK3CD, MTOR, CASP9, E2F2, PIK3R3, NRAS, CREB3L4, AKT3, SOS1, TCF7L1, CREB1, RAF1, CTNNB1, GSK3B, PIK3CB, PIK3CA, PDGFRA, NFKB1, LEF1, PDGFC, PIK3R1, TCF7, PDGFRB, E2F3, CDKN1A, HSP90AB1, PDGFA, CREB5, EGFR, CREB3L2, BRAF, NKX3-1, FGFR1, IKBKB, CCNE2, CREB3, PTEN, CHUK, TCF7L2, HRAS, CREB3L1, BAD, RELA, GSTP1, CCND1, PDGFD, CDKN1B, KRAS, CDK2, MDM2, IGF1, HSP90B1, FOXO1, RB1, NFKBIA, SOS2, HSP90A…
KEGG_TIGHT_JUNCTION	77	0.137295	0.0230606	0.263852	0.0203385	0.031167	CDC42, EPB41, RAB3B, GNAI3, MAGI3, NRAS, RAB13, ASH1L, F11R, AKT3, PRKCE, CTNNB1, RHOA, GNAI2, PRKCD, MAGI1, HCLS1, MRAS, PRKCI, CLDN11, CLDN1, MYL5, EXOC3, PPP2CA, CTNNA1, CSNK2B, TJAP1, EPB41L2, ACTB, MAGI2, GNAI1, CLDN15, EXOC4, CLDN23, PPP2R2A, PPP2CB, MPDZ, SPTAN1, PARD3, PTEN, PPP2R2D, HRAS, RRAS2, CTTN, AMOTL1, PPP2R1B, JAM3, KRAS, CDK4, PRKCH, MPP5, ACTN1, AKT1, TJP1, MYH11, CSNK2A2, MYH1…
REACTOME_MYD88_MAL_CASCADE_INITIATED_ON_PLASMA_MEMBRANE	75	0.71816	0.56001	0.893518	1.54886e-06	4.26677e-05	RPS6KA1, JUN, MAPKAPK2, RPS27A, PELI1, ATF2, CREB1, IRAK2, MYD88, MAPKAPK3, DUSP7, TLR1, TLR6, MAPK10, TLR2, MAP3K1, MEF2C, PPP2CA, MAPK9, AGER, MAPK14, PPP2R5D, MAP3K7, TAB2, RPS6KA2, NOD1, DUSP4, PPP2CB, IKBKB, LY96, RIPK2, TLR4, MAPK8, CDK1, CHUK, NFKB2, SIGIRR, TRAF6, RELA, PELI3, PPP2R1B, TIRAP, IRAK4, ATF1, IRAK3, DUSP6, UBE2N, HMGB1, NFKBIA, PELI2, FOS, RPS6KA5, MAP2K1, MEF2A, MAPK3, NOD2,…
REACTOME_MITOTIC_G2_G2_M_PHASES	75	-0.571133	0.840513	0.271142	0.000226926	0.000638266	NEK2, SDCCAG8, XPO1, ALMS1, DCTN1, CLASP1, DYNC1I2, TUBA4A, CDC25A, CEP63, CEP70, CEP135, CCNA2, PLK4, CEP72, CCNB1, CDK7, CCNH, CDC25C, E2F3, TUBB, FGFR1OP, YWHAG, AKAP9, PRKAR2B, CEP41, PCM1, DCTN3, CDK5RAP2, CNTRL, SSNA1, TUBB4B, CDK1, ACTR1A, TUBGCP2, WEE1, CKAP5, NUMA1, CEP57, CEP164, TUBA1A, CDK2, DCTN2, CEP290, NEDD1, DYNLL1, CENPJ, TUBGCP3, MNAT1, DYNC1H1, HSP90AA1, TUBGCP5, HAUS2, CCNB2,…
REACTOME_CHROMOSOME_MAINTENANCE	75	-0.592177	0.916788	0.23027	0.00124117	0.00257746	RPA2, RBBP4, ITGB3BP, HIST2H2BE, LMNA, CENPO, CENPA, HJURP, RUVBL1, STAG1, ATR, RFC4, H2AFZ, SMARCA5, CENPK, CENPH, LMNB1, NPM1, NHP2, HIST1H2BC, HIST1H2AC, HIST1H2BD, HIST1H4H, HIST1H2BJ, HIST1H2BK, CENPQ, PRIM2, SYNE1, RPA3, POLD2, RFC2, POT1, TERF1, RAD21, CENPP, DNA2, SMC3, FEN1, POLA2, POLD4, POLD3, RSF1, H2AFX, PRIM1, RFC5, POLE, RFC3, REC8, TINF2, MIS18BP1, POLE2, SYNE2, HSPA2, OIP5, UBE2I…
KEGG_SMALL_CELL_LUNG_CANCER	74	0.440596	0.229675	0.610964	9.69184e-05	0.000333363	PIK3CD, CASP9, E2F2, PIK3R3, PIAS3, CKS1B, LAMC1, LAMC2, PTGS2, LAMB3, TRAF5, AKT3, ITGA6, ITGAV, FN1, RARB, LAMB2, PIK3CB, PIK3CA, NFKB1, SKP2, ITGA2, PIK3R1, E2F3, RXRB, LAMA4, LAMA2, CYCS, CDK6, LAMB1, IKBKB, CCNE2, MYC, PTK2, CDKN2B, TRAF1, RXRA, TRAF2, ITGB1, PTEN, CHUK, TRAF6, RELA, CCND1, BIRC3, BIRC2, CDKN1B, CDK2, CDK4, APAF1, RB1, COL4A1, COL4A2, NFKBIA, MAX, TRAF3, AKT1, PIAS1, TP53, N…
REACTOME_SIGNALING_BY_ERBB4	73	0.311369	0.192317	0.418291	1.35731e-05	9.19498e-05	MTOR, CASP9, NRAS, APH1A, THEM4, SHC1, NCSTN, PSEN2, AKT3, ADAM17, SOS1, RPS27A, CREB1, RAF1, PIK3CA, EREG, BTC, RICTOR, GHR, PIK3R1, SKP1, HBEGF, CDKN1A, FOXO3, TAB2, ESR1, EGFR, CUL1, NRG1, WWP1, JAK2, MAPKAP1, CXCL12, CDK1, PTEN, CHUK, BTRC, HRAS, BAD, RPS6KB2, YAP1, CDKN1B, KRAS, NR4A1, MDM2, FOXO1, PSEN1, AKT1, NEDD4, APH1B, MAP2K1, TSC2, MLST8, PDPK1, SH2B1, MAPK3, WWOX, NCOR1, STAT5B, STAT…
KEGG_APOPTOSIS	72	0.79005	0.651986	0.901342	1.69181e-06	4.26677e-05	DFFB, PIK3CD, DFFA, CASP9, PIK3R3, PRKACB, NGF, CAPN2, AKT3, PPP3R1, IL1R1, IL1A, IL1B, CFLAR, CASP10, CASP8, IRAK2, MYD88, EXOG, PRKAR2A, PIK3CB, TNFSF10, PIK3CA, IL1RAP, PPP3CA, NFKB1, CASP6, CASP3, PIK3R1, RIPK1, PRKAR1B, CYCS, PRKAR2B, PPP3CC, TNFRSF10B, TNFRSF10D, IKBKB, ENDOG, TRAF2, PPP3CB, FAS, CHUK, CASP7, BAD, CAPN1, RELA, FADD, ENDOD1, BIRC3, BIRC2, ATM, TNFRSF1A, IRAK4, IRAK3, APAF1, …
PID_MYC_ACTIV_PATHWAY	72	-0.276513	0.472361	0.119161	0.00114597	0.00238869	ENO1, RPL11, RCC1, TAF12, SLC2A1, ID2, ODC1, CAD, SUPT7L, DDX18, CDCA7, HSPD1, NCL, PTMA, CDC25A, RUVBL1, PDCD10, SERPINI1, ACTL6A, EIF4G1, TFRC, EIF4E, NDUFAF2, CCNB1, TAF9, HSPA4, NPM1, E2F3, HMGA1, PIM1, SUPT3H, PEG10, TRRAP, POLR3D, NBN, MTDH, MYC, BMI1, GPAM, PRDX3, LDHA, KAT5, FOSL1, CCND2, GAPDH, BCAT1, PFKM, CDK4, MAX, EIF2S1, HSP90AA1, MTA1, SMAD3, IREB2, CREBBP, EIF4A1, TP53, SHMT1, KAT…
KEGG_TOLL_LIKE_RECEPTOR_SIGNALING_PATHWAY	70	1.61408	1.32051	1.8508	1.20231e-06	4.26677e-05	PIK3CD, PIK3R3, JUN, CTSK, IKBKE, AKT3, IL1B, STAT1, CASP8, MYD88, PIK3CB, PIK3CA, TLR1, TLR6, CXCL9, CXCL10, CXCL11, MAPK10, SPP1, NFKB1, TLR2, TLR3, PIK3R1, CD14, MAPK9, RIPK1, MAPK14, MAPK13, MAP3K7, TAB2, RAC1, IL6, IKBKB, LY96, TLR4, MAP3K8, MAPK8, CHUK, IRF7, TOLLIP, TRAF6, RELA, FADD, TIRAP, IRAK4, TBK1, NFKBIA, FOS, TRAF3, AKT1, MAP2K1, MAPK3, MAP2K4, MAP2K3, CCL5, MAP2K2, TICAM1, MAP2K7,…
KEGG_PROGESTERONE_MEDIATED_OOCYTE_MATURATION	70	-0.244449	0.424253	0.100386	0.0017596	0.00354151	PIK3CD, MAD2L2, RPS6KA1, PIK3R3, PRKACB, GNAI3, AKT3, ADCY3, BUB1, ANAPC1, RAF1, CDC25A, GNAI2, ANAPC13, PIK3CB, PIK3CA, ANAPC4, MAPK10, MAD2L1, CCNA2, ANAPC10, PIK3R1, CCNB1, CDC23, CDC25C, MAPK9, MAPK14, MAPK13, HSP90AB1, RPS6KA2, ADCY1, GNAI1, BRAF, ANAPC2, MAPK8, CDK1, PDE3B, PDE3A, KRAS, ADCY6, CDK2, IGF1, ANAPC7, ANAPC5, CDC16, ADCY4, HSP90AA1, AKT1, CCNB2, MAP2K1, CPEB1, IGF1R, PKMYT1, ADC…
PID_SMAD2_3NUCLEAR_PATHWAY	69	0.371739	0.170758	0.595273	0.000692246	0.00155371	SKI, ZBTB17, HDAC1, RBBP4, SNIP1, JUN, PIAS3, LAMC1, ATF3, NCOA1, SP3, ATF2, CREB1, KAT2B, DCP1A, ITGB5, SKIL, CTBP1, SAP30, MEF2C, NR3C1, CDKN1A, RUNX2, FOXO3, HDAC2, ESR1, COL1A2, SERPINE1, NCOA2, MYC, CDKN2B, IRF7, HSPA8, VDR, SP1, CDK2, CDK4, SAP18, FOXO1, TFDP1, MAX, FOS, GSC, AKT1, SMAD3, SIN3A, CREBBP, CBFB, E2F4, NCOR1, KAT2A, TGIF1, SMAD2, SMAD7, SMAD4, TCF3, PIAS4, SIN3B, TGIF2, RBL1, C…
KEGG_FC_GAMMA_R_MEDIATED_PHAGOCYTOSIS	68	0.332952	0.26266	0.389269	5.69368e-06	6.545e-05	PIK3CD, CDC42, ASAP3, WASF2, MARCKSL1, PIK3R3, VAV3, PIP5K1A, ARPC5, PLA2G4A, AKT3, ASAP2, PRKCE, PIKFYVE, ARPC2, ARPC4, RAF1, PRKCD, PIK3CB, PLD1, PIK3CA, MYO10, PIK3R1, DOCK2, WASF1, MARCKS, RAC1, AMPH, LIMK1, ARPC1A, ARPC1B, WASL, LYN, ASAP1, GSN, ARPC5L, DNM1, VAV2, CFL1, RPS6KB2, PAK1, GAB2, DNM1L, ARPC3, WASF3, CFL2, ARF6, AKT1, MAP2K1, MAPK3, CRK, PLD2, PIP4K2B, RPS6KB1, PRKCA, SPHK1, PIP5…
KEGG_T_CELL_RECEPTOR_SIGNALING_PATHWAY	68	0.367923	0.212324	0.493419	3.2513e-05	0.000151647	PIK3CD, CDC42, PIK3R3, JUN, BCL10, VAV3, NRAS, AKT3, SOS1, PPP3R1, NCK2, RAF1, RHOA, CBLB, GSK3B, NCK1, PIK3CB, PIK3CA, PAK2, DLG1, PPP3CA, NFKB1, PIK3R1, MAPK9, MAPK14, MAPK13, NFKBIE, MAP3K7, FYN, PPP3CC, IKBKB, VAV2, MAP3K8, PPP3CB, CHUK, HRAS, RELA, PAK1, CBL, CD4, KRAS, CDK4, NFATC4, NFKBIA, SOS2, FOS, AKT1, MAP2K1, PDPK1, MAPK3, NFATC3, NFAT5, MAP3K14, GRB2, MALT1, NFATC1, MAP2K2, MAP2K7, N…
KEGG_LEUKOCYTE_TRANSENDOTHELIAL_MIGRATION	68	0.305061	0.139704	0.438044	0.000643254	0.00145354	PIK3CD, CDC42, PIK3R3, VCAM1, VAV3, GNAI3, RAP1A, F11R, RASSF5, ROCK2, CXCR4, ITGA4, CTNNB1, RHOA, GNAI2, PIK3CB, CLDN11, PIK3CA, CLDN1, MYL5, PIK3R1, CTNNA1, MAPK14, MAPK13, EZR, ACTB, RAC1, GNAI1, CLDN15, CLDN23, PTK2B, PTK2, VAV2, ITGB1, CXCL12, VCL, CTNND1, SIPA1, THY1, JAM3, RAPGEF3, RAP1B, PTPN11, PXN, ARHGAP5, ACTN1, MMP2, BCAR1, CYBA, PECAM1, PRKCA, ACTG1, MYL12A, MYL12B, ROCK1, ICAM1, AC…
REACTOME_TRIF_MEDIATED_TLR3_SIGNALING	67	0.727982	0.57901	0.893827	1.21948e-06	4.26677e-05	RPS6KA1, JUN, IKBKE, MAPKAPK2, RPS27A, ATF2, CREB1, IRAK2, MAPKAPK3, DUSP7, MAPK10, TLR3, MEF2C, PPP2CA, MAPK9, RIPK1, AGER, MAPK14, PPP2R5D, MAP3K7, TAB2, RPS6KA2, NOD1, DUSP4, PPP2CB, IKBKB, RIPK2, MAPK8, CDK1, CHUK, NFKB2, IRF7, TRAF6, RELA, PPP2R1B, ATF1, TBK1, DUSP6, HMGB1, RIPK3, NFKBIA, FOS, RPS6KA5, MAP2K1, MEF2A, MAPK3, NOD2, MAP2K4, MAPK7, MAP2K3, DUSP3, MAP2K2, TICAM1, MAP2K7, UBA52, N…
REACTOME_TRAF6_MEDIATED_INDUCTION_OF_NFKB_AND_MAP_KINASES_UPON_TLR7_8_OR_9_ACTIVATION	67	0.59812	0.448201	0.765003	3.11155e-06	5.22653e-05	RPS6KA1, JUN, MAPKAPK2, RPS27A, PELI1, ATF2, CREB1, IRAK2, MYD88, MAPKAPK3, DUSP7, MAPK10, MAP3K1, MEF2C, PPP2CA, MAPK9, AGER, MAPK14, PPP2R5D, MAP3K7, TAB2, RPS6KA2, NOD1, DUSP4, PPP2CB, IKBKB, RIPK2, MAPK8, CDK1, CHUK, NFKB2, TRAF6, RELA, PELI3, PPP2R1B, IRAK4, ATF1, DUSP6, UBE2N, HMGB1, NFKBIA, PELI2, FOS, RPS6KA5, MAP2K1, MEF2A, MAPK3, NOD2, MAP2K4, MAPK7, MAP2K3, DUSP3, MAP2K2, MAP2K7, ECSIT…
WNT_SIGNALING	67	0.162129	0.0424646	0.296037	0.00919839	0.0152528	DVL1, CTNNBIP1, JUN, WNT2B, BCL9, WNT9A, RHOU, TCF7L1, FZD7, CTNNB1, WNT5A, GSK3B, SENP2, CTBP1, LEF1, PITX2, APC, TCF7, PPP2CA, CSNK1A1, FBXW11, CCND3, ACTB, SFRP4, FZD1, WNT2, SFRP1, FZD6, MYC, WISP1, TLE1, FBXW2, FZD8, DKK1, FRAT1, BTRC, FBXW4, CTBP2, FOSL1, LRP5, CCND1, FZD4, DIXDC1, WNT5B, CCND2, GAPDH, LRP6, DAAM1, B2M, PYGO1, CSNK1G1, AXIN1, DVL2, NLK, FZD2, SLC9A3R1, CSNK1D, TLE2, AES, GS…
PID_E2F_PATHWAY	67	-0.472282	0.794897	0.111392	0.010145	0.0165508	E2F2, HDAC1, RBBP4, CDKN2C, ORC1, MCL1, RRM2, E2F6, KAT2B, CDC25A, RYBP, TOPBP1, TFDP2, CCNA2, DHFR, E2F3, CDKN1A, CCND3, MCM3, WASF1, TRRAP, SERPINE1, HBP1, CCNE2, MYC, SMARCA2, CDKN2A, CDK1, SIRT1, PLAU, CASP7, RRM1, ATM, CDKN1B, SP1, CBX5, CDK2, E2F7, APAF1, RB1, TFDP1, PRMT5, YY1, CREBBP, RBL2, CES1, CES2, CES4A, E2F4, HIC1, CDC6, KAT2A, BRCA1, TK1, TYMS, RBBP8, CCNE1, XRCC1, TRIM28, E2F1, RB…
KEGG_CHRONIC_MYELOID_LEUKEMIA	66	0.265915	0.117585	0.384339	0.000442247	0.0010635	PIK3CD, E2F2, HDAC1, PIK3R3, NRAS, SHC1, TGFB2, AKT3, SOS1, RAF1, TGFBR2, CBLB, PIK3CB, MECOM, PIK3CA, CTBP1, NFKB1, PIK3R1, E2F3, CDKN1A, HDAC2, CDK6, BRAF, IKBKB, MYC, CDKN2A, TGFBR1, ABL1, CHUK, CTBP2, HRAS, BAD, RELA, CCND1, GAB2, CBL, CDKN1B, KRAS, CDK4, MDM2, PTPN11, RB1, NFKBIA, SOS2, TGFB3, AKT1, MAP2K1, SMAD3, MAPK3, CRK, TP53, STAT5B, STAT5A, GRB2, SMAD4, MAP2K2, AKT2, TGFB1, BCL2L1, E2…
PID_MTOR_4PATHWAY	66	0.109606	0.0396001	0.165594	0.00158699	0.00323512	MTOR, RPS6KA1, RRAGC, NRAS, YWHAQ, IRS1, RAF1, RHOA, PLD1, PPARGC1A, EIF4E, RICTOR, FBXW11, SGK1, RAC1, CYCS, YWHAG, BRAF, RHEB, EIF4EBP1, IKBKB, RB1CC1, YWHAZ, DEPTOR, RRAGA, MAPKAP1, TSC1, DDIT4, PDCD4, BNIP3, HRAS, ATG13, KRAS, EIF4B, CDK2, PXN, CLIP1, ULK1, YY1, AKT1, MAP2K1, PML, TSC2, MLST8, PDPK1, RRN3, EEF2K, MAPK3, YWHAE, PLD2, EIF4A1, SREBF1, ULK2, RPS6KB1, PRKCA, RPTOR, EEF2, MAP2K2, C…
REACTOME_NFKB_AND_MAP_KINASES_ACTIVATION_MEDIATED_BY_TLR4_SIGNALING_REPERTOIRE	65	0.633358	0.46653	0.782994	2.69926e-06	5.02094e-05	RPS6KA1, JUN, MAPKAPK2, RPS27A, ATF2, CREB1, IRAK2, MAPKAPK3, DUSP7, MAPK10, TLR3, MEF2C, PPP2CA, CD14, MAPK9, RIPK1, AGER, MAPK14, PPP2R5D, MAP3K7, TAB2, RPS6KA2, NOD1, DUSP4, PPP2CB, IKBKB, LY96, RIPK2, TLR4, MAPK8, CDK1, CHUK, NFKB2, TRAF6, RELA, PPP2R1B, ATF1, DUSP6, HMGB1, NFKBIA, FOS, RPS6KA5, MAP2K1, MEF2A, MAPK3, NOD2, MAP2K4, MAPK7, MAP2K3, DUSP3, MAP2K2, TICAM1, MAP2K7, UBA52, NFKBIB, P…
KEGG_ERBB_SIGNALING_PATHWAY	65	0.27666	0.19671	0.348037	9.45305e-06	7.73792e-05	PIK3CD, MTOR, PIK3R3, JUN, NRAS, SHC1, ABL2, AKT3, SOS1, NCK2, RAF1, CBLB, GSK3B, NCK1, PIK3CB, PIK3CA, PAK2, EREG, BTC, MAPK10, CAMK2D, GAB1, PIK3R1, HBEGF, MAPK9, CDKN1A, EGFR, BRAF, NRG1, EIF4EBP1, MYC, PTK2, ABL1, MAPK8, CAMK2G, HRAS, BAD, RPS6KB2, PAK1, CBL, CDKN1B, KRAS, SOS2, AKT1, MAP2K1, MAPK3, CRK, MAP2K4, ERBB2, STAT5B, STAT5A, RPS6KB1, PRKCA, GRB2, MAP2K2, MAP2K7, PAK4, AKT2, SRC, PLC…
KEGG_PEROXISOME	65	0.230605	0.0358109	0.448017	0.0224514	0.033983	PEX10, PEX14, HMGCL, PRDX1, SCP2, ABCD3, PEX11B, PMVK, PEX19, GNPAT, MPV17, PEX13, AGPS, IDH1, PECR, ACSL3, HACL1, ACAA1, ACOX2, EHHADH, ACOX3, ACSL1, NUDT12, HSD17B4, ECI2, PEX6, DDO, PEX7, PEX3, SOD2, CROT, PEX1, GSTK1, EPHX2, PEX2, CRAT, PHYH, ACSL5, PAOX, FAR1, CAT, PEX16, PRDX5, PEX5, FAR2, MVK, PXMP2, DHRS4, ABCD4, PEX11A, IDH2, DECR2, MLYCD, NOS2, PEX12, ACOX1, NUDT19, ECH1, PXMP4, ACOT8, …
KEGG_NATURAL_KILLER_CELL_MEDIATED_CYTOTOXICITY	64	0.655234	0.525301	0.758755	1.62839e-06	4.26677e-05	PIK3CD, PIK3R3, VAV3, NRAS, SHC1, SOS1, PPP3R1, RAF1, PIK3CB, TNFSF10, PIK3CA, SH3BP2, PPP3CA, CASP3, PIK3R1, HLA-G, HLA-A, HLA-E, HLA-C, HLA-B, MICA, MICB, FYN, IFNGR1, RAET1E, ULBP2, ULBP1, ULBP3, RAC1, BRAF, PPP3CC, TNFRSF10B, TNFRSF10D, PTK2B, VAV2, PPP3CB, FAS, HRAS, PAK1, KRAS, PTPN11, NFATC4, SOS2, MAP2K1, MAPK3, NFATC3, NFAT5, ICAM2, PRKCA, GRB2, RAC3, NFATC1, MAP2K2, ICAM1, PLCG1, NFATC2…
REACTOME_SIGNALING_BY_SCF_KIT	64	0.376833	0.257227	0.472228	4.39111e-06	5.82305e-05	MTOR, CASP9, PIK3R3, NRAS, THEM4, AKT3, SOS1, STAT1, CREB1, RAF1, PIK3CA, RICTOR, PIK3R1, FER, CDKN1A, FOXO3, FYN, RAC1, GRB10, LYN, JAK2, MAPKAP1, CDK1, PTEN, CHUK, HRAS, BAD, RPS6KB2, GAB2, CBL, CHEK1, CDKN1B, KRAS, NR4A1, MDM2, KITLG, SH2B3, FOXO1, AKT1, MAP2K1, FES, TSC2, MLST8, PDPK1, MAPK3, GRB7, STAT5B, STAT5A, STAT3, PRKCA, GRB2, YES1, PHLPP1, SOCS6, MAP2K2, AKT2, GSK3A, AKT1S1, TRIB3, SR…
PID_CMYB_PATHWAY	64	0.239057	0.124501	0.330119	7.46103e-05	0.000274032	SKI, NRAS, PIAS3, COPA, PTGS2, CD34, MAT2A, HES1, H2AFZ, PPP3CA, LEF1, CASP6, PPID, CCNB1, CSF1R, CDKN1A, PIM1, MAP3K7, TAB2, MAD1L1, CDK6, COL1A2, SND1, HIPK2, CEBPD, MCM4, MYC, SMARCA2, CDKN2A, CLTA, HRAS, CCND1, BIRC3, HSPA8, ETS1, CD4, CDKN1B, KRAS, SP1, LYZ, YEATS4, KITLG, ATP2B1, SLC25A3, SIN3A, ANPEP, IQGAP1, UBE2I, CREBBP, ZFHX3, MAF, ZFPM1, ADORA2B, NCOR1, NLK, CBX4, BCL2, TRIM28, ADA, C…
KEGG_CELL_ADHESION_MOLECULES_CAMS	63	1.01681	0.819454	1.23809	2.70235e-06	5.02094e-05	SDC3, PTPRF, NEGR1, VCAM1, CD58, CADM3, F11R, MPZL1, NFASC, CD34, SDC1, ITGA6, ITGA4, ITGAV, ALCAM, CLDN11, NLGN1, CLDN1, VCAN, HLA-F, HLA-G, HLA-A, HLA-E, HLA-C, HLA-B, HLA-DRA, HLA-DRB1, HLA-DMA, HLA-DPA1, HLA-DPB1, ITGB8, CLDN15, NRCAM, CLDN23, SDC2, CD274, PDCD1LG2, ITGA8, ITGB1, NRXN2, CADM1, JAM3, CD4, SELPLG, NEO1, CD276, GLG1, NLGN2, CNTNAP1, ICAM2, PECAM1, PTPRM, CDH2, ICAM1, ICAM3, PVR,…
REACTOME_ANTIVIRAL_MECHANISM_BY_IFN_STIMULATED_GENES	63	0.753941	0.568443	0.919387	4.23288e-06	5.82305e-05	ISG15, EIF4G3, JAK1, TPR, NUP133, EIF2AK2, PPM1B, RPS27A, RANBP2, NUP35, STAT1, EIF4E2, UBE2E1, UBA7, FLNB, EIF4E3, KPNA1, KPNA4, EIF4G1, EIF4A2, NUP54, HERC5, EIF4E, NUP155, NUP153, KPNA5, NUP43, NUPL2, POM121, NUP205, DDX58, NUP188, NUP214, IFIT1, EIF4G2, UBE2L6, AAAS, NUP107, UBE2N, NUP37, KPNA3, NEDD4, ARIH1, MAPK3, NUP93, NUP88, EIF4A1, KPNB1, TRIM25, KPNA2, NUP85, EIF4A3, SEH1L, PIN1, UBA52…
REACTOME_ANTIGEN_PROCESSING_CROSS_PRESENTATION	63	0.682882	0.445055	0.894374	2.02601e-05	0.000113682	PSMB2, PSMA5, CTSS, PSMD4, PSMB4, PSME4, RPS27A, PSMD14, ITGAV, PSMD1, PSMD6, ITGB5, SEC61A1, PSMD2, LNPEP, HLA-F, HLA-G, HLA-K, HLA-A, HLA-C, HLA-B, TAP2, PSMB8, PSMB9, TAP1, PSMB1, PSMA2, SEC61G, PSMC2, SEC61B, PSMD5, PSMB7, SEC61A2, PSMD13, PSMA1, PSMC3, PSMD9, PSMB5, PSME1, PSME2, PSMA6, PSMC6, PSMA3, PDIA3, B2M, PSMA4, PSMB10, PSMD7, CYBA, PSMB6, PSMD11, PSMB3, PSMD3, MRC2, PSMC5, PSMD12, CA…
REACTOME_P75_NTR_RECEPTOR_MEDIATED_SIGNALLING	63	0.266843	0.150223	0.37068	6.38785e-05	0.000244721	HDAC1, ITGB3BP, VAV3, NGF, APH1A, ARHGEF2, ARHGEF11, NCSTN, PSEN2, ADAM17, SOS1, RTN4, RPS27A, BCL2L11, ARHGEF4, NGEF, MYD88, RHOA, ARHGEF3, KALRN, PRKCI, ECT2, CASP3, TRIO, HDAC3, SQSTM1, SMPD2, HDAC2, TIAM2, RAC1, CASP2, IKBKB, RIPK2, NET1, MAPK8, TRAF6, BAD, RELA, ARHGEF17, ARHGEF12, FGD4, PRDM4, NFKBIA, SOS2, PSEN1, APH1B, AKAP13, ABR, YWHAE, AATF, ARHGDIA, UBA52, PSENEN, PLEKHG2, ARHGEF1, PR…
KEGG_PANCREATIC_CANCER	63	0.148836	0.0426212	0.267813	0.00748602	0.0126977	PIK3CD, CASP9, CDC42, E2F2, PIK3R3, JAK1, TGFB2, AKT3, RALB, STAT1, RAF1, TGFBR2, PIK3CB, PLD1, PIK3CA, MAPK10, NFKB1, VEGFC, PIK3R1, MAPK9, E2F3, VEGFA, RAC1, RALA, EGFR, CDK6, BRAF, IKBKB, CDKN2A, TGFBR1, RALGDS, MAPK8, CHUK, VEGFB, BAD, RELA, CCND1, KRAS, CDK4, BRCA2, RB1, PGF, TGFB3, AKT1, MAP2K1, SMAD3, MAPK3, TP53, ERBB2, STAT3, RAC3, RALBP1, SMAD2, SMAD4, AKT2, TGFB1, BCL2L1, E2F1, MAPK1, …
PID_CDC42_PATHWAY	62	-0.135293	0.268429	0.0297915	0.0150013	0.0239117	MTOR, CDC42, JUN, IQGAP3, ARPC5, ENAH, CDC42BPA, PRKCE, ACTR2, ACTR3, ATF2, ARPC2, SEPT2, ARPC4, RAF1, CTNNB1, GSK3B, PLD1, PIK3CA, TNK2, PAK2, DLG1, MAP3K1, PIK3R1, F2RL2, APC, CTNNA1, MAPK9, MAPK14, RAC1, LIMK1, ARPC1B, WASL, BRAF, VAV2, MAPK8, HRAS, MAP3K11, CFL1, PAK1, CBL, EPS8, ARPC3, DIAPH3, ARHGEF7, IQGAP1, MAPK3, BCAR1, MAP2K4, MAP2K3, RPS6KB1, EXOC7, BAIAP2, ARHGDIA, YES1, MAP2K7, PAK4,…
PID_TELOMERASE_PATHWAY	62	0.172515	0.022951	0.292647	0.0224431	0.033983	MTOR, HDAC1, RBBP4, JUN, SMG5, MXD1, SP3, XRCC5, NCL, NFKB1, SAP30, RAD1, IRF1, RAD50, HDAC2, ESR1, HUS1, EGFR, POT1, TNKS, PINX1, WRN, TERF1, NBN, MYC, ABL1, RAD9A, CCND1, ATM, CDKN1B, SP1, PTGES3, SAP18, PARP2, HNRNPC, TINF2, MAX, FOS, HSP90AA1, AKT1, UBE3A, PIF1, SMAD3, SIN3A, BLM, NR2F2, MAPK3, ACD, TERF2, TERF2IP, YWHAE, SMG6, RPS6KB1, SIN3B, TGFB1, E2F1, ZNFX1, IFNAR2, MAPK1, XRCC6, RBBP7, …
REACTOME_RECRUITMENT_OF_MITOTIC_CENTROSOME_PROTEINS_AND_COMPLEXES	61	-0.454355	0.663573	0.219296	0.000217321	0.000620679	NEK2, SDCCAG8, ALMS1, DCTN1, CLASP1, DYNC1I2, TUBA4A, CEP63, CEP70, CEP135, PLK4, CEP72, CCNB1, TUBB, FGFR1OP, YWHAG, AKAP9, PRKAR2B, CEP41, PCM1, DCTN3, CDK5RAP2, CNTRL, SSNA1, TUBB4B, CDK1, ACTR1A, TUBGCP2, CKAP5, NUMA1, CEP57, CEP164, TUBA1A, DCTN2, CEP290, NEDD1, DYNLL1, CENPJ, TUBGCP3, DYNC1H1, HSP90AA1, TUBGCP5, HAUS2, PLK1, YWHAE, PAFAH1B1, TUBG1, TUBG2, CSNK1D, CEP76, CEP192, PRKACA, PPP2…
REACTOME_G_ALPHA_Q_SIGNALLING_EVENTS	61	0.334936	0.0493283	0.589554	0.0208918	0.0318829	GNB1, PIK3R3, GNG12, PTGFR, GNG5, RGS2, PRKCE, DGKD, OXTR, HRH1, PRKCD, KALRN, MGLL, TRH, AGTR1, PIK3CA, GNB4, DGKG, DGKQ, EDNRA, TRIO, PIK3R1, F2RL2, F2R, EDN1, ITPR3, DAGLB, GNG11, GNB2, DGKI, ANXA1, GNA14, GNAQ, LPAR1, GRK5, DAGLA, PLCB3, P2RY2, P2RY6, GNB3, ITPR2, DGKA, ARHGEF25, DGKH, HTR2A, LPAR6, LTB4R, GNG2, PRKCH, GPR68, BDKRB2, BDKRB1, GNB5, NMB, DGKE, GNA11, TBXA2R, PLCB1, PLCB4, RGS19…
REACTOME_SIGNALING_BY_WNT	60	0.256491	0.0808094	0.394557	0.00335926	0.0061283	PSMB2, PSMA5, PSMD4, PSMB4, PPP2R5A, PSME4, RPS27A, PSMD14, PSMD1, CTNNB1, PSMD6, PSMD2, APC, SKP1, PPP2CA, CSNK1A1, PSMB8, PSMB9, PPP2R5D, PSMB1, PSMA2, PSMC2, CUL1, PPP2CB, PSMD5, PSMB7, FRAT1, FRAT2, BTRC, PSMD13, PSMA1, PSMC3, PPP2R5B, PPP2R1B, PSMD9, PSMB5, PSME1, PSME2, PSMA6, PSMC6, PSMA3, PPP2R5E, PPP2R5C, PSMA4, AXIN1, PSMB10, PSMD7, PSMB6, PSMD11, PSMB3, PSMD3, PSMC5, PSMD12, UBA52, PSM…
REACTOME_TRANSCRIPTIONAL_REGULATION_OF_WHITE_ADIPOCYTE_DIFFERENTIATION	60	0.176876	0.0553213	0.273144	0.00362034	0.00657223	MED18, MED8, NCOA1, PPARG, TBL1XR1, PPARGC1A, MED10, HDAC3, MED7, EBF1, MED20, CCND3, CCNC, CDK19, MED23, SMARCD3, CEBPD, TGS1, NCOA2, MED30, KLF4, MED27, MED22, RXRA, EGR2, MED19, RELA, MED17, MED21, CDK4, MED13L, NCOR2, CDK8, MED4, KLF5, MED6, NR2F2, CREBBP, MED11, MED31, NCOR1, MED9, SREBF1, MED1, MED24, MED16, ANGPTL4, MED26, MED29, TGFB1, MED25, NCOA6, NCOA3, CEBPB, MED15, EP300, PPARA, TBL1…
KEGG_ADHERENS_JUNCTION	60	-0.0858142	0.159321	0.0277631	0.00591535	0.0101891	CDC42, WASF2, PTPRF, SSX2IP, ACP1, TCF7L1, FARP2, TGFBR2, CTNNB1, RHOA, LEF1, FER, TCF7, CTNNA1, CSNK2B, MAP3K7, WASF1, FYN, ACTB, RAC1, EGFR, MET, WASL, FGFR1, SNAI2, TGFBR1, PARD3, VCL, TCF7L2, PTPRJ, CTNND1, PTPRB, WASF3, LMO7, ACTN1, TJP1, SMAD3, IQGAP1, IGF1R, CREBBP, MAPK3, CSNK2A2, NLK, ERBB2, BAIAP2, ACTG1, RAC3, YES1, PTPRM, SMAD2, SMAD4, INSR, ACTN4, CSNK2A1, SRC, SNAI1, PTPN1, MAPK1, R…
REACTOME_L1CAM_INTERACTIONS	60	0.147104	0.0226767	0.245447	0.0191089	0.0294861	RPS6KA1, LAMC1, SPTBN1, ITGAV, NRP2, ALCAM, AP2M1, DLG1, ITGA1, ITGA2, RANBP9, CSNK2B, EZR, RPS6KA2, RAC1, EGFR, LAMB1, NRCAM, DPYSL2, FGFR1, ANK1, SDCBP, KCNQ3, CLTA, DNM1, SPTAN1, ITGB1, NRP1, ANK3, AP2A2, STIP1, RPS6KA4, PAK1, RDX, SCN8A, ITGA5, NUMB, RPS6KA5, MAP2K1, MAPK3, CSNK2A2, AP2B1, CNTNAP1, ITGB3, CLTC, LAMA1, MAP2K2, DNM2, SCN1B, AP2S1, AP2A1, CSNK2A1, SRC, MAPK1, RPS6KA3, MSN, KIF4A…
SIG_PIP3_SIGNALING_IN_CARDIAC_MYOCTES	59	0.263219	0.188269	0.347378	6.69702e-06	6.70305e-05	PIK3CD, MTOR, CDC42, RPS6KA1, GADD45A, SHC1, AKT3, YWHAQ, SOS1, CREB1, IRS1, GSK3B, PIK3CA, PAK2, GAB1, F2RL2, FOXO3, RPS6KA2, CYTH3, CREB5, IGFBP1, YWHAG, MET, YWHAZ, MYC, PTK2, CDKN2A, CREB3, TSC1, PARD3, PTEN, NOLC1, BAD, INPPL1, PAK1, CDKN1B, CDK2, IGF1, IRS2, SOS2, IFI27, PPP1R13B, AKT1, TSC2, PDPK1, YWHAE, RPS6KB1, GRB2, PAK4, AKT2, GSK3A, BCL2L1, YWHAB, PREX1, PTPN1, YWHAH, RPS6KA3, EBP, P…
PID_HDAC_CLASSI_PATHWAY	59	0.260012	0.1837	0.32776	8.49302e-06	7.31453e-05	HDAC1, RBBP4, WDR77, GATAD2B, SMG5, XPO1, MXD1, RANBP2, SUMO1, HDAC4, PPARG, HDAC11, KAT2B, NFKB1, SAP30, HDAC3, SIRT5, HDAC2, HDAC9, SMURF1, SIRT1, SIRT3, MTA2, RELA, TNFRSF1A, CHD4, HDAC7, TFCP2, NR2C1, NCOR2, RAN, SAP18, PRMT5, NFKBIA, FKBP3, MAX, YY1, SIN3A, UBE2I, CREBBP, ZFPM1, CHD3, NCOR1, STAT3, HDAC5, SIRT7, SMAD7, MBD2, MBD3, SIRT6, PRKACA, SIN3B, GATAD2A, SIRT2, EP300, RANGAP1, RBBP7, …
KEGG_RENAL_CELL_CARCINOMA	59	0.173052	0.0646037	0.294803	0.00279926	0.00522326	PIK3CD, CDC42, SLC2A1, PIK3R3, JUN, RAP1A, NRAS, ARNT, TGFB2, EGLN1, FH, AKT3, SOS1, EPAS1, VHL, RAF1, PIK3CB, PIK3CA, PAK2, GAB1, VEGFC, PIK3R1, VEGFA, RAC1, HGF, MET, BRAF, RAPGEF1, CUL2, HRAS, VEGFB, PAK1, ETS1, KRAS, RAP1B, PTPN11, SOS2, HIF1A, PGF, TGFB3, AKT1, MAP2K1, ARNT2, CREBBP, MAPK3, CRK, FLCN, GRB2, MAP2K2, PAK4, AKT2, EGLN2, TGFB1, CRKL, MAPK1, RBX1, EP300, ARAF, PAK3
ST_FAS_SIGNALING_PATHWAY	58	0.388792	0.285772	0.470151	5.05963e-06	6.16176e-05	DFFA, EPHB2, FAF1, DEDD, PARP1, CAD, IL1A, CASP10, CASP8, AGFG1, PFN2, MAPK10, PTPN13, NFKB1, CASP3, MAP3K1, CSNK1A1, MAPK9, RIPK1, NFKBIL1, DAXX, BAK1, NFKBIE, CASP8AP2, MAP3K5, EZR, EGFR, HSPB1, MET, TONSL, ALG2, NCS1, TRAF2, MAPK8, FAS, NFKB2, SMPD1, MAPK8IP1, FADD, FAIM2, CDK2AP1, NFKBIA, MAPK8IP3, BFAR, TUFM, NFAT5, PFN1, TP53, MAP2K4, RALBP1, ROCK1, MAP2K7, NFKBIB, DEDD2, BAX, TPX2, MAPK1, …
REACTOME_G_ALPHA_I_SIGNALLING_EVENTS	58	1.53075	1.1629	1.82057	1.28068e-05	9.06262e-05	GNB1, GNG12, GNG5, GNAI3, RGS4, ADORA1, OPN3, ADCY3, CXCR4, CCL20, GNAI2, GNB4, RGS12, CXCL6, CXCL1, PF4, CXCL5, CXCL3, CXCL2, CXCL9, CXCL10, CXCL11, GABBR1, ADCY1, GNAI1, GNG11, GNB2, RGS20, PENK, ANXA1, S1PR3, GABBR2, LPAR1, C5, CXCL12, ADRA2A, GNB3, C3AR1, HEBP1, ADCY6, ADCY4, SSTR1, GNG2, BDKRB2, BDKRB1, GNB5, RGS11, ADCY9, ADCY7, CXCL16, CCL5, SSTR2, C3, S1PR2, GNAS, RGS19, APP, GNAZ
REACTOME_CLASS_A1_RHODOPSIN_LIKE_RECEPTORS	58	2.15114	1.53929	2.63232	1.86326e-05	0.000112224	PTGFR, ADORA1, OPN3, GPR39, CXCR4, CCL20, OXTR, HRH1, TRH, AGTR1, CXCL6, CXCL1, PF4, CXCL5, CXCL3, CXCL2, CXCL9, CXCL10, CXCL11, EDNRA, PTGER4, F2RL2, F2R, ADRB2, EDN1, PENK, ANXA1, S1PR3, LPAR1, C5, CXCL12, ADRA2A, P2RY2, P2RY6, C3AR1, HEBP1, HTR2A, LPAR6, LTB4R, SSTR1, PTGER2, GPR68, BDKRB2, BDKRB1, NMB, CX3CL1, MC1R, CXCL16, ADORA2B, CCL2, CCL7, CCL5, SSTR2, TBXA2R, C3, S1PR2, PTGIR, APP
REACTOME_GLYCEROPHOSPHOLIPID_BIOSYNTHESIS	58	0.34734	0.187742	0.473982	0.000108735	0.000362776	PLA2G2A, SLC44A3, CEPT1, PLA2G4A, LPGAT1, GNPAT, MBOAT2, LPIN1, HADHA, HADHB, LCLAT1, GPAT2, GPD1L, MGLL, PLD1, PCYT1A, PLA2G12A, LPCAT1, AGPAT1, AGPAT4, ACHE, PNPLA8, AGPAT5, PTDSS1, DGAT1, SLC44A1, AGPAT2, GPAM, PTDSS2, PNPLA2, PLA2G16, CHKA, DGAT2, LPCAT3, PLBD1, ETNK1, CHPT1, LPCAT4, CDIPT, LPCAT2, PLD2, PLD6, PEMT, PGS1, PCYT2, LPIN2, SLC44A2, PLD3, PLA2G4C, MBOAT7, CDS2, GPCPD1, CRLS1, LPIN…
REACTOME_METABOLISM_OF_NUCLEOTIDES	58	-0.318843	0.518124	0.162298	0.000397561	0.000969382	CDA, AK2, CMPK1, AK5, DPYD, AMPD2, UCK2, GUK1, ADSS, RRM2, CAD, DGUOK, ATIC, DTYMK, IMPDH2, GPX1, UMPS, GMPS, PPAT, PAICS, DCK, DCTD, GLRX, GMPR, NT5E, UPP1, IMPDH1, GSR, RRM2B, TXN, AK1, UCK1, ADK, NT5C2, RRM1, AMPD3, CAT, TXNRD1, PNP, GMPR2, ADSSL1, ADAL, DUT, NME4, TK2, DHODH, APRT, PFAS, NME1, NT5C, TK1, TYMS, ADA, GART, ADSL, TYMP, CTPS2, HPRT1
REACTOME_ACTIVATION_OF_NF_KAPPAB_IN_B_CELLS	57	0.427986	0.315526	0.555199	4.34448e-06	5.82305e-05	PSMB2, BCL10, PSMA5, PSMD4, PSMB4, PSME4, RPS27A, REL, PSMD14, PSMD1, PSMD6, PSMD2, SKP1, FBXW11, PSMB8, PSMB9, NFKBIE, MAP3K7, PSMB1, PSMA2, PSMC2, CUL1, IKBKB, PSMD5, PSMB7, CHUK, BTRC, PSMD13, PSMA1, PSMC3, RELA, PSMD9, PSMB5, PSME1, PSME2, PSMA6, NFKBIA, PSMC6, PSMA3, PSMA4, PSMB10, PSMD7, PSMB6, PSMD11, PSMB3, PSMD3, PSMC5, PSMD12, MALT1, UBA52, PSMD8, NFKBIB, PSMC4, PSMF1, PSMA7, PSMD10, IK…
REACTOME_ER_PHAGOSOME_PATHWAY	57	0.636703	0.427414	0.873385	1.30781e-05	9.1237e-05	PSMB2, PSMA5, PSMD4, PSMB4, PSME4, RPS27A, PSMD14, PSMD1, PSMD6, SEC61A1, PSMD2, HLA-F, HLA-G, HLA-K, HLA-A, HLA-C, HLA-B, TAP2, PSMB8, PSMB9, TAP1, PSMB1, PSMA2, SEC61G, PSMC2, SEC61B, PSMD5, PSMB7, SEC61A2, PSMD13, PSMA1, PSMC3, PSMD9, PSMB5, PSME1, PSME2, PSMA6, PSMC6, PSMA3, PDIA3, B2M, PSMA4, PSMB10, PSMD7, PSMB6, PSMD11, PSMB3, PSMD3, PSMC5, PSMD12, CALR, UBA52, PSMD8, PSMC4, PSMF1, PSMA7, …
NABA_ECM_AFFILIATED	57	0.289419	0.0858578	0.46981	0.00476702	0.00839328	SDC3, SEMA6C, MUC1, SEMA4A, PLXNA2, LGALS8, SDC1, LGALSL, ANXA4, SEMA4F, SEMA4C, GPC1, CLEC3B, PLXNB1, SEMA3F, SEMA3B, PLXNA1, PLXND1, PARM1, ANXA5, SEMA5A, ANXA6, C1QTNF2, ELFN1, SEMA3C, SEMA3E, SEMA3A, PLXNA4, SDC2, ANXA1, SEMA4D, PLXDC2, ANXA7, ANXA11, CLEC2D, PLXNC1, GPC6, LGALS3, GREM1, SEMA6D, ANXA2, SEMA7A, CSPG4, SEMA4B, LGALS9, PLXDC1, C1QTNF1, COLEC12, LMAN1, CLEC11A, SDC4, C1QTNF6, LGA…
KEGG_PHOSPHATIDYLINOSITOL_SIGNALING_SYSTEM	57	0.104113	0.0100348	0.210264	0.0308431	0.0453263	PIK3CD, INPP5B, PIK3R3, PIP5K1A, PI4KB, ITPKB, CALM2, INPP4A, INPP1, PIKFYVE, PLCD4, DGKD, ITPR1, PLCD1, PIK3CB, PIK3CA, DGKG, DGKQ, INPP4B, PIK3R1, ITPR3, SYNJ2, DGKI, IMPA1, IPPK, INPP5E, PIP4K2A, PTEN, PLCE1, INPP5A, PIK3C2A, DGKZ, PLCB3, INPPL1, ITPR2, DGKA, PIP4K2C, DGKH, CALM1, ITPK1, CDIPT, INPP5K, PIP4K2B, PLCD3, DGKE, PRKCA, IMPA2, PIK3C3, PIP5K1C, CALM3, CDS2, PLCB1, PLCB4, PLCG1, SYNJ1…
REACTOME_SIGNALING_BY_NOTCH1	56	0.428563	0.318576	0.515097	7.48368e-06	7.1063e-05	MIB2, HDAC1, APH1A, NCSTN, PSEN2, ADAM17, RPS27A, DNER, HDAC4, HDAC11, KAT2B, TBL1XR1, HES1, RBPJ, MAML3, FBXW7, SKP1, HDAC3, MAML1, CCNC, HDAC2, DLL1, HDAC9, DTX2, CUL1, MYC, TLE4, TLE1, ARRB1, MAML2, HDAC7, NCOR2, CDK8, HIF1A, PSEN1, NUMB, SNW1, ADAM10, APH1B, TLE3, CREBBP, ARRB2, NCOR1, KAT2A, HDAC5, MIB1, TLE2, UBA52, PSENEN, JAG1, RBX1, EP300, TBL1X, HDAC6, HDAC8, MAMLD1
REACTOME_CELL_SURFACE_INTERACTIONS_AT_THE_VASCULAR_WALL	56	0.6323	0.454614	0.772015	1.34438e-05	9.16322e-05	SLC16A1, NRAS, CD58, SHC1, F11R, ATP1B1, SOS1, GRB14, ITGAV, FN1, PROS1, CD47, PIK3CB, ATP1B3, PIK3CA, PF4V1, PF4, SLC7A11, PIK3R1, TREM1, FYN, PPIA, COL1A2, CAV1, LYN, ANGPT1, TEK, ITGB1, HRAS, SLC3A2, MMP1, JAM3, KRAS, ITGA5, SLC7A7, SLC7A8, SLC7A6, SLC7A5, GRB7, ITGB3, ITGA3, COL1A1, PECAM1, GRB2, SLC16A3, YES1, BSG, SIRPA, THBD, SRC, PLCG1, PPIAP22, JAM2, ITGB2, PPIL2, L1CAM
KEGG_EPITHELIAL_CELL_SIGNALING_IN_HELICOBACTER_PYLORI_INFECTION	55	0.637607	0.523406	0.766254	1.88829e-06	4.46359e-05	CDC42, ATP6V0B, JUN, F11R, ADAM17, ATP6V1E2, ATP6V1A, CXCL1, MAPK10, NFKB1, CASP3, HBEGF, ATP6V0E1, MAPK9, MAPK14, MAPK13, RAC1, NOD1, EGFR, MET, ATP6V1F, ATP6V0E2, ATP6V1B2, IKBKB, ATP6V1H, LYN, ATP6V1C1, ATP6V1G1, MAPK8, CHUK, RELA, TCIRG1, PAK1, JAM3, PTPN11, ATP6V0A2, NFKBIA, ATP6V1D, TJP1, ADAM10, CSK, ATP6V0D1, MAP2K4, GIT1, CCL5, ATP6V0A1, MAP3K14, SRC, PLCG1, JAM2, ATP6V1E1, MAPK12, MAPK1…
PID_P75_NTR_PATHWAY	55	0.497364	0.360928	0.618694	3.04389e-05	0.000146397	CASP9, PRKACB, SORT1, RHOC, NGF, APH1A, SHC1, NCSTN, ADAM17, RHOB, RTN4, BCL2L11, MYD88, RHOA, PRKCI, PIK3CA, MAPK10, CASP6, CASP3, PIK3R1, SQSTM1, MAPK9, SMPD2, RAC1, CYCS, IKBKB, RIPK2, MAPK8, CHUK, BDNF, TRAF6, BAD, BIRC3, BIRC2, MMP3, NTF3, APAF1, PRDM4, PSEN1, AKT1, NDN, APH1B, FURIN, YWHAE, TP53, ARHGDIA, PSENEN, ZNF274, E2F1, APP, MAGED1, MAGEH1, XIAP, IRAK1, IKBKG
REACTOME_INTEGRIN_CELL_SURFACE_INTERACTIONS	55	0.432904	0.22822	0.663444	0.000205246	0.000592988	VCAM1, RAP1A, ITGA10, SHC1, F11R, LAMC1, SOS1, ITGAV, FN1, LAMB2, ITGB5, IBSP, SPP1, ITGA1, ITGA2, LAMA2, ITGB8, COL1A2, LAMB1, PTK2, TLN1, TNC, ITGA8, APBB1IP, ITGB1, JAM3, RAPGEF3, ITGA5, RAP1B, COL4A1, COL4A2, AKT1, THBS1, FBN1, ITGA11, CSK, PDPK1, BCAR1, CRK, ITGAE, ITGB3, ITGA3, COL1A1, ICAM2, PECAM1, GRB2, LAMA1, BSG, ICAM1, ICAM3, SRC, PTPN1, LAMA5, JAM2, ITGB2
PID_REG_GR_PATHWAY	55	0.559902	0.231471	0.928448	0.0015899	0.00323513	HDAC1, JUN, PRKACB, PBX1, POU2F1, NCOA1, STAT1, CREB1, SMARCC1, GSK3B, MAPK10, NFKB1, IRF1, EGR1, NR3C1, MAPK9, FKBP5, MAPK14, CDKN1A, HDAC2, SGK1, TBP, IL6, CDK5, NCOA2, MAPK8, TSG101, RELA, MMP1, FKBP4, SMARCD1, NR4A1, SMARCC2, MDM2, PCK2, FOS, HSP90AA1, AKT1, CREBBP, MAPK3, TP53, KRT14, STAT5B, STAT5A, SUMO2, NFATC1, ICAM1, SMARCA4, PRKACA, PPP5C, BAX, MAPK1, YWHAH, EP300, MAPK11
REACTOME_RIG_I_MDA5_MEDIATED_INDUCTION_OF_IFN_ALPHA_BETA_PATHWAYS	54	1.3728	1.11522	1.57483	1.21556e-06	4.26677e-05	ISG15, SIKE1, IKBKE, RPS27A, TANK, IFIH1, CASP10, CASP8, UBA7, UBE2K, HERC5, UBE2D3, IRF2, MAP3K1, ATG12, IRF1, UBE2D2, RIPK1, AGER, ATG5, TNFAIP3, TAX1BP1, IKBKB, DDX58, TRAF2, UBE2D1, CHUK, NFKB2, IRF7, TRAF6, UBE2L6, RELA, FADD, NLRX1, PCBP2, TBK1, HMGB1, NFKBIA, TRAF3, CREBBP, CYLD, NLRC5, RNF135, DHX58, TRIM25, PIN1, UBA52, NFKBIB, IRF3, MAVS, APP, EP300, OTUD5, IKBKG
BIOCARTA_HIVNEF_PATHWAY	54	0.465324	0.344753	0.559574	4.3542e-06	5.82305e-05	CDK11B, DFFB, DFFA, TNFRSF1B, CASP9, LMNA, PARP1, PSEN2, CFLAR, CASP8, PRKCD, PAK2, NFKB1, CASP6, CASP3, MAP3K1, RASA1, LMNB1, RIPK1, DAXX, MAP3K5, CYCS, CASP2, BAG4, PRKDC, PTK2, TRAF1, GSN, SPTAN1, TRAF2, MAPK8, FAS, CHUK, CASP7, RELA, FADD, NUMA1, BIRC3, BIRC2, TNFRSF1A, MDM2, CRADD, APAF1, RB1, NFKBIA, PSEN1, TRADD, MAP3K14, ACTG1, BCL2, LMNB2, MAP2K7, BID, XIAP
REACTOME_ACTIVATION_OF_THE_MRNA_UPON_BINDING_OF_THE_CAP_BINDING_COMPLEX_AND_EIFS_AND_SUBSEQUENT_BINDING_TO_43S	54	-0.40377	0.569304	0.273846	2.27651e-05	0.000124591	EIF3I, RPS8, RPS27, RPS7, RPS27A, RPSA, EIF4G1, EIF4A2, EIF4E, RPS3A, RPS23, RPS14, RPS18, RPS12, EIF3B, EIF4H, EIF4EBP1, RPS20, PABPC1, EIF3E, EIF3H, RPS6, RPS24, EIF3A, EIF3F, RPS13, FAU, RPS3, RPS25, EIF4B, RPS26, RPS29, EIF2S1, EIF3J, RPS17, RPS2, RPS15A, EIF3C, EIF4A1, RPS15, RPS28, EIF3G, EIF3K, RPS16, RPS19, RPS11, RPS9, RPS5, EIF2S2, RPS21, EIF3D, EIF1AX, EIF2S3, RPS4X
REACTOME_LOSS_OF_NLP_FROM_MITOTIC_CENTROSOMES	54	-0.456438	0.698296	0.267041	0.000103624	0.000349463	NEK2, SDCCAG8, ALMS1, DCTN1, CLASP1, DYNC1I2, TUBA4A, CEP63, CEP70, CEP135, PLK4, CEP72, TUBB, FGFR1OP, YWHAG, AKAP9, PRKAR2B, CEP41, PCM1, DCTN3, CDK5RAP2, CNTRL, SSNA1, TUBB4B, CDK1, ACTR1A, CKAP5, CEP57, CEP164, TUBA1A, DCTN2, CEP290, NEDD1, DYNLL1, CENPJ, DYNC1H1, HSP90AA1, HAUS2, PLK1, YWHAE, PAFAH1B1, TUBG1, CSNK1D, CEP76, CEP192, PRKACA, PPP2R1A, NINL, MAPRE1, CEP250, PCNT, CSNK1E, OFD1, C…
REACTOME_EXTRACELLULAR_MATRIX_ORGANIZATION	54	0.336648	0.0844831	0.534753	0.00776285	0.0130873	PLOD1, COL16A1, COL8A2, COL9A2, COL24A1, COL11A1, COL3A1, COL5A2, COL6A3, CRTAP, COL7A1, COL8A1, PCOLCE2, PLOD2, ADAMTS3, TLL1, ADAMTS2, COL21A1, COL12A1, COL1A2, PCOLCE, PLOD3, BMP1, MMP16, COL14A1, COL22A1, COL15A1, COL27A1, COL5A1, COL13A1, ADAMTS14, SERPINH1, MMP10, MMP1, MMP3, MMP13, MMP17, COL4A1, COL4A2, MMP14, PPIB, FURIN, MMP2, MMP15, COL1A1, TIMP2, P4HB, COL5A3, MMP24, MMP9, COL6A1, COL…
PID_AP1_PATHWAY	54	0.602643	0.0568709	1.03369	0.0290243	0.0428803	JUN, CYR61, ATF3, FOSL2, BCL2L11, ATF2, CREB1, CTNNB1, EGR1, NR3C1, DUSP1, EDN1, HLA-A, GJA1, ESR1, IL6, DMTF1, COL1A2, TRIP6, PENK, COPS5, MYC, CDKN2A, BAG1, CDK1, PLAU, PTEN, TCF7L2, FOSL1, CCND1, MMP1, ETS1, CDKN1B, SP1, ELF1, HIF1A, FOS, MT2A, CBFB, NFATC3, MAF, TP53, CCL2, MAFG, NFATC1, JUNB, JUND, CRTC1, TGFB1, FOSB, MMP9, NFATC2, EP300, TIMP1
PID_HIF1_TFPATHWAY	53	0.621163	0.362326	0.912157	0.00016766	0.000506169	ENO1, SLC2A1, JUN, PGM1, MCL1, ARNT, EGLN1, ID2, NCOA1, HK2, CXCR4, CREB1, BHLHE40, CP, TFRC, NPM1, EDN1, VEGFA, NT5E, CITED2, IGFBP1, SERPINE1, COPS5, NCOA2, NDRG1, PLIN2, ENG, PFKFB3, CXCL12, HK1, BNIP3, ADM, LDHA, ETS1, BHLHE41, HDAC7, SP1, HIF1A, FOS, AKT1, RORA, SMAD3, FURIN, CREBBP, ALDOA, NOS2, SMAD4, FECH, PFKL, ITGB2, HMOX1, EP300, PGK1
REACTOME_TRANS_GOLGI_NETWORK_VESICLE_BUDDING	52	0.178228	0.108655	0.232368	2.0168e-05	0.000113682	PUM1, DNAJC6, SORT1, AP4B1, SNAPIN, ARF1, TGOLN2, VAMP8, TFRC, GAK, SH3D19, AP3B1, AP3S1, SNX2, DTNBP1, TPD52L1, SNX9, IGF2R, AP1S1, CLTA, GBF1, PIK3C2A, FTH1, ARRB1, PICALM, HSPA8, NECAP1, M6PR, BLOC1S1, GNS, HIP1R, SNAP23, AP4E1, STX4, AP1G1, VAMP2, CPD, RAB5C, CLTC, DNM2, DNASE2, AP1M1, BLOC1S3, NAPA, FTL, SNX5, CTSZ, AP1B1, AP1S2, YIPF6, TBC1D8B, OCRL
PID_ERA_GENOMIC_PATHWAY	52	0.216225	0.105975	0.302792	0.000721402	0.00160179	HDAC1, JUN, LMO4, NCOA1, HDAC4, UBA3, TRIM59, SRA1, HSF2, NCOA7, ESR1, NCOA2, EBAG9, MYC, SET, LCOR, CHUK, CTSD, APBB1, CD82, CCND1, PHB2, CALCOCO1, DDX54, NCOR2, NEDD8, MTA1, ANP32A, MPG, ABCA3, NCOR1, MED1, STAT5A, BRCA1, AXIN2, SMAD4, SAFB, C3, UBE2M, PCNA, NCOA3, CEBPB, NRIP1, ATP5J, SOD1, PRDM15, NDUFV3, COL18A1, XBP1, AP1B1, DDX17, EP300
KEGG_VEGF_SIGNALING_PATHWAY	52	0.206673	0.0579678	0.323752	0.00615629	0.010555	PIK3CD, CASP9, PLA2G2A, CDC42, PIK3R3, NRAS, PTGS2, PLA2G4A, MAPKAPK2, AKT3, PPP3R1, RAF1, MAPKAPK3, PIK3CB, PIK3CA, PPP3CA, PLA2G12A, PIK3R1, MAPK14, MAPK13, VEGFA, RAC1, HSPB1, PPP3CC, PTK2, PPP3CB, HRAS, BAD, KRAS, PXN, NFATC4, AKT1, JMJD7-PLA2G4B, MAP2K1, MAPK3, NFATC3, NFAT5, PRKCA, SPHK1, RAC3, NFATC1, MAP2K2, AKT2, SPHK2, SRC, PLCG1, NFATC2, MAPK1, RAC2, PLA2G6, MAPK12, MAPK11
PID_TGFBR_PATHWAY	52	0.179573	0.0181004	0.305729	0.0277096	0.0411569	ZFYVE9, TGFBR3, SHC1, TGFB2, SOS1, SPTBN1, TGFBRAP1, TGFBR2, CTNNB1, RHOA, EIF2A, SKIL, DAB2, ZFYVE16, PPP2CA, DAXX, MAP3K7, CTGF, TAB2, DACT2, SMURF1, CAV1, PPP2R2A, PPP2CB, WWP1, TGFBR1, BAMBI, PPP1CA, YAP1, STRAP, TGFB3, RNF111, SMAD3, PML, AXIN1, PDPK1, YWHAE, ARRB2, RPS6KB1, SMURF2, GRB2, SMAD2, SMAD7, SMAD4, NEDD4L, TGFB1, PPP1R15A, FKBP1A, ITCH, DYNLRB1, TAB1, XIAP
REACTOME_OPIOID_SIGNALLING	52	0.117607	0.0101662	0.201279	0.0304104	0.044809	GNB1, PDE4B, GNG12, PRKACB, GNG5, GNAI3, PLA2G4A, ADCY3, CALM2, PPP3R1, PDE1A, CREB1, PRKAR2A, GNAI2, PRKCD, GNB4, PPP3CA, PDE4D, PPP2CA, ITPR3, PPP2R5D, PRKAR1B, ADCY1, GNAI1, GNG11, GNB2, PRKAR2B, CDK5, PPP2CB, PPP3CB, PLCB3, PPP1CA, PPP2R1B, GNB3, ITPR2, ADCY6, ADCY4, GNG2, CALM1, GNB5, ADCY9, ADCY7, PRKCA, PRKAR1A, GNAL, PRKACA, CALM3, PPP2R1A, PLCB1, PLCB4, MAPK1, GNAZ
REACTOME_BIOLOGICAL_OXIDATIONS	51	0.558324	0.346938	0.797424	0.000208536	0.000598665	SLC35D1, GCLM, GSTM4, MGST3, PTGS2, BPNT1, MTR, CYP1B1, UGP2, CYP26B1, MAT2A, CYP27A1, UGDH, PAPSS1, CYP2U1, MGST2, MAT2B, TPMT, GSTA4, GCLC, GGCT, CYP51A1, TBXAS1, NAT1, CYP7B1, OPLAH, PTGS1, PAPSS2, GSTO1, GSTO2, PAOX, CYP2R1, GSTP1, NNMT, MGST1, CYP27B1, ALDH2, CYP19A1, CYP11A1, CNDP2, SMOX, ACSS1, AHCY, GGT7, ACSS2, GSS, PTGIS, COMT, GGT5, MAOA, MAOB
KEGG_GLYCEROPHOSPHOLIPID_METABOLISM	51	0.300016	0.115023	0.46405	0.0018888	0.00374056	PLA2G2A, LYPLA2, PLA2G4A, LPGAT1, GNPAT, MBOAT2, LCLAT1, GPAT2, GPD2, DGKD, GPD1L, PLD1, DGKG, PCYT1A, DGKQ, PLA2G12A, LPCAT1, AGPAT1, AGPAT4, ACHE, DGKI, LYPLA1, PTDSS1, AGPAT2, GPAM, PTDSS2, DGKZ, CHKA, LPCAT3, ETNK1, DGKA, CHPT1, DGKH, LPCAT4, JMJD7-PLA2G4B, CDIPT, LPCAT2, LCAT, PLA2G15, PLD2, PEMT, DGKE, PGS1, PCYT2, MBOAT7, CDS2, CRLS1, AGPAT3, PISD, PLA2G6, TAZ
REACTOME_SPHINGOLIPID_METABOLISM	50	0.379841	0.235922	0.492811	2.52457e-05	0.000132302	CERS2, GBA, DEGS1, SMPD4, CERS6, SGPP2, SUMF1, GLB1, PPM1L, SGMS2, ARSJ, HEXB, COL4A3BP, ARSB, ARSK, ARSI, GM2A, NEU1, SMPD2, SUMF2, ASAH1, GBA2, SPTLC1, UGCG, SGMS1, SGPL1, PSAP, SMPD1, OSBP, NEU3, ACER3, CERS5, PRKD1, SGPP1, SPTLC2, GALC, HEXA, ARSG, SPHK1, VAPA, KDSR, CSNK1G2, CERS4, SPHK2, CTSA, VAPB, CERK, ARSA, STS, GLA
PID_ATF2_PATHWAY	50	0.763484	0.379636	1.06475	0.000141891	0.000445312	JUN, GADD45A, COL24A1, POU2F1, ATF3, TGFB2, DUSP10, ATF2, CREB1, CUL3, HES1, PPARGC1A, PDGFRA, CCNA2, H2AFY, DUSP1, MAPK9, MAPK14, ESR1, IL6, ACHE, MAPK8, PLAU, DUSP5, DUSP8, KAT5, CCND1, IL23A, DDIT3, CDK4, CSRP2, RB1, FOS, JDP2, MAPK3, MMP2, CBFB, NOS2, NF1, BRCA1, PRKCA, SOCS3, BCL2, JUNB, JUND, RUVBL2, BCL2L1, MAPK1, EP300, MAPK11
KEGG_MELANOMA	50	0.361691	0.141797	0.533064	0.00105611	0.00223493	PIK3CD, E2F2, PIK3R3, NRAS, AKT3, RAF1, MITF, PIK3CB, PIK3CA, PDGFRA, FGF5, FGF2, PDGFC, FGF10, PIK3R1, FGF1, PDGFRB, FGF18, E2F3, CDKN1A, PDGFA, EGFR, HGF, CDK6, MET, BRAF, FGFR1, CDKN2A, PTEN, HRAS, BAD, CCND1, PDGFD, KRAS, CDK4, MDM2, IGF1, RB1, AKT1, FGF7, MAP2K1, IGF1R, MAPK3, TP53, MAP2K2, AKT2, E2F1, MAPK1, ARAF, FGF13
PID_MYC_REPRESS_PATHWAY	50	0.334214	0.13112	0.492425	0.00107194	0.00225982	ZBTB17, HDAC1, NFYC, GADD45A, CSDE1, ALDH9A1, ID2, DNMT3A, ITGA6, CFLAR, CREB1, WNT5A, MXD4, GTF2H2, HDAC3, PDGFRB, CDKN1A, NFYA, FOXO3, TBP, COL1A2, CLU, SFRP1, CEBPD, MYC, NDRG1, CDKN2B, ITGB1, DKK1, SFXN3, FTH1, CCND1, TMEM126A, CDKN1B, SP1, DDIT3, NFYB, MAX, ZFP36L1, SMAD3, TSC2, CCL5, ERBB2, BRCA1, SMAD2, SMAD4, BCL2, RBL1, LGALS1, EP300
KEGG_DILATED_CARDIOMYOPATHY	50	-0.196531	0.411811	0.0285097	0.0245663	0.0368827	PRKACB, ITGA10, TPM3, LMNA, TGFB2, ADCY3, SLC8A1, CACNB4, ITGA6, ITGA4, ITGAV, DAG1, ITGB5, SGCB, ITGA1, ITGA2, SGCD, LAMA2, ACTB, ITGB8, ADCY1, CACNA2D1, TPM2, ITGA8, ITGB1, CACNA1C, ADCY6, CACNB3, ITGA5, ITGA7, IGF1, ATP2A2, ADCY4, TGFB3, TPM1, ITGA11, ADCY9, ADCY7, CACNB1, ITGB3, ITGA3, SGCA, ACTG1, PRKACA, TPM4, TGFB1, GNAS, PRKX, DMD, EMD
KEGG_B_CELL_RECEPTOR_SIGNALING_PATHWAY	49	0.644819	0.520254	0.785152	1.60656e-06	4.26677e-05	PIK3CD, PIK3R3, JUN, BCL10, VAV3, NRAS, AKT3, SOS1, PPP3R1, RAF1, GSK3B, PIK3CB, PIK3CA, PPP3CA, NFKB1, PIK3R1, NFKBIE, RAC1, PPP3CC, IKBKB, LYN, VAV2, PPP3CB, CHUK, IFITM1, HRAS, CD81, RELA, KRAS, NFATC4, NFKBIA, SOS2, FOS, AKT1, MAP2K1, MAPK3, NFATC3, NFAT5, GRB2, RAC3, MALT1, NFATC1, MAP2K2, NFKBIB, AKT2, NFATC2, MAPK1, RAC2, IKBKG
KEGG_ADIPOCYTOKINE_SIGNALING_PATHWAY	49	0.749326	0.628078	0.886802	2.79061e-06	5.02094e-05	MTOR, TNFRSF1B, SLC2A1, LEPR, PRKAB2, ADIPOR1, AKT3, ACSL3, IRS1, PPARGC1A, MAPK10, NFKB1, ACSL1, PRKAA1, MAPK9, RXRB, NFKBIE, PRKAG2, IKBKB, JAK2, RXRA, TRAF2, MAPK8, CHUK, ACSL5, RELA, CPT1A, ADIPOR2, TNFRSF1A, PRKAG1, ACACB, PTPN11, PRKAB1, CAMKK2, IRS2, PCK2, NFKBIA, AKT1, TRADD, CAMKK1, STAT3, SOCS3, STK11, NFKBIB, AKT2, CPT1C, PPARA, ACSL4, IKBKG
REACTOME_RNA_POL_II_PRE_TRANSCRIPTION_EVENTS	49	-0.22054	0.311567	0.116882	7.87831e-05	0.000285107	TAF12, GTF2B, TAF13, ERCC3, POLR2D, CCNT2, GTF2E1, POLR2H, NCBP2, POLR2B, CDK7, TAF9, GTF2H2, CCNH, TAF11, TBP, TAF6, POLR2J, GTF2E2, TCEA1, POLR2K, NCBP1, CDK9, TAF5, POLR2L, GTF2H1, SSRP1, POLR2G, CCNT1, GTF2H3, GTF2F2, SUPT16H, MNAT1, GTF2A1, GTF2A2, POLR2C, POLR2A, SUPT4H1, TAF4B, CTDP1, POLR2E, GTF2F1, ELL, POLR2I, SUPT5H, ERCC2, TAF4, POLR2F, TAF1
KEGG_NEUROACTIVE_LIGAND_RECEPTOR_INTERACTION	49	0.424109	0.157986	0.7261	0.00288666	0.00534513	LEPR, PTGFR, ADORA1, OXTR, HRH1, AGTR1, GABRA4, EDNRA, GLRB, PTGER4, GHR, F2RL2, F2R, NR3C1, ADRB2, GRIA1, GABBR1, PRSS3, S1PR3, GABBR2, LPAR1, PARD3, ADRA2A, DRD4, P2RY2, P2RY6, C3AR1, P2RX7, P2RX4, HTR2A, LPAR6, LTB4R, SSTR1, PTGER2, BDKRB2, BDKRB1, MC1R, TRPV1, CHRNB1, ADORA2B, THRA, SSTR2, TBXA2R, S1PR2, PTGIR, P2RX6, TSPO, GRIA3, GABRE
REACTOME_TRANSPORT_OF_MATURE_TRANSCRIPT_TO_CYTOPLASM	49	-0.199357	0.323854	0.0575065	0.00497156	0.00873956	SRRM1, SRSF4, MAGOH, SRSF11, RBM8A, TPR, NUP133, CPSF3, SRSF7, RANBP2, NUP35, NCBP2, SLBP, NUP54, EIF4E, NUP155, NUP153, SRSF3, CDC40, NUP43, NUPL2, POM121, NUP205, CPSF1, NFX1, NCBP1, NUP188, NUP214, NXF1, AAAS, NUP107, NUP37, SRSF9, SRSF5, CPSF2, RNPS1, NUP93, DHX38, NUP88, SRSF1, NUP85, SRSF2, SEH1L, NUP62, U2AF2, SRSF6, RAE1, NUP50, UPF3B
KEGG_ACUTE_MYELOID_LEUKEMIA	48	0.332934	0.240614	0.404453	6.2184e-06	6.545e-05	PIK3CD, MTOR, PIK3R3, NRAS, AKT3, SOS1, TCF7L1, RAF1, PIK3CB, PIK3CA, NFKB1, LEF1, PIK3R1, TCF7, PPARD, PIM1, BRAF, EIF4EBP1, IKBKB, RUNX1T1, MYC, CHUK, TCF7L2, HRAS, BAD, RELA, RPS6KB2, CCND1, KRAS, SOS2, AKT1, MAP2K1, PML, MAPK3, RARA, JUP, STAT5B, STAT5A, STAT3, RPS6KB1, GRB2, MAP2K2, AKT2, RUNX1, MAPK1, ARAF, PIM2, IKBKG
REACTOME_MAP_KINASE_ACTIVATION_IN_TLR_CASCADE	48	0.508905	0.333662	0.646705	1.78255e-05	0.000108814	RPS6KA1, JUN, MAPKAPK2, ATF2, CREB1, IRAK2, MAPKAPK3, DUSP7, MAPK10, MEF2C, PPP2CA, MAPK9, MAPK14, PPP2R5D, MAP3K7, TAB2, RPS6KA2, NOD1, DUSP4, PPP2CB, RIPK2, MAPK8, CDK1, TRAF6, PPP2R1B, ATF1, DUSP6, FOS, RPS6KA5, MAP2K1, MEF2A, MAPK3, NOD2, MAP2K4, MAPK7, MAP2K3, DUSP3, MAP2K2, MAP2K7, PPP2R1A, MAPK1, TAB1, MAPK11, RPS6KA3, TAB3, ELK1, IRAK1, IKBKG
KEGG_NOD_LIKE_RECEPTOR_SIGNALING_PATHWAY	48	1.77786	1.35775	2.10581	1.88611e-05	0.000112224	IL1B, CASP8, CXCL1, CXCL2, MAPK10, NFKB1, CARD6, MAPK9, MAPK14, MAPK13, HSP90AB1, MAP3K7, TNFAIP3, TAB2, IL6, NOD1, TRIP6, IKBKB, RIPK2, MAPK8, CHUK, TRAF6, RELA, BIRC3, BIRC2, CASP1, HSP90B1, SUGT1, NFKBIA, HSP90AA1, MEFV, MAPK3, PYCARD, NOD2, NLRP1, CCL2, CCL7, CCL8, CCL5, NFKBIB, CARD8, MAPK1, TAB1, MAPK12, MAPK11, TAB3, XIAP, IKBKG
PID_BCR_5PATHWAY	48	0.426308	0.198298	0.605943	0.000614371	0.0014016	JUN, BCL10, SHC1, SOS1, DOK1, RAF1, SH3BP5, PIK3CA, PPP3CA, NFKB1, MAP3K1, PIK3R1, RASA1, MAPK14, IBTK, MAP3K7, RAC1, PPP3CC, IKBKB, LYN, PAG1, VAV2, MAPK8, PPP3CB, CAMK2G, PTEN, CHUK, HRAS, TRAF6, RELA, ETS1, NFKBIA, FOS, AKT1, MAP2K1, CSK, BCL2A1, PDPK1, MAPK3, GRB2, MALT1, NFATC1, NFKBIB, POU2F2, CSNK2A1, MAPK1, ELK1, IKBKG
KEGG_RIG_I_LIKE_RECEPTOR_SIGNALING_PATHWAY	47	1.32247	1.11769	1.55492	6.27768e-07	4.26677e-05	ISG15, SIKE1, IKBKE, TANK, IFIH1, CASP10, CASP8, AZI2, CXCL10, MAPK10, NFKB1, MAP3K1, ATG12, TMEM173, MAPK9, RIPK1, MAPK14, MAPK13, MAP3K7, ATG5, IKBKB, DDX58, TRAF2, MAPK8, CHUK, IRF7, TRAF6, RELA, FADD, NLRX1, TBK1, NFKBIA, TRAF3, CYLD, TRADD, DHX58, TBKBP1, TRIM25, PIN1, NFKBIB, IRF3, MAVS, MAPK12, MAPK11, DDX3X, OTUD5, IKBKG
REACTOME_CIRCADIAN_CLOCK	47	0.284702	0.174878	0.38112	2.36806e-05	0.000126831	MEF2D, NCOA1, RPS27A, NPAS2, ATF2, CREB1, PER2, BHLHE40, TBL1XR1, PPARGC1A, CLOCK, MEF2C, SKP1, HDAC3, NR3C1, SERPINE1, NAMPT, CUL1, SMARCD3, TGS1, NCOA2, RXRA, BTRC, ARNTL, CRY2, CPT1A, BHLHE41, ARNTL2, CRY1, FBXL3, HIF1A, RORA, CREBBP, PER1, NCOR1, SREBF1, MED1, NR1D1, CSNK1D, UBA52, DBP, NCOA6, NCOA3, CSNK1E, EP300, PPARA, TBL1X
KEGG_FC_EPSILON_RI_SIGNALING_PATHWAY	47	0.351472	0.224768	0.494658	7.76545e-05	0.000282538	PIK3CD, PLA2G2A, PIK3R3, VAV3, NRAS, PLA2G4A, AKT3, SOS1, PRKCE, RAF1, PRKCD, PIK3CB, PIK3CA, MAPK10, PLA2G12A, PIK3R1, MAPK9, MAPK14, MAPK13, FYN, RAC1, LYN, VAV2, MAPK8, HRAS, GAB2, KRAS, SOS2, AKT1, JMJD7-PLA2G4B, MAP2K1, PDPK1, MAPK3, MAP2K4, MAP2K3, PRKCA, GRB2, RAC3, MAP2K2, MAP2K7, AKT2, PLCG1, MAPK1, RAC2, PLA2G6, MAPK12, MAPK11
PID_ENDOTHELIN_PATHWAY	47	0.258278	0.0282608	0.517981	0.0293363	0.0432837	CDC42, SLC9A1, JUN, GNAI3, PLA2G4A, ADCY3, PRKCE, COL3A1, RAF1, RHOA, GNAI2, PRKCD, EDNRA, EDN1, MAPK14, GNA12, RAC1, ADCY1, GNAI1, COL1A2, PTK2B, JAK2, GNA14, GNAQ, MAPK8, HRAS, PLCB3, MMP1, ADCY6, ADCY4, PRKCH, FOS, AKT1, MAP2K1, ADCY9, MAPK3, ADCY7, BCAR1, CRK, PRKCA, GNAL, GNA11, MAP2K2, PLCB1, SRC, MAPK1, GNAZ
PID_FOXO_PATHWAY	46	0.359209	0.257896	0.437121	7.31441e-06	7.00544e-05	GADD45A, YWHAQ, XPO1, BCL2L11, RALB, KAT2B, CTNNB1, MST1, BCL6, MAPK10, SKP2, CCNB1, CSNK1G3, CSNK1A1, MAPK9, FOXO3, SGK1, SOD2, RALA, YWHAG, IKBKB, YWHAZ, FBXO32, ZFAND5, MAPK8, SIRT1, CHUK, CAT, CDKN1B, CDK2, RAN, FOXO1, AKT1, CSNK1G1, CREBBP, USP7, PLK1, RBL2, YWHAE, CSNK1D, CSNK1G2, YWHAB, YWHAH, CSNK1E, EP300, FOXO4
REACTOME_FORMATION_OF_THE_TERNARY_COMPLEX_AND_SUBSEQUENTLY_THE_43S_COMPLEX	46	-0.412948	0.592477	0.275045	3.74839e-05	0.000168602	EIF3I, RPS8, RPS27, RPS7, RPS27A, RPSA, RPS3A, RPS23, RPS14, RPS18, RPS12, EIF3B, RPS20, EIF3E, EIF3H, RPS6, RPS24, EIF3A, EIF3F, RPS13, FAU, RPS3, RPS25, RPS26, RPS29, EIF2S1, EIF3J, RPS17, RPS2, RPS15A, EIF3C, RPS15, RPS28, EIF3G, EIF3K, RPS16, RPS19, RPS11, RPS9, RPS5, EIF2S2, RPS21, EIF3D, EIF1AX, EIF2S3, RPS4X
REACTOME_NUCLEOTIDE_EXCISION_REPAIR	46	-0.549661	0.772984	0.376936	4.4108e-05	0.000189938	RPA2, ERCC3, POLR2D, XPC, POLR2H, RFC4, POLR2B, ERCC8, CDK7, GTF2H2, CCNH, RPA3, POLD2, RFC2, POLR2J, TCEA1, POLR2K, XPA, RAD23B, ERCC6, POLR2L, GTF2H1, DDB2, DDB1, POLR2G, POLD4, POLD3, RFC5, GTF2H3, POLE, RFC3, POLE2, MNAT1, ERCC4, POLR2C, RPA1, POLR2A, POLR2E, XAB2, POLR2I, ERCC2, ERCC1, LIG1, POLD1, PCNA, POLR2F
PID_NOTCH_PATHWAY	46	0.130526	0.0236824	0.213319	0.0150281	0.0239201	ENO1, SPEN, MFAP2, KDM1A, HDAC1, MYCBP, EPS15, NOTCH2, APH1A, NCSTN, DNER, CTBP1, RBPJ, LNX1, FBXW7, SKP2, SKP1, MAML1, CDKN1A, DLL1, CUL1, MYC, DNM1, NOTCH1, ADAM12, MARK2, CCND1, MAML2, CBL, MFAP5, NCOR2, PSEN1, NUMB, YY1, ADAM10, APH1B, RAB11A, FURIN, NCOR1, MIB1, RBBP8, NOTCH3, PSENEN, JAG1, ITCH, EP300
KEGG_LEISHMANIA_INFECTION	45	1.35473	1.15592	1.58021	1.62685e-06	4.26677e-05	MARCKSL1, JUN, JAK1, PTGS2, TGFB2, IL1A, IL1B, ITGA4, STAT1, MYD88, NFKB1, TLR2, HLA-DRA, HLA-DRB1, HLA-DMA, HLA-DPA1, HLA-DPB1, MAPK14, MAPK13, MAP3K7, IFNGR1, TAB2, JAK2, TLR4, ITGB1, TRAF6, RELA, IRAK4, NFKBIA, FOS, TGFB3, MAPK3, CYBA, NOS2, C3, NFKBIB, TGFB1, IFNGR2, ITGB2, MAPK1, TAB1, MAPK12, MAPK11, ELK1, IRAK1
BIOCARTA_PPARA_PATHWAY	45	0.570129	0.441473	0.683675	2.46947e-06	5.02094e-05	JUN, PRKACB, PTGS2, NCOA1, PRKAR2A, PIK3CA, EHHADH, PPARGC1A, FAT1, PIK3R1, NR2F1, HSD17B4, SRA1, DUSP1, HSPA1A, ME1, CITED2, PDGFA, PRKAR1B, PRKAR2B, MYC, RXRA, NR1H3, RELA, MRPL11, SP1, NCOR2, RB1, NFKBIA, HSP90AA1, DUT, CREBBP, MAPK3, NCOR1, NOS2, MED1, STAT5B, STAT5A, PRKCA, PRKAR1A, ACOX1, NRIP1, MAPK1, EP300, PPARA
REACTOME_GOLGI_ASSOCIATED_VESICLE_BIOGENESIS	45	0.146539	0.0943357	0.20609	2.75653e-05	0.000137056	PUM1, DNAJC6, SORT1, AP4B1, SNAPIN, ARF1, TGOLN2, VAMP8, TFRC, GAK, SH3D19, AP3B1, AP3S1, SNX2, DTNBP1, TPD52L1, SNX9, IGF2R, AP1S1, CLTA, PIK3C2A, FTH1, ARRB1, PICALM, HSPA8, NECAP1, BLOC1S1, HIP1R, AP4E1, AP1G1, VAMP2, CPD, RAB5C, CLTC, DNM2, AP1M1, BLOC1S3, NAPA, FTL, SNX5, AP1B1, AP1S2, YIPF6, TBC1D8B, OCRL
KEGG_LONG_TERM_DEPRESSION	45	0.413103	0.241199	0.607641	0.000221209	0.000628551	PLA2G2A, GNAI3, NRAS, PLA2G4A, ITPR1, RAF1, GNAI2, PLA2G12A, GUCY1A3, GUCY1B3, PPP2CA, GRIA1, ITPR3, GNA12, GNAI1, BRAF, PPP2CB, LYN, GNAQ, PRKG1, HRAS, PLCB3, GUCY1A2, PPP2R1B, KRAS, ITPR2, IGF1, JMJD7-PLA2G4B, MAP2K1, IGF1R, MAPK3, GNA13, PRKCA, GNA11, MAP2K2, CACNA1A, PPP2R1A, PLCB1, PLCB4, GNAS, MAPK1, GNAZ, PLA2G6, ARAF, GRIA3
REACTOME_TRANSPORT_OF_INORGANIC_CATIONS_ANIONS_AND_AMINO_ACIDS_OLIGOPEPTIDES	45	0.411972	0.197232	0.600347	0.00030079	0.000784454	SLC9A1, SLC8A1, SLC1A4, SLC20A1, SLC4A3, SLC6A6, SLC4A7, SLC26A6, SLC9A9, SLC4A4, SLC7A11, SLC12A7, SLC1A3, SLC12A2, SLC26A2, SLC36A1, SLC17A5, SLC4A2, SLC7A2, SLC20A2, SLC1A1, SLC1A2, SLC43A1, SLC15A3, SLC3A2, SLC38A1, SLC38A2, SLC4A8, SLC15A4, SLC7A1, SLC7A7, SLC7A8, SLC12A6, SLC24A1, SLC9A5, SLC12A4, SLC7A6, SLC7A5, SLC43A2, SLC25A10, SLC1A5, SLC9A8, SLC9A7, SLC38A5, SLC9A6
SIG_INSULIN_RECEPTOR_PATHWAY_IN_CARDIAC_MYOCYTES	45	0.144441	0.0768407	0.221098	0.000330164	0.000841312	PIK3CD, CDC42, RPS6KA1, CAP1, SHC1, AKT3, YWHAQ, SOS1, IRS1, RAF1, GSK3B, PIK3CA, PIK3R1, F2RL2, LNPEP, SERPINB6, FLOT1, RPS6KA2, CYTH3, IGFBP1, YWHAG, YWHAZ, CDKN2A, PARD3, PTEN, INPPL1, CBL, FOXO1, IRS2, SOS2, AKT1, PDPK1, MAPK3, YWHAE, FLOT2, RPS6KB1, GRB2, BRD4, AKT2, GSK3A, YWHAB, PTPN1, MAPK1, YWHAH, RPS6KA3
REACTOME_VIF_MEDIATED_DEGRADATION_OF_APOBEC3G	45	0.285195	0.088291	0.510061	0.0059534	0.0102387	PSMB2, PSMA5, PSMD4, PSMB4, PSME4, RPS27A, PSMD14, PSMD1, PSMD6, PSMD2, PSMB8, PSMB9, PSMB1, PSMA2, PSMC2, PSMD5, PSMB7, PSMD13, PSMA1, PSMC3, CUL5, PSMD9, PSMB5, PSME1, PSME2, PSMA6, PSMC6, PSMA3, PSMA4, PSMB10, PSMD7, PSMB6, PSMD11, PSMB3, PSMD3, PSMC5, PSMD12, UBA52, PSMD8, PSMC4, PSMF1, PSMA7, APOBEC3G, RBX1, PSMD10
REACTOME_AUTODEGRADATION_OF_THE_E3_UBIQUITIN_LIGASE_COP1	45	0.232981	0.0699945	0.419279	0.00668975	0.0114168	PSMB2, PSMA5, PSMD4, PSMB4, RFWD2, PSME4, RPS27A, PSMD14, PSMD1, PSMD6, PSMD2, PSMB8, PSMB9, PSMB1, PSMA2, PSMC2, PSMD5, PSMB7, PSMD13, PSMA1, PSMC3, ATM, PSMD9, PSMB5, PSME1, PSME2, PSMA6, PSMC6, PSMA3, PSMA4, PSMB10, PSMD7, PSMB6, TP53, PSMD11, PSMB3, PSMD3, PSMC5, PSMD12, UBA52, PSMD8, PSMC4, PSMF1, PSMA7, PSMD10
REACTOME_REGULATION_OF_ORNITHINE_DECARBOXYLASE_ODC	45	0.247136	0.0737642	0.445319	0.00673662	0.0114791	PSMB2, PSMA5, PSMD4, PSMB4, ODC1, PSME4, PSMD14, PSMD1, PSMD6, PSMD2, PSMB8, PSMB9, PSMB1, PSMA2, PSMC2, AZIN1, PSMD5, PSMB7, PSMD13, PSMA1, PSMC3, PSMD9, PSMB5, PSME1, PSME2, PSMA6, PSMC6, PSMA3, OAZ2, PSMA4, PSMB10, NQO1, PSMD7, PSMB6, PSMD11, PSMB3, PSMD3, PSMC5, PSMD12, OAZ1, PSMD8, PSMC4, PSMF1, PSMA7, PSMD10
PID_NFAT_3PATHWAY	45	0.116762	0.0276392	0.195191	0.0101009	0.0165125	MEF2D, YWHAQ, PRKCE, XPO1, PPP3R1, PRKCD, GSK3B, PPP3CA, CASP3, MAP3K1, CSNK1A1, MAPK9, MAPK14, PIM1, YWHAG, YWHAZ, NUP214, MAP3K8, MAPK8, PPP3CB, BAD, NR4A1, RAN, PRKCH, CREBBP, MAPK3, NFATC3, YWHAE, KPNB1, PRKCA, KPNA2, BCL2, NFATC1, PRKACA, FKBP8, BAX, CSNK2A1, FKBP1A, BCL2L1, YWHAB, NFATC2, RCAN1, CABIN1, YWHAH, EP300
KEGG_MTOR_SIGNALING_PATHWAY	45	0.137796	0.0324906	0.257317	0.0129724	0.0207671	PIK3CD, MTOR, RPS6KA1, PIK3R3, AKT3, CAB39, EIF4E2, PIK3CB, PIK3CA, EIF4E, VEGFC, RICTOR, PRKAA1, PIK3R1, VEGFA, RPS6KA2, BRAF, RHEB, EIF4EBP1, RPS6, TSC1, DDIT4, VEGFB, RPS6KB2, EIF4B, IGF1, ULK1, CAB39L, HIF1A, PGF, AKT1, ULK3, TSC2, MLST8, PDPK1, MAPK3, ULK2, RPS6KB1, STRADA, RPTOR, STK11, AKT2, MAPK1, RPS6KA3, RPS6KA6
REACTOME_METABOLISM_OF_VITAMINS_AND_COFACTORS	45	-0.0644423	0.115366	0.00644833	0.0289385	0.0428104	NADK, PANK4, NMNAT1, MTHFR, PPCS, SLC2A1, FLAD1, SLC19A2, NMNAT2, SLC5A6, MOCS2, DHFR, PANK3, MOCS1, ENPP1, NAMPT, TPK1, SLC25A32, RFK, FPGS, SLC25A16, PANK1, GSTO1, GSTO2, NADSYN1, AASDHPPT, SLC2A3, THTPA, MTHFD1, GPHN, PPCDC, SHMT1, SLC46A1, COASY, PNPO, FASN, MOCOS, CYB5A, PANK2, SLC23A2, NFS1, MOCS3, PDXK, SLC19A1, CYB5R3
PID_CERAMIDE_PATHWAY	44	0.577304	0.466172	0.662758	1.74924e-06	4.26677e-05	EIF2AK2, MAP4K4, PRKRA, CASP8, RAF1, PRKCD, EIF2A, NFKB1, MAP3K1, RIPK1, PDGFA, CYCS, ASAH1, BAG4, NSMAF, MYC, TRAF2, MAPK8, CTSD, SMPD1, MADD, BAD, RELA, FADD, BIRC3, TNFRSF1A, PAWR, CRADD, IGF1, RB1, NFKBIA, AKT1, MAP2K1, MAPK3, TRADD, MAP2K4, KSR1, BCL2, MAP2K2, SPHK2, BAX, BID, MAPK1, AIFM1
REACTOME_INTERFERON_ALPHA_BETA_SIGNALING	44	3.49323	2.86624	3.97661	1.76662e-06	4.26677e-05	ISG15, IFI6, JAK1, GBP2, ADAR, RNASEL, STAT1, IP6K2, IRF2, IRF1, EGR1, HLA-F, HLA-G, HLA-K, HLA-A, HLA-C, HLA-B, PSMB8, IFIT2, IFIT3, IFIT1, IFITM2, IFITM1, IFITM3, IRF7, STAT2, OAS1, OAS3, OAS2, OASL, IRF9, IFI27, ISG20, XAF1, IFI35, SOCS3, TYK2, IRF3, PTPN1, IFNAR2, IFNAR1, MX2, MX1, USP18
KEGG_ENDOMETRIAL_CANCER	44	0.266982	0.20513	0.314508	4.17488e-06	5.82305e-05	PIK3CD, CASP9, PIK3R3, NRAS, AKT3, SOS1, TCF7L1, RAF1, MLH1, CTNNB1, GSK3B, PIK3CB, PIK3CA, LEF1, PIK3R1, APC, TCF7, CTNNA1, FOXO3, EGFR, BRAF, MYC, PTEN, TCF7L2, HRAS, ILK, BAD, CCND1, KRAS, SOS2, AKT1, MAP2K1, AXIN1, PDPK1, MAPK3, TP53, ERBB2, AXIN2, GRB2, MAP2K2, AKT2, MAPK1, ARAF, ELK1
REACTOME_METABOLISM_OF_NON_CODING_RNA	44	-0.427871	0.640934	0.265597	2.77566e-05	0.000137056	WDR77, DDX20, TPR, SNRPE, NUP133, GEMIN6, SNRPG, RANBP2, NUP35, NCBP2, NUP54, NUP155, PHAX, GEMIN5, NUP153, NUP43, NUPL2, POM121, NUP205, TGS1, NCBP1, NUP188, NUP214, CLNS1A, AAAS, NUP107, SNRPF, NUP37, PRMT5, GEMIN2, SNUPN, NUP93, GEMIN4, NUP88, NUP85, SEH1L, SNRPD1, GEMIN7, SNRPD2, NUP62, SNRPB, RAE1, SNRPD3, NUP50
REACTOME_MITOCHONDRIAL_PROTEIN_IMPORT	44	-0.327994	0.507755	0.191176	0.000139587	0.000441058	MTX1, TIMM17A, TOMM20, SLC25A12, MTX2, HSPD1, BCS1L, CHCHD4, COX17, DNAJC19, GRPEL1, COQ2, SLC25A4, VDAC1, HSPA9, GRPEL2, TOMM7, SLC25A13, PMPCB, CYC1, FXN, PMPCA, TIMM23B, TIMM10, TIMM8B, CS, ATP5B, TIMM9, GFER, TIMM22, ATP5G1, ATP5A1, TIMM13, TIMM44, TIMM50, TOMM40, HSCB, TOMM22, ACO2, SAMM50, TIMM17B, TIMM8A, IDH3G, TAZ
PID_SHP2_PATHWAY	44	0.551554	0.266992	0.770263	0.000185212	0.000547261	JAK1, LMO4, GNAI3, NRAS, NGF, IL6R, SHC1, SOS1, STAT1, IRS1, RAF1, RHOA, PIK3CA, GAB1, IL6ST, PIK3R1, PDGFRB, FRS3, VEGFA, IFNGR1, IL6, EGFR, GNAI1, PAG1, SDC2, ANGPT1, JAK2, TEK, NTRK2, HRAS, BDNF, GAB2, NTF3, KRAS, FRS2, IGF1, PTPN11, MAP2K1, IGF1R, GRB2, MAP2K2, PRKACA, JAK3, ARHGAP35
KEGG_NON_SMALL_CELL_LUNG_CANCER	44	0.180731	0.0844401	0.255157	0.000458069	0.00109169	PIK3CD, CASP9, E2F2, PIK3R3, NRAS, RASSF5, AKT3, SOS1, RAF1, RARB, RASSF1, PIK3CB, PIK3CA, PIK3R1, E2F3, RXRB, FOXO3, EGFR, CDK6, BRAF, CDKN2A, RXRA, HRAS, BAD, CCND1, KRAS, CDK4, RB1, SOS2, AKT1, MAP2K1, PDPK1, MAPK3, TP53, ERBB2, PRKCA, GRB2, MAP2K2, AKT2, E2F1, PLCG1, STK4, MAPK1, ARAF
REACTOME_PROTEIN_FOLDING	44	-0.227582	0.409236	0.0888921	0.00267319	0.00501761	FBXO6, CCT3, PFDN2, CCT4, CCT7, TUBA4A, FBXL5, FBXW7, CCT5, FBXO4, TBCA, PFDN1, TUBB2A, KIF13A, PFDN6, TBCC, TCP1, ACTB, FKBP9, CCT6A, FBXW2, FBXW5, TUBB4B, AP3M1, FBXW4, TUBA1B, TUBA1A, TUBA1C, PFDN5, CCT2, FBXL3, LONP2, KIFC3, SPHK1, TBCD, TUBB6, TBCB, NOP56, XRN2, ARFGEF2, PFDN4, CCT8, USP11, VBP1
PID_FCER1_PATHWAY	44	0.305476	0.0695828	0.49003	0.0107036	0.0173601	JUN, SHC1, PLA2G4A, SOS1, DOK1, WIPF1, RAF1, CBLB, HCLS1, PIK3CA, PAK2, PTPN13, NFKB1, MAP3K1, PIK3R1, RASA1, FER, DUSP1, FYN, IKBKB, LYN, PTK2, MAPK8, CHUK, HRAS, RELA, GAB2, CBL, PTPN11, PXN, FOS, AKT1, MAP2K1, MAPK3, PLD2, MAP2K4, GRB2, SPHK1, MAP2K2, MAP2K7, PLCG1, NFATC2, MAPK1, IKBKG
PID_IL2_1PATHWAY	44	0.324002	0.0252947	0.557108	0.0325625	0.0476013	JUN, JAK1, NRAS, SHC1, MAPKAPK2, SOS1, PRKCE, STAM2, STAT1, IRS1, RAF1, RHOA, CISH, PIK3CA, PIK3R1, RASA1, MAPK9, MAPK14, PPP2R5D, FYN, PTK2B, MYC, STAM, MAPK8, HRAS, GAB2, KRAS, CDK2, SOCS2, PTPN11, IRS2, FOS, MAP2K1, MAPK3, STAT5B, STAT5A, STAT3, GRB2, SOCS3, BCL2, MAP2K2, JAK3, MAPK1, MAPK11
PID_ILK_PATHWAY	43	-0.273431	0.427529	0.0972279	0.00207225	0.00401404	CDC42, JUN, PARP1, XPO1, NCK2, LIMS1, LIMS2, CREB1, TNS1, ILKAP, CTNNB1, GSK3B, RUVBL1, TACC3, RICTOR, DIAPH1, PPP1R14C, RAC1, ZYX, ZEB1, RHOG, ILK, PARVA, CKAP5, PPP1R14B, CCND1, NACA, PPP1R12A, GIT2, PXN, ARHGEF7, ACTN1, HSP90AA1, AKT1, IQGAP1, CDC37, RUVBL2, MYL9, ELMO2, SNAI1, AURKA, PARVB, ARHGEF6
KEGG_VIRAL_MYOCARDITIS	42	0.718402	0.489298	0.894002	1.61594e-05	0.00010086	CASP9, EIF4G3, ABL2, CD55, CASP8, DAG1, EIF4G1, SGCB, CASP3, SGCD, HLA-F, HLA-G, HLA-A, HLA-E, HLA-C, HLA-B, HLA-DRA, HLA-DRB1, HLA-DMA, HLA-DPA1, HLA-DPB1, FYN, LAMA2, ACTB, RAC1, CYCS, CAV1, ABL1, EIF4G2, CCND1, MYH11, MYH10, SGCA, ACTG1, RAC3, ICAM1, CD40, ITGB2, BID, MYH9, RAC2, DMD
PID_CASPASE_PATHWAY	42	0.313681	0.173508	0.420802	5.5183e-05	0.000218247	DFFB, DFFA, CASP9, LMNA, PARP1, CASP10, CASP8, SATB1, CASP6, CASP3, MAP3K1, LMNB1, RIPK1, CYCS, LIMK1, CASP2, PTK2, GSN, SPTAN1, TRAF2, VIM, SLK, CASP7, MADD, NUMA1, BIRC3, BIRC2, CASP4, CASP1, TNFRSF1A, CRADD, APAF1, CFL2, TRADD, SREBF1, BCL2, LMNB2, BAX, TOP1, APP, BID, XIAP
PID_IL6_7_PATHWAY	42	0.941005	0.529128	1.2606	9.41975e-05	0.000328157	JUN, JAK1, LMO4, PIAS3, MCL1, IL6R, SOS1, STAT1, PRKCD, MITF, PIK3CA, GAB1, IL6ST, PIK3R1, IRF1, MAPK14, RAC1, IL6, CEBPD, MYC, JAK2, PTPRE, GAB2, A2M, HSP90B1, PTPN11, FOXO1, FOS, AKT1, PIAS1, MAP2K4, STAT3, GRB2, SOCS3, TYK2, JUNB, BCL2L1, HCK, LBP, CEBPB, MAPK11, TIMP1
PID_ANGIOPOIETIN_RECEPTOR_PATHWAY	42	0.424529	0.285887	0.53157	0.000113957	0.000374575	SHC1, GRB14, FN1, NCK1, AGTR1, PIK3CA, TNIP2, NFKB1, FGF2, ELF2, PIK3R1, RASA1, MAPK14, CDKN1A, FYN, RAC1, ANGPT1, PTK2, TEK, ITGB1, MAPK8, RELA, PAK1, ETS1, ITGA5, PTPN11, PXN, FOXO1, ELF1, AKT1, FES, MAPK3, MMP2, CRK, PLD2, GRB7, STAT5B, STAT5A, RPS6KB1, GRB2, MAPK1, ELK1
PID_PLK1_PATHWAY	42	-1.08754	1.68714	0.630319	0.000126551	0.000405182	NUDC, CLSPN, CDC20, ROCK2, PPP1CB, RAB1A, BUB1, GORASP1, RHOA, ECT2, CENPE, KIF2A, CCNB1, PPP2CA, KIF20A, CDC25C, FBXW11, FBXO5, CDC14B, GOLGA2, ODF2, CDK1, WEE1, INCENP, PAK1, PPP1R12A, TPT1, BORA, BUB1B, PRC1, PLK1, TUBG1, NDC80, FZR1, SPC24, PPP2R1A, CDC25B, NINL, TPX2, AURKA, ERCC6L, STAG2
PID_FANCONI_PATHWAY	42	-0.774983	1.11118	0.517526	0.000151259	0.000466801	RPA2, USP1, UBE2T, FANCL, FANCD2, WDR48, ATRIP, TOPBP1, ATR, RFC4, HES1, RAD1, RAD17, RAD50, FBXW11, FANCE, HUS1, RFC2, NBN, FANCG, RMI1, FANCC, FANCF, RAD9A, ATM, H2AFX, CHEK1, RFC5, BRCA2, RFC3, FANCM, XRCC3, FAN1, FANCI, BLM, PALB2, FANCA, RPA1, TOP3A, BRCA1, BRIP1, FANCB
REACTOME_TRANSPORT_OF_GLUCOSE_AND_OTHER_SUGARS_BILE_SALTS_AND_ORGANIC_ACIDS_METAL_IONS_AND_AMINE_COMPOUNDS	42	0.802694	0.469113	1.05866	0.000262899	0.000708934	SLC2A5, SLC2A1, SLC6A9, SLC44A3, SLC30A7, SLC16A1, SLC22A15, SLC39A1, SLC41A1, SLC30A1, SLC39A10, SLC6A6, CP, SLC39A8, SLC30A5, SLC22A4, SLC22A5, SLC39A7, SLC2A12, SLC22A3, SLC39A4, SLC44A1, SLC31A1, SLC2A8, SLC2A6, SLC22A18, SLC2A3, SLC2A13, SLC16A7, SLC41A2, RHCG, SLC47A1, SLC16A3, SLC39A6, SLC14A1, SLC39A3, SLC44A2, SLC13A3, SLC2A10, SLC5A3, SLC2A11, HEPH
REACTOME_DEADENYLATION_DEPENDENT_MRNA_DECAY	42	-0.129089	0.250139	0.0365579	0.00995162	0.0163312	LSM3, CNOT10, EXOSC7, DCP1A, XRN1, EIF4G1, EIF4A2, EIF4E, EXOSC9, LSM6, PAIP1, DCP2, CNOT8, CNOT6, LSM2, LSM5, CNOT4, CNOT7, LSM1, PABPC1, EXOSC4, EXOSC3, EXOSC2, EXOSC1, TNKS1BP1, PATL1, DDX6, DCPS, DCP1B, EIF4B, CNOT2, EXOSC8, DIS3, EDC3, PARN, EDC4, EXOSC6, EIF4A1, EIF4A3, LSM4, EXOSC5, CNOT3
REACTOME_INTERFERON_GAMMA_SIGNALING	41	2.67583	2.41485	2.97486	4.75266e-07	4.26677e-05	JAK1, GBP1, GBP2, GBP4, GBP5, VCAM1, STAT1, SUMO1, SP100, PRKCD, CAMK2D, IRF2, IRF1, HLA-F, HLA-G, HLA-K, HLA-A, HLA-C, HLA-B, HLA-DRB1, HLA-DPA1, HLA-DPB1, IFNGR1, JAK2, IRF7, CD44, OAS1, OAS3, OAS2, OASL, IRF9, B2M, PIAS1, PML, MT2A, SOCS3, PTPN2, ICAM1, IRF3, PTPN1, IFNGR2
PID_TNF_PATHWAY	41	0.851232	0.707801	0.976647	2.21664e-06	4.92537e-05	TNFRSF1B, ADAM17, MAP4K3, MAP4K4, STAT1, CASP8, PRKCI, NFKB1, MAP3K1, SQSTM1, RIPK1, MAP3K7, SMPD2, MAP3K5, TNFAIP3, TAB2, CAV1, BAG4, IKBKB, NSMAF, TXN, TRAF1, TRAF2, CHUK, SMPD1, MADD, MAP4K2, RELA, FADD, BIRC3, BIRC2, TNFRSF1A, MAP4K5, CYLD, TRADD, MAP2K3, RFFL, MAP3K3, MAP2K7, TAB1, IKBKG
KEGG_ANTIGEN_PROCESSING_AND_PRESENTATION	41	1.15354	0.846721	1.50346	1.46163e-05	9.72381e-05	NFYC, CTSS, RFX5, CREB1, HSPA4, CD74, CANX, HLA-F, HLA-G, HLA-A, HLA-E, HLA-C, HLA-B, HSPA1A, HSPA1B, HLA-DRA, HLA-DRB1, TAP2, TAP1, HLA-DMA, HLA-DPA1, HLA-DPB1, TAPBP, NFYA, HSP90AB1, CTSB, HSPA5, HSPA8, CD4, NFYB, RFXAP, PSME1, PSME2, HSPA2, LGMN, HSP90AA1, PDIA3, B2M, PSME3, CALR, RFXANK
REACTOME_TRNA_AMINOACYLATION	41	-0.523412	0.716191	0.355285	2.62346e-05	0.000133108	YARS, PARS2, SARS, WARS2, TARS2, DARS2, EPRS, IARS2, DARS, MARS2, FARSB, LARS2, QARS, PPA2, AIMP1, TARS, HARS, HARS2, LARS, RARS, FARS2, EEF1E1, VARS2, VARS, AARS2, RARS2, AIMP2, GARS, IARS, PPA1, CARS, NARS2, YARS2, MARS, CARS2, WARS, EARS2, AARS, KARS, NARS, FARSA
REACTOME_PLATELET_HOMEOSTASIS	41	0.623209	0.459305	0.809643	3.12136e-05	0.000148248	GNB1, LRP8, GNG12, GNG5, PLA2G4A, PPP2R5A, SLC8A1, PDE1A, GNB4, PDE5A, GUCY1A3, GUCY1B3, PPP2CA, ITPR3, MAPK14, PPP2R5D, PDE10A, GNG11, GNB2, PPP2CB, PRKG1, STIM1, PDE3B, PPP2R5B, GUCY1A2, PPP2R1B, GNB3, PDE3A, ITPR2, ATP2A2, ORAI1, GNG2, PPP2R5E, PPP2R5C, GNB5, ATP2A3, NOS2, PECAM1, PTGIR, PPP2R1A, GNAS
REACTOME_COSTIMULATION_BY_THE_CD28_FAMILY	41	0.247054	0.14049	0.340445	4.29962e-05	0.000187328	TNFRSF14, MTOR, CDC42, PIK3R3, THEM4, PPP2R5A, AKT3, PIK3CA, PAK2, RICTOR, PIK3R1, PPP2CA, HLA-DRB1, HLA-DPA1, HLA-DPB1, PPP2R5D, FYN, RAC1, PPP2CB, LYN, CD274, PDCD1LG2, MAPKAP1, MAP3K8, PPP2R5B, PAK1, PPP2R1B, CD4, PPP2R5E, PPP2R5C, AKT1, CSK, MLST8, PDPK1, MAP3K14, GRB2, YES1, AKT2, PPP2R1A, TRIB3, SRC
REACTOME_TRANSCRIPTION_COUPLED_NER_TC_NER	41	-0.595336	0.812866	0.404848	4.66175e-05	0.000197679	RPA2, ERCC3, POLR2D, POLR2H, RFC4, POLR2B, ERCC8, CDK7, GTF2H2, CCNH, RPA3, POLD2, RFC2, POLR2J, TCEA1, POLR2K, ERCC6, POLR2L, GTF2H1, POLR2G, POLD4, POLD3, RFC5, GTF2H3, POLE, RFC3, POLE2, MNAT1, ERCC4, POLR2C, RPA1, POLR2A, POLR2E, XAB2, POLR2I, ERCC2, ERCC1, LIG1, POLD1, PCNA, POLR2F
KEGG_NUCLEOTIDE_EXCISION_REPAIR	41	-0.601275	0.831874	0.39931	5.78683e-05	0.000227179	RPA2, POLE4, ERCC3, XPC, RFC4, RFC1, ERCC8, CDK7, GTF2H2, CCNH, GTF2H5, RPA3, POLD2, RFC2, XPA, RAD23B, POLE3, ERCC6, GTF2H1, DDB2, DDB1, POLD4, POLD3, RFC5, GTF2H3, POLE, RFC3, CUL4A, POLE2, MNAT1, ERCC4, RPA1, RAD23A, ERCC2, ERCC1, LIG1, POLD1, PCNA, RBX1, CUL4B, CETN2
REACTOME_G2_M_CHECKPOINTS	41	-1.14341	1.61828	0.600725	0.000289498	0.000762161	RPA2, ORC1, CDC7, MCM6, ORC4, ORC2, CDC25A, ATRIP, MCM2, ATR, RFC4, RAD1, CCNB1, RAD17, CDC25C, MCM3, ORC3, RPA3, HUS1, RFC2, DBF4, MCM7, ORC5, MCM4, MCM10, CDK1, WEE1, RAD9A, ATM, CHEK1, CDK2, RFC5, RFC3, CCNB2, ORC6, RPA1, CDC6, MCM8, CDC45, CHEK2, MCM5
PID_LKB1_PATHWAY	41	0.155464	0.07291	0.227679	0.000791623	0.00172788	MTOR, CRTC2, PSEN2, YWHAQ, STRADB, CREB1, MAP2, STK11IP, CAB39, GSK3B, PRKAA1, ESR1, EZR, YWHAG, SMARCD3, YWHAZ, MYC, TSC1, CTSD, MARK2, SIK2, SIK3, PRKAG1, PRKAB1, HSP90AA1, TSC2, MLST8, YWHAE, TP53, ETV4, STRADA, RPTOR, SMAD4, STK11, CDC37, PRKACA, MARK4, AKT1S1, BRSK1, YWHAB, YWHAH
REACTOME_TELOMERE_MAINTENANCE	41	-0.402842	0.67435	0.165911	0.00175379	0.00353931	RPA2, HIST2H2BE, RUVBL1, RFC4, H2AFZ, NHP2, HIST1H2BC, HIST1H2AC, HIST1H2BD, HIST1H4H, HIST1H2BJ, HIST1H2BK, PRIM2, RPA3, POLD2, RFC2, POT1, TERF1, DNA2, FEN1, POLA2, POLD4, POLD3, H2AFX, PRIM1, RFC5, POLE, RFC3, TINF2, POLE2, ACD, TERF2, TERF2IP, RPA1, WRAP53, LIG1, RUVBL2, POLD1, PCNA, POLA1, DKC1
REACTOME_CROSS_PRESENTATION_OF_SOLUBLE_EXOGENOUS_ANTIGENS_ENDOSOMES	41	0.275236	0.10333	0.472762	0.00280204	0.00522326	PSMB2, PSMA5, PSMD4, PSMB4, PSME4, PSMD14, PSMD1, PSMD6, PSMD2, PSMB8, PSMB9, PSMB1, PSMA2, PSMC2, PSMD5, PSMB7, PSMD13, PSMA1, PSMC3, PSMD9, PSMB5, PSME1, PSME2, PSMA6, PSMC6, PSMA3, PSMA4, PSMB10, PSMD7, PSMB6, PSMD11, PSMB3, PSMD3, MRC2, PSMC5, PSMD12, PSMD8, PSMC4, PSMF1, PSMA7, PSMD10
REACTOME_CLEAVAGE_OF_GROWING_TRANSCRIPT_IN_THE_TERMINATION_REGION_	41	-0.197356	0.3223	0.0538635	0.0063713	0.0109068	SRRM1, SRSF4, LSM10, MAGOH, SRSF11, RBM8A, SNRPE, CPSF3, SRSF7, SNRPG, NCBP2, SLBP, LSM11, SRSF3, CDC40, CPSF1, NFX1, NCBP1, CSTF3, CLP1, CPSF7, PCF11, SNRPF, SRSF9, PABPN1, SRSF5, CPSF2, PAPOLA, RNPS1, NUDT21, DHX38, SRSF1, SRSF2, ZNF473, U2AF2, SNRPB, SRSF6, CSTF1, SNRPD3, CSTF2, UPF3B
REACTOME_MRNA_SPLICING_MINOR_PATHWAY	40	-0.358752	0.566021	0.202196	9.80408e-05	0.000336183	SNRNP40, SF3B4, SNRPE, SRSF7, SNRPG, SNRNP200, POLR2D, SF3B1, POLR2H, NCBP2, POLR2B, LSM2, SF3B5, POLR2J, POLR2K, NCBP1, POLR2L, POLR2G, SF3B2, DDX23, SNRPF, GTF2F2, POLR2C, SF3B3, PRPF8, POLR2A, EFTUD2, SRSF1, SRSF2, SNRPD1, TXNL4A, POLR2E, GTF2F1, POLR2I, SNRPD2, SNRPB, SRSF6, PRPF6, SNRPD3, POLR2F
PID_AJDISS_2PATHWAY	40	0.604203	0.377027	0.778961	0.000104853	0.000351937	CDC42, RAB5A, CTNNB1, ROBO1, RAB7A, CASP3, CTNNA1, DSP, FYN, GNA12, RAC1, EGFR, CBLL1, MET, NTRK2, ABL1, RET, GFRA1, HRAS, BDNF, CTNND1, MMP3, ARF6, ADAM10, SNX1, IQGAP1, IGF1R, CREBBP, JUP, NME1, GNA13, HGS, CABLES1, CDH2, DNM2, RIN2, SRC, PTPN1, TIAM1, ZBTB33
BIOCARTA_NFAT_PATHWAY	40	0.232208	0.0978074	0.334985	0.000737311	0.00163178	PRKACB, CALM2, CAMK1, RAF1, PRKAR2A, GSK3B, PIK3CA, PPP3CA, FGF2, HAND2, PIK3R1, MEF2C, HBEGF, CSNK1A1, EDN1, MAPK14, PRKAR1B, PRKAR2B, PPP3CC, MAPK8, PPP3CB, HRAS, IGF1, NFATC4, CALM1, AKT1, MAP2K1, CREBBP, MAPK3, CTF1, NFATC3, RPS6KB1, PRKAR1A, NFATC1, CALR, CALM3, FKBP1A, NFATC2, MAPK1, LIF
PID_AR_TF_PATHWAY	40	0.388445	0.18454	0.546762	0.000797307	0.00173348	HDAC1, JUN, POU2F1, NCOA1, REL, NR2C2, KAT2B, SMARCC1, GSK3B, RCHY1, EGR1, NR3C1, EHMT2, RXRB, MAPK14, ZMIZ2, TRIM24, NCOA2, SMARCA2, DNAJA1, RXRA, MAPK8, SIRT1, KAT5, HDAC7, SENP1, MDM2, NR2C1, FOXO1, HSP90AA1, CREBBP, MAP2K4, SMARCE1, KAT7, APPBP2, CARM1, PKN1, SRC, EP300, AR
KEGG_PATHOGENIC_ESCHERICHIA_COLI_INFECTION	40	-0.224735	0.376685	0.107759	0.00207105	0.00401404	CDC42, ARHGEF2, ARPC5, YWHAQ, ROCK2, NCK2, ARPC2, TUBA4A, NCL, ARPC4, CTNNB1, RHOA, HCLS1, NCK1, CLDN1, CD14, TUBB2A, TUBB, FYN, EZR, ACTB, ARPC1A, ARPC1B, WASL, LY96, YWHAZ, TLR4, ARPC5L, ABL1, TUBB4B, ITGB1, CTTN, TUBA1B, TUBA1A, TUBA1C, ARPC3, PRKCA, ACTG1, TUBB6, ROCK1
REACTOME_NUCLEOTIDE_BINDING_DOMAIN_LEUCINE_RICH_REPEAT_CONTAINING_RECEPTOR_NLR_SIGNALING_PATHWAYS	39	1.0937	0.951025	1.25697	2.80196e-06	5.02094e-05	CASP9, TXNIP, AIM2, CASP8, IRAK2, MAPK14, MAPK13, HSP90AB1, MAP3K7, TNFAIP3, TAB2, NOD1, CASP2, IKBKB, RIPK2, TXN, CHUK, TRAF6, PANX1, BIRC3, BIRC2, CASP4, CASP1, UBE2N, P2RX7, MEFV, PYCARD, NOD2, CYLD, NLRP1, BCL2, BCL2L1, APP, TAB1, MAPK12, MAPK11, TAB3, IRAK1, IKBKG
KEGG_AMINOACYL_TRNA_BIOSYNTHESIS	39	-0.472372	0.650667	0.317279	2.62674e-05	0.000133108	YARS, PARS2, SARS, WARS2, TARS2, DARS2, EPRS, IARS2, DARS, MARS2, FARSB, LARS2, QARS, SEPSECS, TARS, HARS, HARS2, LARS, RARS, FARS2, VARS2, VARS, AARS2, RARS2, GARS, IARS, CARS, NARS2, YARS2, MARS, CARS2, WARS, MTFMT, TARSL2, EARS2, AARS, KARS, NARS, FARSA
PID_KIT_PATHWAY	39	0.265551	0.183435	0.359499	3.5453e-05	0.000160768	SHC1, SOS1, SPRED2, DOK1, STAT1, RAF1, MITF, GSK3B, PIK3CA, GAB1, PIK3R1, FER, FOXO3, GRB10, SNAI2, LYN, JAK2, MAPK8, PTEN, HRAS, BAD, CBL, KITLG, SH2B3, PTPN11, AKT1, SPRED1, MAP2K1, PDPK1, CREBBP, MAPK3, STAT5A, STAT3, RPS6KB1, GRB2, BCL2, MAP2K2, EPOR, CRKL
REACTOME_G_ALPHA_S_SIGNALLING_EVENTS	39	0.508973	0.363731	0.675737	4.61052e-05	0.000196491	GNB1, PDE4B, GNG12, GNG5, GNAI3, ADCY3, PDE1A, RAMP1, GNAI2, GNB4, PTGER4, PDE4D, ADRB2, PDE7B, PDE10A, ADCY1, GNAI1, GNG11, GNB2, PDE7A, ADM, PDE3B, GNB3, PDE3A, PTHLH, ADCY6, ADCY4, GNG2, PTGER2, GNB5, PDE8A, ADCY9, ADCY7, MC1R, ADORA2B, PTGIR, GNAS, GNAZ, ADM2
REACTOME_NOTCH1_INTRACELLULAR_DOMAIN_REGULATES_TRANSCRIPTION	39	0.251452	0.16545	0.349946	9.02484e-05	0.000317297	HDAC1, RPS27A, HDAC4, HDAC11, KAT2B, TBL1XR1, HES1, RBPJ, MAML3, FBXW7, SKP1, HDAC3, MAML1, CCNC, HDAC2, HDAC9, CUL1, MYC, TLE4, TLE1, MAML2, HDAC7, NCOR2, CDK8, HIF1A, SNW1, TLE3, CREBBP, NCOR1, KAT2A, HDAC5, TLE2, UBA52, RBX1, EP300, TBL1X, HDAC6, HDAC8, MAMLD1
REACTOME_PI_3K_CASCADE	39	0.316618	0.167136	0.487457	0.000242466	0.000666781	MTOR, CASP9, THEM4, AKT3, CREB1, PIK3CA, FGF5, FGF2, GAB1, RICTOR, FGF10, PIK3R1, FGF1, FGF18, CDKN1A, FOXO3, FGFR1, MAPKAP1, PTEN, CHUK, BAD, RPS6KB2, CDKN1B, NR4A1, MDM2, FRS2, FOXO1, AKT1, FGF7, TSC2, MLST8, PDPK1, GRB2, PHLPP1, AKT2, GSK3A, AKT1S1, TRIB3, FOXO4
KEGG_PROTEASOME	39	0.275825	0.0682587	0.456032	0.00924449	0.0153064	PSMB2, PSMA5, PSMD4, PSMB4, PSME4, PSMD14, PSMD1, PSMD6, PSMD2, PSMB8, PSMB9, PSMB1, PSMA2, PSMC2, PSMB7, PSMD13, PSMA1, PSMC3, POMP, PSMB5, PSME1, PSME2, PSMA6, PSMC6, PSMA3, PSMA4, PSMB10, PSMD7, PSMB6, PSMD11, PSMB3, PSMD3, PSME3, PSMC5, PSMD12, PSMD8, PSMC4, PSMF1, PSMA7
PID_TCR_PATHWAY	39	0.103054	0.0162201	0.179086	0.0186868	0.0289554	CDC42, BCL10, RAP1A, NRAS, SHC1, RASSF5, SOS1, PRKCE, STK39, NCK1, SH3BP2, HLA-DRA, HLA-DRB1, FYN, DBNL, IKBKB, PAG1, MAP3K8, PTEN, CHUK, HRAS, STIM1, TRAF6, GAB2, CBL, CD4, KRAS, PTPN11, ORAI1, AKT1, CSK, PDPK1, MAP3K14, PRKCA, GRB2, MALT1, PLCG1, FLNA, IKBKG
PID_TCPTP_PATHWAY	38	0.616612	0.498445	0.706217	1.96504e-06	4.54825e-05	PIK3CD, PIK3R3, JAK1, CSF1, SHC1, RAB4A, EIF2AK2, SOS1, STAT1, PIK3CB, ATR, EIF2A, PIK3CA, GAB1, ITGA1, PIK3R1, CSF1R, PDGFRB, VEGFA, EGFR, HGF, MET, ITGB1, STAT6, PIAS1, CREBBP, STAT5B, STAT5A, STAT3, KPNB1, KPNA2, GRB2, PTPN2, LMAN1, INSR, JAK3, SRC, PTPN1
REACTOME_CHONDROITIN_SULFATE_DERMATAN_SULFATE_METABOLISM	38	0.435122	0.316126	0.525504	6.29304e-06	6.545e-05	AGRN, B3GALT6, HSPG2, SDC3, SDC1, CHPF, GPC1, HYAL1, GXYLT2, IDUA, HEXB, ARSB, VCAN, CHSY3, B4GALT7, DSE, UST, CHST12, CHPF2, CSGALNACT1, SDC2, CSGALNACT2, CHST3, CHST15, B3GAT3, GXYLT1, DCN, CHST11, GPC6, CHST14, HEXA, CSPG4, CHSY1, SDC4, CHST7, GPC4, IDS, BGN
KEGG_AMYOTROPHIC_LATERAL_SCLEROSIS_ALS	38	0.337907	0.243126	0.41017	1.19665e-05	8.68938e-05	TNFRSF1B, CASP9, TOMM40L, PPP3R1, ALS2, RAB5A, GPX1, PPP3CA, CASP3, GRIA1, DAXX, MAPK14, MAPK13, MAP3K5, RAC1, CYCS, PPP3CC, NEFM, DERL1, PPP3CB, CAT, SLC1A2, BAD, CCS, CASP1, TNFRSF1A, APAF1, TP53, MAP2K3, BCL2, TOMM40, BAX, BCL2L1, SOD1, BID, NEFH, MAPK12, MAPK11
KEGG_PPAR_SIGNALING_PATHWAY	38	0.657594	0.454157	0.81202	1.96736e-05	0.000113682	FABP3, SCP2, CPT2, ACADM, DBI, CYP27A1, ACSL3, PPARG, ACAA1, ACOX2, EHHADH, ACOX3, SCD5, ACSL1, RXRB, PPARD, ME1, SLC27A4, RXRA, SCD, ACSL5, ILK, NR1H3, FADS2, CPT1A, MMP1, UBC, PCK2, PDPK1, ACOX1, ANGPTL4, SLC27A1, CPT1C, SLC27A5, PLTP, PPARA, GK, ACSL4
PID_ERBB1_INTERNALIZATION_PATHWAY	38	0.27237	0.1765	0.34521	0.000119808	0.000388067	PIK3CD, CDC42, PIK3R3, EPS15, NRAS, SHC1, SOS1, STAMBP, CHMP3, RAF1, RAB5A, LRIG1, CBLB, PIK3CB, PIK3CA, ZFYVE28, UBE2D3, PIK3R1, UBE2D2, AMPH, EGFR, PTK2, DNM1, UBE2D1, HRAS, TSG101, CBL, KRAS, SPRY2, ARHGEF7, USP8, GRB2, HGS, EPN1, SRC, SYNJ1, ITSN1, SH3KBP1
BIOCARTA_KERATINOCYTE_PATHWAY	38	0.537313	0.228338	0.776019	0.00112533	0.0023545	TNFRSF1B, JUN, PRKCE, RAF1, PRKCD, NFKB1, MAP3K1, PPP2CA, RIPK1, DAXX, MAPK14, MAPK13, MAP3K5, HOXA7, EGFR, IKBKB, TRAF2, MAPK8, FAS, CHUK, HRAS, RELA, ETS1, TNFRSF1A, SP1, NFKBIA, PRKCH, FOS, MAP2K1, MAPK3, MAP2K4, MAP2K3, MAP3K14, PRKCA, BCL2, MAP2K7, ETS2, MAPK1
PID_EPHB_FWD_PATHWAY	38	-0.178601	0.330765	0.0625748	0.00538467	0.00939148	CDC42, EPHB2, RAP1A, NRAS, SHC1, MAP4K4, KALRN, EPHB1, NCK1, PIK3CA, EPHB3, PIK3R1, RASA1, EFNA5, GRIA1, RAC1, EPHB4, WASL, PTK2, DNM1, HRAS, PAK1, KRAS, RAP1B, PXN, MAP2K1, MAPK3, CRK, EFNB3, GRB7, GRB2, ROCK1, RRAS, SRC, SYNJ1, ITSN1, MAPK1, EFNB1
KEGG_VIBRIO_CHOLERAE_INFECTION	38	-0.124034	0.242099	0.0349862	0.00896931	0.0149175	ATP6V0B, PRKACB, ARF1, ADCY3, ATP6V1E2, ATP6V1A, SEC61A1, SLC12A2, ATP6V0E1, ACTB, KDELR2, SEC61G, ATP6V1F, PDIA4, ATP6V0E2, ATP6V1B2, ATP6V1H, ATP6V1C1, SEC61B, ATP6V1G1, SEC61A2, TCIRG1, ATP6V0A2, ATP6V1D, TJP1, ADCY9, ATP6V0D1, ATP6V0A1, PRKCA, ACTG1, PRKACA, KDELR1, PLCG1, GNAS, ATP6V1E1, KDELR3, PRKX, ATP6AP1
PID_DELTA_NP63_PATHWAY	38	0.231095	0.0405224	0.375778	0.0160385	0.0252749	PPP2R5A, FOSL2, TCF7L1, IL1A, GSK3B, TP63, HES1, FBXW7, PERP, IGFBP3, HBP1, NRG1, CEBPD, WWP1, CDKN2A, COL5A1, NOTCH1, HELLS, YAP1, ATM, VDR, MDM2, BRCA2, BDKRB2, CCNB2, RRAD, TOP2A, KRT14, ITGA3, STXBP4, FASN, AXL, POU2F2, ITCH, ADA, ADRM1, RUNX1, SEC14L2
PID_PTP1B_PATHWAY	37	0.438452	0.391184	0.479747	9.51765e-07	4.26677e-05	YBX1, LEPR, CSF1, SHC1, DOK1, IRS1, RHOA, PIK3CA, PIK3R1, FER, CSF1R, PDGFRB, FYN, EGFR, CAV1, LYN, JAK2, TXN, CAPN1, SPRY2, AKT1, CSK, BCAR1, CRK, STAT5B, STAT5A, STAT3, ITGB3, GRB2, SOCS3, YES1, CDH2, INSR, TYK2, HCK, SRC, PTPN1
PID_P38_ALPHA_BETA_DOWNSTREAM_PATHWAY	37	0.515942	0.393777	0.655219	5.7156e-06	6.545e-05	SLC9A1, MKNK1, JUN, USF1, ATF6, PTGS2, PLA2G4A, ELK4, MAPKAPK2, ATF2, CREB1, RAB5A, MAPKAPK3, MITF, PPARGC1A, EIF4E, MEF2C, CSNK2B, MAPK14, ESR1, HSPB1, HBP1, EIF4EBP1, RPS6KA4, ATF1, DDIT3, MAPKAPK5, RPS6KA5, MEF2A, CSNK2A2, TP53, NOS2, KRT19, CSNK2A1, CEBPB, MAPK11, GDI1
REACTOME_PI_METABOLISM	37	0.324057	0.259155	0.380403	8.10565e-06	7.19452e-05	PIK3CD, PIK3R3, PI4KB, ARF1, PIKFYVE, MTMR14, SACM1L, PIK3R4, PIK3CB, PIK3CA, PI4K2B, INPP4B, PIK3R1, FIG4, SYNJ2, INPP5E, PIP4K2A, PTEN, PI4K2A, PIK3C2A, INPPL1, MTMR2, ARF3, MTMR6, VAC14, INPP5K, PIP4K2B, MTMR4, PIK3C3, PIP5K1C, SYNJ1, PI4KA, PITPNB, MTMR3, OCRL, MTM1, MTMR1
REACTOME_PI3K_EVENTS_IN_ERBB2_SIGNALING	37	0.427349	0.31122	0.560307	9.29486e-06	7.70641e-05	MTOR, CASP9, THEM4, AKT3, CREB1, PIK3CA, EREG, BTC, GAB1, RICTOR, PIK3R1, HBEGF, CDKN1A, FOXO3, EGFR, NRG1, MAPKAP1, PTEN, CHUK, BAD, RPS6KB2, CDKN1B, NR4A1, MDM2, FOXO1, AKT1, TSC2, MLST8, PDPK1, ERBB2, GRB2, PHLPP1, AKT2, GSK3A, AKT1S1, TRIB3, FOXO4
REACTOME_PEPTIDE_LIGAND_BINDING_RECEPTORS	37	3.23988	2.68004	3.88499	1.05726e-05	8.33064e-05	CXCR4, CCL20, OXTR, TRH, AGTR1, CXCL6, CXCL1, PF4, CXCL5, CXCL3, CXCL2, CXCL9, CXCL10, CXCL11, EDNRA, F2RL2, F2R, EDN1, PENK, ANXA1, C5, CXCL12, C3AR1, HEBP1, SSTR1, BDKRB2, BDKRB1, NMB, CX3CL1, MC1R, CXCL16, CCL2, CCL7, CCL5, SSTR2, C3, APP
REACTOME_RNA_POL_II_TRANSCRIPTION_PRE_INITIATION_AND_PROMOTER_OPENING	37	-0.282632	0.395769	0.184608	3.54431e-05	0.000160768	TAF12, GTF2B, TAF13, ERCC3, POLR2D, GTF2E1, POLR2H, POLR2B, CDK7, TAF9, GTF2H2, CCNH, TAF11, TBP, TAF6, POLR2J, GTF2E2, POLR2K, TAF5, POLR2L, GTF2H1, POLR2G, GTF2H3, GTF2F2, MNAT1, GTF2A1, GTF2A2, POLR2C, POLR2A, TAF4B, POLR2E, GTF2F1, POLR2I, ERCC2, TAF4, POLR2F, TAF1
PID_IL4_2PATHWAY	37	0.429984	0.2713	0.568853	3.80436e-05	0.000170429	MTOR, JAK1, SHC1, SOCS5, IRS1, PARP14, PIK3CA, BCL6, PIK3R1, HMGA1, MAPK14, COL1A2, MYBL1, JAK2, EGR2, CBL, THY1, ETS1, SP1, STAT6, GTF3A, IRS2, AKT1, FES, IL4R, STAT5B, STAT5A, ITGB3, COL1A1, RPS6KB1, GRB2, SOCS3, JAK3, BCL2L1, CEBPB, IL13RA2, IL13RA1
PID_TXA2PATHWAY	37	0.518939	0.345046	0.717508	7.05375e-05	0.000262977	GNB1, VCAM1, PRKCE, RHOA, GNAI2, PRKCD, MAPK14, FYN, GNA12, RAC1, EGFR, LYN, GNA14, GNAQ, DNM1, PRKG1, GNG2, PRKCH, AKT1, GNB5, RAB11A, ARRB2, GNA13, PRKCA, SLC9A3R1, YES1, ROCK1, GNA11, TBXA2R, ICAM1, PRKACA, ARHGEF1, PTGIR, HCK, SRC, TGM2, MAPK11
ST_JNK_MAPK_PATHWAY	37	0.30584	0.167014	0.426916	0.000135282	0.000430654	CDC42, JUN, GADD45A, SHC1, DUSP10, IL1R1, MAP3K2, ATF2, NR2C2, MAP3K13, MAPK10, GAB1, MAP3K1, MAPK9, MAP3K7, MAP3K5, TAB2, MAP3K4, DLD, DUSP4, PAPPA, MAPK8, DUSP8, TRAF6, MAP3K11, MAP3K12, AKT1, MYEF2, MAP2K5, NFATC3, TP53, MAP2K4, MAPK7, MAP3K3, MAP2K7, MAP3K10, TAB1
KEGG_NOTCH_SIGNALING_PATHWAY	37	0.256268	0.135226	0.395065	0.000383816	0.000949709	DVL1, HDAC1, NOTCH2, APH1A, NCSTN, PSEN2, ADAM17, CIR1, KAT2B, DTX3L, DVL3, HES1, CTBP1, RBPJ, MAML3, MAML1, HDAC2, DLL1, LFNG, DTX2, NOTCH1, CTBP2, MAML2, DTX3, NCOR2, PSEN1, NUMB, SNW1, CREBBP, DVL2, KAT2A, RFNG, NOTCH3, PSENEN, NUMBL, JAG1, EP300
KEGG_CARDIAC_MUSCLE_CONTRACTION	37	-0.333033	0.481388	0.163601	0.000462578	0.00109579	SLC9A1, UQCRH, ATP1A1, TPM3, ATP1B1, SLC8A1, COX7A2L, COX5B, CACNB4, UQCRC1, ATP1B3, COX7C, UQCRQ, COX7A2, CACNA2D1, UQCRB, COX6C, CYC1, TPM2, COX8A, CACNA1C, CACNB3, ATP2A2, COX6A1, TPM1, COX5A, UQCRC2, COX4I1, CACNB1, UQCR11, TPM4, UQCRFS1, COX6B1, COX7A1, UQCR10, COX7B, SLC9A6
PID_FOXM1_PATHWAY	37	-0.59152	0.863084	0.281074	0.000490953	0.00115073	CKS1B, NEK2, CENPF, CENPA, ETV5, CCNA2, SKP2, CCNB1, LAMA4, ESR1, MYC, CDKN2A, GAS1, CDK1, CCND1, FOXM1, SP1, CDK2, CDK4, BRCA2, RB1, FOS, CCNB2, MAP2K1, CREBBP, PLK1, MMP2, NFATC3, AURKB, BIRC5, CCNE1, GSK3A, XRCC1, CENPB, CDC25B, CHEK2, EP300
KEGG_GLYCOLYSIS_GLUCONEOGENESIS	37	-0.179332	0.311738	0.0638056	0.00441408	0.00784646	ENO1, AKR1A1, PGM1, ALDH9A1, GALM, HK2, PDHB, PGM2, ADH5, ALDH7A1, DLD, BPGM, ALDH1B1, PFKP, HK1, PGAM1, LDHA, ALDH3B1, DLAT, GAPDH, TPI1, ENO2, LDHB, PFKM, ALDH2, PCK2, ALDH1A3, ALDOA, ENO3, ALDH3A2, ALDOC, GPI, ACSS1, ACSS2, PFKL, PDHA1, PGK1
PID_A6B1_A6B4_INTEGRIN_PATHWAY	37	0.148886	0.051232	0.260729	0.00464054	0.00820961	SHC1, LAMC1, LAMC2, LAMB3, YWHAQ, IL1A, ITGA6, LAMB2, MST1, PIK3CA, PIK3R1, RXRB, LAMA4, LAMA2, RAC1, EGFR, YWHAG, LAMB1, MET, YWHAZ, RXRA, ITGB1, CASP7, HRAS, CD9, AKT1, YWHAE, PMP22, ERBB2, RPS6KB1, PRKCA, GRB2, LAMA1, LAMA3, YWHAB, LAMA5, YWHAH
KEGG_CYTOSOLIC_DNA_SENSING_PATHWAY	36	1.75468	1.52896	1.92613	1.38732e-06	4.26677e-05	POLR3C, POLR3GL, ADAR, AIM2, IKBKE, IL1B, CXCL10, NFKB1, POLR3G, TMEM173, RIPK1, POLR1C, IL6, POLR3D, IKBKB, IL33, DDX58, POLR3A, CHUK, IRF7, RELA, CASP1, TBK1, POLR3B, POLR1D, RIPK3, NFKBIA, POLR3K, PYCARD, CCL5, NFKBIB, IRF3, MAVS, POLR3F, POLR3H, IKBKG
PID_CXCR3_PATHWAY	36	0.988767	0.830509	1.10959	3.19896e-06	5.22653e-05	GNB1, PIK3CD, MTOR, PIK3R3, GNAI3, NRAS, RAF1, GNAI2, PIK3CB, PIK3CA, PF4, CXCL9, CXCL10, CXCL11, RICTOR, PIK3R1, MAPK14, GNAI1, MAPKAP1, DNM1, HRAS, ARRB1, KRAS, GNG2, AKT1, MAP2K1, MLST8, PDPK1, MAPK3, MAP2K3, MAP2K2, SRC, ITGB2, MAPK1, GNAZ, MAPK11
REACTOME_IL1_SIGNALING	36	1.30827	1.08404	1.47923	6.24316e-06	6.545e-05	PELI1, IL1R1, IL1A, IL1B, IL1RN, IRAK2, MYD88, IL1RAP, TNIP2, SKP1, SQSTM1, MAP3K7, TAB2, NOD1, CUL1, IKBKB, RIPK2, MAP3K8, CHUK, BTRC, TOLLIP, TRAF6, PELI3, IRAK4, IRAK3, UBE2N, PELI2, MAP2K1, NOD2, MAP2K4, MAP3K3, TAB1, RBX1, TAB3, IRAK1, IKBKG
BIOCARTA_P38MAPK_PATHWAY	36	0.34291	0.230762	0.427638	3.48013e-05	0.000159112	CDC42, MKNK1, SHC1, MEF2D, PLA2G4A, MAPKAPK2, TGFB2, ATF2, STAT1, CREB1, RAPGEF2, MAP3K1, MEF2C, RIPK1, DAXX, MAPK14, MAP3K7, MAP3K5, RAC1, HSPB1, MYC, TGFBR1, TRAF2, HRAS, DDIT3, MAPKAPK5, MAX, TGFB3, RPS6KA5, MEF2A, TRADD, MAP2K4, GRB2, TGFB1, HMGN1, ELK1
PID_ECADHERIN_NASCENT_AJ_PATHWAY	36	-0.17803	0.248124	0.124948	9.4683e-05	0.000328728	CDC42, WASF2, RAP1A, KLHL20, ENAH, NCKAP1, CTNNB1, RHOA, PIK3CA, DLG1, PIK3R1, CTNNA1, CYFIP2, CSNK2B, RAC1, RAPGEF1, VAV2, ABI1, CTNND1, CCND1, CTTN, RAP1B, ARF6, AKT1, TJP1, IQGAP1, CSNK2A2, CRK, ITGAE, JUP, NME1, PIP5K1C, AP1M1, CSNK2A1, SRC, TIAM1
PID_IFNG_PATHWAY	36	0.580704	0.403178	0.716049	0.000118001	0.000385029	MTOR, JAK1, RAP1A, IL1B, STAT1, PRKCD, PIK3CA, CAMK2D, MAP3K1, PIK3R1, IRF1, IFNGR1, JAK2, DAPK1, PTGES2, RAPGEF1, CAMK2G, MAP3K11, CASP1, CBL, RAP1B, PTPN11, IRF9, AKT1, MAP2K1, PIAS1, CREBBP, MAPK3, STAT3, PTPN2, SMAD7, PIAS4, CEBPB, CRKL, MAPK1, EP300
ST_P38_MAPK_PATHWAY	36	0.282338	0.149729	0.382642	0.00011904	0.000386705	CDC42, MKNK1, GADD45A, MAPKAPK2, DUSP10, IL1R1, CREB1, NR2C2, EIF4E, NFKB1, DUSP1, MAPK14, MAPK13, SRF, MAP3K7, MAP3K5, TAB2, MAP3K4, CREB5, HSPB1, CREB3, TRAF6, ATF1, MAPKAPK5, AKT1, MYEF2, EEF2K, MAP2K4, MAP2K3, MKNK2, MAP3K10, MAPK1, TAB1, MAPK12, MAPK11, ELK1
PID_ATR_PATHWAY	36	-0.829712	1.24447	0.515845	0.000236005	0.00065387	RPA2, CLSPN, SMARCAL1, FANCD2, CDC25A, ATRIP, MCM2, TOPBP1, ATR, RFC4, CCNA2, RAD1, RAD17, PPP2CA, CDC25C, FBXW11, HUS1, RFC2, MCM7, NBN, YWHAZ, RAD9A, CEP164, CHEK1, CDK2, TIMELESS, MDM2, RFC5, BRCA2, RFC3, TIPIN, PLK1, RPA1, CDC6, PPP2R1A, YWHAB
PID_BMP_PATHWAY	36	0.319992	0.121735	0.470176	0.00143011	0.00294777	SKI, BMPR2, CTDSP1, CTDSPL, GSK3B, CHRD, BMPR1B, SMAD1, FST, ZFYVE16, RGMB, SMAD5, BMP6, MAP3K7, TAB2, SMURF1, NUP214, BAMBI, BMPR1A, PPP1CA, CTDSP2, SMAD9, BMP4, PPM1A, GREM1, SMAD6, RGMA, SMURF2, SMAD7, SMAD4, PPP1R15A, BMP2, MAPK1, TAB1, CHRDL1, XIAP
REACTOME_RNA_POL_I_TRANSCRIPTION	36	0.196381	0.0343726	0.318965	0.0158258	0.024987	HIST2H2BE, TAF1A, TAF1B, POLR1A, POLR1B, ERCC3, KAT2B, POLR2H, H2AFZ, CDK7, GTF2H2, CCNH, HIST1H2BC, HIST1H2AC, HIST1H2BD, HIST1H4H, HIST1H2BJ, HIST1H2BK, EHMT2, POLR1C, CBX3, POLR2K, ERCC6, GTF2H1, H2AFX, GTF2H3, POLR1D, MNAT1, RRN3, MAPK3, TAF1C, PTRF, UBTF, H3F3B, MBD2, ERCC2
PID_HES_HEY_PATHWAY	36	0.160182	0.0126881	0.271936	0.0323893	0.0474105	SPEN, KDM1A, HDAC1, ARNT, PARP1, NCOA1, HES1, CTBP1, RBPJ, CAMK2D, GHR, MAML1, RUNX2, TWIST1, JAK2, TLE1, NOTCH1, MAML2, CD4, CDKN1B, NCOR2, RB1, HIF1A, YY1, CREBBP, NCOR1, STAT3, GAA, GATA6, RBBP8, TCF3, ID1, E2F1, RCAN1, EP300, AR
ST_GA13_PATHWAY	35	0.784369	0.595424	1.00084	1.5056e-05	9.83957e-05	CDC42, ARHGEF11, AKT3, ROCK2, PIK3CB, PLD1, NFKB1, MAP3K1, NFKBIL1, CFB, SRF, NFKBIE, MAP3K5, PTK2, TONSL, MAPK8, NFKB2, RDX, PRKD1, NFKBIA, AKT1, PDPK1, PLD2, DLG4, MAP2K4, GNA13, ROCK1, BCL2, TBXA2R, NFKBIB, AKT2, PLD3, PI3, PHKA2, IKBKG
PID_AURORA_B_PATHWAY	35	-1.21024	1.66959	0.679391	4.81894e-05	0.000201272	STMN1, CDCA8, KIF2C, EVI5, CENPA, NCAPH, BUB1, CUL3, NCL, RHOA, MYLK, SMC4, NCAPG, NSUN2, RASA1, KIF20A, NPM1, PPP2R5D, TACC1, KLHL9, SMC2, VIM, INCENP, NCAPD2, RACGAP1, CBX5, PPP1CC, PEBP1, PSMA3, KIF23, AURKB, BIRC5, NDC80, AURKA, KLHL13
REACTOME_GAB1_SIGNALOSOME	35	0.273247	0.144231	0.385746	0.000164278	0.000498668	MTOR, CASP9, THEM4, AKT3, CREB1, PIK3CA, GAB1, RICTOR, PIK3R1, CDKN1A, FOXO3, EGFR, PAG1, MAPKAP1, PTEN, CHUK, BAD, RPS6KB2, CDKN1B, NR4A1, MDM2, FOXO1, AKT1, CSK, TSC2, MLST8, PDPK1, GRB2, PHLPP1, AKT2, GSK3A, AKT1S1, TRIB3, SRC, FOXO4
REACTOME_ACTIVATION_OF_ATR_IN_RESPONSE_TO_REPLICATION_STRESS	35	-1.16912	1.64465	0.622181	0.00038502	0.000950571	RPA2, ORC1, CDC7, MCM6, ORC4, ORC2, CDC25A, ATRIP, MCM2, ATR, RFC4, RAD1, RAD17, CDC25C, MCM3, ORC3, RPA3, HUS1, RFC2, DBF4, MCM7, ORC5, MCM4, MCM10, RAD9A, CHEK1, CDK2, RFC5, RFC3, ORC6, RPA1, CDC6, MCM8, CDC45, MCM5
PID_SYNDECAN_1_PATHWAY	35	0.374259	0.185473	0.591104	0.00045575	0.00108914	COL16A1, COL8A2, COL9A2, COL11A1, SDC1, COL3A1, COL5A2, COL6A3, COL7A1, COL8A1, HPSE, COL12A1, HGF, COL1A2, MET, SDCBP, COL14A1, COL15A1, COL5A1, COL13A1, MMP1, COL4A1, PPIB, MAPK3, CCL5, COL1A1, BSG, PRKACA, TGFB1, MMP9, LAMA5, COL6A1, COL6A2, MAPK1, CASK
KEGG_BASAL_CELL_CARCINOMA	35	0.259623	0.123697	0.416438	0.000818307	0.0017722	DVL1, WNT2B, WNT9A, TCF7L1, GLI2, FZD7, STK36, CTNNB1, WNT5A, GSK3B, DVL3, LEF1, HHIP, APC, TCF7, GLI3, FZD1, WNT2, SMO, FZD6, PTCH1, FZD8, SUFU, TCF7L2, FZD4, WNT5B, GLI1, FZD10, BMP4, AXIN1, DVL2, TP53, FZD2, AXIN2, BMP2
KEGG_VASOPRESSIN_REGULATED_WATER_REABSORPTION	35	0.0493912	0.00663047	0.0864153	0.0231151	0.0348924	PRKACB, CREB3L4, ADCY3, DYNC2LI1, DCTN1, DYNC1I2, CREB1, RAB5A, DYNC1LI1, DCTN4, CREB5, CREB3L2, DCTN6, CREB3, CREB3L1, DYNC2H1, ADCY6, RAB5B, DCTN2, DYNLL1, DYNC1H1, RAB11A, ADCY9, DCTN5, STX4, DYNC1LI2, VAMP2, RAB5C, NSF, DYNLL2, ARHGDIA, RAB11B, PRKACA, GNAS, PRKX
KEGG_HEMATOPOIETIC_CELL_LINEAGE	34	1.50567	1.26036	1.69008	1.71163e-06	4.26677e-05	CSF1, IL6R, CD55, CD34, IL1R1, IL1A, IL1B, ITGA6, ITGA4, MME, TFRC, CD38, IL7R, ITGA1, ITGA2, CD14, CSF1R, HLA-DRA, HLA-DRB1, IL6, IL11RA, CD59, CD44, CD9, CD4, ITGA5, KITLG, ANPEP, IL4R, CSF3, ITGB3, ITGA3, EPOR, IL11
PID_IL12_2PATHWAY	34	1.49015	1.26168	1.66413	2.73361e-06	5.02094e-05	MTOR, HLX, PPP3R1, IL1R1, IL18R1, IL1B, ATF2, STAT1, STAT4, RAB7A, PPP3CA, NFKB1, HLA-A, HLA-DRA, HLA-DRB1, MAPK14, RIPK2, JAK2, PPP3CB, NFKB2, RELA, CD4, STAT6, FOS, B2M, MAP2K3, NOS2, STAT5A, STAT3, GADD45B, TYK2, IL12RB1, RELB, SPHK2
KEGG_SNARE_INTERACTIONS_IN_VESICULAR_TRANSPORT	34	0.271127	0.194688	0.328745	1.53144e-05	9.89206e-05	VAMP3, STX12, SEC22B, VAMP4, STX6, SNAP47, VAMP8, VAMP5, STX18, BNIP1, STX7, STX11, YKT6, STX1A, BET1, TSNARE1, STX17, VTI1A, BET1L, STX3, STX5, VAMP1, STX2, VTI1B, SNAP23, STX4, VAMP2, STX8, GOSR1, GOSR2, STX10, USE1, STX16, SNAP29
SIG_BCR_SIGNALING_PATHWAY	34	0.296031	0.200673	0.368079	1.70679e-05	0.000104765	PIK3CD, SHC1, AKT3, SOS1, ITPR1, RAF1, DAG1, GSK3B, PIK3CA, PPP3CA, PIK3R1, FLOT1, ITPR3, PPP3CC, LYN, PPP3CB, CD81, BAD, ITPR2, SOS2, PPP1R13B, AKT1, CSK, PDPK1, MAPK3, FLOT2, GRB2, BCL2, NFATC1, AKT2, GSK3A, NFATC2, MAPK1, BCR
KEGG_SYSTEMIC_LUPUS_ERYTHEMATOSUS	34	0.803642	0.621715	0.94065	1.92071e-05	0.000113251	HIST2H2BE, TROVE2, HIST3H2A, SSB, H2AFZ, H2AFY, HIST1H2BC, HIST1H2AC, HIST1H2BD, HIST1H4H, HIST1H2BJ, HIST1H2BK, C2, HLA-DRA, HLA-DRB1, HLA-DMA, HLA-DPA1, HLA-DPB1, H2AFV, C5, H2AFY2, TRIM21, H2AFX, C1S, C1R, H2AFJ, ACTN1, H3F3B, SNRPD1, C3, ACTN4, SNRPB, CD40, SNRPD3
REACTOME_FORMATION_OF_RNA_POL_II_ELONGATION_COMPLEX_	34	-0.263348	0.364832	0.187758	2.16452e-05	0.000119641	ERCC3, POLR2D, CCNT2, POLR2H, NCBP2, POLR2B, CDK7, GTF2H2, CCNH, POLR2J, TCEA1, POLR2K, NCBP1, CDK9, POLR2L, GTF2H1, SSRP1, POLR2G, CCNT1, GTF2H3, GTF2F2, SUPT16H, MNAT1, POLR2C, POLR2A, SUPT4H1, CTDP1, POLR2E, GTF2F1, ELL, POLR2I, SUPT5H, ERCC2, POLR2F
REACTOME_PI3K_AKT_ACTIVATION	34	0.33026	0.200666	0.428387	2.77422e-05	0.000137056	MTOR, CASP9, NGF, THEM4, AKT3, CREB1, IRS1, RHOA, PIK3CB, PIK3CA, RICTOR, PIK3R1, CDKN1A, FOXO3, MAPKAP1, PTEN, CHUK, BAD, RPS6KB2, CDKN1B, NR4A1, MDM2, FOXO1, IRS2, AKT1, TSC2, MLST8, PDPK1, PHLPP1, AKT2, GSK3A, AKT1S1, TRIB3, FOXO4
KEGG_DNA_REPLICATION	34	-1.09158	1.59174	0.715024	0.000196233	0.000573138	RPA2, RNASEH1, POLE4, MCM6, MCM2, RFC4, RFC1, MCM3, PRIM2, RPA3, POLD2, RFC2, MCM7, SSBP1, MCM4, POLE3, DNA2, FEN1, POLA2, RNASEH2C, POLD4, POLD3, PRIM1, RFC5, POLE, RFC3, RNASEH2B, POLE2, RPA1, LIG1, POLD1, PCNA, MCM5, POLA1
BIOCARTA_INTEGRIN_PATHWAY	34	-0.0883627	0.171363	0.0261302	0.00804767	0.013506	JUN, RAP1A, SHC1, PPP1R12B, SOS1, TNS1, RAF1, RHOA, ITGA1, FYN, CAV1, ZYX, PTK2, TLN1, RAPGEF1, ITGB1, MAPK8, VCL, HRAS, CAPN1, PXN, ACTN1, MAP2K1, CSK, MAPK3, BCAR1, GRB2, ROCK1, MAP2K2, CAPNS1, SRC, CRKL, MAPK1, BCR
PID_FAS_PATHWAY	33	0.577708	0.471718	0.669555	1.49457e-06	4.26677e-05	PIK3CD, PIK3R3, CFLAR, CASP10, CASP8, PIK3CB, PIK3CA, RFC1, MAPK10, CASP3, MAP3K1, PIK3R1, MAPK9, RIPK1, MAPK14, EZR, IKBKB, MAPK8, FAS, CHUK, SMPD1, FADD, BIRC3, BIRC2, FAIM2, AKT1, PDPK1, CLTC, MAP2K7, SRC, BID, MAPK11, IKBKG
REACTOME_PI3K_EVENTS_IN_ERBB4_SIGNALING	33	0.45354	0.3233	0.566717	8.44229e-06	7.31453e-05	MTOR, CASP9, THEM4, AKT3, CREB1, PIK3CA, EREG, BTC, RICTOR, PIK3R1, HBEGF, CDKN1A, FOXO3, NRG1, MAPKAP1, PTEN, CHUK, BAD, RPS6KB2, CDKN1B, NR4A1, MDM2, FOXO1, AKT1, TSC2, MLST8, PDPK1, PHLPP1, AKT2, GSK3A, AKT1S1, TRIB3, FOXO4
PID_PI3KCI_PATHWAY	33	0.60021	0.495501	0.691324	9.05445e-06	7.62083e-05	PIK3CD, PIK3R3, RAP1A, NRAS, ARF1, RHOA, PIK3CB, PIK3CA, PIK3R1, ARAP3, FOXO3, FYN, SGK1, ADAP1, CYTH3, RAC1, ARF5, PLEKHA2, LYN, PTEN, PLEKHA1, HRAS, INPPL1, KRAS, ARF6, HSP90AA1, PDPK1, CYTH1, YES1, CYTH2, HCK, SRC, PLCG1
PID_PI3KCI_AKT_PATHWAY	33	0.17389	0.122573	0.218311	2.46272e-05	0.000129672	MTOR, CASP9, AKT3, YWHAQ, RAF1, GSK3B, KPNA1, RICTOR, CDKN1A, FOXO3, MAP3K5, YWHAG, PRKDC, YWHAZ, MAPKAP1, CHUK, BAD, CDKN1B, FOXO1, TBC1D4, HSP90AA1, AKT1, MLST8, PDPK1, YWHAE, PRKACA, AKT2, GSK3A, BCL2L1, SRC, YWHAB, YWHAH, FOXO4
PID_THROMBIN_PAR1_PATHWAY	33	-0.421182	0.57175	0.28965	4.61603e-05	0.000196491	GNB1, GNAI3, ROCK2, RHOA, GNAI2, PRKCD, PIK3CA, PIK3R1, F2RL2, F2R, SNX2, GNA12, GNAI1, ZYX, GNA14, GNAQ, DNM1, PLCB3, ARRB1, GNG2, SNX1, AKAP13, GNA13, PRKCA, ARHGDIA, ROCK1, GNA11, DNM2, PKN1, ARHGEF1, VASP, PLCB1, GNAZ
BIOCARTA_BIOPEPTIDES_PATHWAY	33	0.226751	0.133755	0.307208	0.000165498	0.000501003	GNB1, SHC1, SOS1, CALM2, STAT1, STAT4, RAF1, MYLK, CAMK2D, MAPK14, FYN, GNAI1, CDK5, PTK2B, JAK2, MAPK8, CAMK2G, HRAS, STAT2, STAT6, CALM1, MAP2K1, MAPK3, STAT5B, STAT5A, STAT3, PRKCA, GRB2, GNA11, MAP2K2, CALM3, PLCG1, MAPK1
REACTOME_PRE_NOTCH_EXPRESSION_AND_PROCESSING	33	0.252352	0.0908473	0.392257	0.00297066	0.00546424	JUN, MOV10, NOTCH2, KAT2B, POGLUT1, RBPJ, MAML3, MAML1, E2F3, LFNG, B4GALT1, CCND1, RAB6A, MAML2, ATP2A2, TMED2, TFDP1, SNW1, SEL1L, FURIN, CREBBP, TNRC6A, ATP2A3, TP53, KAT2A, TNRC6C, RFNG, NOTCH3, POFUT1, E2F1, TNRC6B, EP300, MAMLD1
PID_ATM_PATHWAY	33	-0.274146	0.468246	0.105756	0.00301459	0.00553588	RFWD2, FANCD2, CDC25A, CTBP1, FAM175A, RAD17, XRCC4, RAD50, CDC25C, UIMC1, MDC1, RNF8, NBN, ABL1, DCLRE1C, SMC3, KAT5, RAD9A, ATM, H2AFX, MDM2, UBE2N, TP53BP1, BLM, TERF2, TOP3A, BRCA1, RBBP8, TRIM28, YWHAB, BID, CHEK2, SMC1A
REACTOME_RNA_POL_III_TRANSCRIPTION	33	-0.1534	0.281319	0.0427908	0.00890578	0.0148341	POLR3C, POLR3GL, POU2F1, GTF3C2, SSB, GTF3C3, POLR2H, POLR1C, TBP, LZTS1, POLR3D, BRF2, POLR2K, NFIB, SNAPC3, GTF3C4, GTF3C5, SNAPC4, POLR3A, POLR2L, ZNF143, POLR3B, POLR1D, SNAPC1, BRF1, SNAPC5, POLR3K, POLR3E, POLR2E, SNAPC2, POLR3F, POLR2F, POLR3H
REACTOME_HEPARAN_SULFATE_HEPARIN_HS_GAG_METABOLISM	33	0.153777	0.0315984	0.259633	0.0137665	0.0220065	AGRN, B3GALT6, HSPG2, SDC3, HS2ST1, SDC1, HS6ST1, GPC1, GLB1, GXYLT2, IDUA, HPSE, VCAN, NDST1, B4GALT7, GUSB, SDC2, EXT1, EXT2, B3GAT3, GXYLT1, DCN, GPC6, GLCE, CSPG4, HS3ST3A1, HS3ST3B1, NAGLU, SGSH, SDC4, GPC4, IDS, BGN
BIOCARTA_TCR_PATHWAY	33	0.258428	0.039762	0.450143	0.0207148	0.0316999	JUN, SHC1, SOS1, CALM2, RAF1, PIK3CA, PPP3CA, NFKB1, MAP3K1, PIK3R1, RASA1, FYN, RAC1, PPP3CC, MAPK8, PPP3CB, HRAS, RELA, NFATC4, NFKBIA, FOS, CALM1, MAP2K1, MAPK3, NFATC3, MAP2K4, PRKCA, GRB2, NFATC1, CALM3, PLCG1, NFATC2, ELK1
PID_HIV_NEF_PATHWAY	32	0.868454	0.741383	0.963217	4.83088e-07	4.26677e-05	DFFB, DFFA, CASP9, CFLAR, CASP8, NFKB1, CASP6, CASP3, RIPK1, DAXX, MAP3K5, CYCS, CASP2, BAG4, TRAF1, TRAF2, MAPK8, FAS, CHUK, CASP7, RELA, FADD, BIRC3, TNFRSF1A, CRADD, APAF1, NFKBIA, TRADD, MAP3K14, BCL2, MAP2K7, BID
SIG_CD40PATHWAYMAP	32	0.633317	0.469884	0.755163	6.20291e-06	6.545e-05	PIK3CD, TRAF5, GORASP1, PIK3CA, MAPK10, NFKB1, PIK3R1, DUSP1, MAPK9, NFKBIL1, MAPK14, MAPK13, NFKBIE, TONSL, TRAF2, MAPK8, NFKB2, TRAF6, MAPK8IP1, MAPKAPK5, NFKBIA, TRAF3, MAPK8IP3, MAPK3, MAP2K4, MAP2K7, NFKBIB, CD40, MAPK1, MAPK12, MAPK11, IKBKG
BIOCARTA_TOLL_PATHWAY	32	0.910602	0.668373	1.09506	6.37951e-06	6.545e-05	JUN, EIF2AK2, MYD88, TLR6, NFKB1, TLR2, TLR3, MAP3K1, CD14, MAPK14, MAP3K7, TAB2, IKBKB, LY96, TLR4, MAPK8, CHUK, TOLLIP, TRAF6, RELA, TIRAP, NFKBIA, FOS, MAP2K4, MAP2K3, MAP3K14, ECSIT, TAB1, PPARA, ELK1, IRAK1, IKBKG
REACTOME_TRIGLYCERIDE_BIOSYNTHESIS	32	0.478325	0.353344	0.571736	1.45828e-05	9.72381e-05	ELOVL1, LPIN1, LCLAT1, GPAT2, ACSL3, GPD1L, ELOVL6, ACSL1, LPCAT1, ELOVL7, AGPAT1, ELOVL5, ELOVL4, AGPAT4, AGPAT5, DGAT1, AGPAT2, GPAM, ACSL5, HSD17B12, DGAT2, LPCAT4, ACACA, ACLY, FASN, LPIN2, TECR, LPIN3, AGPAT3, SLC25A1, GK, ACSL4
ST_B_CELL_ANTIGEN_RECEPTOR	32	0.686521	0.514858	0.816359	1.52111e-05	9.8828e-05	PIK3CD, EPHB2, PRDX1, SHC1, ITPKB, AKT3, SOS1, RAF1, DAG1, PIK3CA, NFKB1, PIK3R1, NFKBIL1, NFKBIE, LYN, TONSL, NFKB2, BAD, NFKBIA, SOS2, PPP1R13B, AKT1, MAP2K1, CSK, NFAT5, GRB2, MAP2K2, NFKBIB, AKT2, PI3, MAPK1, BCR
PID_FRA_PATHWAY	32	0.574899	0.3366	0.753344	5.92821e-05	0.000231265	JUN, FOSL2, CCNA2, GJA1, IL6, DMTF1, COL1A2, CDKN2A, PLAU, FOSL1, CCND1, MMP1, MGP, SP1, DCN, MMP2, NFATC3, CCL2, LAMA3, NFATC1, JUNB, JUND, USF2, PLAUR, THBD, MMP9, NFATC2, LIF, HMOX1, ATF4, EP300, TXLNG
REACTOME_BMAL1_CLOCK_NPAS2_ACTIVATES_CIRCADIAN_EXPRESSION	32	0.35293	0.197641	0.468326	6.0302e-05	0.000233434	NCOA1, NPAS2, PER2, BHLHE40, TBL1XR1, PPARGC1A, CLOCK, HDAC3, NR3C1, SERPINE1, NAMPT, SMARCD3, TGS1, NCOA2, RXRA, ARNTL, CRY2, BHLHE41, ARNTL2, CRY1, RORA, CREBBP, PER1, NCOR1, MED1, NR1D1, DBP, NCOA6, NCOA3, EP300, PPARA, TBL1X
KEGG_BASE_EXCISION_REPAIR	32	-0.64376	0.861766	0.480468	6.48261e-05	0.000247498	MUTYH, PARP1, POLE4, OGG1, PARP3, MBD4, NEIL3, POLD2, NEIL2, POLB, POLE3, POLL, FEN1, POLD4, POLD3, SMUG1, TDG, UNG, POLE, PARP4, HMGB1, PARP2, APEX1, POLE2, MPG, NTHL1, LIG3, XRCC1, LIG1, POLD1, PCNA, APEX2
PID_ECADHERIN_STABILIZATION_PATHWAY	32	0.377863	0.209467	0.505278	0.000320129	0.000819501	EPHA2, EFNA1, ENAH, NCKAP1, CTNNB1, RHOA, NCK1, LPP, EXOC3, CTNNA1, DIAPH1, CYFIP2, MYO6, EGFR, HGF, MET, EXOC4, ZYX, ABI1, VCL, CTNND1, LIMA1, IGF1, ARF6, ACTN1, IGF1R, STX4, KIFC3, GIT1, ROCK1, PIP5K1C, VASP
PID_ERBB1_RECEPTOR_PROXIMAL_PATHWAY	32	0.165348	0.079944	0.229018	0.000349711	0.000877042	PIK3CD, PIK3R3, GNAI3, NRAS, SHC1, SOS1, NCK2, STAT1, NCK1, PIK3CB, PIK3CA, GAB1, PIK3R1, RASA1, EGFR, GNAI1, WASL, PTK2, TLN1, GSN, HRAS, PAK1, KRAS, PTPN11, MAPK3, STAT3, GRB2, PIP5K1C, SRC, PLCG1, PTPN1, MAPK1
REACTOME_SIGNALLING_TO_ERKS	32	-0.119732	0.206195	0.0546969	0.00183468	0.00365771	RAP1A, NRAS, NGF, SHC1, RIT1, MAPKAPK2, KIDINS220, SOS1, RALB, RAF1, MAPKAPK3, MAPK14, MAPK13, RALA, BRAF, RAPGEF1, RALGDS, CDK1, HRAS, KRAS, FRS2, MAP2K1, MAPK3, CRK, GRB2, MAP2K2, SRC, PLCG1, YWHAB, MAPK1, MAPK12, MAPK11
ST_PHOSPHOINOSITIDE_3_KINASE_PATHWAY	32	0.276846	0.10644	0.405985	0.00194513	0.00383843	RPS6KA1, SHC1, CD55, AKT3, YWHAQ, SOS1, GSK3B, PIK3CA, RPS6KA2, CYTH3, IGFBP1, YWHAG, YWHAZ, CDKN2A, IARS, NR4A3, PTEN, EXOSC1, BAD, FOXO1, SOS2, PPP1R13B, AKT1, PDPK1, YWHAE, RPS6KB1, GRB2, AKT2, GSK3A, YWHAB, YWHAH, RPS6KA3
BIOCARTA_CARM_ER_PATHWAY	31	0.200405	0.130207	0.281589	7.15485e-05	0.000265854	SPEN, HDAC1, ERCC3, HDAC4, HDAC11, GTF2E1, PPARGC1A, MEF2C, SRA1, HDAC3, HDAC2, ESR1, TBP, HDAC9, CCND1, PHB2, HDAC7, NCOR2, GTF2A1, CREBBP, PELP1, POLR2A, MED1, BRCA1, HDAC5, GTF2F1, CARM1, NRIP1, EP300, HDAC6, HDAC8
PID_CD8_TCR_DOWNSTREAM_PATHWAY	31	0.646116	0.35357	0.980608	0.000360511	0.000900063	TNFRSF9, JUN, NRAS, PRKCE, PPP3R1, STAT4, RAF1, PPP3CA, EGR1, MAPK9, HLA-A, BRAF, MAPK8, PPP3CB, HRAS, FOSL1, KRAS, FOS, B2M, MAP2K1, MAPK3, NFATC3, PRKCA, NFATC1, MAP2K2, JUNB, NFATC2, IFNAR2, IFNAR1, MAPK1, ELK1
KEGG_GLYCEROLIPID_METABOLISM	31	0.406	0.230771	0.607422	0.000579764	0.00133358	AKR1A1, ALDH9A1, MBOAT2, LCLAT1, GPAT2, DGKD, GLYCTK, MGLL, DGKG, DGKQ, ALDH7A1, AGPAT1, AGPAT4, AKR1B1, DGKI, AGK, DGAT1, ALDH1B1, AGPAT2, GPAM, DGKZ, DGAT2, DGKA, ALDH2, DGKH, ALDH3A2, DGKE, LIPG, AGPAT3, GK, GLA
REACTOME_E2F_MEDIATED_REGULATION_OF_DNA_REPLICATION	31	-1.08522	1.56319	0.532591	0.000663841	0.00149297	ORC1, RRM2, ORC4, ORC2, CDC25A, CCNB1, DHFR, PPP2CA, PRIM2, ORC3, FBXO5, ORC5, PPP2CB, CDK1, POLA2, PPP2R1B, PRIM1, RB1, TFDP1, ORC6, TK2, CDT1, CDC6, TYMS, CCNE1, PPP2R1A, PCNA, MCM8, E2F1, CDC45, POLA1
REACTOME_SIGNALING_BY_FGFR_MUTANTS	31	0.325116	0.145658	0.480065	0.000706256	0.0015756	NRAS, SOS1, STAT1, PIK3CA, FGF5, FGF2, GAB1, FGF10, PIK3R1, FGF1, FGF18, FGFR1OP, CUX1, TRIM24, FGFR1, CNTRL, HRAS, GAB2, KRAS, FGFR1OP2, CPSF6, FRS2, ZMYM2, FGF7, MYO18A, STAT5B, STAT5A, STAT3, GRB2, PLCG1, BCR
BIOCARTA_FCER1_PATHWAY	31	0.254321	0.06935	0.465652	0.010387	0.0168712	JUN, SHC1, PLA2G4A, SOS1, CALM2, RAF1, PIK3CA, PAK2, PPP3CA, MAP3K1, PIK3R1, PPP3CC, LYN, MAPK8, PPP3CB, HRAS, NFATC4, FOS, CALM1, MAP2K1, MAPK3, NFATC3, MAP2K4, GRB2, NFATC1, MAP2K7, CALM3, PLCG1, NFATC2, MAPK1, ELK1
KEGG_FATTY_ACID_METABOLISM	31	0.188371	0.0475732	0.351489	0.0113785	0.018321	CPT2, ACADM, ALDH9A1, HADHA, HADHB, ACSL3, ACAA1, EHHADH, ACOX3, ADH5, HADH, ACSL1, ALDH7A1, ECI2, ACAT2, ALDH1B1, ACSL5, ACADSB, ECHS1, CPT1A, ACAT1, ALDH2, ACADS, ECI1, ACADVL, ALDH3A2, ACOX1, ACAA2, GCDH, CPT1C, ACSL4
REACTOME_MEIOTIC_SYNAPSIS	31	0.207577	0.0375197	0.404623	0.0188182	0.0291184	HIST2H2BE, LMNA, STAG1, ATR, H2AFZ, LMNB1, HIST1H2BC, HIST1H2AC, HIST1H2BD, HIST1H4H, HIST1H2BJ, HIST1H2BK, SYNE1, POT1, TERF1, RAD21, SMC3, H2AFX, REC8, TINF2, SYNE2, HSPA2, UBE2I, ACD, TERF2, TERF2IP, BRCA1, DIDO1, SUN2, SMC1A, STAG2
BIOCARTA_DEATH_PATHWAY	30	0.988207	0.751108	1.16548	2.5388e-06	5.02094e-05	DFFB, DFFA, CASP9, LMNA, CFLAR, CASP10, CASP8, TNFSF10, NFKB1, CASP6, CASP3, RIPK1, CYCS, TNFRSF10B, SPTAN1, TRAF2, CHUK, CASP7, RELA, FADD, BIRC3, BIRC2, APAF1, NFKBIA, TRADD, TNFSF12, MAP3K14, BCL2, BID, XIAP
ST_ERK1_ERK2_MAPK_PATHWAY	30	0.328822	0.252759	0.385756	1.27362e-05	9.06262e-05	RPS6KA1, MKNK1, RAP1A, SHC1, SOS1, CREB1, EIF4E, NFKB1, RPS6KA2, CREB5, BRAF, DUSP4, CREB3, KLF6, MAP3K8, BAD, KAT5, ATF1, DUSP6, SOS2, TRAF3, MAP2K1, EEF2K, MAPK3, GRB2, MKNK2, MAP2K2, MAPK1, RPS6KA3, ARAF
PID_AURORA_A_PATHWAY	30	-0.732144	1.07945	0.473993	6.08633e-05	0.000234789	AURKAIP1, GADD45A, CENPA, GSK3B, TACC3, RASA1, PPP2R5D, TACC1, TDRD7, CKAP5, PAK1, MDM2, RAN, ARHGEF7, NFKBIA, DLGAP5, AKT1, CPEB1, TP53, AURKB, NDEL1, GIT1, BRCA1, BIRC5, OAZ1, FZR1, PRKACA, CDC25B, TPX2, AURKA
REACTOME_GLOBAL_GENOMIC_NER_GG_NER	30	-0.690182	0.984125	0.471759	0.000126264	0.000405182	RPA2, ERCC3, XPC, RFC4, CDK7, GTF2H2, CCNH, RPA3, POLD2, RFC2, XPA, RAD23B, GTF2H1, DDB2, DDB1, POLD4, POLD3, RFC5, GTF2H3, POLE, RFC3, POLE2, MNAT1, ERCC4, RPA1, ERCC2, ERCC1, LIG1, POLD1, PCNA
REACTOME_TRANSPORT_OF_MATURE_MRNA_DERIVED_FROM_AN_INTRONLESS_TRANSCRIPT	30	-0.261945	0.411292	0.152187	0.00015963	0.000485887	TPR, NUP133, CPSF3, RANBP2, NUP35, NCBP2, NUP54, EIF4E, NUP155, NUP153, NUP43, NUPL2, POM121, NUP205, CPSF1, NCBP1, NUP188, NUP214, NXF1, AAAS, NUP107, NUP37, CPSF2, NUP93, NUP88, NUP85, SEH1L, NUP62, RAE1, NUP50
REACTOME_DNA_STRAND_ELONGATION	30	-1.33326	2.00652	0.833044	0.000297908	0.000780117	RPA2, MCM6, MCM2, RFC4, MCM3, PRIM2, RPA3, POLD2, RFC2, MCM7, GINS4, MCM4, DNA2, FEN1, POLA2, POLD4, POLD3, PRIM1, RFC5, RFC3, GINS2, RPA1, LIG1, POLD1, PCNA, MCM8, GINS1, CDC45, MCM5, POLA1
PID_AVB3_OPN_PATHWAY	30	0.388513	0.194984	0.535299	0.000347952	0.00087486	CDC42, JUN, VAV3, PIP5K1A, ROCK2, ITGAV, RHOA, PIK3CA, SPP1, NFKB1, MAP3K1, PIK3R1, RAC1, PTK2B, GSN, MAPK8, PLAU, CHUK, ILK, CD44, RELA, NFKBIA, FOS, MAPK3, MMP2, BCAR1, MAP3K14, ITGB3, MMP9, MAPK1
REACTOME_PLC_BETA_MEDIATED_EVENTS	30	-0.151053	0.249523	0.0781153	0.000697136	0.00155839	PRKACB, GNAI3, PLA2G4A, ADCY3, CALM2, PDE1A, CREB1, PRKAR2A, GNAI2, PRKCD, ITPR3, PRKAR1B, ADCY1, GNAI1, PRKAR2B, PLCB3, ITPR2, ADCY6, ADCY4, CALM1, ADCY9, ADCY7, PRKCA, PRKAR1A, PRKACA, CALM3, PLCB1, PLCB4, MAPK1, GNAZ
REACTOME_TCR_SIGNALING	30	0.256683	0.0923091	0.379866	0.00207386	0.00401404	BCL10, ENAH, NCK1, PIK3CB, PIK3CA, PAK2, PIK3R1, HLA-DRB1, HLA-DPA1, HLA-DPB1, MAP3K7, TAB2, IKBKB, PAG1, RIPK2, PTEN, CHUK, TRAF6, RELA, PAK1, CD4, UBE2N, NFKBIA, EVL, CSK, PDPK1, MALT1, VASP, PLCG1, IKBKG
REACTOME_MAPK_TARGETS_NUCLEAR_EVENTS_MEDIATED_BY_MAP_KINASES	30	0.351849	0.12973	0.520629	0.00275462	0.00515216	RPS6KA1, JUN, MAPKAPK2, ATF2, CREB1, DUSP7, MAPK10, MEF2C, PPP2CA, MAPK9, MAPK14, PPP2R5D, RPS6KA2, DUSP4, PPP2CB, MAPK8, PPP2R1B, ATF1, DUSP6, FOS, RPS6KA5, MEF2A, MAPK3, MAPK7, DUSP3, PPP2R1A, MAPK1, MAPK11, RPS6KA3, ELK1
KEGG_HEDGEHOG_SIGNALING_PATHWAY	30	0.194845	0.0646716	0.291839	0.00335693	0.0061283	PRKACB, WNT2B, WNT9A, GLI2, STK36, WNT5A, GSK3B, HHIP, CSNK1G3, CSNK1A1, FBXW11, BMP6, RAB23, GLI3, WNT2, SMO, GAS1, PTCH1, BTRC, SUFU, WNT5B, GLI1, BMP4, CSNK1G1, CSNK1D, CSNK1G2, PRKACA, BMP2, CSNK1E, PRKX
BIOCARTA_PDGF_PATHWAY	30	0.405232	0.110433	0.629972	0.00786335	0.0132216	JUN, JAK1, SHC1, SOS1, STAT1, STAT4, RAF1, PIK3CA, PDGFRA, MAP3K1, PIK3R1, RASA1, SRF, PDGFA, MAPK8, HRAS, STAT2, STAT6, FOS, MAP2K1, MAPK3, MAP2K4, STAT5B, STAT5A, STAT3, PRKCA, GRB2, CSNK2A1, PLCG1, ELK1
PID_NCADHERIN_PATHWAY	30	-0.0519165	0.106997	0.0109494	0.0176436	0.0275697	CDC42, DCTN1, CTNNB1, RHOA, GAP43, PIK3CA, PIK3R1, FER, CTNNA1, GJA1, RAC1, DAGLB, FGFR1, GSN, KIF5B, MAPK8, CAMK2G, CTNND1, DAGLA, LRP5, CTTN, PTPN11, AXIN1, JUP, ROCK1, CDH2, PIP5K1C, MAPRE1, PLCG1, PTPN1
REACTOME_NEGATIVE_REGULATORS_OF_RIG_I_MDA5_SIGNALING	29	1.53376	1.30309	1.73307	6.20985e-07	4.26677e-05	ISG15, IKBKE, RPS27A, IFIH1, UBA7, UBE2K, HERC5, UBE2D3, ATG12, UBE2D2, ATG5, TNFAIP3, TAX1BP1, DDX58, UBE2D1, UBE2L6, NLRX1, PCBP2, TBK1, TRAF3, CYLD, NLRC5, RNF135, TRIM25, PIN1, UBA52, IRF3, MAVS, OTUD5
BIOCARTA_RHO_PATHWAY	29	-0.23633	0.288788	0.175559	3.95253e-06	5.77797e-05	PIP5K1A, ARHGEF11, ARPC5, PPP1R12B, ACTR2, ACTR3, ARPC2, ARPC4, RHOA, MYLK, DIAPH1, LIMK1, ARPC1A, ARPC1B, ARHGEF5, TLN1, GSN, VCL, ARHGAP1, CFL1, ARPC3, ARHGAP5, PFN1, BAIAP2, ROCK1, ARHGEF1, SRC, ARHGAP6, OPHN1
PID_ERBB4_PATHWAY	29	0.650671	0.523599	0.797823	7.03711e-06	6.91878e-05	PIK3CD, PIK3R3, SHC1, ADAM17, LRIG1, PIK3CB, PIK3CA, EREG, BTC, PIK3R1, HBEGF, FYN, TAB2, NRG1, WWP1, JAK2, YAP1, MDM2, NEDD4, MAPK3, WWOX, DLG4, NCOR1, ERBB2, STAT5B, STAT5A, GRB2, ITCH, MAPK1
PID_AMB2_NEUTROPHILS_PATHWAY	29	0.832394	0.687839	0.999492	7.6176e-06	7.14816e-05	RAP1A, RHOA, MST1, NFKB1, AGER, FYN, CTGF, IL6, PLAT, LYN, TLN1, PLAU, THY1, JAM3, LRP1, RAP1B, SELPLG, HMGB1, AKT1, MMP2, YES1, ROCK1, ICAM1, PLAUR, HCK, SRC, MMP9, JAM2, ITGB2
BIOCARTA_IL1R_PATHWAY	29	1.34846	1.13241	1.59803	8.28652e-06	7.24907e-05	JUN, TGFB2, IL1R1, IL1A, IL1B, IL1RN, IRAK2, MYD88, IL1RAP, NFKB1, MAP3K1, MAPK14, MAP3K7, IL6, IKBKB, MAPK8, CHUK, TOLLIP, TRAF6, RELA, IRAK3, NFKBIA, TGFB3, MAP2K3, MAP3K14, ECSIT, TGFB1, TAB1, IRAK1
PID_WNT_NONCANONICAL_PATHWAY	29	0.309822	0.220208	0.413669	9.74455e-06	7.84507e-05	DVL1, CDC42, SETDB1, FZD7, PPARG, RHOA, WNT5A, DVL3, MAPK10, CSNK1A1, MAPK9, MAP3K7, TAB2, RAC1, CHD7, FZD6, CTHRC1, ROR2, MAPK8, DAAM1, ARRB2, DVL2, NLK, FZD2, YES1, ROCK1, NFATC2, TAB1, FLNA
PID_IL1_PATHWAY	29	1.0914	0.910198	1.30048	1.49032e-05	9.83957e-05	JUN, IL1R1, IL1A, IL1B, IL1RN, MYD88, PRKCI, PIK3CA, IL1RAP, NFKB1, PIK3R1, SQSTM1, MAP3K7, TAB2, IKBKB, MAPK8, CHUK, TOLLIP, TRAF6, RELA, CASP1, ERC1, IRAK4, IRAK3, UBE2N, MAP3K3, TAB1, IRAK1, IKBKG
REACTOME_INTERACTIONS_OF_VPR_WITH_HOST_CELLULAR_PROTEINS	29	-0.37036	0.483025	0.239015	1.55005e-05	9.95435e-05	TPR, NUP133, RANBP2, NUP35, KPNA1, NUP54, SLC25A4, NUP155, NUP153, HMGA1, NUP43, NUPL2, POM121, NUP205, PSIP1, NUP188, NUP214, BANF1, AAAS, NUP107, NUP37, NUP93, NUP88, NUP85, SEH1L, NUP62, RAE1, NUP50, SLC25A5
ST_G_ALPHA_I_PATHWAY	29	0.507367	0.382598	0.65135	1.92659e-05	0.000113251	EPHB2, SHC1, ITPKB, AKT3, SOS1, ITPR1, RAF1, DAG1, PIK3CB, PITX2, CFB, ITPR3, EGFR, BRAF, ASAH1, RGS20, PLCB3, ITPR2, SOS2, AKT1, TERF2IP, STAT3, GRB2, AKT2, PLCB1, PLCB4, SRC, PI3, MAPK1
PID_CDC42_REG_PATHWAY	29	-0.201495	0.286615	0.128109	7.74702e-05	0.000282538	CDC42, BCAR3, VAV3, ITSN2, DOCK10, NGEF, FARP2, APC, VAV2, DNMBP, ARHGAP1, RACGAP1, ARHGEF25, SPATA13, DOCK9, ARHGEF7, MCF2L, ARHGAP17, GIT1, NME1, ARHGDIA, RALBP1, DOCK6, PLCG1, ITSN1, FGD1, ARHGEF9, DOCK11, ARHGEF6
BIOCARTA_MPR_PATHWAY	29	-0.471411	0.691219	0.281579	0.000250638	0.000680829	GNB1, PAQR7, RPS6KA1, CAP1, PRKACB, ARPC5, ACTR2, ACTR3, ARPC2, ARPC4, PRKAR2A, CCNB1, CDC25C, PRKAR1B, ADCY1, GNAI1, ARPC1A, ARPC1B, PRKAR2B, CDK1, HRAS, ARPC3, PAQR5, MAPK3, PRKAR1A, PIN1, SRC, GNAS, MAPK1
REACTOME_ACTIVATION_OF_THE_PRE_REPLICATIVE_COMPLEX	29	-1.39626	1.93249	0.774723	0.000387008	0.000951253	RPA2, ORC1, CDC7, MCM6, ORC4, ORC2, MCM2, MCM3, PRIM2, ORC3, RPA3, DBF4, MCM7, ORC5, MCM4, MCM10, POLA2, CDK2, PRIM1, POLE, POLE2, ORC6, CDT1, RPA1, CDC6, MCM8, CDC45, MCM5, POLA1
PID_GMCSF_PATHWAY	29	0.595683	0.297468	0.855591	0.000610888	0.00139937	PRKACB, NRAS, SHC1, SOS1, STAT1, RAF1, CISH, PIK3CA, PIK3R1, PIM1, IKBKB, LYN, YWHAZ, JAK2, HRAS, GAB2, KRAS, PTPN11, FOS, MAP2K1, MAPK3, CCL2, STAT5B, STAT5A, STAT3, GRB2, MAP2K2, PRKACA, MAPK1
REACTOME_GLUCOSE_TRANSPORT	29	-0.196464	0.294703	0.0820226	0.000864758	0.00186553	SLC2A1, TPR, NUP133, HK2, RANBP2, NUP35, NUP54, NUP155, NUP153, NUP43, NUPL2, POM121, NUP205, NUP188, NUP214, HK1, SLC37A4, SLC2A3, AAAS, NUP107, NUP37, NUP93, NUP88, G6PC3, NUP85, SEH1L, NUP62, RAE1, NUP50
KEGG_COMPLEMENT_AND_COAGULATION_CASCADES	29	0.835524	0.361566	1.38499	0.00183709	0.00365771	F3, CFH, CD55, CD46, TFPI, PROS1, MASP1, CFI, F2R, C2, CFB, SERPINE1, PLAT, C5, PLAU, CD59, SERPING1, C1S, C1R, C3AR1, A2M, SERPINA1, BDKRB2, BDKRB1, CFD, C3, PLAUR, THBD, F8
BIOCARTA_EGF_PATHWAY	29	0.462107	0.190438	0.699369	0.00208327	0.00402523	JUN, JAK1, SHC1, SOS1, STAT1, STAT4, RAF1, PIK3CA, MAP3K1, PIK3R1, RASA1, SRF, EGFR, MAPK8, HRAS, STAT2, STAT6, FOS, MAP2K1, MAPK3, MAP2K4, STAT5B, STAT5A, STAT3, PRKCA, GRB2, CSNK2A1, PLCG1, ELK1
PID_CD8_TCR_PATHWAY	29	0.18916	0.0642701	0.33391	0.00471826	0.00832062	BCL10, RAP1A, NRAS, SHC1, RASSF5, SOS1, PRKCE, HLA-A, FYN, IKBKB, PAG1, MAP3K8, CHUK, HRAS, STIM1, TRAF6, CBL, KRAS, ORAI1, AKT1, B2M, CSK, PDPK1, MAP3K14, PRKCA, GRB2, MALT1, PLCG1, IKBKG
KEGG_BASAL_TRANSCRIPTION_FACTORS	29	-0.14159	0.273473	0.0280019	0.0168136	0.0264214	TAF12, GTF2B, TAF13, TAF5L, STON1, GTF2E1, TAF9, GTF2H2, TAF7, TAF11, TBPL1, TBP, GTF2IRD1, GTF2I, TAF6, GTF2E2, TAF2, TAF5, GTF2H1, TAF6L, GTF2H3, GTF2F2, GTF2A1, GTF2A2, TAF4B, GTF2F1, TAF4, TAF1, TAF9B
BIOCARTA_IL2RB_PATHWAY	29	0.328266	0.0520916	0.56893	0.0208662	0.0318829	JAK1, SHC1, SOS1, NMI, CFLAR, IRS1, RAF1, PIK3CA, PIK3R1, PPIA, MYC, FAS, HRAS, BAD, CBL, FOS, AKT1, MAPK3, STAT5B, STAT5A, RPS6KB1, GRB2, SOCS3, BCL2, JAK3, BCL2L1, E2F1, CRKL, MAPK1
ST_TUMOR_NECROSIS_FACTOR_PATHWAY	28	1.03405	0.879924	1.14822	2.96054e-06	5.20186e-05	TNFRSF1B, JUN, CFLAR, CASP8, AGFG1, NR2C2, NFKB1, CASP3, RIPK1, NFKBIL1, NFKBIE, MAP3K7, TNFAIP3, BAG4, TONSL, TRAF2, NFKB2, FADD, BIRC3, BIRC2, TNFRSF1A, NFKBIA, TRADD, MAP2K4, MAP3K3, RALBP1, NFKBIB, IKBKG
REACTOME_G_ALPHA_Z_SIGNALLING_EVENTS	28	-0.410591	0.508732	0.337999	1.44561e-05	9.72381e-05	GNB1, GNG12, GNG5, GNAI3, RGS4, ADCY3, PRKCE, GNAI2, PRKCD, GNB4, ADCY1, GNAI1, GNG11, GNB2, RGS20, ADRA2A, GNB3, ADCY6, ADCY4, GNG2, PRKCH, GNB5, ADCY9, ADCY7, PRKCA, GNAS, RGS19, GNAZ
REACTOME_CLASS_B_2_SECRETIN_FAMILY_RECEPTORS	28	0.527215	0.302918	0.692792	0.000156613	0.00047933	GNB1, GNG12, GNG5, WNT2B, CD55, WNT9A, FZD7, RAMP1, WNT5A, GNB4, FZD1, GNG11, GNB2, WNT2, SMO, FZD6, PTCH1, FZD8, ADM, FZD4, GNB3, PTHLH, FZD10, GNG2, GNB5, FZD2, GNAS, ADM2
BIOCARTA_PAR1_PATHWAY	28	-0.353472	0.530617	0.222161	0.000180799	0.000538519	GNB1, ARHGEF19, ARHGEF2, ARHGEF11, PPP1R12B, ARHGEF4, RHOA, ARHGEF3, PIK3CA, PIK3R1, F2R, MAP3K7, GNA12, ADCY1, GNAI1, ARHGEF5, PTK2B, GNAQ, ARHGEF17, ARHGEF12, ARHGEF7, GNA13, PRKCA, ROCK1, ARHGEF1, PLCB1, ARHGEF9, ARHGEF6
PID_SYNDECAN_4_PATHWAY	28	0.702197	0.496986	0.855156	0.00021227	0.000607813	CXCR4, TFPI, FZD7, FN1, RHOA, PRKCD, FGF2, RAC1, FGFR1, SDCBP, PTK2, TNC, ITGB1, CXCL12, ADAM12, MDK, ITGA5, ACTN1, THBS1, NUDT16L1, CCL5, PRKCA, LAMA1, LAMA3, DNM2, GIPC1, SDC4, MMP9
BIOCARTA_FMLP_PATHWAY	28	0.189783	0.100675	0.256135	0.000246488	0.000672846	GNB1, CALM2, CAMK1, RAF1, PPP3CA, NFKB1, MAP3K1, MAPK14, RAC1, PPP3CC, PPP3CB, HRAS, RELA, PAK1, NFATC4, NFKBIA, CALM1, MAP2K1, MAPK3, NFATC3, MAP2K3, NFATC1, MAP2K2, CALM3, PLCB1, NFATC2, MAPK1, ELK1
PID_IGF1_PATHWAY	28	0.182236	0.0832173	0.256061	0.000488159	0.00114661	SHC1, SOS1, NCK2, IRS1, RAF1, PRKCD, PIK3CA, PIK3R1, GRB10, YWHAZ, PTK2, HRAS, BAD, IGF1, PTPN11, PXN, IRS2, PRKD1, AKT1, IGF1R, PDPK1, BCAR1, YWHAE, CRK, RPS6KB1, GRB2, PTPN1, CRKL
REACTOME_DEPOSITION_OF_NEW_CENPA_CONTAINING_NUCLEOSOMES_AT_THE_CENTROMERE	28	-0.396057	0.705004	0.169867	0.00203485	0.00397314	RBBP4, ITGB3BP, HIST2H2BE, CENPO, CENPA, HJURP, RUVBL1, H2AFZ, SMARCA5, CENPK, CENPH, NPM1, HIST1H2BC, HIST1H2AC, HIST1H2BD, HIST1H4H, HIST1H2BJ, HIST1H2BK, CENPQ, CENPP, RSF1, H2AFX, MIS18BP1, OIP5, CENPN, MIS18A, RBBP7, CENPI
PID_NETRIN_PATHWAY	28	0.193681	0.0626286	0.291662	0.00466381	0.00823766	CDC42, RHOA, NCK1, PIK3CA, UNC5C, TRIO, MYO10, PIK3R1, MAP1B, FYN, RAC1, ELMO1, WASL, PTK2, DAPK1, UNC5B, DOCK1, PAK1, MAP2K1, MAPK3, BCAR1, PITPNA, NTN1, YES1, MAP2K2, SRC, PLCG1, MAPK1
PID_UPA_UPAR_PATHWAY	28	0.507035	0.141488	0.781443	0.00727545	0.0123594	ITGAV, FN1, NCL, ITGB5, PDGFRB, RAC1, EGFR, HGF, SERPINE1, VLDLR, ITGB1, PLAU, DOCK1, MMP3, MMP12, MMP13, PDGFD, ITGA5, LRP1, BCAR1, CRK, ITGB3, ITGA3, TGFB1, PLAUR, SRC, MMP9, ITGB2
REACTOME_PURINE_METABOLISM	28	-0.123769	0.258126	0.0255191	0.0184959	0.0286996	AMPD2, ADSS, DGUOK, ATIC, IMPDH2, GPX1, GMPS, PPAT, PAICS, DCK, GMPR, NT5E, IMPDH1, ADK, NT5C2, AMPD3, CAT, PNP, GMPR2, ADSSL1, ADAL, APRT, PFAS, NT5C, ADA, GART, ADSL, HPRT1
REACTOME_NOD1_2_SIGNALING_PATHWAY	27	1.07454	0.950075	1.2194	6.87176e-07	4.26677e-05	CASP9, CASP8, IRAK2, MAPK14, MAPK13, MAP3K7, TNFAIP3, TAB2, NOD1, CASP2, IKBKB, RIPK2, CHUK, TRAF6, BIRC3, BIRC2, CASP4, CASP1, UBE2N, NOD2, CYLD, TAB1, MAPK12, MAPK11, TAB3, IRAK1, IKBKG
REACTOME_GLYCOSPHINGOLIPID_METABOLISM	27	0.346838	0.302151	0.385189	8.51091e-07	4.26677e-05	GBA, SMPD4, SUMF1, GLB1, ARSJ, HEXB, ARSB, ARSK, ARSI, GM2A, NEU1, SMPD2, SUMF2, ASAH1, GBA2, UGCG, PSAP, SMPD1, NEU3, GALC, HEXA, ARSG, CTSA, CERK, ARSA, STS, GLA
SIG_REGULATION_OF_THE_ACTIN_CYTOSKELETON_BY_RHO_GTPASES	27	-0.569655	0.679496	0.4417	1.60964e-06	4.26677e-05	CDC42, ROCK2, ACTR2, ACTR3, MYLK, PFN2, PAK2, WASF1, FSCN1, LIMK1, WASL, FLNC, ANGPTL2, GDI2, CFL1, PAK1, CFL2, AKT1, PFN1, ACTG1, ROCK1, PAK4, VASP, RPS4X, PAK3, FLNA, GDI1
PID_P38_ALPHA_BETA_PATHWAY	27	0.683567	0.582821	0.770507	6.28061e-06	6.545e-05	CDC42, DUSP10, RALB, PAK2, DUSP1, RIPK1, MAPK14, FYN, RAC1, RALA, CCM2, LYN, PRKG1, DUSP8, TRAF6, PAK1, DUSP16, MAP3K12, MAP2K4, MAP2K3, MAP3K3, YES1, HCK, SRC, TAB1, MAPK11, PAK3
ST_T_CELL_SIGNAL_TRANSDUCTION	27	0.514021	0.417772	0.596905	7.71234e-06	7.14816e-05	EPHB2, PRDX1, ITPKB, SOS1, DTYMK, RAF1, DAG1, NCK1, PAK2, NFKB1, FBXW7, NFKBIL1, NFKBIE, TONSL, NFKB2, PAK1, CBL, NFKBIA, SOS2, CSK, NFAT5, GRB2, NFKBIB, PAK4, PLCG1, MAPK1, PAK3
PID_EPO_PATHWAY	27	0.414862	0.32123	0.523657	9.98179e-06	7.97825e-05	RAP1A, SHC1, SOS1, STAT1, NFKB1, GAB1, PIK3R1, MAPK14, LYN, JAK2, RAPGEF1, VAV2, MAPK8, HRAS, CBL, SH2B3, PTPN11, IRS2, STAT5B, STAT5A, GRB2, SOCS3, BCL2, EPOR, BCL2L1, PLCG1, CRKL
PID_CD40_PATHWAY	27	1.11508	0.838124	1.35321	1.32345e-05	9.1237e-05	JUN, CBLB, MAPK10, NFKB1, MAP3K1, MAPK9, TDP2, MAPK14, TNFAIP3, MYC, TRAF1, TRAF2, MAPK8, TRAF6, RELA, BIRC3, BIRC2, NFKBIA, TRAF3, AKT1, MAP2K4, STAT5A, MAP3K14, JAK3, BCL2L1, CD40, MAPK11
REACTOME_MRNA_CAPPING	27	-0.361453	0.487207	0.253762	2.60037e-05	0.000133108	ERCC3, POLR2D, POLR2H, NCBP2, POLR2B, CDK7, GTF2H2, CCNH, RNGTT, POLR2J, POLR2K, NCBP1, POLR2L, GTF2H1, POLR2G, GTF2H3, GTF2F2, MNAT1, POLR2C, POLR2A, RNMT, POLR2E, GTF2F1, POLR2I, SUPT5H, ERCC2, POLR2F
REACTOME_PIP3_ACTIVATES_AKT_SIGNALING	27	0.346921	0.227796	0.449804	2.67081e-05	0.000134265	MTOR, CASP9, THEM4, AKT3, CREB1, RICTOR, CDKN1A, FOXO3, MAPKAP1, PTEN, CHUK, BAD, RPS6KB2, CDKN1B, NR4A1, MDM2, FOXO1, AKT1, TSC2, MLST8, PDPK1, PHLPP1, AKT2, GSK3A, AKT1S1, TRIB3, FOXO4
REACTOME_NUCLEAR_RECEPTOR_TRANSCRIPTION_PATHWAY	27	0.661843	0.43868	0.920439	5.04787e-05	0.000207711	NRBP1, NR4A2, PPARG, NR1D2, NR2F1, NR3C1, RXRB, PPARD, ESR1, NR4A3, RXRA, NRBF2, NR1H3, ESRRA, VDR, NR4A1, RARG, RORA, MED1, THRA, NR1D1, RARA, NR2F6, NR2C2AP, NR1H2, PPARA, AR
REACTOME_FORMATION_OF_THE_HIV1_EARLY_ELONGATION_COMPLEX	27	-0.317982	0.422927	0.195461	5.19851e-05	0.000210316	ERCC3, POLR2D, POLR2H, NCBP2, POLR2B, CDK7, GTF2H2, CCNH, POLR2J, POLR2K, NCBP1, POLR2L, GTF2H1, POLR2G, GTF2H3, GTF2F2, MNAT1, POLR2C, POLR2A, SUPT4H1, CTDP1, POLR2E, GTF2F1, POLR2I, SUPT5H, ERCC2, POLR2F
REACTOME_INTRINSIC_PATHWAY_FOR_APOPTOSIS	27	0.321471	0.231032	0.426726	5.21579e-05	0.000210316	CASP9, PPP3R1, BCL2L11, CASP8, CASP3, BAK1, CYCS, MAPK8, CASP7, BAD, APAF1, DYNLL1, TFDP1, AKT1, BMF, TP53, NMT1, DYNLL2, PMAIP1, BCL2, BBC3, BAX, BCL2L1, E2F1, YWHAB, BID, XIAP
PID_BARD1_PATHWAY	27	-0.539301	0.717291	0.331723	8.79934e-05	0.000313152	FANCL, BARD1, XRCC5, FANCD2, TOPBP1, ATR, UBE2D3, RAD50, NPM1, FANCE, PRKDC, NBN, FANCG, FANCC, FANCF, ATM, CDK2, FANCA, TP53, BRCA1, RBBP8, CCNE1, PCNA, CSTF1, UBE2L3, EWSR1, XRCC6
PID_ARF6_PATHWAY	27	0.686251	0.443454	0.967185	9.34125e-05	0.000327386	EPHA2, EFNA1, GULP1, IQSEC1, NCK1, AGTR1, ACAP2, ARAP2, FBXO8, ADRB2, ADAP1, CYTH3, EGFR, HGF, MET, KIF13B, GNA14, GNAQ, ARRB1, PXN, ARF6, ARRB2, GIT1, ITGB3, GNA11, CYTH2, SRC
KEGG_RNA_POLYMERASE	27	-0.351072	0.516025	0.209237	0.000249266	0.000678761	POLR3C, POLR3GL, POLR1A, POLR1B, POLR2D, POLR2H, POLR2B, POLR3G, ZNRD1, POLR1C, POLR2J, POLR3D, POLR2K, POLR1E, POLR3A, POLR2L, POLR2G, POLR3B, POLR1D, POLR3K, POLR2C, POLR2A, POLR2E, POLR2I, POLR3F, POLR2F, POLR3H
BIOCARTA_PYK2_PATHWAY	27	-0.145981	0.214095	0.0668039	0.000927817	0.00198232	JUN, SHC1, SOS1, CALM2, RAF1, MAP3K1, MAPK14, RAC1, PTK2B, GNAQ, MAPK8, HRAS, PAK1, CALM1, MAP2K1, MAPK3, BCAR1, MAP2K4, MAP2K3, PRKCA, GRB2, MAP2K2, CALM3, SRC, PLCG1, CRKL, MAPK1
PID_HNF3A_PATHWAY	27	0.403264	0.146717	0.698717	0.00510877	0.00895244	JUN, NFIA, POU2F1, ESR1, NKX3-1, NFIB, CDKN1B, SP1, FOS, SERPINA1, NR2F2, CREBBP, BRCA1, NFIC, NCOA3, CEBPB, NRIP1, ATP5J, SOD1, PRDM15, NDUFV3, COL18A1, XBP1, AP1B1, PISD, EP300, AR
REACTOME_TRANSPORT_TO_THE_GOLGI_AND_SUBSEQUENT_MODIFICATION	27	0.16615	0.0581652	0.291153	0.00559255	0.00969317	MAN1C1, B4GALT2, MAN1A2, B4GALT3, PREB, MCFD2, MGAT5, SEC13, B4GALT4, ST6GAL1, SEC31A, SEC24B, SEC24D, MAN2A1, SAR1B, MGAT4B, MGAT1, MANEA, MAN1A1, B4GALT1, SEC24C, SEC23A, MGAT2, FUT8, B4GALT6, LMAN1, B4GALT5
REACTOME_IL_3_5_AND_GM_CSF_SIGNALING	26	0.962866	0.881454	1.0232	1.19067e-06	4.26677e-05	PIK3CD, PIK3R3, JAK1, PRKACB, SHC1, SOS1, PIK3CB, PIK3CA, PIK3R1, FYN, LYN, YWHAZ, JAK2, RAPGEF1, HRAS, INPPL1, GAB2, CBL, CRK, STAT5B, STAT5A, GRB2, YES1, JAK3, HCK, CRKL
SIG_PIP3_SIGNALING_IN_B_LYMPHOCYTES	26	0.730695	0.597774	0.828892	2.68903e-06	5.02094e-05	RPS6KA1, AKT3, ITPR1, PIK3CA, PITX2, GAB1, FLOT1, ITPR3, FOXO3, RPS6KA2, CYTH3, LYN, CDKN2A, NR4A3, PTEN, ITPR2, PHF11, PPP1R13B, AKT1, PDPK1, FLOT2, RPS6KB1, AKT2, PREX1, BCR, RPS6KA3
BIOCARTA_GSK3_PATHWAY	26	0.683776	0.5831	0.757765	8.13725e-06	7.19452e-05	DVL1, EIF2AK2, MYD88, CTNNB1, GSK3B, PIK3CA, NFKB1, LEF1, PIK3R1, APC, PPP2CA, CD14, GJA1, GNAI1, FZD1, LY96, TLR4, TOLLIP, RELA, CCND1, TIRAP, AKT1, AXIN1, PDPK1, LBP, IRAK1
REACTOME_NUCLEAR_SIGNALING_BY_ERBB4	26	0.629444	0.463143	0.751599	1.24462e-05	8.97903e-05	APH1A, NCSTN, PSEN2, ADAM17, EREG, BTC, GHR, SKP1, HBEGF, TAB2, ESR1, CUL1, NRG1, JAK2, CXCL12, BTRC, YAP1, PSEN1, APH1B, SH2B1, WWOX, NCOR1, STAT5B, STAT5A, PSENEN, RBX1
REACTOME_IL_2_SIGNALING	26	0.423779	0.32	0.500409	1.65519e-05	0.000102733	PIK3CD, PIK3R3, JAK1, NRAS, SHC1, SOS1, RAF1, PIK3CB, PIK3CA, PIK3R1, PTK2B, JAK2, CDK1, HRAS, INPPL1, GAB2, KRAS, MAP2K1, MAPK3, STAT5B, STAT5A, GRB2, MAP2K2, JAK3, YWHAB, MAPK1
REACTOME_FORMATION_OF_TRANSCRIPTION_COUPLED_NER_TC_NER_REPAIR_COMPLEX	26	-0.341632	0.441601	0.267599	1.69263e-05	0.000104473	ERCC3, POLR2D, POLR2H, POLR2B, ERCC8, CDK7, GTF2H2, CCNH, POLR2J, TCEA1, POLR2K, ERCC6, POLR2L, GTF2H1, POLR2G, GTF2H3, MNAT1, ERCC4, POLR2C, POLR2A, POLR2E, XAB2, POLR2I, ERCC2, ERCC1, POLR2F
KEGG_THYROID_CANCER	26	0.451266	0.343917	0.530929	3.15429e-05	0.000149124	NRAS, TPM3, TPR, TCF7L1, PAX8, PPARG, CTNNB1, TFG, LEF1, TCF7, RXRB, BRAF, MYC, RXRA, RET, NCOA4, CCDC6, TCF7L2, HRAS, CCND1, KRAS, MAP2K1, MAPK3, TP53, MAP2K2, MAPK1
REACTOME_IRON_UPTAKE_AND_TRANSPORT	26	0.266863	0.185206	0.326683	8.54208e-05	0.000306137	ATP6V0B, FLVCR1, ATP6V1E2, STEAP3, CYBRD1, ATP6V1A, CP, TFRC, ATP6V0E1, ATP6V1F, ATP6V1B2, ATP6V1H, ATP6V1C1, ATP6V1G1, FTH1, TCIRG1, ATP6V0A2, ATP6V1D, HMOX2, ATP6V0D1, SLC46A1, MCOLN1, FTL, ATP6V1E1, HMOX1, HEPH
REACTOME_EXTENSION_OF_TELOMERES	26	-1.1087	1.57603	0.766559	0.000146784	0.000456798	RPA2, RUVBL1, RFC4, NHP2, PRIM2, RPA3, POLD2, RFC2, DNA2, FEN1, POLA2, POLD4, POLD3, PRIM1, RFC5, POLE, RFC3, POLE2, RPA1, WRAP53, LIG1, RUVBL2, POLD1, PCNA, POLA1, DKC1
KEGG_SPHINGOLIPID_METABOLISM	26	0.525059	0.297907	0.695409	0.000196549	0.000573138	GBA, DEGS1, SMPD4, SGPP2, GLB1, SGMS2, NEU1, SMPD2, ASAH1, SPTLC1, UGCG, SGMS1, SGPL1, SMPD1, NEU3, ACER3, SGPP1, SPTLC2, GALC, SPHK1, B4GALT6, KDSR, SPHK2, CERK, ARSA, GLA
REACTOME_RNA_POL_III_TRANSCRIPTION_INITIATION_FROM_TYPE_3_PROMOTER	26	-0.21255	0.341683	0.117939	0.000347473	0.00087486	POLR3C, POLR3GL, POU2F1, POLR2H, POLR1C, TBP, LZTS1, POLR3D, BRF2, POLR2K, SNAPC3, SNAPC4, POLR3A, POLR2L, ZNF143, POLR3B, POLR1D, SNAPC1, SNAPC5, POLR3K, POLR3E, POLR2E, SNAPC2, POLR3F, POLR2F, POLR3H
ST_ADRENERGIC	26	0.461813	0.227839	0.63686	0.000386293	0.000951253	PIK3CD, ITPKB, ITPR1, RAF1, DAG1, PTX3, PIK3CA, MAPK10, PITX2, PIK3R1, APC, CFB, ITPR3, MAPK14, EGFR, GNAI1, BRAF, ASAH1, GNAQ, ITPR2, AKT1, GNA11, SRC, MAPK1, PHKA2, AR
PID_IL2_PI3K_PATHWAY	26	0.307148	0.151816	0.421906	0.000643692	0.00145354	MTOR, JAK1, SHC1, SOS1, PIK3CA, NFKB1, PIK3R1, FOXO3, RAC1, MYC, RPS6, UGCG, SGMS1, EIF3A, SMPD1, RELA, GAB2, PTPN11, HSP90AA1, AKT1, RPS6KB1, GRB2, BCL2, JAK3, BCL2L1, E2F1
BIOCARTA_ALK_PATHWAY	26	0.181679	0.0465251	0.28114	0.00821775	0.0137706	DVL1, TGFBR3, TGFB2, ACVR1, ATF2, BMPR2, TGFBR2, CTNNB1, GSK3B, CHRD, RFC1, SMAD1, MEF2C, APC, SMAD5, MAP3K7, FZD1, TGFBR1, BMPR1A, BMP4, TGFB3, SMAD6, AXIN1, SMAD4, TGFB1, BMP2
REACTOME_POST_TRANSLATIONAL_MODIFICATION_SYNTHESIS_OF_GPI_ANCHORED_PROTEINS	26	0.0630102	0.0118205	0.100482	0.0158334	0.024987	PIGV, PIGK, DPM3, PIGM, PIGC, PIGF, PGAP1, PIGX, PIGG, GPAA1, PIGO, DPM2, PIGH, SEMA6D, PIGB, PIGQ, PIGL, PIGS, PIGW, PIGN, PLAUR, PIGU, PIGT, DPM1, PIGP, PIGA
PID_AR_NONGENOMIC_PATHWAY	26	-0.212178	0.44836	0.0334604	0.0249411	0.0373212	GNB1, CDC42, GNAI3, CREB1, RAF1, GNAI2, PIK3CA, PIK3R1, RAC1, GNAI1, PTK2, HRAS, PLCB3, GNG2, FOS, AKT1, MAP2K1, MAPK3, PELP1, MAP2K2, PLCB1, SRC, PLCG1, MAPK1, GNAZ, AR
PID_NEPHRIN_NEPH1_PATHWAY	25	0.363446	0.307704	0.428477	3.17967e-06	5.22653e-05	PIK3CD, PIK3R3, JUN, KIRREL, NCK2, NCK1, PIK3CB, PRKCI, PIK3CA, MAPK10, PIK3R1, F2RL2, MAPK9, CD2AP, FYN, RAC1, WASL, MAPK8, BAD, AKT1, TJP1, ARRB2, MAP2K4, GRB2, PLCG1
ST_GAQ_PATHWAY	25	1.03059	0.882075	1.20307	3.3045e-06	5.24472e-05	ITPKB, AKT3, ITPR1, DAG1, PIK3CB, PLD1, NFKB1, PITX2, NFKBIL1, CFB, ITPR3, NFKBIE, TONSL, GNAQ, NFKB2, ITPR2, NFKBIA, AKT1, PDPK1, PLD2, NFKBIB, AKT2, PLD3, PHKA2, IKBKG
PID_TRAIL_PATHWAY	25	0.790711	0.62974	0.977338	4.59734e-06	6.00899e-05	PIK3CD, PIK3R3, DAP3, CFLAR, CASP10, CASP8, PIK3CB, TNFSF10, PIK3CA, MAP3K1, PIK3R1, RIPK1, TNFRSF10B, TNFRSF10D, IKBKB, TRAF2, MAPK8, CHUK, SMPD1, FADD, MAPK3, TRADD, MAP2K4, MAPK1, IKBKG
SIG_IL4RECEPTOR_IN_B_LYPHOCYTES	25	0.45411	0.342031	0.584246	2.01611e-05	0.000113682	PIK3CD, JAK1, SHC1, AKT3, SOS1, IRS1, RAF1, GSK3B, PIK3CA, PIK3R1, BAD, STAT6, IRS2, SOS2, PPP1R13B, AKT1, PDPK1, IL4R, MAPK3, GRB2, BCL2, JAK3, AKT2, GSK3A, MAPK1
KEGG_TYPE_II_DIABETES_MELLITUS	25	0.467278	0.323284	0.634929	2.35534e-05	0.000126831	PIK3CD, MTOR, PIK3R3, PRKCE, HK2, IRS1, PRKCD, PIK3CB, PIK3CA, MAPK10, PIK3R1, MAPK9, IKBKB, MAPK8, HK1, CACNA1C, SOCS2, IRS2, SOCS4, MAPK3, CACNA1G, SOCS3, INSR, CACNA1A, MAPK1
REACTOME_NEP_NS2_INTERACTS_WITH_THE_CELLULAR_EXPORT_MACHINERY	25	-0.341216	0.469829	0.190447	0.000100527	0.000341546	TPR, NUP133, XPO1, RANBP2, NUP35, NUP54, NUP155, NUP153, NUP43, NUPL2, POM121, NUP205, NUP188, NUP214, AAAS, NUP107, NUP37, RAN, NUP93, NUP88, NUP85, SEH1L, NUP62, RAE1, NUP50
KEGG_TRYPTOPHAN_METABOLISM	25	0.962368	0.750158	1.20922	0.00012503	0.000402634	WARS2, ALDH9A1, HADHA, CYP1B1, KYNU, AOX1, EHHADH, HADH, AADAT, ALDH7A1, ACAT2, OGDH, IDO1, ALDH1B1, ECHS1, CAT, ACAT1, ALDH2, WARS, ALDH3A2, AFMID, GCDH, IL4I1, MAOA, MAOB
REACTOME_REGULATION_OF_WATER_BALANCE_BY_RENAL_AQUAPORINS	25	-0.211471	0.283338	0.127579	0.000230092	0.000640682	GNB1, GNG12, PRKACB, GNG5, ADCY3, PRKAR2A, GNB4, PRKAR1B, AQP1, ADCY1, GNG11, GNB2, PRKAR2B, RAB11FIP2, GNB3, ADCY6, ADCY4, GNG2, GNB5, RAB11A, ADCY9, ADCY7, PRKAR1A, PRKACA, GNAS
PID_HIF2PATHWAY	25	0.491453	0.32401	0.685784	0.000277484	0.000744649	SLC2A1, ARNT, EFNA1, EGLN1, EPAS1, BHLHE40, VHL, VEGFA, CITED2, TWIST1, SERPINE1, EIF3E, FXN, SIRT1, HIF1AN, ETS1, SLC11A2, SP1, APEX1, MMP14, CREBBP, EGLN2, EP300, ELK1, PGK1
REACTOME_TRANSPORT_OF_RIBONUCLEOPROTEINS_INTO_THE_HOST_NUCLEUS	25	-0.332742	0.464085	0.178972	0.000306066	0.000792632	TPR, NUP133, RANBP2, NUP35, KPNA1, NUP54, NUP155, NUP153, NUP43, NUPL2, POM121, NUP205, NUP188, NUP214, AAAS, NUP107, NUP37, NUP93, NUP88, KPNB1, NUP85, SEH1L, NUP62, RAE1, NUP50
REACTOME_MUSCLE_CONTRACTION	25	-0.358224	0.602652	0.147651	0.00330971	0.00605781	TPM3, LMOD1, CALM2, MYLK, ITGB5, ITGA1, CALD1, SORBS3, TPM2, TLN1, TMOD1, VIM, VCL, ACTA2, MYL6B, MYL6, CALM1, TPM1, MYH11, MYL12B, TPM4, CALM3, TNNT1, MYL9, DMD
BIOCARTA_ERK_PATHWAY	25	0.169974	0.0613631	0.296615	0.00427736	0.00765241	GNB1, RPS6KA1, MKNK1, NGF, SHC1, SOS1, RAF1, PDGFRA, PPP2CA, EGFR, MYC, ITGB1, HRAS, RPS6KA5, MAP2K1, IGF1R, MAPK3, STAT3, GRB2, MKNK2, MAP2K2, SRC, GNAS, MAPK1, ELK1
REACTOME_SEMA4D_IN_SEMAPHORIN_SIGNALING	25	0.154439	0.0203335	0.309908	0.0277896	0.0412206	CDC42, RHOC, ARHGEF11, ROCK2, RHOB, PLXNB1, RHOA, RAC1, LIMK1, MET, SEMA4D, RHOG, ARHGEF12, MYL6, MYH11, MYH10, ERBB2, MYL12B, ROCK1, ARHGAP35, RRAS, MYL9, LIMK2, MYH9, RAC2
REACTOME_CYTOSOLIC_TRNA_AMINOACYLATION	24	-0.669989	0.881386	0.516114	2.56763e-05	0.000133108	YARS, SARS, EPRS, DARS, FARSB, QARS, AIMP1, TARS, HARS, LARS, RARS, EEF1E1, VARS, AIMP2, GARS, IARS, PPA1, CARS, MARS, WARS, AARS, KARS, NARS, FARSA
KEGG_PRION_DISEASES	24	1.12015	0.761439	1.38682	5.40419e-05	0.000215973	PRKACB, LAMC1, IL1A, IL1B, EGR1, HSPA1A, FYN, IL6, C5, HSPA5, NOTCH1, STIP1, MAP2K1, MAPK3, CCL5, MAP2K2, PRKACA, BAX, PRNP, NCAM2, SOD1, MAPK1, PRKX, ELK1
REACTOME_NUCLEAR_EVENTS_KINASE_AND_TRANSCRIPTION_FACTOR_ACTIVATION	24	0.288708	0.194041	0.358266	6.84125e-05	0.000257797	RPS6KA1, MAPKAPK2, CREB1, DUSP7, MEF2C, PPP2CA, MAPK14, PPP2R5D, RPS6KA2, DUSP4, PPP2CB, PPP2R1B, ATF1, DUSP6, RPS6KA5, MEF2A, MAPK3, MAPK7, DUSP3, PPP2R1A, MAPK1, MAPK11, RPS6KA3, ELK1
BIOCARTA_WNT_PATHWAY	24	0.298201	0.19417	0.374352	6.84518e-05	0.000257797	DVL1, HDAC1, CTNNB1, GSK3B, CTBP1, LEF1, APC, PPP2CA, CSNK1A1, PPARD, MAP3K7, FZD1, MYC, TLE1, FRAT1, BTRC, CCND1, AXIN1, CREBBP, NLK, CSNK1D, SMAD4, CSNK2A1, TAB1
REACTOME_AMINO_ACID_AND_OLIGOPEPTIDE_SLC_TRANSPORTERS	24	0.782235	0.494968	0.99155	6.87106e-05	0.000257897	SLC1A4, SLC6A6, SLC7A11, SLC1A3, SLC36A1, SLC17A5, SLC7A2, SLC1A1, SLC1A2, SLC43A1, SLC15A3, SLC3A2, SLC38A1, SLC38A2, SLC15A4, SLC7A1, SLC7A7, SLC7A8, SLC7A6, SLC7A5, SLC43A2, SLC25A10, SLC1A5, SLC38A5
REACTOME_ELONGATION_ARREST_AND_RECOVERY	24	-0.158723	0.240784	0.0994418	8.82238e-05	0.000313152	POLR2D, CCNT2, POLR2H, POLR2B, POLR2J, TCEA1, POLR2K, CDK9, POLR2L, SSRP1, POLR2G, CCNT1, GTF2F2, SUPT16H, POLR2C, POLR2A, SUPT4H1, CTDP1, POLR2E, GTF2F1, ELL, POLR2I, SUPT5H, POLR2F
REACTOME_SIGNALLING_TO_RAS	24	-0.200539	0.286701	0.137272	0.000139741	0.000441058	NRAS, NGF, SHC1, MAPKAPK2, SOS1, RALB, RAF1, MAPKAPK3, MAPK14, MAPK13, RALA, RALGDS, CDK1, HRAS, KRAS, MAP2K1, MAPK3, GRB2, MAP2K2, SRC, YWHAB, MAPK1, MAPK12, MAPK11
REACTOME_GLUCONEOGENESIS	24	-0.224301	0.346751	0.135153	0.000173131	0.00051846	ENO1, TPI1P1, PRKACB, MDH1, SLC25A12, MDH2, SLC25A13, PGAM1, GOT1, PC, GAPDH, TPI1, ENO2, PCK2, ALDOA, GOT2, SLC25A11, ENO3, ALDOC, SLC25A10, PRKACA, GPI, SLC25A1, PGK1
REACTOME_RECYCLING_PATHWAY_OF_L1	24	-0.173852	0.272114	0.101929	0.000303145	0.000788746	RPS6KA1, AP2M1, EZR, RPS6KA2, DPYSL2, CLTA, DNM1, AP2A2, RPS6KA4, RDX, NUMB, RPS6KA5, AP2B1, CLTC, DNM2, AP2S1, AP2A1, SRC, MAPK1, RPS6KA3, MSN, KIF4A, RPS6KA6, L1CAM
PID_S1P_S1P3_PATHWAY	24	0.390391	0.133712	0.58185	0.00554427	0.00963957	GNAI3, AKT3, CXCR4, ITGAV, RHOA, GNAI2, PDGFRB, VEGFA, GNA12, RAC1, GNAI1, JAK2, GNA14, GNAQ, S1PR3, AKT1, MAPK3, ITGB3, GNA13, GNA11, S1PR2, SRC, MAPK1, GNAZ
PID_NECTIN_PATHWAY	24	0.367433	0.122167	0.550481	0.00582228	0.01006	CDC42, RAP1A, F11R, ITGAV, FARP2, CTNNB1, PIK3CA, CLDN1, PIK3R1, CTNNA1, PDGFRB, RAC1, PTK2, TLN1, RAPGEF1, VAV2, RAP1B, IQGAP1, CRK, ITGB3, PTPRM, PIP5K1C, PVR, SRC
PID_IL23_PATHWAY	23	2.85799	2.44041	3.34475	9.60556e-06	7.78962e-05	IL18R1, IL1B, STAT1, STAT4, PIK3CA, CXCL1, CXCL9, NFKB1, PIK3R1, IL6, JAK2, RELA, CD4, IL23A, NFKBIA, NOS2, CCL2, STAT5A, STAT3, ITGA3, SOCS3, TYK2, IL12RB1
BIOCARTA_VEGF_PATHWAY	23	-0.288478	0.355297	0.210351	1.80094e-05	0.000109336	EIF2B3, ARNT, SHC1, EIF2B4, VHL, PIK3CA, EIF2B5, PIK3R1, VEGFA, PTK2, HRAS, PXN, EIF2B1, HIF1A, EIF2S1, EIF2B2, EIF1, PRKCA, ELAVL1, EIF2S2, PLCG1, EIF1AX, EIF2S3
REACTOME_RORA_ACTIVATES_CIRCADIAN_EXPRESSION	23	0.335017	0.24835	0.436645	2.02309e-05	0.000113682	NCOA1, NPAS2, TBL1XR1, PPARGC1A, CLOCK, HDAC3, SMARCD3, TGS1, NCOA2, RXRA, ARNTL, CPT1A, RORA, CREBBP, NCOR1, SREBF1, MED1, NR1D1, NCOA6, NCOA3, EP300, PPARA, TBL1X
PID_HDAC_CLASSIII_PATHWAY	23	0.387973	0.280269	0.514339	5.76476e-05	0.000227115	MEF2D, FHL2, HDAC4, KAT2B, PPARGC1A, TUBB2A, CDKN1A, FOXO3, HOXA10, SIRT1, SIRT3, TUBA1B, FOXO1, CREBBP, TP53, SIRT7, SIRT2, BAX, ACSS1, ACSS2, EP300, XRCC6, FOXO4
REACTOME_IMMUNOREGULATORY_INTERACTIONS_BETWEEN_A_LYMPHOID_AND_A_NON_LYMPHOID_CELL	23	1.79799	1.39362	2.26906	6.66228e-05	0.000252621	VCAM1, CD34, HLA-F, HLA-G, HLA-K, HLA-A, HLA-C, HLA-B, RAET1E, ULBP2, ULBP1, ULBP3, ITGB1, IFITM1, CD81, B2M, ICAM2, C3, ICAM1, ICAM3, PVR, CD40, ITGB2
REACTOME_REGULATION_OF_GLUCOKINASE_BY_GLUCOKINASE_REGULATORY_PROTEIN	23	-0.330987	0.454923	0.185215	0.000111546	0.00037104	TPR, NUP133, RANBP2, NUP35, NUP54, NUP155, NUP153, NUP43, NUPL2, POM121, NUP205, NUP188, NUP214, AAAS, NUP107, NUP37, NUP93, NUP88, NUP85, SEH1L, NUP62, RAE1, NUP50
REACTOME_O_LINKED_GLYCOSYLATION_OF_MUCINS	23	0.309381	0.189389	0.448925	0.000118177	0.000385029	GALNT2, B3GNT2, GALNT13, GALNT5, B3GNT5, ST6GAL1, GALNT7, GCNT4, GALNT10, C1GALT1, GALNT11, ST3GAL1, GCNT1, GALNT12, ST6GALNAC4, GALNT6, B3GNT9, ST3GAL2, B3GNTL1, GALNT1, B3GNT8, B4GALT5, C1GALT1C1
REACTOME_THE_ROLE_OF_NEF_IN_HIV1_REPLICATION_AND_DISEASE_PATHOGENESIS	23	0.471321	0.331526	0.63377	0.000151153	0.000466801	ARF1, AP2M1, PAK2, DOCK2, HLA-K, HLA-A, FYN, RAC1, ELMO1, AP1S1, ATP6V1H, AP2A2, PACS1, CD4, B2M, AP1G1, AP2B1, AP1M1, AP2S1, AP2A1, HCK, AP1B1, AP1S2
BIOCARTA_G2_PATHWAY	23	-0.622559	0.86265	0.341761	0.000197884	0.000575205	RPS6KA1, GADD45A, YWHAQ, CDC25A, ATR, CCNB1, CDC25C, CDKN1A, PRKDC, CDK1, WEE1, ATM, CHEK1, MDM2, PLK1, TP53, BRCA1, CDC34, CDKN2D, CDC25B, CHEK2, YWHAH, EP300
KEGG_ARACHIDONIC_ACID_METABOLISM	23	0.744624	0.45645	1.07984	0.000205491	0.000592988	PLA2G2A, GPX7, PTGS2, PLA2G4A, GPX1, CYP2U1, PLA2G12A, GPX3, TBXAS1, EPHX2, PTGS1, PTGES2, PTGES, AKR1C3, LTA4H, JMJD7-PLA2G4B, GPX4, GGT7, PTGIS, CBR1, CBR3, GGT5, PLA2G6
KEGG_HOMOLOGOUS_RECOMBINATION	23	-0.80341	1.04911	0.516399	0.000222717	0.000631219	RPA2, RAD54L, RAD50, RPA3, POLD2, SSBP1, XRCC2, NBN, MUS81, POLD4, POLD3, RAD52, BRCA2, RAD51B, XRCC3, BLM, RPA1, TOP3A, RAD51D, EME1, RAD51C, POLD1, TOP3B
REACTOME_RNA_POL_III_TRANSCRIPTION_INITIATION_FROM_TYPE_2_PROMOTER	23	-0.319345	0.451535	0.164702	0.000286311	0.000759168	POLR3C, POLR3GL, GTF3C2, GTF3C3, POLR2H, POLR1C, TBP, LZTS1, POLR3D, POLR2K, GTF3C4, GTF3C5, POLR3A, POLR2L, POLR3B, POLR1D, BRF1, POLR3K, POLR3E, POLR2E, POLR3F, POLR2F, POLR3H
BIOCARTA_EIF4_PATHWAY	23	-0.145018	0.226482	0.074876	0.00069596	0.00155839	MTOR, EIF4G3, MKNK1, IRS1, PIK3CA, EIF4G1, EIF4A2, EIF4E, GHR, PIK3R1, MAPK14, EIF4EBP1, PABPC1, PTEN, EIF4G2, AKT1, PDPK1, MAPK3, EIF4A1, PDK2, RPS6KB1, PRKCA, MAPK1
REACTOME_PROCESSING_OF_CAPPED_INTRONLESS_PRE_MRNA	23	-0.293389	0.429935	0.133064	0.000739875	0.0016342	LSM10, SNRPE, CPSF3, SNRPG, NCBP2, SLBP, LSM11, CPSF1, NCBP1, CSTF3, CLP1, CPSF7, PCF11, SNRPF, PABPN1, CPSF2, PAPOLA, NUDT21, ZNF473, SNRPB, CSTF1, SNRPD3, CSTF2
KEGG_TYROSINE_METABOLISM	23	0.491722	0.266568	0.754065	0.000867463	0.00186774	AOX1, METTL6, NAT6, HEMK1, ADH5, TRMT11, WBSCR22, METTL2B, GOT1, ALDH3B1, HPD, GSTZ1, LCMT2, FAH, ALDH1A3, LCMT1, GOT2, AOC2, IL4I1, COMT, MIF, MAOA, MAOB
REACTOME_SPHINGOLIPID_DE_NOVO_BIOSYNTHESIS	23	0.418583	0.170293	0.632897	0.00233491	0.00446487	CERS2, DEGS1, CERS6, SGPP2, PPM1L, SGMS2, COL4A3BP, SPTLC1, SGMS1, SGPL1, OSBP, ACER3, CERS5, PRKD1, SGPP1, SPTLC2, SPHK1, VAPA, KDSR, CSNK1G2, CERS4, SPHK2, VAPB
BIOCARTA_MTOR_PATHWAY	23	-0.138278	0.210898	0.0536842	0.00238629	0.00453967	MTOR, EIF4G3, MKNK1, PIK3CA, EIF4G1, EIF4A2, EIF4E, PIK3R1, PPP2CA, EIF4EBP1, RPS6, TSC1, PTEN, EIF3A, EIF4G2, EIF4B, AKT1, TSC2, PDPK1, EIF4A1, PDK2, RPS6KB1, FKBP1A
BIOCARTA_CREB_PATHWAY	23	-0.0970335	0.179153	0.0266554	0.00958736	0.0157801	RPS6KA1, PRKACB, SOS1, CREB1, PRKAR2A, PIK3CA, CAMK2D, PIK3R1, MAPK14, PRKAR1B, RAC1, ADCY1, PRKAR2B, CAMK2G, HRAS, RPS6KA5, AKT1, MAPK3, PRKCA, PRKAR1A, GRB2, GNAS, MAPK1
ST_GRANULE_CELL_SURVIVAL_PATHWAY	23	0.471944	0.086862	0.804657	0.0181731	0.0282382	EPHB2, JUN, PARP1, ITPKB, CREB1, DAG1, CXCL2, MAPK10, CASP3, APC, MAPK9, CREB5, ASAH1, CREB3, GNAQ, MAPK8, MAPK8IP1, FOS, MAPK8IP3, MAP2K4, MAP2K7, MAPK1, CERK
KEGG_ALANINE_ASPARTATE_AND_GLUTAMATE_METABOLISM	23	0.124317	0.0185093	0.248031	0.0249592	0.0373212	ALDH4A1, GLUL, ADSS, CAD, GFPT1, GLS, CPS1, NIT2, PPAT, GFPT2, DDO, ASL, ASNS, ASS1, GLUD1, GOT1, ADSSL1, ABAT, GPT2, GOT2, IL4I1, ADSL, GLUD2
BIOCARTA_RAS_PATHWAY	22	0.282325	0.222157	0.325873	3.47253e-06	5.43378e-05	CASP9, CDC42, RAF1, RHOA, PLD1, PIK3CA, NFKB1, PIK3R1, RAC1, RALA, RALGDS, CHUK, HRAS, BAD, RELA, AKT1, MAP2K1, MAPK3, RALBP1, BCL2L1, ELK1, FOXO4
BIOCARTA_STRESS_PATHWAY	22	0.611382	0.495466	0.695365	3.92255e-06	5.77797e-05	JUN, TANK, NFKB1, MAP3K1, RIPK1, MAPK14, CASP2, IKBKB, TRAF2, MAPK8, CHUK, MAP4K2, RELA, TNFRSF1A, ATF1, CRADD, NFKBIA, TRADD, MAP2K4, MAP2K3, MAP3K14, IKBKG
BIOCARTA_NFKB_PATHWAY	22	1.074	0.891961	1.2067	4.76891e-06	6.07312e-05	TNFRSF1B, IL1R1, IL1A, MYD88, NFKB1, MAP3K1, RIPK1, MAP3K7, TNFAIP3, IKBKB, TLR4, CHUK, TRAF6, RELA, FADD, TNFRSF1A, NFKBIA, TRADD, MAP3K14, TAB1, IRAK1, IKBKG
PID_ALPHA_SYNUCLEIN_PATHWAY	22	0.788631	0.661015	0.882084	1.49927e-05	9.83957e-05	PARK7, PRKCD, PLD1, UCHL1, PPP2R5D, FYN, PTK2B, LYN, TOR1A, GRK5, BAD, STUB1, MAPK3, PLD2, YES1, CSNK2A1, FKBP1A, HCK, SRC, UBE2L3, MAPK1, MAOB
REACTOME_SYNTHESIS_OF_PIPS_AT_THE_PLASMA_MEMBRANE	22	0.416482	0.327674	0.480753	1.88891e-05	0.000112224	PIK3CD, PIK3R3, MTMR14, PIK3CB, PIK3CA, PI4K2B, INPP4B, PIK3R1, SYNJ2, PIP4K2A, PTEN, PI4K2A, PIK3C2A, INPPL1, MTMR6, INPP5K, PIP4K2B, PIP5K1C, SYNJ1, MTMR3, MTM1, MTMR1
BIOCARTA_ECM_PATHWAY	22	-0.174216	0.229348	0.134068	2.29356e-05	0.000124909	SHC1, RAF1, RHOA, MYLK, PIK3CA, ITGA1, PIK3R1, DIAPH1, FYN, PTK2, TLN1, GSN, ITGB1, HRAS, PXN, ARHGAP5, MAP2K1, MAPK3, PFN1, ROCK1, SRC, MAPK1
BIOCARTA_CERAMIDE_PATHWAY	22	0.351354	0.247111	0.427271	3.09298e-05	0.000148116	CASP8, RAF1, NFKB1, MAP3K1, RIPK1, CYCS, NSMAF, TRAF2, MAPK8, SMPD1, BAD, RELA, FADD, TNFRSF1A, MAP2K1, MAPK3, TRADD, MAP2K4, BCL2, BAX, MAPK1, AIFM1
REACTOME_RNA_POL_I_TRANSCRIPTION_INITIATION	22	-0.157241	0.213033	0.116418	5.46674e-05	0.00021769	TAF1A, TAF1B, POLR1A, POLR1B, ERCC3, KAT2B, POLR2H, CDK7, GTF2H2, CCNH, EHMT2, POLR1C, POLR2K, ERCC6, GTF2H1, GTF2H3, POLR1D, MNAT1, RRN3, TAF1C, UBTF, ERCC2
PID_RXR_VDR_PATHWAY	22	0.560607	0.332975	0.727182	6.36166e-05	0.000244561	NCOA1, PPARG, RARB, RXRB, PPARD, FAM120B, ABCA1, RXRA, NR1H3, VDR, NR4A1, RARG, NCOR2, SREBF1, MED1, THRA, RARA, RPS6KB1, BCL2, TGFB1, NR1H2, PPARA
KEGG_MISMATCH_REPAIR	22	-0.771115	1.11117	0.524599	0.000224004	0.000632761	RPA2, EXO1, MSH2, MSH6, MLH1, RFC4, RFC1, MSH3, PMS2, RPA3, POLD2, RFC2, SSBP1, POLD4, POLD3, RFC5, RFC3, MLH3, RPA1, LIG1, POLD1, PCNA
PID_LIS1_PATHWAY	22	-0.272666	0.420369	0.165428	0.000229484	0.000640595	CDC42, NUDC, LRP8, RHOA, LRPAP1, MAP1B, PPP2R5D, KATNA1, DYNLT1, RAC1, CDK5, VLDLR, ABL1, PAFAH1B2, CLIP1, DYNC1H1, IQGAP1, YWHAE, PAFAH1B1, NDEL1, PAFAH1B3, CSNK2A1
REACTOME_ACTIVATION_OF_NMDA_RECEPTOR_UPON_GLUTAMATE_BINDING_AND_POSTSYNAPTIC_EVENTS	22	-0.274989	0.410683	0.175769	0.000239961	0.000663175	RPS6KA1, PRKACB, ADCY3, CALM2, CREB1, RAF1, CAMK2D, GRIA1, RPS6KA2, ADCY1, AKAP9, BRAF, HRAS, CALM1, PDPK1, CAMKK1, CALM3, RRAS, MAPK1, RPS6KA3, RPS6KA6, GRIA3
BIOCARTA_CELLCYCLE_PATHWAY	22	-0.435748	0.698292	0.245139	0.00057077	0.00131745	CDKN2C, CDC25A, CCNB1, CDK7, CCNH, CDKN1A, CCND3, CDK6, CDKN2A, CDKN2B, CDK1, CCND1, CCND2, CDKN1B, CDK2, CDK4, RB1, TFDP1, CDKN2D, CCNE1, E2F1, RBL1
BIOCARTA_IL6_PATHWAY	22	0.746886	0.308745	1.07367	0.00175532	0.00353931	JUN, JAK1, IL6R, SHC1, SOS1, RAF1, IL6ST, SRF, IL6, JAK2, HRAS, PTPN11, FOS, MAP2K1, MAPK3, STAT3, GRB2, TYK2, JAK3, CSNK2A1, CEBPB, ELK1
REACTOME_PRE_NOTCH_TRANSCRIPTION_AND_TRANSLATION	22	0.351366	0.141216	0.504145	0.00199009	0.00390634	JUN, MOV10, NOTCH2, KAT2B, RBPJ, MAML3, MAML1, E2F3, CCND1, MAML2, TFDP1, SNW1, CREBBP, TNRC6A, TP53, KAT2A, TNRC6C, NOTCH3, E2F1, TNRC6B, EP300, MAMLD1
REACTOME_KERATAN_SULFATE_KERATIN_METABOLISM	22	0.280433	0.104929	0.408054	0.00213298	0.00410701	B4GALT2, B4GALT3, FMOD, PRELP, B3GNT2, GLB1, B4GALT4, CHST2, HEXB, ST3GAL1, B4GALT1, OGN, OMD, CHST1, GNS, LUM, HEXA, ACAN, ST3GAL2, CHST6, B4GALT6, B4GALT5
PID_EPHRINB_REV_PATHWAY	22	0.532515	0.253215	0.737301	0.00243021	0.00460744	EPHB2, NCK2, CXCR4, EPHB1, PIK3CA, PTPN13, PIK3R1, MAP3K7, FYN, RAC1, EPHB4, LYN, RGS3, DNM1, MAPK8, MAP2K4, ITGB3, YES1, HCK, SRC, TIAM1, EFNB1
KEGG_SELENOAMINO_ACID_METABOLISM	22	-0.169936	0.306671	0.0707455	0.00377736	0.00684524	CTH, AHCYL1, MAT2A, MARS2, METTL6, HEMK1, PAPSS1, MAT2B, TRMT11, WBSCR22, METTL2B, AHCYL2, SEPHS1, PAPSS2, MARS, LCMT2, LCMT1, SEPHS2, AHCY, GGT7, CBS, GGT5
REACTOME_SIGNALING_BY_FGFR1_MUTANTS	22	0.214029	0.0491977	0.333345	0.00943681	0.0155553	STAT1, PIK3CA, FGF5, FGF2, PIK3R1, FGF1, FGFR1OP, CUX1, TRIM24, FGFR1, CNTRL, GAB2, FGFR1OP2, CPSF6, ZMYM2, MYO18A, STAT5B, STAT5A, STAT3, GRB2, PLCG1, BCR
PID_NFKAPPAB_CANONICAL_PATHWAY	21	1.12526	1.03921	1.22647	4.98186e-07	4.26677e-05	BCL10, XPO1, NFKB1, UBE2D3, TNFAIP3, IKBKB, RIPK2, CHUK, TRAF6, RELA, BIRC2, ATM, ERC1, TNFRSF1A, RAN, NFKBIA, NOD2, CYLD, PRKCA, MALT1, IKBKG
PID_TOLL_ENDOGENOUS_PATHWAY	21	0.884466	0.794772	0.989792	9.9581e-07	4.26677e-05	HSPD1, IRAK2, MYD88, RHOA, TLR1, TLR6, TLR2, TLR3, VCAN, CD14, IKBKB, LY96, TLR4, CHUK, TIRAP, IRAK4, HMGB1, TICAM1, BGN, IRAK1, IKBKG
REACTOME_ANTIGEN_PRESENTATION_FOLDING_ASSEMBLY_AND_PEPTIDE_LOADING_OF_CLASS_I_MHC	21	1.32732	1.1197	1.5719	3.28098e-06	5.24472e-05	SEC13, SEC31A, SEC24B, SEC24D, ERAP1, SAR1B, CANX, HLA-F, HLA-G, HLA-K, HLA-A, HLA-C, HLA-B, TAP2, TAP1, HSPA5, SEC24C, SEC23A, PDIA3, B2M, CALR
KEGG_ALDOSTERONE_REGULATED_SODIUM_REABSORPTION	21	0.619962	0.469333	0.748918	1.14245e-05	8.51853e-05	PIK3CD, PIK3R3, ATP1A1, ATP1B1, HSD11B1, IRS1, PIK3CB, ATP1B3, PIK3CA, PIK3R1, SGK1, KRAS, IGF1, IRS2, SLC9A3R2, PDPK1, MAPK3, PRKCA, NEDD4L, INSR, MAPK1
REACTOME_CIRCADIAN_REPRESSION_OF_EXPRESSION_BY_REV_ERBA	21	0.376195	0.283344	0.485445	1.95823e-05	0.000113682	NCOA1, NPAS2, TBL1XR1, PPARGC1A, CLOCK, HDAC3, SMARCD3, TGS1, NCOA2, RXRA, ARNTL, RORA, CREBBP, NCOR1, MED1, NR1D1, NCOA6, NCOA3, EP300, PPARA, TBL1X
REACTOME_DARPP_32_EVENTS	21	0.421339	0.328307	0.530433	2.00125e-05	0.000113682	PDE4B, PRKACB, CALM2, PPP3R1, PRKAR2A, PPP3CA, PDE4D, PPP2CA, PPP2R5D, PRKAR1B, PRKAR2B, CDK5, PPP2CB, PPP3CB, PPP1CA, PPP2R1B, CALM1, PRKAR1A, PRKACA, CALM3, PPP2R1A
REACTOME_PREFOLDIN_MEDIATED_TRANSFER_OF_SUBSTRATE_TO_CCT_TRIC	21	-0.625976	0.812778	0.41909	2.37451e-05	0.000126831	CCT3, PFDN2, CCT4, CCT7, TUBA4A, CCT5, PFDN1, TUBB2A, PFDN6, TCP1, ACTB, CCT6A, TUBB4B, TUBA1A, TUBA1C, PFDN5, CCT2, TUBB6, PFDN4, CCT8, VBP1
REACTOME_DOWNSTREAM_TCR_SIGNALING	21	0.525515	0.357546	0.721688	4.3859e-05	0.000189738	BCL10, PIK3CB, PIK3CA, PIK3R1, HLA-DRB1, HLA-DPA1, HLA-DPB1, MAP3K7, TAB2, IKBKB, RIPK2, PTEN, CHUK, TRAF6, RELA, CD4, UBE2N, NFKBIA, PDPK1, MALT1, IKBKG
BIOCARTA_NTHI_PATHWAY	21	1.11419	0.909917	1.35342	4.96072e-05	0.000206418	IL1B, TGFBR2, MYD88, NFKB1, TLR2, NR3C1, DUSP1, MAPK14, MAP3K7, IKBKB, TGFBR1, CHUK, RELA, NFKBIA, SMAD3, CREBBP, MAP2K3, MAP3K14, SMAD4, EP300, MAPK11
REACTOME_REGULATORY_RNA_PATHWAYS	21	-0.196442	0.258851	0.122742	5.03873e-05	0.000207711	POLR2D, POLR2H, POLR2B, DROSHA, XPO5, POLR2J, POLR2K, POLR2L, POLR2G, TARBP2, RAN, DICER1, TNRC6A, POLR2C, POLR2A, TNRC6C, POLR2E, POLR2I, DGCR8, POLR2F, TNRC6B
ST_INTERLEUKIN_4_PATHWAY	21	0.529082	0.365191	0.720044	0.000134312	0.000428795	JAK1, SHC1, AKT3, SOS1, CISH, PIK3CA, JAK2, IARS, STAT6, SOS2, PPP1R13B, AKT1, IL4R, RPS6KB1, GRB2, TYK2, JAK3, AKT2, SRC, PI3, IL13RA1
REACTOME_ERK_MAPK_TARGETS	21	0.255852	0.169821	0.356412	0.000170837	0.000512973	RPS6KA1, DUSP7, MEF2C, PPP2CA, MAPK14, PPP2R5D, RPS6KA2, DUSP4, PPP2CB, PPP2R1B, DUSP6, RPS6KA5, MEF2A, MAPK3, MAPK7, DUSP3, PPP2R1A, MAPK1, MAPK11, RPS6KA3, ELK1
REACTOME_PHASE1_FUNCTIONALIZATION_OF_COMPOUNDS	21	1.18568	0.75586	1.55176	0.000371085	0.000924385	PTGS2, CYP1B1, CYP26B1, CYP27A1, CYP2U1, CYP51A1, TBXAS1, CYP7B1, PTGS1, PAOX, CYP2R1, CYP27B1, ALDH2, CYP19A1, CYP11A1, SMOX, ACSS1, ACSS2, PTGIS, MAOA, MAOB
REACTOME_ION_CHANNEL_TRANSPORT	21	0.242365	0.128036	0.340426	0.000380239	0.000942959	ATP1A1, ATP1B1, ATP2C1, ATP1B3, ATP11B, GABRA4, ATP10D, GLRB, ATP2A2, ATP7B, ATP11A, ATP10A, ATP8B4, ATP2A3, ATP8B1, ATP9B, ATP8B3, ATP9A, ARHGEF9, ATP7A, ATP11C
SA_B_CELL_RECEPTOR_COMPLEXES	21	0.601498	0.339724	0.905024	0.000571568	0.00131745	RPS6KA1, JUN, VAV3, SHC1, SOS1, ATF2, MAP3K1, RAC1, LYN, PAPPA, VAV2, HRAS, FOS, MAP2K1, MAPK8IP3, MAPK3, GRB2, MAPK1, BCR, RPS6KA3, ELK1
REACTOME_GLUCAGON_SIGNALING_IN_METABOLIC_REGULATION	21	-0.146414	0.219837	0.0839556	0.000638338	0.00144733	GNB1, GNG12, PRKACB, GNG5, ADCY3, PRKAR2A, GNB4, PRKAR1B, ADCY1, GNG11, GNB2, PRKAR2B, GNB3, ADCY6, ADCY4, GNG2, ADCY9, ADCY7, PRKAR1A, PRKACA, GNAS
REACTOME_GABA_B_RECEPTOR_ACTIVATION	21	-0.235134	0.335986	0.116695	0.000651471	0.00146812	GNB1, GNG12, GNG5, GNAI3, ADCY3, GNAI2, GABBR1, ADCY1, GNAI1, GNB2, GABBR2, GNB3, ADCY6, ADCY4, GNG2, ADCY9, ADCY7, KCNJ12, KCNJ2, GNAL, KCNJ15
REACTOME_SMOOTH_MUSCLE_CONTRACTION	21	-0.515288	0.802752	0.268623	0.00131829	0.00272741	TPM3, LMOD1, CALM2, MYLK, ITGB5, ITGA1, CALD1, SORBS3, TPM2, TLN1, VCL, ACTA2, MYL6B, MYL6, CALM1, TPM1, MYH11, MYL12B, TPM4, CALM3, MYL9
PID_GLYPICAN_1PATHWAY	21	0.602399	0.275363	0.883242	0.00144273	0.00296828	PLA2G2A, TGFB2, GPC1, TGFBR2, SLIT2, FGF2, VEGFA, FYN, NRG1, FGFR1, LYN, TGFBR1, TGFB3, YES1, LAMA1, SMAD2, TGFB1, PRNP, HCK, SRC, APP
PID_PRL_SIGNALING_EVENTS_PATHWAY	21	-0.318036	0.511335	0.151328	0.00238164	0.00453967	PTP4A2, RABGGTB, RHOC, RHOA, CCNA2, ITGA1, EGR1, CDKN1A, PTP4A1, RAC1, ITGB1, TUBA1B, CDK2, RABGGTA, MAPK3, BCAR1, ROCK1, CCNE1, ATF5, SRC, MAPK1
REACTOME_YAP1_AND_WWTR1_TAZ_STIMULATED_GENE_EXPRESSION	21	0.12027	0.0255797	0.231335	0.01622	0.0255246	NCOA1, KAT2B, WWTR1, TBL1XR1, TEAD3, RUNX2, CTGF, SMARCD3, TGS1, NCOA2, RXRA, TEAD1, YAP1, TEAD4, CREBBP, MED1, TEAD2, NCOA6, NCOA3, PPARA, TBL1X
REACTOME_THROMBIN_SIGNALLING_THROUGH_PROTEINASE_ACTIVATED_RECEPTORS_PARS	21	-0.242122	0.4257	0.0287229	0.0273318	0.0406501	GNB1, GNG12, GNG5, GNB4, F2RL2, F2R, GNA12, GNG11, GNB2, GNA14, GNAQ, ARRB1, GNB3, GNG2, GNB5, MAPK3, ARRB2, GNA13, GNA11, SRC, MAPK1
REACTOME_TAK1_ACTIVATES_NFKB_BY_PHOSPHORYLATION_AND_ACTIVATION_OF_IKKS_COMPLEX	20	1.34993	1.23316	1.43374	2.02976e-07	4.26677e-05	IRAK2, AGER, MAP3K7, TAB2, NOD1, IKBKB, RIPK2, CHUK, NFKB2, TRAF6, RELA, HMGB1, NFKBIA, NOD2, NFKBIB, APP, TAB1, TAB3, IRAK1, IKBKG
REACTOME_APC_CDC20_MEDIATED_DEGRADATION_OF_NEK2A	20	-0.778203	1.13427	0.518161	6.53399e-05	0.000248605	CDC20, NEK2, RPS27A, ANAPC1, UBE2E1, ANAPC4, MAD2L1, ANAPC10, CDC23, ANAPC2, UBE2D1, BUB3, ANAPC7, ANAPC5, CDC16, BUB1B, CDC27, ANAPC11, UBA52, UBE2C
REACTOME_MITOCHONDRIAL_TRNA_AMINOACYLATION	20	-0.377427	0.559382	0.247118	9.0049e-05	0.000317297	PARS2, WARS2, TARS2, DARS2, IARS2, MARS2, LARS2, QARS, PPA2, HARS2, FARS2, VARS2, AARS2, RARS2, GARS, NARS2, YARS2, CARS2, EARS2, KARS
PID_IL3_PATHWAY	20	0.21121	0.121973	0.275758	0.000123123	0.000397644	HDAC1, PRKACB, SHC1, SRP9, CISH, PIK3CA, PIK3R1, PIM1, YWHAG, YWHAZ, JAK2, GAB2, PTPN11, STAT5B, STAT5A, GRB2, PRKACA, ID1, BCL2L1, CEBPB
PID_EPHA_FWDPATHWAY	20	0.788435	0.454692	1.03245	0.000325883	0.000832313	EPHA2, VAV3, EFNA1, EPHA4, NGEF, RHOA, EPHA3, EFNA5, FYN, CDK5, LYN, VAV2, CBL, CRK, YES1, ROCK1, HCK, SRC, PLCG1, CRKL
BIOCARTA_GH_PATHWAY	20	0.150064	0.0744927	0.20496	0.000437196	0.00105363	RPS6KA1, SHC1, SOS1, IRS1, RAF1, PIK3CA, GHR, PIK3R1, SRF, JAK2, HRAS, MAP2K1, MAPK3, STAT5B, STAT5A, PRKCA, GRB2, INSR, PLCG1, MAPK1
REACTOME_POST_NMDA_RECEPTOR_ACTIVATION_EVENTS	20	-0.221173	0.348023	0.129565	0.000458884	0.00109169	RPS6KA1, PRKACB, ADCY3, CALM2, CREB1, RAF1, CAMK2D, RPS6KA2, ADCY1, AKAP9, BRAF, HRAS, CALM1, PDPK1, CAMKK1, CALM3, RRAS, MAPK1, RPS6KA3, RPS6KA6
REACTOME_G0_AND_EARLY_G1	20	-0.975615	1.50254	0.593336	0.000794256	0.00173023	HDAC1, RBBP4, LIN9, CDC25A, LIN54, CCNA2, CCNE2, CDK1, CDK2, TFDP1, LIN52, RBL2, E2F4, CDC6, CCNE1, PCNA, E2F1, RBL1, MYBL2, DYRK1A
REACTOME_DOUBLE_STRAND_BREAK_REPAIR	20	-0.377771	0.628342	0.19724	0.00286246	0.00530917	RPA2, XRCC5, XRCC4, RAD50, MDC1, RPA3, PRKDC, NBN, ATM, H2AFX, RAD52, BRCA2, LIG4, TDP1, TP53BP1, RPA1, BRCA1, BRIP1, LIG1, XRCC6
KEGG_PENTOSE_PHOSPHATE_PATHWAY	20	-0.13284	0.261188	0.0403522	0.00937169	0.015494	H6PD, PGD, PGM1, RBKS, RPIA, RPE, TKT, PGM2, PFKP, TALDO1, DERA, PFKM, ALDOA, ALDOC, PGLS, GPI, PFKL, PRPS2, PRPS1, G6PD
PID_IL2_STAT5_PATHWAY	20	0.243219	0.0546232	0.379731	0.0108603	0.0175886	JAK1, SHC1, SOS1, PIK3CA, CCNA2, PIK3R1, CCND3, CDK6, MYC, GAB2, CCND2, SP1, PTPN11, ELF1, STAT5B, STAT5A, GRB2, BCL2, JAK3, BCL2L1
BIOCARTA_AKT_PATHWAY	19	0.609016	0.547635	0.681584	3.72782e-07	4.26677e-05	CASP9, PIK3CA, NFKB1, GHR, PIK3R1, PPP2CA, FOXO3, IKBKB, CHUK, BAD, RELA, FOXO1, NFKBIA, HSP90AA1, AKT1, PDPK1, YWHAH, FOXO4, IKBKG
KEGG_GLYCOSAMINOGLYCAN_BIOSYNTHESIS_CHONDROITIN_SULFATE	19	0.699584	0.596698	0.821366	3.04339e-06	5.20186e-05	B3GALT6, CHPF, CHSY3, B4GALT7, DSE, UST, CHST12, CHPF2, CSGALNACT1, CSGALNACT2, CHST3, CHST15, B3GAT3, CHST11, CHST14, CHSY1, XYLT1, XYLT2, CHST7
REACTOME_ACTIVATED_NOTCH1_TRANSMITS_SIGNAL_TO_THE_NUCLEUS	19	0.710186	0.602703	0.835981	6.5892e-06	6.65509e-05	MIB2, APH1A, NCSTN, PSEN2, ADAM17, RPS27A, DNER, DLL1, DTX2, ARRB1, PSEN1, NUMB, ADAM10, APH1B, ARRB2, MIB1, UBA52, PSENEN, JAG1
PID_P38_MK2_PATHWAY	19	-0.439008	0.508974	0.356312	1.11844e-05	8.45297e-05	MAPKAPK2, YWHAQ, CREB1, RAF1, MAPKAPK3, MAPK14, SRF, ETV1, HSPB1, YWHAG, YWHAZ, LSP1, TSC2, YWHAE, TCF3, CDC25B, YWHAB, YWHAH, MAPK11
REACTOME_GPVI_MEDIATED_ACTIVATION_CASCADE	19	0.413004	0.34145	0.497173	1.16823e-05	8.5462e-05	CDC42, PIK3R3, VAV3, AKT3, RHOB, RHOA, PIK3CB, PIK3CA, PIK3R1, FYN, RAC1, COL1A2, LYN, RHOG, AKT1, PDPK1, COL1A1, AKT2, RAC2
BIOCARTA_MITOCHONDRIA_PATHWAY	19	0.377629	0.288983	0.482307	1.60402e-05	0.00010086	DFFB, DFFA, CASP9, CASP8, CASP6, CASP3, BAK1, CYCS, ENDOG, CASP7, BIRC3, BIRC2, APAF1, BCL2, BAX, BCL2L1, BID, XIAP, AIFM1
REACTOME_RNA_POL_I_TRANSCRIPTION_TERMINATION	19	-0.368679	0.442487	0.281444	2.40034e-05	0.000127597	TAF1A, TAF1B, POLR1A, POLR1B, ERCC3, POLR2H, CDK7, GTF2H2, CCNH, POLR1C, POLR2K, GTF2H1, GTF2H3, POLR1D, MNAT1, TAF1C, PTRF, UBTF, ERCC2
KEGG_TYPE_I_DIABETES_MELLITUS	19	2.03908	1.49241	2.50381	4.18012e-05	0.00018429	IL1A, IL1B, HSPD1, PTPRN, CPE, HLA-F, HLA-G, HLA-A, HLA-E, HLA-C, HLA-B, HLA-DRA, HLA-DRB1, HLA-DMA, HLA-DPA1, HLA-DPB1, ICA1, PTPRN2, FAS
REACTOME_AMYLOIDS	19	0.80202	0.517885	1.11648	4.25283e-05	0.000186323	HSPG2, HIST2H2BE, H2AFZ, TGFBI, HIST1H2BC, HIST1H2AC, HIST1H2BD, HIST1H4H, HIST1H2BJ, HIST1H2BK, GSN, H2AFX, LYZ, ITM2B, B2M, MFGE8, H3F3B, CST3, APP
REACTOME_CHOLESTEROL_BIOSYNTHESIS	19	0.680252	0.494546	0.899974	7.99096e-05	0.000288245	DHCR24, PMVK, FDPS, HSD17B7, LBR, GGPS1, MSMO1, HMGCS1, HMGCR, CYP51A1, FDFT1, SQLE, IDI1, DHCR7, MVK, MVD, LSS, EBP, NSDHL
KEGG_GALACTOSE_METABOLISM	19	0.343707	0.212077	0.49941	0.000184864	0.000547261	GALE, B4GALT2, PGM1, UGP2, HK2, GLB1, PGM2, AKR1B1, B4GALT1, GALT, PFKP, HK1, PFKM, GANC, GALK2, GALK1, GAA, PFKL, GLA
REACTOME_RNA_POL_III_TRANSCRIPTION_TERMINATION	19	-0.343538	0.475883	0.187573	0.0002244	0.000632761	POLR3C, POLR3GL, SSB, POLR2H, POLR1C, LZTS1, POLR3D, POLR2K, NFIB, POLR3A, POLR2L, POLR3B, POLR1D, POLR3K, POLR3E, POLR2E, POLR3F, POLR2F, POLR3H
REACTOME_ANTIGEN_ACTIVATES_B_CELL_RECEPTOR_LEADING_TO_GENERATION_OF_SECOND_MESSENGERS	19	0.243204	0.13625	0.333608	0.000289077	0.000762161	PIK3CD, SHC1, SOS1, CALM2, CBLB, NCK1, PIK3R1, ITPR3, FYN, LYN, STIM1, CBL, ITPR2, ORAI1, CALM1, GRB2, CALM3, PLCG1, SH3KBP1
REACTOME_LYSOSOME_VESICLE_BIOGENESIS	19	0.214271	0.12496	0.319651	0.000317314	0.000817948	DNAJC6, ARF1, VAMP8, AP1S1, CLTA, ARRB1, HSPA8, M6PR, BLOC1S1, GNS, AP1G1, VAMP2, CLTC, DNM2, DNASE2, AP1M1, CTSZ, AP1B1, AP1S2
REACTOME_LAGGING_STRAND_SYNTHESIS	19	-1.08456	1.46844	0.631367	0.000424443	0.00102512	RPA2, RFC4, PRIM2, RPA3, POLD2, RFC2, DNA2, FEN1, POLA2, POLD4, POLD3, PRIM1, RFC5, RFC3, RPA1, LIG1, POLD1, PCNA, POLA1
REACTOME_SIGNALING_BY_HIPPO	19	0.21032	0.116373	0.320771	0.000445597	0.00106924	NPHP4, MOB1A, AMOTL2, WWTR1, MOB1B, CASP3, WWC1, LATS1, STK3, AMOTL1, YAP1, LATS2, SAV1, TJP1, YWHAE, DVL2, YWHAB, STK4, AMOT
REACTOME_PLATELET_AGGREGATION_PLUG_FORMATION	19	-0.200552	0.287302	0.126319	0.000510691	0.00119058	RAP1A, SHC1, SOS1, FN1, PTK2, TLN1, APBB1IP, ADRA2A, RAPGEF3, RAP1B, AKT1, CSK, PDPK1, BCAR1, CRK, ITGB3, GRB2, SRC, PTPN1
REACTOME_ABORTIVE_ELONGATION_OF_HIV1_TRANSCRIPT_IN_THE_ABSENCE_OF_TAT	19	-0.231461	0.336765	0.106685	0.000585331	0.0013436	POLR2D, POLR2H, NCBP2, POLR2B, POLR2J, POLR2K, NCBP1, POLR2L, POLR2G, GTF2F2, POLR2C, POLR2A, SUPT4H1, CTDP1, POLR2E, GTF2F1, POLR2I, SUPT5H, POLR2F
REACTOME_BASIGIN_INTERACTIONS	19	0.441109	0.184622	0.743652	0.00264159	0.00497425	SLC16A1, ATP1B1, ATP1B3, SLC7A11, PPIA, CAV1, ITGB1, SLC3A2, MMP1, SLC7A7, SLC7A8, SLC7A6, SLC7A5, ITGA3, SLC16A3, BSG, PPIAP22, PPIL2, L1CAM
KEGG_DORSO_VENTRAL_AXIS_FORMATION	19	0.27168	0.110806	0.460374	0.00389309	0.00701008	NOTCH2, FMN2, SOS1, ETV7, EGFR, NOTCH1, PIWIL4, ETS1, ETV6, KRAS, SOS2, MAP2K1, CPEB1, MAPK3, GRB2, SPIRE1, NOTCH3, ETS2, MAPK1
PID_EPHA2_FWD_PATHWAY	19	0.174993	0.0392812	0.333301	0.0176264	0.0275697	EPHA2, VAV3, SHC1, EFNA1, ACP1, RHOA, PIK3CA, PIK3R1, RAC1, PTK2, VAV2, INPPL1, PAK1, CBL, BCAR1, GRB2, ARHGAP35, SRC, TIAM1
REACTOME_DOWNREGULATION_OF_SMAD2_3_SMAD4_TRANSCRIPTIONAL_ACTIVITY	19	0.131049	0.0192906	0.262465	0.0248517	0.0372609	SKI, HDAC1, TRIM33, PARP1, RPS27A, SKIL, UBE2D3, UBE2D1, NCOR2, PPM1A, SMAD3, NCOR1, SMURF2, TGIF1, SMAD2, SMAD4, UBA52, TGIF2, USP9X
REACTOME_TRAF6_MEDIATED_NFKB_ACTIVATION	18	1.45614	1.25671	1.5996	1.09166e-06	4.26677e-05	IFIH1, MAP3K1, AGER, IKBKB, DDX58, TRAF2, CHUK, NFKB2, TRAF6, RELA, HMGB1, NFKBIA, RNF135, TRIM25, NFKBIB, MAVS, APP, IKBKG
PID_IL12_STAT4_PATHWAY	18	0.726791	0.567675	0.842971	3.59157e-06	5.46607e-05	JUN, PPP3R1, IL18R1, STAT4, ETV5, PPP3CA, IRF1, MAPK9, HLA-DRA, HLA-DRB1, MAPK8, PPP3CB, CD4, FOS, CREBBP, STAT3, PIAS2, TGFB1
KEGG_REGULATION_OF_AUTOPHAGY	18	0.267069	0.198288	0.316215	4.97079e-06	6.13617e-05	ATG4C, ATG4B, ATG7, ATG3, PIK3R4, PRKAA1, ATG12, ATG5, GABARAPL1, ULK1, ULK3, GABARAPL2, GABARAP, ULK2, BECN1, PIK3C3, ATG4D, ATG4A
REACTOME_MICRORNA_MIRNA_BIOGENESIS	18	-0.31521	0.412783	0.245766	1.05341e-05	8.33064e-05	POLR2D, POLR2H, POLR2B, DROSHA, XPO5, POLR2J, POLR2K, POLR2L, POLR2G, TARBP2, RAN, DICER1, POLR2C, POLR2A, POLR2E, POLR2I, DGCR8, POLR2F
REACTOME_KINESINS	18	-1.26392	1.77117	0.900033	2.00664e-05	0.000113682	KIF2C, KIFAP3, KIF3C, KIF15, KIF2A, KIF20A, KIFC1, KLC4, KIF5B, KIF11, KIF18A, KLC2, RACGAP1, KLC1, KIF23, KIF22, KIF3B, KIF4A
KEGG_GLYCOSAMINOGLYCAN_DEGRADATION	18	0.486195	0.334852	0.595044	2.63581e-05	0.000133108	GLB1, HYAL3, HYAL1, HYAL2, IDUA, HPSE, HEXB, ARSB, GUSB, HGSNAT, GNS, HEXA, GALNS, HS3ST3A1, HS3ST3B1, NAGLU, SGSH, IDS
REACTOME_FORMATION_OF_INCISION_COMPLEX_IN_GG_NER	18	-0.386533	0.522216	0.289608	3.3383e-05	0.000153894	RPA2, ERCC3, XPC, CDK7, GTF2H2, CCNH, RPA3, XPA, RAD23B, GTF2H1, DDB2, DDB1, GTF2H3, MNAT1, ERCC4, RPA1, ERCC2, ERCC1
REACTOME_SIGNALING_BY_FGFR1_FUSION_MUTANTS	18	0.391713	0.242501	0.498824	3.87044e-05	0.000172678	STAT1, PIK3CA, PIK3R1, FGFR1OP, CUX1, TRIM24, CNTRL, GAB2, FGFR1OP2, CPSF6, ZMYM2, MYO18A, STAT5B, STAT5A, STAT3, GRB2, PLCG1, BCR
PID_WNT_SIGNALING_PATHWAY	18	0.689979	0.461323	0.854707	4.71644e-05	0.000198483	FZD7, WNT5A, RYK, FZD1, WNT2, FZD6, CTHRC1, ROR2, FZD8, DKK1, LRP5, FZD4, LRP6, FZD10, IGFBP4, FZD2, KREMEN1, ATP6AP2
REACTOME_FANCONI_ANEMIA_PATHWAY	18	-0.881168	1.18817	0.659994	5.93255e-05	0.000231265	USP1, UBE2T, RPS27A, FANCL, FANCD2, ATR, FANCE, FANCG, FANCC, FANCF, ATM, BRCA2, FANCM, PALB2, FANCA, BRCA1, UBA52, FANCB
REACTOME_PEROXISOMAL_LIPID_METABOLISM	18	-0.169569	0.251918	0.110897	0.000150246	0.000466265	SCP2, GNPAT, AGPS, IDH1, HACL1, ACAA1, ACOX2, ACOX3, HSD17B4, CROT, CRAT, PHYH, FAR1, FAR2, ACOX1, ACOT8, SLC25A17, ABCD1
REACTOME_APC_C_CDC20_MEDIATED_DEGRADATION_OF_CYCLIN_B	18	-0.702947	1.03938	0.458195	0.000158173	0.000482776	CDC20, RPS27A, ANAPC1, UBE2E1, ANAPC4, ANAPC10, CCNB1, CDC23, ANAPC2, UBE2D1, CDK1, ANAPC7, ANAPC5, CDC16, CDC27, ANAPC11, UBA52, UBE2C
BIOCARTA_HER2_PATHWAY	18	0.51256	0.313584	0.657378	0.000233074	0.000647362	IL6R, SHC1, SOS1, RAF1, PIK3CA, IL6ST, PIK3R1, ESR1, IL6, EGFR, HRAS, MAP2K1, MAPK3, STAT3, GRB2, CARM1, MAPK1, EP300
PID_RAS_PATHWAY	18	-0.215172	0.341701	0.124653	0.000244258	0.00067005	NRAS, SOS1, PRKCE, RASA2, RASA1, SYNGAP1, DAB2IP, PLCE1, HRAS, RIN1, KRAS, SOS2, LGALS3, NF1, PRKCA, GRB2, RRAS, LGALS1
REACTOME_BASE_EXCISION_REPAIR	18	-0.533601	0.741476	0.38447	0.000262595	0.000708934	MUTYH, OGG1, MBD4, POLD2, POLB, FEN1, POLD4, POLD3, SMUG1, TDG, APEX1, MPG, NTHL1, LIG3, XRCC1, LIG1, POLD1, PCNA
BIOCARTA_ATRBRCA_PATHWAY	18	-0.319513	0.495539	0.193543	0.00031094	0.000803383	FANCD2, ATR, RAD1, RAD17, RAD50, FANCE, HUS1, NBN, FANCG, FANCC, FANCF, RAD9A, ATM, CHEK1, BRCA2, TP53, BRCA1, CHEK2
PID_HNF3B_PATHWAY	18	0.403269	0.22181	0.535695	0.000397874	0.000969382	ACADM, CREB1, ALAS1, TFRC, BDH1, HADH, HMGCS1, NR3C1, IGFBP1, CEBPD, CPT1A, UCP2, SP1, AKT1, ACADVL, NF1, CPT1C, CEBPB
BIOCARTA_MCM_PATHWAY	18	-1.05855	1.60232	0.666477	0.000744304	0.00164072	ORC1, MCM6, ORC4, ORC2, MCM2, MCM3, ORC3, MCM7, ORC5, MCM4, CDKN1B, CDK2, KITLG, ORC6, CDT1, CDC6, CCNE1, MCM5
KEGG_STARCH_AND_SUCROSE_METABOLISM	18	0.27499	0.13063	0.379504	0.000935505	0.00199108	PGM1, AGL, UGP2, HK2, UXS1, GBE1, PGM2, UGDH, ENPP1, GUSB, HK1, PGM2L1, PYGL, GANC, GAA, GPI, GYS1, PYGB
PID_IL8_CXCR1_PATHWAY	18	0.510272	0.229236	0.715387	0.00156554	0.00320315	GNB1, PRKCE, RAB5A, GNAI2, PLD1, LYN, GNA14, DNM1, PLCB3, ARRB1, CBL, GNG2, AKT1, PDPK1, ARRB2, PRKCA, PLCB1, HCK
REACTOME_MYOGENESIS	18	0.202662	0.0755254	0.293675	0.00226569	0.00433996	CDC42, MEF2D, CTNNB1, BOC, MEF2C, CTNNA1, MAPK14, ABL1, CDON, TCF12, BNIP2, NEO1, MEF2A, CDH2, TCF4, TCF3, MAPK12, MAPK11
PID_INTEGRIN_A9B1_PATHWAY	18	0.612221	0.235507	0.88721	0.00238409	0.00453967	VCAM1, ADAM15, FN1, SPP1, VEGFC, VEGFA, RAC1, TNC, ITGB1, ADAM12, PAOX, PXN, BCAR1, NOS2, SRC, TGM2, KCNJ15, SAT1
BIOCARTA_ACTINY_PATHWAY	18	-0.133219	0.270702	0.0346189	0.0138696	0.0221396	WASF2, ARPC5, ACTR2, ACTR3, NCKAP1, ABI2, ARPC2, ARPC4, NCK1, WASF1, RAC1, ARPC1A, ARPC1B, WASL, ARPC3, WASF3, PSMA7, PIR
REACTOME_GRB2_EVENTS_IN_ERBB2_SIGNALING	18	0.219769	0.0345787	0.353911	0.0193373	0.0297558	NRAS, SOS1, RAF1, EREG, BTC, HBEGF, EGFR, NRG1, CDK1, HRAS, KRAS, MAP2K1, MAPK3, ERBB2, GRB2, MAP2K2, YWHAB, MAPK1
REACTOME_GROWTH_HORMONE_RECEPTOR_SIGNALING	17	0.867346	0.744814	1.0119	3.01724e-06	5.20186e-05	ADAM17, STAT1, IRS1, CISH, GHR, LYN, JAK2, SOCS2, IRS2, SH2B1, MAPK3, STAT5B, STAT5A, STAT3, SOCS3, PTPN1, MAPK1
REACTOME_TRAF6_MEDIATED_IRF7_ACTIVATION	17	1.71981	1.49274	1.98798	6.39629e-06	6.545e-05	SIKE1, IKBKE, TANK, IFIH1, IRF2, IRF1, DDX58, TRAF2, IRF7, TRAF6, TBK1, CREBBP, RNF135, TRIM25, IRF3, MAVS, EP300
REACTOME_CHEMOKINE_RECEPTORS_BIND_CHEMOKINES	17	5.88003	5.24675	6.63251	7.26487e-06	7.00544e-05	CXCR4, CCL20, CXCL6, CXCL1, PF4, CXCL5, CXCL3, CXCL2, CXCL9, CXCL10, CXCL11, CXCL12, CX3CL1, CXCL16, CCL2, CCL7, CCL5
REACTOME_CTLA4_INHIBITORY_SIGNALING	17	0.368111	0.314323	0.431901	1.3179e-05	9.1237e-05	PPP2R5A, AKT3, PPP2CA, PPP2R5D, FYN, PPP2CB, LYN, PPP2R5B, PPP2R1B, PPP2R5E, PPP2R5C, AKT1, PDPK1, YES1, AKT2, PPP2R1A, SRC
BIOCARTA_TNFR2_PATHWAY	17	1.18059	0.958918	1.44286	1.58328e-05	0.000100673	TNFRSF1B, TANK, NFKB1, MAP3K1, DUSP1, RIPK1, TNFAIP3, IKBKB, IKBKAP, TRAF1, TRAF2, CHUK, RELA, NFKBIA, TRAF3, MAP3K14, IKBKG
ST_GA12_PATHWAY	17	0.997335	0.756765	1.28012	2.88281e-05	0.000141717	EPHB2, JUN, RAF1, PLD1, F2RL2, CFB, PTK2, NR4A3, MAPK8, MYEF2, MAP2K5, PLD2, DLG4, MAPK7, PLD3, SRC, MAPK1
BIOCARTA_ATM_PATHWAY	17	0.47731	0.344429	0.634717	5.20249e-05	0.000210316	JUN, GADD45A, NFKB1, RAD50, CDKN1A, NBN, ABL1, MAPK8, RELA, ATM, CHEK1, MDM2, NFKBIA, TP53, BRCA1, RBBP8, CHEK2
ST_MYOCYTE_AD_PATHWAY	17	0.540393	0.371343	0.738327	5.52002e-05	0.000218247	EPHB2, ITPR1, DAG1, PTX3, PITX2, APC, CFB, ITPR3, RAC1, GNAI1, ASAH1, GNAQ, KAT5, ITPR2, AKT1, DLG4, MAPK1
REACTOME_RNA_POL_III_CHAIN_ELONGATION	17	-0.413957	0.551827	0.250968	9.98671e-05	0.000340345	POLR3C, POLR3GL, POLR2H, POLR1C, LZTS1, POLR3D, POLR2K, POLR3A, POLR2L, POLR3B, POLR1D, POLR3K, POLR3E, POLR2E, POLR3F, POLR2F, POLR3H
BIOCARTA_SPPA_PATHWAY	17	-0.285936	0.401304	0.187648	0.000136019	0.000431764	GNB1, PLA2G4A, RAF1, ITGA1, F2R, GNAI1, TBXAS1, PTK2, PTGS1, ITGB1, HRAS, MAP2K1, MAPK3, PRKCA, PLCB1, SRC, MAPK1
REACTOME_REGULATION_OF_HYPOXIA_INDUCIBLE_FACTOR_HIF_BY_OXYGEN	17	0.222292	0.141967	0.317004	0.000143403	0.00044879	ARNT, EGLN1, EPAS1, RPS27A, VHL, UBE2D3, UBE2D2, VEGFA, CUL2, UBE2D1, HIF1AN, HIF1A, CREBBP, UBA52, EGLN2, RBX1, EP300
REACTOME_INHIBITION_OF_THE_PROTEOLYTIC_ACTIVITY_OF_APC_C_REQUIRED_FOR_THE_ONSET_OF_ANAPHASE_BY_MITOTIC_SPINDLE_CHECKPOINT_COMPONENTS	17	-0.736312	1.00602	0.419889	0.000190082	0.000557205	CDC20, ANAPC1, UBE2E1, ANAPC4, MAD2L1, ANAPC10, CDC23, ANAPC2, UBE2D1, BUB3, ANAPC7, ANAPC5, CDC16, BUB1B, CDC27, ANAPC11, UBE2C
REACTOME_AMINO_ACID_TRANSPORT_ACROSS_THE_PLASMA_MEMBRANE	17	0.621977	0.382126	0.906117	0.000208508	0.000598665	SLC1A4, SLC6A6, SLC7A11, SLC36A1, SLC7A2, SLC43A1, SLC3A2, SLC38A1, SLC38A2, SLC7A1, SLC7A7, SLC7A8, SLC7A6, SLC7A5, SLC43A2, SLC1A5, SLC38A5
REACTOME_DESTABILIZATION_OF_MRNA_BY_KSRP	17	-0.383967	0.504076	0.241546	0.000319791	0.000819501	EXOSC7, EXOSC9, DCP2, MAPK14, YWHAZ, EXOSC4, EXOSC3, EXOSC2, EXOSC1, EXOSC8, DIS3, AKT1, PARN, EXOSC6, KHSRP, EXOSC5, MAPK11
BIOCARTA_PTEN_PATHWAY	17	0.130474	0.0807164	0.18942	0.000455853	0.00108914	SHC1, SOS1, PIK3CA, PIK3R1, FOXO3, PTK2, ITGB1, PTEN, ILK, CDKN1B, AKT1, PDPK1, MAPK3, BCAR1, PDK2, GRB2, MAPK1
BIOCARTA_NO1_PATHWAY	17	0.313441	0.188557	0.461181	0.000750417	0.00164587	PRKACB, CALM2, PRKAR2A, VEGFA, PRKAR1B, PRKAR2B, CAV1, PRKG1, PDE3B, PDE3A, SLC7A1, CALM1, BDKRB2, HSP90AA1, AKT1, PRKAR1A, CALM3
REACTOME_PYRUVATE_METABOLISM	17	0.20352	0.10146	0.324229	0.00139964	0.00289034	SLC16A1, PDK1, PDHB, PDK4, DLD, PDP1, LDHA, PDHX, DLAT, LDHB, PDP2, PDPR, PDK2, SLC16A3, BSG, PDHA1, PDK3
REACTOME_SYNTHESIS_OF_GLYCOSYLPHOSPHATIDYLINOSITOL_GPI	17	0.123361	0.0581934	0.178554	0.0016205	0.00329136	PIGV, PIGM, PIGC, PIGF, PIGX, PIGG, PIGO, DPM2, PIGH, SEMA6D, PIGB, PIGQ, PIGL, PIGW, PIGN, PIGP, PIGA
REACTOME_PYRIMIDINE_METABOLISM	17	-0.378832	0.558906	0.16623	0.0016992	0.00344491	CDA, DPYD, UCK2, CAD, UMPS, DCK, DCTD, NT5E, UPP1, UCK1, DUT, TK2, DHODH, NT5C, TK1, TYMS, TYMP
PID_TCR_CALCIUM_PATHWAY	17	0.597289	0.289247	0.956648	0.00178761	0.0035849	JUN, POU2F1, PTGS2, PPP3R1, PPP3CA, CREM, PPP3CB, FOSL1, FOS, NFATC3, NFATC1, JUNB, PRKACA, FKBP1A, NFATC2, RCAN1, CABIN1
REACTOME_ACTIVATION_OF_KAINATE_RECEPTORS_UPON_GLUTAMATE_BINDING	17	-0.289572	0.423519	0.131031	0.00246076	0.00465742	GNB1, GNG12, GNG5, CALM2, GNB4, DLG1, GNG11, GNB2, NCALD, PLCB3, GNB3, GNG2, CALM1, GNB5, CALM3, PLCB1, DLG3
REACTOME_TRANSFERRIN_ENDOCYTOSIS_AND_RECYCLING	17	0.145002	0.0683464	0.235736	0.00359344	0.00653405	ATP6V0B, ATP6V1E2, STEAP3, ATP6V1A, TFRC, ATP6V0E1, ATP6V1F, ATP6V1B2, ATP6V1H, ATP6V1C1, ATP6V1G1, TCIRG1, ATP6V0A2, ATP6V1D, ATP6V0D1, MCOLN1, ATP6V1E1
BIOCARTA_PGC1A_PATHWAY	17	0.121699	0.0487146	0.208085	0.00444482	0.0078885	MEF2D, CALM2, CAMK1, PPARGC1A, PPP3CA, CAMK2D, MEF2C, PPP3CC, PPP3CB, CAMK2G, ESRRA, CALM1, MEF2A, HDAC5, CALM3, YWHAH, PPARA
KEGG_HISTIDINE_METABOLISM	17	0.287837	0.0634271	0.552063	0.0179566	0.0279801	ALDH9A1, HNMT, METTL6, HEMK1, ALDH7A1, TRMT11, WBSCR22, METTL2B, ALDH1B1, ALDH3B1, ALDH2, LCMT2, ALDH1A3, LCMT1, ALDH3A2, MAOA, MAOB
REACTOME_NEF_MEDIATES_DOWN_MODULATION_OF_CELL_SURFACE_RECEPTORS_BY_RECRUITING_THEM_TO_CLATHRIN_ADAPTERS	17	0.200633	0.0428306	0.385759	0.0180468	0.0280812	ARF1, AP2M1, HLA-K, HLA-A, AP1S1, ATP6V1H, AP2A2, PACS1, CD4, B2M, AP1G1, AP2B1, AP1M1, AP2S1, AP2A1, AP1B1, AP1S2
KEGG_ETHER_LIPID_METABOLISM	17	0.342093	0.0552084	0.587249	0.0219927	0.0334252	PLA2G2A, PAFAH2, PLA2G4A, AGPS, PLD1, PLA2G12A, LPCAT1, ENPP2, PAFAH1B2, CHPT1, LPCAT4, JMJD7-PLA2G4B, LPCAT2, PAFAH1B1, PLD2, PAFAH1B3, PLA2G6
REACTOME_SHC1_EVENTS_IN_ERBB4_SIGNALING	17	0.182612	0.0316702	0.36005	0.0226725	0.0342709	NRAS, SHC1, SOS1, RAF1, EREG, BTC, HBEGF, NRG1, CDK1, HRAS, KRAS, MAP2K1, MAPK3, GRB2, MAP2K2, YWHAB, MAPK1
REACTOME_DEADENYLATION_OF_MRNA	17	0.0520933	0.00874253	0.102946	0.0234926	0.0353663	CNOT10, EIF4G1, EIF4A2, EIF4E, PAIP1, CNOT8, CNOT6, CNOT4, CNOT7, PABPC1, TNKS1BP1, EIF4B, CNOT2, PARN, EIF4A1, EIF4A3, CNOT3
REACTOME_ACTIVATED_TAK1_MEDIATES_P38_MAPK_ACTIVATION	16	0.946388	0.87729	0.995404	2.5547e-08	2.83827e-05	MAPKAPK2, IRAK2, MAPKAPK3, MAPK14, MAP3K7, TAB2, NOD1, RIPK2, TRAF6, NOD2, MAP2K3, TAB1, MAPK11, TAB3, IRAK1, IKBKG
REACTOME_JNK_C_JUN_KINASES_PHOSPHORYLATION_AND_ACTIVATION_MEDIATED_BY_ACTIVATED_HUMAN_TAK1	16	1.12268	1.02582	1.1915	1.11938e-07	4.14542e-05	IRAK2, MAPK10, MAPK9, MAP3K7, TAB2, NOD1, RIPK2, MAPK8, TRAF6, NOD2, MAP2K4, MAP2K7, TAB1, TAB3, IRAK1, IKBKG
BIOCARTA_CCR3_PATHWAY	16	-0.321993	0.367333	0.289615	1.12212e-06	4.26677e-05	GNB1, PPP1R12B, ROCK2, RAF1, RHOA, LIMK1, PTK2, GNAQ, HRAS, CFL1, MAP2K1, MAPK3, PRKCA, PLCB1, GNAS, MAPK1
SA_CASPASE_CASCADE	16	0.69984	0.534095	0.819058	8.80964e-06	7.52886e-05	DFFB, DFFA, CASP9, PARP1, CASP10, CASP8, SCAP, CASP3, FAS, CASP7, BIRC3, BIRC2, APAF1, SREBF1, SREBF2, XIAP
KEGG_NICOTINATE_AND_NICOTINAMIDE_METABOLISM	16	0.705206	0.50789	0.846543	2.27088e-05	0.000124591	NADK, NMNAT1, NMNAT2, AOX1, BST1, CD38, NNT, NUDT12, NT5E, ENPP1, NAMPT, NT5C2, NADSYN1, NNMT, PNP, NT5C
BIOCARTA_EIF_PATHWAY	16	-0.246549	0.334234	0.183403	3.90119e-05	0.000172678	EIF4G3, EIF4G1, EIF4A2, EIF4E, EIF3A, EIF4G2, EIF2S1, EIF5, EEF2K, EIF4A1, EIF1, EEF2, EIF2S2, EIF6, EIF1AX, EIF2S3
BIOCARTA_CDC42RAC_PATHWAY	16	-0.355436	0.502707	0.251504	4.38908e-05	0.000189738	CDC42, ARPC5, ACTR2, ACTR3, ARPC2, ARPC4, RHOA, PIK3CA, PDGFRA, PIK3R1, RAC1, ARPC1A, ARPC1B, WASL, PAK1, ARPC3
KEGG_INTESTINAL_IMMUNE_NETWORK_FOR_IGA_PRODUCTION	16	1.69013	1.30473	1.96462	9.63841e-05	0.000332555	CXCR4, ITGA4, IL15, HLA-DRA, HLA-DRB1, HLA-DMA, HLA-DPA1, HLA-DPB1, IL6, IL15RA, CXCL12, LTBR, TNFSF13B, MAP3K14, TGFB1, CD40
REACTOME_SYNTHESIS_AND_INTERCONVERSION_OF_NUCLEOTIDE_DI_AND_TRIPHOSPHATES	16	-0.58752	0.770305	0.457193	0.000102976	0.000348801	AK2, CMPK1, AK5, GUK1, RRM2, DTYMK, GLRX, GSR, RRM2B, TXN, AK1, RRM1, TXNRD1, NME4, NME1, CTPS2
REACTOME_ACTIVATION_OF_BH3_ONLY_PROTEINS	16	0.447116	0.292397	0.557908	0.000154396	0.00047385	PPP3R1, BCL2L11, MAPK8, BAD, DYNLL1, TFDP1, AKT1, BMF, TP53, DYNLL2, PMAIP1, BCL2, BBC3, E2F1, YWHAB, BID
REACTOME_PHOSPHORYLATION_OF_THE_APC_C	16	-0.728299	1.07379	0.47871	0.000177504	0.000530126	ANAPC1, UBE2E1, ANAPC4, ANAPC10, CCNB1, CDC23, ANAPC2, UBE2D1, CDK1, ANAPC7, ANAPC5, CDC16, PLK1, CDC27, ANAPC11, UBE2C
BIOCARTA_P53_PATHWAY	16	-0.500459	0.737751	0.331024	0.000286226	0.000759168	GADD45A, CDKN1A, CCND1, ATM, CDK2, CDK4, MDM2, APAF1, RB1, TP53, BCL2, CCNE1, BAX, PCNA, E2F1, TIMP3
REACTOME_RESOLUTION_OF_AP_SITES_VIA_THE_MULTIPLE_NUCLEOTIDE_PATCH_REPLACEMENT_PATHWAY	16	-0.571605	0.795375	0.412122	0.000304349	0.000790026	MUTYH, OGG1, MBD4, POLD2, POLB, FEN1, POLD4, POLD3, SMUG1, TDG, APEX1, MPG, NTHL1, LIG1, POLD1, PCNA
KEGG_BIOSYNTHESIS_OF_UNSATURATED_FATTY_ACIDS	16	0.183007	0.0942752	0.246208	0.000511167	0.00119058	ACOT7, YOD1, HADHA, PECR, ACAA1, ACOX3, SCD5, ELOVL6, ELOVL5, SCD, HSD17B12, FADS2, FADS1, ACOT2, ACOX1, TECR
REACTOME_G1_S_SPECIFIC_TRANSCRIPTION	16	-1.52525	2.30734	0.967569	0.000543181	0.0012625	ORC1, RRM2, CDC25A, DHFR, FBXO5, CDK1, TFDP1, TK2, CDT1, CDC6, TYMS, CCNE1, PCNA, E2F1, CDC45, POLA1
REACTOME_LATENT_INFECTION_OF_HOMO_SAPIENS_WITH_MYCOBACTERIUM_TUBERCULOSIS	16	0.673409	0.355819	0.905726	0.000708318	0.00157704	ATP6V0B, ATP6V1E2, ATP6V1A, ATP6V0E1, ATP6V1F, ATP6V1B2, ATP6V1H, ATP6V1C1, ATP6V1G1, TCIRG1, ATP6V0A2, ATP6V1D, ATP6V0D1, CYBA, NOS2, ATP6V1E1
PID_S1P_S1P1_PATHWAY	16	0.216254	0.0909513	0.305455	0.00180404	0.00360484	GNAI3, PTGS2, ITGAV, RHOA, GNAI2, PDGFRB, VEGFA, RAC1, GNAI1, ABCC1, MAPK3, ITGB3, SPHK1, PLCG1, MAPK1, GNAZ
REACTOME_G_PROTEIN_BETA_GAMMA_SIGNALLING	16	-0.208623	0.349349	0.108145	0.00293689	0.00541109	GNB1, GNG12, GNG5, AKT3, RHOA, GNB4, GNG11, GNB2, PLCB3, GNB3, GNG2, AKT1, GNB5, PDPK1, AKT2, PLCB1
KEGG_O_GLYCAN_BIOSYNTHESIS	16	0.221319	0.0778921	0.325154	0.0030917	0.00566812	GALNT2, GALNT13, GALNT5, GALNT7, GCNT4, GALNT10, C1GALT1, GALNT11, ST3GAL1, GCNT1, GALNT12, GALNT6, ST3GAL2, GALNT1, B4GALT5, C1GALT1C1
BIOCARTA_MEF2D_PATHWAY	16	-0.194139	0.348307	0.0832474	0.00378306	0.00684524	HDAC1, MEF2D, CAPN2, CALM2, PPP3CA, HDAC2, PPP3CC, PPP3CB, CALM1, PRKCA, NFATC1, CAPNS1, CALM3, NFATC2, CABIN1, EP300
SA_PTEN_PATHWAY	16	0.113552	0.0324148	0.171213	0.00561921	0.0097242	PIK3CD, SHC1, BPNT1, AKT3, SOS1, PIK3CA, PTK2B, PTEN, ILK, AKT1, PDPK1, MAPK3, RBL2, GRB2, AKT2, MAPK1
REACTOME_SIGNALING_BY_CONSTITUTIVELY_ACTIVE_EGFR	16	-0.0945081	0.195914	0.0227424	0.0154729	0.0245226	NRAS, SHC1, SOS1, RPS27A, PIK3CA, GAB1, PIK3R1, EGFR, HRAS, CBL, KRAS, HSP90AA1, GRB2, CDC37, UBA52, PLCG1
REACTOME_HS_GAG_DEGRADATION	16	0.216672	0.0436784	0.35796	0.0169543	0.0266048	AGRN, HSPG2, SDC3, SDC1, GPC1, GLB1, IDUA, HPSE, GUSB, SDC2, GPC6, NAGLU, SGSH, SDC4, GPC4, IDS
BIOCARTA_IL2_PATHWAY	16	0.567902	0.102775	0.908798	0.0191542	0.029515	JUN, JAK1, SHC1, SOS1, RAF1, MAPK8, HRAS, FOS, MAP2K1, MAPK3, STAT5B, STAT5A, GRB2, JAK3, CSNK2A1, ELK1
REACTOME_TRANSPORT_OF_VITAMINS_NUCLEOSIDES_AND_RELATED_MOLECULES	16	0.397452	0.0770754	0.628149	0.0196721	0.0302293	SLC35D1, SLC35A3, SLC5A6, SLCO2A1, SLC33A1, SLC29A1, SLC35B2, SLC35A1, SLC35B4, SLC35D2, SLC27A4, SLC29A3, SLC35C1, SLCO3A1, SLC27A1, SLC35A2
BIOCARTA_MAL_PATHWAY	16	-0.0596552	0.13493	0.00616268	0.0317218	0.046556	CDC42, RAF1, RHOA, MAP3K1, DIAPH1, SRF, RAC1, LIMK1, MAPK8, HRAS, MAP4K2, MAP2K1, MAPK3, ROCK1, MAP2K2, MAPK1
REACTOME_METAL_ION_SLC_TRANSPORTERS	15	1.03097	0.905261	1.17991	1.42696e-06	4.26677e-05	SLC30A7, SLC39A1, SLC41A1, SLC30A1, SLC39A10, CP, SLC39A8, SLC30A5, SLC39A7, SLC39A4, SLC31A1, SLC41A2, SLC39A6, SLC39A3, HEPH
REACTOME_CHONDROITIN_SULFATE_BIOSYNTHESIS	15	0.634829	0.555967	0.728704	2.02013e-06	4.58034e-05	CHPF, VCAN, CHSY3, CHST12, CHPF2, CSGALNACT1, CSGALNACT2, CHST3, CHST15, DCN, CHST11, CSPG4, CHSY1, CHST7, BGN
BIOCARTA_TID_PATHWAY	15	1.06614	0.975706	1.17354	3.5436e-06	5.46607e-05	TNFRSF1B, NFKB1, HSPA1A, IFNGR1, IKBKB, JAK2, RELA, TNFRSF1A, LIN7A, RB1, NFKBIA, DNAJA3, TAX1BP3, TP53, IFNGR2
REACTOME_FATTY_ACYL_COA_BIOSYNTHESIS	15	1.00465	0.872876	1.11586	3.84247e-06	5.76889e-05	ELOVL1, ACSL3, ELOVL6, ACSL1, ELOVL7, ELOVL5, ELOVL4, ACSL5, HSD17B12, ACACA, ACLY, FASN, TECR, SLC25A1, ACSL4
BIOCARTA_RELA_PATHWAY	15	0.813552	0.720932	0.92371	8.14505e-06	7.19452e-05	TNFRSF1B, NFKB1, HDAC3, RIPK1, IKBKB, CHUK, TRAF6, RELA, FADD, TNFRSF1A, NFKBIA, CREBBP, TRADD, EP300, IKBKG
KEGG_GRAFT_VERSUS_HOST_DISEASE	15	2.58381	2.17442	3.06836	1.33037e-05	9.1237e-05	IL1A, IL1B, HLA-F, HLA-G, HLA-A, HLA-E, HLA-C, HLA-B, HLA-DRA, HLA-DRB1, HLA-DMA, HLA-DPA1, HLA-DPB1, IL6, FAS
REACTOME_SYNTHESIS_OF_PIPS_AT_THE_GOLGI_MEMBRANE	15	0.342566	0.292156	0.402345	2.45542e-05	0.000129672	PI4KB, ARF1, PIKFYVE, SACM1L, PIK3R4, PI4K2B, FIG4, INPP5E, PI4K2A, PIK3C2A, ARF3, VAC14, PIK3C3, PI4KA, OCRL
REACTOME_FORMATION_OF_TUBULIN_FOLDING_INTERMEDIATES_BY_CCT_TRIC	15	-0.819107	1.03547	0.579384	2.92384e-05	0.000143101	CCT3, CCT4, CCT7, TUBA4A, CCT5, TUBB2A, TCP1, CCT6A, TUBB4B, TUBA1B, TUBA1A, TUBA1C, CCT2, TUBB6, CCT8
REACTOME_ACTIVATED_AMPK_STIMULATES_FATTY_ACID_OXIDATION_IN_MUSCLE	15	0.26066	0.190251	0.344226	2.94722e-05	0.000143612	CPT2, PRKAB2, STRADB, CAB39, SLC25A20, ACSL1, PRKAA1, PRKAG2, CPT1A, PRKAG1, ACACB, PRKAB1, CAB39L, STRADA, STK11
BIOCARTA_HCMV_PATHWAY	15	0.297471	0.23942	0.366345	3.04299e-05	0.000146397	CREB1, PIK3CA, NFKB1, MAP3K1, PIK3R1, MAPK14, RELA, SP1, RB1, AKT1, MAP2K1, MAPK3, MAP2K3, MAP2K2, MAPK1
REACTOME_PACKAGING_OF_TELOMERE_ENDS	15	0.820648	0.531371	1.06433	3.63131e-05	0.000164	HIST2H2BE, H2AFZ, HIST1H2BC, HIST1H2AC, HIST1H2BD, HIST1H4H, HIST1H2BJ, HIST1H2BK, POT1, TERF1, H2AFX, TINF2, ACD, TERF2, TERF2IP
REACTOME_INSULIN_RECEPTOR_RECYCLING	15	0.187265	0.12556	0.260687	6.02286e-05	0.000233434	ATP6V0B, ATP6V1E2, ATP6V1A, ATP6V0E1, ATP6V1F, ATP6V1B2, ATP6V1H, ATP6V1C1, ATP6V1G1, TCIRG1, ATP6V0A2, ATP6V1D, ATP6V0D1, INSR, ATP6V1E1
PID_IL27_PATHWAY	15	2.29787	1.87037	2.80166	7.47359e-05	0.000274032	JAK1, IL1B, STAT1, STAT4, IL6ST, IL6, JAK2, STAT2, STAT5A, STAT3, EBI3, TYK2, IL27RA, IL12RB1, TGFB1
REACTOME_CTNNB1_PHOSPHORYLATION_CASCADE	15	0.262933	0.203246	0.333824	0.000107422	0.000359477	PPP2R5A, CTNNB1, APC, PPP2CA, CSNK1A1, PPP2R5D, PPP2CB, FRAT1, FRAT2, PPP2R5B, PPP2R1B, PPP2R5E, PPP2R5C, AXIN1, PPP2R1A
REACTOME_NEPHRIN_INTERACTIONS	15	0.300806	0.191893	0.430334	0.000187753	0.000553299	SPTBN1, NCK2, NCK1, PIK3CB, PIK3CA, PIK3R1, CD2AP, FYN, MAGI2, WASL, SPTAN1, KIRREL3, ACTN1, IQGAP1, ACTN4
REACTOME_DEGRADATION_OF_THE_EXTRACELLULAR_MATRIX	15	1.49426	1.03696	2.03565	0.00033805	0.000857474	MMP16, MMP10, MMP1, MMP3, MMP13, MMP17, MMP14, FURIN, MMP2, MMP15, TIMP2, MMP24, MMP9, MMP11, TIMP1
REACTOME_PROCESSIVE_SYNTHESIS_ON_THE_LAGGING_STRAND	15	-0.993064	1.32583	0.598036	0.000460916	0.00109418	RPA2, PRIM2, RPA3, POLD2, DNA2, FEN1, POLA2, POLD4, POLD3, PRIM1, RPA1, LIG1, POLD1, PCNA, POLA1
REACTOME_CONVERSION_FROM_APC_C_CDC20_TO_APC_C_CDH1_IN_LATE_ANAPHASE	15	-0.410707	0.633207	0.221819	0.000931653	0.00198669	CDC20, CDC14A, ANAPC1, UBE2E1, ANAPC4, ANAPC10, CDC23, ANAPC2, UBE2D1, ANAPC7, ANAPC5, CDC16, CDC27, ANAPC11, UBE2C
REACTOME_ENERGY_DEPENDENT_REGULATION_OF_MTOR_BY_LKB1_AMPK	15	0.123866	0.0595601	0.200279	0.00124092	0.00257746	PRKAB2, STRADB, CAB39, PRKAA1, RHEB, PRKAG2, TSC1, PRKAG1, PRKAB1, CAB39L, PPM1A, TSC2, STRADA, RPTOR, STK11
REACTOME_EFFECTS_OF_PIP2_HYDROLYSIS	15	0.375947	0.174826	0.598781	0.00129021	0.0026743	PRKCE, DGKD, PRKCD, MGLL, DGKG, DGKQ, ITPR3, DAGLB, DGKI, DAGLA, ITPR2, DGKA, DGKH, PRKCH, DGKE
SA_TRKA_RECEPTOR	15	0.183654	0.0957604	0.287667	0.00192364	0.00380277	PIK3CD, NGF, SHC1, AKT3, SOS1, RHOA, PIK3CA, CDKN1A, HRAS, AKT1, MAP2K1, GRB2, MAP2K2, AKT2, ELK1
REACTOME_ENOS_ACTIVATION_AND_REGULATION	15	0.192561	0.0786033	0.327772	0.00415338	0.00745462	CALM2, SPR, DHFR, CAV1, WASL, LYPLA1, ZDHHC21, PTS, GCH1, CALM1, HSP90AA1, AKT1, DNM2, CALM3, NOSIP
PID_ARF6_DOWNSTREAM_PATHWAY	15	-0.137058	0.222861	0.0354448	0.0103222	0.0168151	PIP5K1A, ARF1, RHOA, KALRN, PLD1, RAC1, ARF6, RAB11A, RAB11FIP3, MAPK3, PLD2, NME1, PLAUR, TIAM1, MAPK1
PID_INTEGRIN2_PATHWAY	15	0.721509	0.213746	1.32196	0.0118762	0.0190947	CYR61, VCAM1, F11R, SPON2, TGFBI, PLAT, PLAU, THY1, JAM3, ICAM2, C3, ICAM1, ICAM3, PLAUR, ITGB2
PID_NFKAPPAB_ATYPICAL_PATHWAY	14	0.780796	0.652899	0.871555	3.83469e-07	4.26677e-05	REL, PIK3CA, NFKB1, PIK3R1, CSNK2B, MAPK14, IKBKB, RELA, NFKBIA, CSNK2A2, ARRB2, BCL3, CSNK2A1, SRC
REACTOME_RIP_MEDIATED_NFKB_ACTIVATION_VIA_DAI	14	1.1693	1.03286	1.2655	5.49109e-07	4.26677e-05	TLR3, RIPK1, AGER, IKBKB, CHUK, NFKB2, RELA, HMGB1, RIPK3, NFKBIA, TICAM1, NFKBIB, APP, IKBKG
BIOCARTA_41BB_PATHWAY	14	1.13743	0.977297	1.25097	2.34045e-06	5.02094e-05	TNFRSF9, JUN, ATF2, NFKB1, MAP3K1, MAPK14, MAP3K5, IKBKB, TRAF2, MAPK8, CHUK, RELA, NFKBIA, MAP4K5
BIOCARTA_CD40_PATHWAY	14	1.12592	0.856642	1.31617	5.87579e-06	6.545e-05	NFKB1, MAP3K1, DUSP1, TNFAIP3, IKBKB, IKBKAP, CHUK, TRAF6, RELA, NFKBIA, TRAF3, MAP3K14, CD40, IKBKG
BIOCARTA_IL10_PATHWAY	14	1.76944	1.46137	1.99035	6.26583e-06	6.545e-05	JAK1, IL1A, STAT1, STAT4, IL6, BLVRA, STAT2, STAT6, STAT5B, STAT5A, STAT3, BLVRB, IL10RB, HMOX1
KEGG_GLYOXYLATE_AND_DICARBOXYLATE_METABOLISM	14	-0.43155	0.513163	0.374291	6.97381e-06	6.91777e-05	HYI, MDH1, MTHFD2, GLYCTK, MTHFD2L, MTHFD1L, MDH2, ACO1, GRHPR, CS, MTHFD1, PGP, AFMID, ACO2
REACTOME_IL_RECEPTOR_SHC_SIGNALING	14	0.810821	0.678372	0.904784	9.23748e-06	7.70641e-05	PIK3CD, PIK3R3, JAK1, SHC1, SOS1, PIK3CB, PIK3CA, PIK3R1, JAK2, HRAS, INPPL1, GAB2, GRB2, JAK3
KEGG_OTHER_GLYCAN_DEGRADATION	14	0.489063	0.405169	0.547519	9.47216e-06	7.73792e-05	FUCA1, GBA, GLB1, MAN2B2, MANBA, AGA, HEXB, NEU1, FUCA2, NEU3, HEXA, MAN2C1, ENGASE, MAN2B1
REACTOME_REGULATION_OF_SIGNALING_BY_CBL	14	1.14513	0.983461	1.26072	2.0006e-05	0.000113682	PIK3CD, PIK3R3, PIK3CB, PIK3CA, PIK3R1, FYN, LYN, RAPGEF1, CBL, CRK, GRB2, YES1, HCK, CRKL
BIOCARTA_PITX2_PATHWAY	14	0.393345	0.266715	0.484289	3.18692e-05	0.000150028	DVL1, HDAC1, CTNNB1, GSK3B, LEF1, PITX2, APC, FZD1, TRRAP, LDB1, AXIN1, CREBBP, MED1, EP300
REACTOME_VIRAL_MESSENGER_RNA_SYNTHESIS	14	-0.3155	0.447103	0.223148	3.26226e-05	0.000151647	POLR2D, POLR2H, POLR2B, POLR2J, POLR2K, POLR2L, POLR2G, GTF2F2, POLR2C, POLR2A, POLR2E, GTF2F1, POLR2I, POLR2F
REACTOME_CYCLIN_A_B1_ASSOCIATED_EVENTS_DURING_G2_M_TRANSITION	14	-1.43016	2.01108	1.01862	8.90814e-05	0.000315189	XPO1, CDC25A, CCNA2, CCNB1, CDK7, CCNH, CDC25C, CDK1, WEE1, MNAT1, CCNB2, PKMYT1, PLK1, CDC25B
PID_HIF1A_PATHWAY	14	0.191631	0.109842	0.250018	0.000229407	0.000640595	ARNT, EGLN1, VHL, COPS5, CDKN2A, CUL2, HIF1AN, OS9, HIF1A, HSP90AA1, TP53, EGLN2, RBX1, NAA10
REACTOME_SEMA3A_PAK_DEPENDENT_AXON_REPULSION	14	-0.230715	0.332358	0.158258	0.000245632	0.000672161	PLXNA2, PLXNA1, PAK2, HSP90AB1, FYN, RAC1, LIMK1, SEMA3A, NRP1, CFL1, PAK1, HSP90AA1, FES, PLXNA3
REACTOME_REPAIR_SYNTHESIS_FOR_GAP_FILLING_BY_DNA_POL_IN_TC_NER	14	-1.01268	1.43568	0.714208	0.000262286	0.000708934	RPA2, RFC4, RPA3, POLD2, RFC2, POLD4, POLD3, RFC5, POLE, RFC3, POLE2, RPA1, POLD1, PCNA
REACTOME_INHIBITION_OF_INSULIN_SECRETION_BY_ADRENALINE_NORADRENALINE	14	-0.30616	0.460111	0.196346	0.000751083	0.00164587	GNB1, GNG12, GNG5, GNAI2, GNB4, GNAI1, GNG11, GNB2, ADRA2A, GNB3, ADCY6, CACNB3, GNG2, GNB5
REACTOME_BOTULINUM_NEUROTOXICITY	14	0.345157	0.145881	0.486941	0.00198442	0.0039021	STX12, STX6, STX7, STX11, STX1A, STX3, STX5, VAMP1, STX2, STX4, VAMP2, STX8, STX10, STX16
REACTOME_PROTEOLYTIC_CLEAVAGE_OF_SNARE_COMPLEX_PROTEINS	14	0.345157	0.145881	0.486941	0.00198442	0.0039021	STX12, STX6, STX7, STX11, STX1A, STX3, STX5, VAMP1, STX2, STX4, VAMP2, STX8, STX10, STX16
REACTOME_SHC_RELATED_EVENTS	14	-0.164377	0.272234	0.0871611	0.0020431	0.00398225	NRAS, SHC1, SOS1, RAF1, CDK1, HRAS, KRAS, MAP2K1, MAPK3, GRB2, MAP2K2, INSR, YWHAB, MAPK1
REACTOME_HOMOLOGOUS_RECOMBINATION_REPAIR_OF_REPLICATION_INDEPENDENT_DOUBLE_STRAND_BREAKS	14	-0.426643	0.686247	0.243706	0.0028088	0.0052271	RPA2, RAD50, MDC1, RPA3, NBN, ATM, H2AFX, RAD52, BRCA2, TP53BP1, RPA1, BRCA1, BRIP1, LIG1
REACTOME_METABOLISM_OF_POLYAMINES	14	-0.103021	0.193855	0.0386436	0.00639241	0.0109261	SRM, AGMAT, ADI1, ODC1, ENOPH1, AMD1, MTAP, GOT1, PAOX, APIP, MRI1, SMOX, SMS, SAT1
SA_G1_AND_S_PHASES	14	-0.242055	0.455198	0.089955	0.00756575	0.0128133	E2F2, ARF1, CDKN1A, CDKN2A, CFL1, CCND1, CDKN1B, ARF3, CDK2, CDK4, MDM2, TP53, NXT1, E2F1
BIOCARTA_BARRESTIN_SRC_PATHWAY	14	0.233791	0.07575	0.347102	0.00761875	0.0128835	GNB1, RAF1, ADCY1, DNM1, HRAS, ARRB1, MAP2K1, MAPK3, MAP2K2, PLCB1, HCK, SRC, GNAS, MAPK1
REACTOME_SHC1_EVENTS_IN_EGFR_SIGNALING	14	-0.136646	0.262394	0.0466216	0.00939422	0.0155081	NRAS, SHC1, SOS1, RAF1, EGFR, CDK1, HRAS, KRAS, MAP2K1, MAPK3, GRB2, MAP2K2, YWHAB, MAPK1
KEGG_STEROID_HORMONE_BIOSYNTHESIS	14	0.958605	0.256994	1.45755	0.0101067	0.0165125	HSD17B7, HSD11B1, CYP1B1, SRD5A3, SRD5A1, CYP7B1, AKR1C1, AKR1C2, AKR1C3, HSD17B12, CYP19A1, CYP11A1, COMT, STS
PID_DNA_PK_PATHWAY	14	-0.0981387	0.197022	0.0285528	0.0111576	0.0180176	APLF, XRCC5, XRCC4, CSNK2B, POLM, PRKDC, APTX, DCLRE1C, POLL, LIG4, CSNK2A2, PNKP, CSNK2A1, XRCC6
REACTOME_G_BETA_GAMMA_SIGNALLING_THROUGH_PI3KGAMMA	14	-0.131603	0.280244	0.0262768	0.0235595	0.035419	GNB1, GNG12, GNG5, AKT3, RHOA, GNB4, GNG11, GNB2, GNB3, GNG2, AKT1, GNB5, PDPK1, AKT2
KEGG_PRIMARY_IMMUNODEFICIENCY	13	1.06399	0.961604	1.18553	1.13603e-06	4.26677e-05	RFX5, IL7R, TAP2, TAP1, DCLRE1C, CD4, UNG, RFXAP, JAK3, RFXANK, ADA, CD40, IKBKG
BIOCARTA_INFLAM_PATHWAY	13	2.21582	1.86601	2.63185	2.58342e-06	5.02094e-05	CSF1, TGFB2, IL1A, IL15, HLA-DRA, HLA-DRB1, PDGFA, IL6, CD4, TGFB3, CSF3, TGFB1, IL11
REACTOME_TRAF3_DEPENDENT_IRF_ACTIVATION_PATHWAY	13	1.79298	1.54523	2.08703	4.3569e-06	5.82305e-05	SIKE1, IKBKE, IFIH1, DDX58, IRF7, TBK1, TRAF3, CREBBP, RNF135, TRIM25, IRF3, MAVS, EP300
KEGG_STEROID_BIOSYNTHESIS	13	0.980004	0.774073	1.15305	6.0841e-06	6.545e-05	DHCR24, HSD17B7, SOAT1, MSMO1, CYP51A1, FDFT1, SQLE, LIPA, DHCR7, CYP27B1, LSS, EBP, NSDHL
REACTOME_CELL_EXTRACELLULAR_MATRIX_INTERACTIONS	13	-0.607583	0.702205	0.494458	6.26904e-06	6.545e-05	FBLIM1, LIMS1, FLNC, TESK1, RSU1, ITGB1, ILK, PARVA, FERMT2, ACTN1, VASP, PARVB, ARHGEF6
KEGG_ONE_CARBON_POOL_BY_FOLATE	13	-0.517958	0.610366	0.407902	6.42128e-06	6.545e-05	MTHFR, MTR, MTHFD2, ATIC, MTHFD2L, DHFR, MTHFD1L, SHMT2, MTHFD1, MTFMT, SHMT1, TYMS, GART
KEGG_AUTOIMMUNE_THYROID_DISEASE	13	1.95256	1.56489	2.38192	8.08683e-06	7.19452e-05	HLA-F, HLA-G, HLA-A, HLA-E, HLA-C, HLA-B, HLA-DRA, HLA-DRB1, HLA-DMA, HLA-DPA1, HLA-DPB1, FAS, CD40
KEGG_ALLOGRAFT_REJECTION	13	1.95256	1.56489	2.38192	8.08683e-06	7.19452e-05	HLA-F, HLA-G, HLA-A, HLA-E, HLA-C, HLA-B, HLA-DRA, HLA-DRB1, HLA-DMA, HLA-DPA1, HLA-DPB1, FAS, CD40
REACTOME_AMINO_ACID_SYNTHESIS_AND_INTERCONVERSION_TRANSAMINATION	13	-1.12415	1.30816	0.905623	1.32638e-05	9.1237e-05	PHGDH, GLUL, GLS, PSPH, ASNS, PSAT1, GLUD1, ALDH18A1, GOT1, OAT, GPT2, GOT2, PYCR1
BIOCARTA_PML_PATHWAY	13	0.499091	0.4283	0.583391	2.08245e-05	0.000116262	TNFRSF1B, SUMO1, SP100, DAXX, SIRT1, FAS, HRAS, TNFRSF1A, RB1, PML, CREBBP, TP53, RARA
BIOCARTA_IL7_PATHWAY	13	1.03428	0.839206	1.26633	2.57325e-05	0.000133108	JAK1, NMI, PIK3CA, IL7R, PIK3R1, FYN, PTK2B, CREBBP, STAT5B, STAT5A, BCL2, JAK3, EP300
REACTOME_P38MAPK_EVENTS	13	-0.274423	0.3626	0.200472	2.71604e-05	0.000135924	NRAS, MAPKAPK2, RALB, MAPKAPK3, MAPK14, MAPK13, RALA, RALGDS, HRAS, KRAS, SRC, MAPK12, MAPK11
REACTOME_RNA_POL_I_PROMOTER_OPENING	13	0.8973	0.620802	1.20349	3.12241e-05	0.000148248	HIST2H2BE, H2AFZ, HIST1H2BC, HIST1H2AC, HIST1H2BD, HIST1H4H, HIST1H2BJ, HIST1H2BK, H2AFX, MAPK3, UBTF, H3F3B, MBD2
ST_G_ALPHA_S_PATHWAY	13	0.634177	0.504442	0.787643	5.22477e-05	0.000210316	CREB1, RAF1, CFB, SNX13, CREB5, BRAF, ASAH1, CREB3, RAPGEF3, BFAR, TERF2IP, SRC, MAPK1
REACTOME_INFLAMMASOMES	13	1.187	0.951754	1.46625	5.33617e-05	0.000214025	TXNIP, AIM2, HSP90AB1, TXN, PANX1, CASP1, P2RX7, MEFV, PYCARD, NLRP1, BCL2, BCL2L1, APP
REACTOME_GLYCOGEN_BREAKDOWN_GLYCOGENOLYSIS	13	-0.284178	0.33695	0.221252	0.000103801	0.000349463	PGM1, AGL, CALM2, GYG1, PGM2, PYGL, CALM1, PHKG2, PHKB, CALM3, PYGB, PHKA2, PHKA1
BIOCARTA_LONGEVITY_PATHWAY	13	0.639397	0.433976	0.812948	0.000112286	0.00037128	SHC1, PIK3CA, SOD3, GHR, PIK3R1, FOXO3, SOD2, HRAS, CAT, IGF1, AKT1, IGF1R, SOD1
PID_ANTHRAX_PATHWAY	13	1.04609	0.809825	1.32526	0.000188308	0.000553465	VCAM1, ANTXR1, IL1B, ANTXR2, CASP1, MAP2K1, MAPK3, NLRP1, MAP2K4, MAP2K3, MAP2K2, MAP2K7, MAPK1
REACTOME_POL_SWITCHING	13	-1.11878	1.55039	0.756281	0.000281138	0.000750829	RFC4, PRIM2, POLD2, RFC2, POLA2, POLD4, POLD3, PRIM1, RFC5, RFC3, POLD1, PCNA, POLA1
REACTOME_NRIF_SIGNALS_CELL_DEATH_FROM_THE_NUCLEUS	13	0.370475	0.248073	0.515762	0.000359375	0.000899247	ITGB3BP, NGF, APH1A, NCSTN, PSEN2, RPS27A, SQSTM1, MAPK8, TRAF6, PSEN1, APH1B, UBA52, PSENEN
REACTOME_FORMATION_OF_ATP_BY_CHEMIOSMOTIC_COUPLING	13	-0.445632	0.644798	0.22487	0.000408265	0.000992522	ATP5F1, ATP5I, ATP5J2, ATP5C1, ATP5L, ATP5B, ATP5G1, ATP5H, ATP5A1, ATP5D, ATP5E, ATP5J, ATP5O
REACTOME_PLATELET_SENSITIZATION_BY_LDL	13	0.306383	0.174878	0.417343	0.000479187	0.00112826	LRP8, PLA2G4A, PPP2R5A, PPP2CA, MAPK14, PPP2R5D, PPP2CB, PPP2R5B, PPP2R1B, PPP2R5E, PPP2R5C, PECAM1, PPP2R1A
REACTOME_N_GLYCAN_TRIMMING_IN_THE_ER_AND_CALNEXIN_CALRETICULIN_CYCLE	13	0.253405	0.125328	0.405969	0.000908912	0.00194942	EDEM3, MOGS, UGGT1, EDEM1, CANX, MAN1B1, GANAB, MLEC, UGGT2, PDIA3, PRKCSH, CALR, EDEM2
BIOCARTA_P27_PATHWAY	13	-0.383625	0.543769	0.193239	0.00171023	0.00346096	CKS1B, SKP2, SKP1, CUL1, CDKN1B, CDK2, RB1, TFDP1, NEDD8, CCNE1, UBE2M, E2F1, RBX1
REACTOME_ASSOCIATION_OF_LICENSING_FACTORS_WITH_THE_PRE_REPLICATIVE_COMPLEX	13	-0.876258	1.26711	0.413777	0.00226275	0.00433996	E2F2, ORC1, RPS27A, ORC4, ORC2, E2F3, GMNN, ORC3, ORC5, CDT1, CDC6, UBA52, E2F1
REACTOME_ACYL_CHAIN_REMODELLING_OF_PC	13	0.671066	0.300191	0.985295	0.00267365	0.00501761	PLA2G2A, PLA2G4A, MBOAT2, PLA2G12A, LPCAT1, PNPLA8, PLA2G16, LPCAT3, PLBD1, LPCAT4, LPCAT2, PLA2G4C, PLA2G6
REACTOME_SHC_MEDIATED_SIGNALLING	13	-0.232401	0.341713	0.103036	0.00284416	0.00528405	NRAS, SHC1, SOS1, RAF1, CDK1, HRAS, KRAS, MAP2K1, MAPK3, GRB2, MAP2K2, YWHAB, MAPK1
REACTOME_METABOLISM_OF_STEROID_HORMONES_AND_VITAMINS_A_AND_D	13	0.777512	0.365037	1.26624	0.00406011	0.007299	HSD11B1, SRD5A3, SRD5A1, STARD4, AKR1B1, CUBN, CYP2R1, CYP27B1, RDH11, LGMN, CYP19A1, CYP11A1, STARD5
REACTOME_TIE2_SIGNALING	13	0.355981	0.158996	0.589569	0.00505877	0.00887881	NRAS, SHC1, SOS1, GRB14, PIK3CB, PIK3CA, PIK3R1, ANGPT1, TEK, HRAS, KRAS, GRB7, GRB2
BIOCARTA_HIF_PATHWAY	13	0.1815	0.0578756	0.327957	0.00856096	0.0143241	JUN, ARNT, CREB1, VHL, EDN1, VEGFA, ASPH, COPS5, LDHA, HIF1A, HSP90AA1, P4HB, EP300
KEGG_CIRCADIAN_RHYTHM_MAMMAL	13	0.287185	0.0864093	0.526428	0.00877413	0.0146367	PER3, NPAS2, PER2, BHLHE40, CLOCK, ARNTL, CRY2, BHLHE41, CRY1, PER1, NR1D1, CSNK1D, CSNK1E
REACTOME_HYALURONAN_METABOLISM	13	0.272934	0.0703702	0.51323	0.015397	0.0244642	SLC9A1, HYAL1, HYAL2, ABCC5, HEXB, HMMR, GUSB, HAS2, LYVE1, CD44, HEXA, HAS3, HAS1
REACTOME_G_PROTEIN_ACTIVATION	13	-0.250179	0.411657	0.0578352	0.015414	0.0244642	GNB1, GNG12, GNG5, GNAI3, GNAI2, GNB4, GNAI1, GNG11, GNB2, GNB3, GNG2, GNB5, GNAZ
REACTOME_SPRY_REGULATION_OF_FGF_SIGNALING	13	-0.105908	0.18509	0.0119587	0.0304806	0.0448529	MKNK1, RPS27A, PPP2CA, BRAF, PPP2CB, CBL, SPRY2, MAPK3, GRB2, UBA52, PPP2R1A, SRC, MAPK1
SA_PROGRAMMED_CELL_DEATH	12	0.699255	0.574831	0.786735	9.91587e-07	4.26677e-05	CASP9, BCL10, BCL2L11, BAK1, CASP8AP2, BAD, APAF1, CES1, BCL2, BAX, BCL2L1, BID
REACTOME_TRAF6_MEDIATED_INDUCTION_OF_TAK1_COMPLEX	12	0.595677	0.499804	0.663368	1.71852e-06	4.26677e-05	RPS27A, TLR3, CD14, MAP3K7, TAB2, LY96, TLR4, TRAF6, TICAM1, UBA52, TAB1, TAB3
REACTOME_ACTIVATION_OF_IRF3_IRF7_MEDIATED_BY_TBK1_IKK_EPSILON	12	1.17677	0.999546	1.30144	2.66962e-06	5.02094e-05	IKBKE, RPS27A, TLR3, CD14, LY96, TLR4, IRF7, TBK1, TRAF3, TICAM1, UBA52, IRF3
KEGG_PROXIMAL_TUBULE_BICARBONATE_RECLAMATION	12	-0.659403	0.840131	0.531481	8.15941e-06	7.19452e-05	ATP1A1, ATP1B1, MDH1, GLS, ATP1B3, SLC4A4, AQP1, CA2, GLUD1, PCK2, SLC25A10, GLUD2
REACTOME_P75NTR_SIGNALS_VIA_NFKB	12	1.0069	0.827248	1.15317	1.09036e-05	8.40955e-05	NGF, RPS27A, MYD88, PRKCI, SQSTM1, IKBKB, RIPK2, TRAF6, RELA, NFKBIA, UBA52, IRAK1
REACTOME_AKT_PHOSPHORYLATES_TARGETS_IN_THE_CYTOSOL	12	0.328166	0.262968	0.373706	1.10844e-05	8.43477e-05	CASP9, AKT3, CDKN1A, CHUK, BAD, CDKN1B, MDM2, AKT1, TSC2, AKT2, GSK3A, AKT1S1
BIOCARTA_IL22BP_PATHWAY	12	1.62685	1.38267	1.79811	1.16693e-05	8.5462e-05	JAK1, STAT1, STAT4, JAK2, STAT2, STAT6, STAT5B, STAT5A, STAT3, SOCS3, TYK2, JAK3
PID_SYNDECAN_3_PATHWAY	12	0.388331	0.273489	0.469286	1.61587e-05	0.00010086	SDC3, APH1A, NCSTN, FYN, EGFR, PTN, CTTN, PSEN1, APH1B, PSENEN, SRC, CASK
REACTOME_NFKB_ACTIVATION_THROUGH_FADD_RIP1_PATHWAY_MEDIATED_BY_CASPASE_8_AND10	12	1.34513	0.965272	1.61454	1.88731e-05	0.000112224	IFIH1, CASP10, CASP8, RIPK1, IKBKB, DDX58, CHUK, FADD, RNF135, TRIM25, MAVS, IKBKG
REACTOME_METABOLISM_OF_PORPHYRINS	12	-0.466152	0.642569	0.342622	4.25977e-05	0.000186323	UROD, PPOX, ALAS1, CPOX, BLVRA, ALAD, UROS, HMBS, HMOX2, FECH, BLVRB, HMOX1
KEGG_PHENYLALANINE_METABOLISM	12	1.16503	0.870953	1.37311	6.92834e-05	0.000259171	PRDX6, NAT6, GOT1, ALDH3B1, HPD, ALDH1A3, GOT2, AOC2, IL4I1, MIF, MAOA, MAOB
REACTOME_SYNTHESIS_OF_PIPS_AT_THE_EARLY_ENDOSOME_MEMBRANE	12	0.376459	0.283296	0.441868	8.6045e-05	0.000307383	PIKFYVE, PIK3R4, PI4K2B, INPP4B, FIG4, PI4K2A, PIK3C2A, MTMR2, VAC14, MTMR4, PIK3C3, MTM1
REACTOME_OXYGEN_DEPENDENT_PROLINE_HYDROXYLATION_OF_HYPOXIA_INDUCIBLE_FACTOR_ALPHA	12	0.256257	0.168707	0.318353	9.42234e-05	0.000328157	EGLN1, EPAS1, RPS27A, VHL, UBE2D3, UBE2D2, CUL2, UBE2D1, HIF1A, UBA52, EGLN2, RBX1
REACTOME_SYNTHESIS_OF_PC	12	0.627985	0.418541	0.775951	0.00011195	0.000371274	SLC44A3, CEPT1, LPIN1, PCYT1A, ACHE, SLC44A1, CHKA, CHPT1, PEMT, LPIN2, SLC44A2, LPIN3
BIOCARTA_RB_PATHWAY	12	-0.706166	1.03186	0.475071	0.000266488	0.000716872	CDC25C, MAPK14, CDK1, WEE1, ATM, CHEK1, CDK2, CDK4, RB1, TP53, CDC25B, YWHAH
REACTOME_REGULATION_OF_AMPK_ACTIVITY_VIA_LKB1	12	0.165606	0.0897528	0.21876	0.000280207	0.000750144	PRKAB2, STRADB, CAB39, PRKAA1, PRKAG2, PRKAG1, PRKAB1, CAB39L, PPM1A, STRADA, RPTOR, STK11
BIOCARTA_PS1_PATHWAY	12	0.433214	0.269606	0.548649	0.000348054	0.00087486	DVL1, ADAM17, CTNNB1, GSK3B, RBPJ, APC, DLL1, FZD1, NOTCH1, BTRC, PSEN1, AXIN1
REACTOME_PURINE_SALVAGE	12	0.225948	0.117098	0.302041	0.000372764	0.00092649	AMPD2, DGUOK, DCK, GMPR, ADK, AMPD3, PNP, GMPR2, ADAL, APRT, ADA, HPRT1
REACTOME_REGULATION_OF_PYRUVATE_DEHYDROGENASE_PDH_COMPLEX	12	0.379512	0.213069	0.496524	0.000417901	0.00101152	PDK1, PDHB, PDK4, DLD, PDP1, PDHX, DLAT, PDP2, PDPR, PDK2, PDHA1, PDK3
BIOCARTA_SALMONELLA_PATHWAY	12	-0.307032	0.515146	0.162305	0.00106462	0.00224865	CDC42, ARPC5, ACTR2, ACTR3, ARPC2, ARPC4, WASF1, RAC1, ARPC1A, ARPC1B, WASL, ARPC3
REACTOME_COMPLEMENT_CASCADE	12	1.68478	0.858627	2.26806	0.00110245	0.00231974	CFH, CD55, CD46, PROS1, MASP1, CFI, C2, CFB, C5, C1S, CFD, C3
REACTOME_DCC_MEDIATED_ATTRACTIVE_SIGNALING	12	0.612939	0.29887	0.836314	0.00186311	0.00370289	CDC42, NCK1, TRIO, ABLIM3, FYN, RAC1, WASL, PTK2, ABLIM1, DOCK1, NTN1, SRC
REACTOME_NEUROTRANSMITTER_RELEASE_CYCLE	12	-0.123249	0.216058	0.0586317	0.00261051	0.00492407	GLS, RIMS1, STX1A, SLC1A1, UNC13B, STXBP1, HSPA8, SLC38A2, ABAT, VAMP2, DNAJC5, MAOA
REACTOME_ERKS_ARE_INACTIVATED	12	0.199165	0.0859579	0.279917	0.00292354	0.00539543	DUSP7, PPP2CA, PPP2R5D, DUSP4, PPP2CB, PPP2R1B, DUSP6, MAPK3, MAPK7, DUSP3, PPP2R1A, MAPK1
BIOCARTA_VDR_PATHWAY	12	0.199847	0.0716509	0.304166	0.00338585	0.00616669	HDAC1, NCOA1, KAT2B, NCOA2, RXRA, TSC2, CREBBP, NCOR1, MED1, CARM1, NCOA3, EP300
PID_ERB_GENOMIC_PATHWAY	12	0.357295	0.138246	0.513808	0.00682228	0.0116073	NCOA1, UBA3, NCOA2, DDX54, NEDD8, SMARCE1, C3, SMARCA4, ZNF14, UBE2M, NCOA3, SMARCB1
REACTOME_STEROID_HORMONES	12	0.806179	0.232552	1.21284	0.00974744	0.0160198	HSD11B1, SRD5A3, SRD5A1, STARD4, AKR1B1, CUBN, CYP2R1, CYP27B1, LGMN, CYP19A1, CYP11A1, STARD5
REACTOME_ADP_SIGNALLING_THROUGH_P2RY12	12	-0.226072	0.430392	0.0830881	0.010026	0.0164291	GNB1, GNG12, GNG5, GNAI3, GNAI2, GNB4, GNAI1, GNG11, GNB2, GNB3, GNG2, GNB5
REACTOME_CYTOCHROME_P450_ARRANGED_BY_SUBSTRATE_TYPE	12	0.756502	0.193804	1.15025	0.0122194	0.0195898	CYP1B1, CYP26B1, CYP27A1, CYP2U1, CYP51A1, TBXAS1, CYP7B1, CYP2R1, CYP27B1, CYP19A1, CYP11A1, PTGIS
REACTOME_N_GLYCAN_ANTENNAE_ELONGATION_IN_THE_MEDIAL_TRANS_GOLGI	12	0.158443	0.0306182	0.262597	0.0170565	0.0267275	B4GALT2, B4GALT3, MGAT5, B4GALT4, ST6GAL1, MAN2A1, MGAT4B, B4GALT1, MGAT2, FUT8, B4GALT6, B4GALT5
KEGG_RETINOL_METABOLISM	12	0.358626	0.0416445	0.584199	0.0259189	0.0386523	DHRS3, CYP26B1, RETSAT, ADH5, RDH10, DGAT1, DGAT2, RDH5, DHRS4, DHRS4L2, RDH11, PNPLA4
BIOCARTA_TALL1_PATHWAY	11	0.993979	0.8884	1.11954	2.31261e-07	4.26677e-05	TRAF5, NFKB1, MAPK14, TRAF2, MAPK8, CHUK, TRAF6, RELA, TNFSF13B, TRAF3, MAP3K14
REACTOME_SYNTHESIS_OF_VERY_LONG_CHAIN_FATTY_ACYL_COAS	11	1.41411	1.26277	1.59433	4.195e-06	5.82305e-05	ELOVL1, ACSL3, ELOVL6, ACSL1, ELOVL7, ELOVL5, ELOVL4, ACSL5, HSD17B12, TECR, ACSL4
PID_IL5_PATHWAY	11	0.745858	0.658856	0.849713	4.73323e-06	6.07312e-05	CISH, PIK3CA, PIK3R1, PIM1, LYN, SDCBP, JAK2, PTPN11, STAT5B, STAT5A, GRB2
REACTOME_EXTRINSIC_PATHWAY_FOR_APOPTOSIS	11	1.51059	1.18047	1.90197	1.27825e-05	9.06262e-05	CFLAR, CASP10, CASP8, TNFSF10, RIPK1, TNFRSF10B, TRAF2, FAS, FADD, TNFRSF1A, TRADD
BIOCARTA_HSP27_PATHWAY	11	0.838685	0.690138	1.01525	2.60191e-05	0.000133108	CASP9, MAPKAPK2, IL1A, MAPKAPK3, CASP3, DAXX, CYCS, HSPB1, FAS, APAF1, BCL2
REACTOME_PURINE_RIBONUCLEOSIDE_MONOPHOSPHATE_BIOSYNTHESIS	11	-0.658263	0.803338	0.484901	3.3326e-05	0.000153894	ADSS, ATIC, IMPDH2, GMPS, PPAT, PAICS, IMPDH1, ADSSL1, PFAS, GART, ADSL
REACTOME_SLBP_DEPENDENT_PROCESSING_OF_REPLICATION_DEPENDENT_HISTONE_PRE_MRNAS	11	-0.559477	0.704489	0.398791	3.36017e-05	0.000154263	LSM10, SNRPE, SNRPG, NCBP2, SLBP, LSM11, NCBP1, SNRPF, ZNF473, SNRPB, SNRPD3
REACTOME_MTORC1_MEDIATED_SIGNALLING	11	-0.393472	0.462835	0.310666	5.10764e-05	0.000209394	MTOR, EIF4G1, EIF4E, RHEB, EIF4EBP1, RPS6, EIF4B, MLST8, EEF2K, RPS6KB1, RPTOR
REACTOME_POST_CHAPERONIN_TUBULIN_FOLDING_PATHWAY	11	-0.765509	0.972667	0.518468	5.16303e-05	0.000210316	TUBA4A, TBCA, TUBB2A, TBCC, TUBB4B, TUBA1B, TUBA1A, TUBA1C, TBCD, TUBB6, TBCB
REACTOME_REGULATION_OF_KIT_SIGNALING	11	0.339562	0.23796	0.424789	7.41699e-05	0.000274032	SOS1, FYN, LYN, CBL, KITLG, SH2B3, PRKCA, GRB2, YES1, SOCS6, SRC
REACTOME_RETROGRADE_NEUROTROPHIN_SIGNALLING	11	-0.323891	0.427194	0.236881	0.00014538	0.000453701	NGF, AP2M1, CLTA, DNM1, AP2A2, AP2B1, CLTC, DNM2, AP2S1, AP2A1, DNAL4
BIOCARTA_RANKL_PATHWAY	11	1.36556	0.913634	1.8977	0.000227814	0.000639146	FOSL2, EIF2AK2, NFKB1, MAPK8, TRAF6, RELA, FOSL1, IRF9, FOS, IFNAR2, IFNAR1
REACTOME_RESOLUTION_OF_AP_SITES_VIA_THE_SINGLE_NUCLEOTIDE_REPLACEMENT_PATHWAY	11	-0.317019	0.424155	0.188769	0.000295524	0.000776188	MUTYH, OGG1, MBD4, POLB, SMUG1, TDG, APEX1, MPG, NTHL1, LIG3, XRCC1
REACTOME_MRNA_DECAY_BY_3_TO_5_EXORIBONUCLEASE	11	-0.60469	0.774581	0.401376	0.000298425	0.000780117	EXOSC7, EXOSC9, EXOSC4, EXOSC3, EXOSC2, EXOSC1, DCPS, EXOSC8, DIS3, EXOSC6, EXOSC5
KEGG_GLYCOSPHINGOLIPID_BIOSYNTHESIS_GANGLIO_SERIES	11	0.595169	0.426494	0.796297	0.000467896	0.00110603	ST3GAL5, GLB1, SLC33A1, HEXB, B3GALT4, ST3GAL1, ST6GALNAC4, ST8SIA1, B4GALNT1, HEXA, ST3GAL2
REACTOME_CALNEXIN_CALRETICULIN_CYCLE	11	0.252424	0.137282	0.389853	0.000551276	0.00127864	EDEM3, UGGT1, EDEM1, CANX, MAN1B1, GANAB, UGGT2, PDIA3, PRKCSH, CALR, EDEM2
REACTOME_NOTCH_HLH_TRANSCRIPTION_PATHWAY	11	0.561646	0.353197	0.809985	0.000556687	0.0012885	NOTCH2, KAT2B, RBPJ, MAML3, MAML1, MAML2, SNW1, CREBBP, KAT2A, NOTCH3, MAMLD1
BIOCARTA_EIF2_PATHWAY	11	0.222941	0.14025	0.321751	0.000614382	0.0014016	EIF2AK2, EIF2AK3, GSK3B, EIF2B5, EIF2AK1, PPP1CA, EIF2S1, EIF5, EIF2AK4, EIF2S2, EIF2S3
REACTOME_UNWINDING_OF_DNA	11	-1.76283	2.3687	1.03929	0.000746454	0.0016422	MCM6, MCM2, MCM3, MCM7, GINS4, MCM4, GINS2, MCM8, GINS1, CDC45, MCM5
BIOCARTA_AKAP95_PATHWAY	11	-0.310855	0.471788	0.175404	0.000821569	0.0017758	PRKACB, PRKAR2A, CCNB1, PPP2CA, PRKAR2B, CDK1, PPP1CA, NCAPD2, PRKAG1, DDX5, AKAP8
KEGG_PANTOTHENATE_AND_COA_BIOSYNTHESIS	11	-0.235227	0.329047	0.123943	0.000959297	0.00203782	PANK4, PPCS, DPYD, PANK3, ENPP1, PANK1, BCAT1, PPCDC, COASY, BCAT2, PANK2
BIOCARTA_BARR_MAPK_PATHWAY	11	-0.221978	0.340855	0.121942	0.00101254	0.00214681	GNB1, RAF1, ADCY1, DNM1, ARRB1, MAP2K1, MAPK3, MAP2K2, PLCB1, GNAS, MAPK1
REACTOME_INHIBITION_OF_VOLTAGE_GATED_CA2_CHANNELS_VIA_GBETA_GAMMA_SUBUNITS	11	-0.354184	0.498453	0.182637	0.00111695	0.00234137	GNB1, GNG12, GNG5, GABBR1, GNB2, GABBR2, GNB3, GNG2, KCNJ12, KCNJ2, KCNJ15
REACTOME_INWARDLY_RECTIFYING_K_CHANNELS	11	-0.354184	0.498453	0.182637	0.00111695	0.00234137	GNB1, GNG12, GNG5, GABBR1, GNB2, GABBR2, GNB3, GNG2, KCNJ12, KCNJ2, KCNJ15
REACTOME_CDC6_ASSOCIATION_WITH_THE_ORC_ORIGIN_COMPLEX	11	-1.13063	1.59698	0.576748	0.00157447	0.00321551	E2F2, ORC1, ORC4, ORC2, E2F3, ORC3, ORC5, ORC6, CDC6, MCM8, E2F1
SA_REG_CASCADE_OF_CYCLIN_EXPR	11	-0.79237	1.21259	0.43977	0.0017659	0.00354776	E2F2, CCNA2, CCNE2, CDKN2A, CCND1, CDKN1B, CDK2, CDK4, E2F4, CCNE1, E2F1
PID_S1P_S1P4_PATHWAY	11	-0.277364	0.410954	0.117864	0.00205484	0.00399813	CDC42, GNAI3, RHOA, GNAI2, GNA12, GNAI1, MAPK3, GNA13, PLCG1, MAPK1, GNAZ
REACTOME_INHIBITION_OF_REPLICATION_INITIATION_OF_DAMAGED_DNA_BY_RB1_E2F1	11	-0.55561	0.799113	0.266179	0.00224599	0.00431712	PPP2CA, PRIM2, PPP2CB, POLA2, PPP2R1B, PRIM1, RB1, TFDP1, PPP2R1A, E2F1, POLA1
REACTOME_ACYL_CHAIN_REMODELLING_OF_PE	11	0.784291	0.357307	1.14499	0.00270478	0.00506747	PLA2G2A, PLA2G4A, MBOAT2, PLA2G12A, PNPLA8, PLA2G16, LPCAT3, PLBD1, LPCAT4, PLA2G4C, PLA2G6
PID_RANBP2_PATHWAY	11	0.146727	0.0524962	0.225567	0.00436035	0.00777585	HDAC1, XPO1, RANBP2, SUMO1, HDAC4, MDM2, RAN, PIAS1, UBE2I, PIAS2, RANGAP1
REACTOME_G_BETA_GAMMA_SIGNALLING_THROUGH_PLC_BETA	11	-0.266176	0.398505	0.108308	0.00514741	0.00900593	GNB1, GNG12, GNG5, GNB4, GNG11, GNB2, PLCB3, GNB3, GNG2, GNB5, PLCB1
KEGG_NITROGEN_METABOLISM	11	-0.201968	0.315977	0.066338	0.00557858	0.00968406	CTH, GLUL, GLS, CPS1, ASNS, CA13, CA2, GLUD1, CA12, CA5B, GLUD2
BIOCARTA_CK1_PATHWAY	11	0.167656	0.060901	0.294877	0.00608272	0.010445	PRKACB, PRKAR2A, PPP3CA, PPP2CA, PRKAR1B, PRKAR2B, CDK5, PPP1CA, PRKAR1A, CSNK1D, PLCB1
REACTOME_RAP1_SIGNALLING	11	-0.191241	0.30252	0.0585055	0.00786629	0.0132216	PRKACB, RAP1A, RAF1, YWHAZ, PRKG1, SIPA1, RAPGEF3, RAP1B, RAP1GAP2, PRKACA, YWHAB
BIOCARTA_GATA3_PATHWAY	11	0.306056	0.0975308	0.553853	0.00862906	0.0144164	PRKACB, PRKAR2A, MAPK14, PRKAR1B, PRKAR2B, MAF, MAP2K3, PRKAR1A, NFATC1, JUNB, NFATC2
KEGG_TASTE_TRANSDUCTION	11	0.279513	0.0749693	0.523378	0.0121139	0.0194488	GNB1, PRKACB, PDE1A, ITPR3, GNB3, ADCY6, ADCY4, CACNA1A, PRKACA, GNAS, PRKX
KEGG_GLYCOSAMINOGLYCAN_BIOSYNTHESIS_KERATAN_SULFATE	11	0.284434	0.0721159	0.53758	0.0158105	0.024987	B4GALT2, B4GALT3, B3GNT2, B4GALT4, CHST2, ST3GAL1, B4GALT1, CHST1, FUT8, ST3GAL2, CHST6
REACTOME_ACTIVATION_OF_RAC	11	0.163343	0.0257667	0.279048	0.0210983	0.0321098	SOS1, NCK2, GPC1, ROBO1, NCK1, PAK2, SLIT2, RAC1, PAK1, SOS2, PAK4
BIOCARTA_PLCE_PATHWAY	10	-0.527392	0.596484	0.479093	5.79865e-08	3.22115e-05	PRKACB, PRKAR2A, RAP2B, ADRB2, PRKAR1B, ADCY1, PRKAR2B, PLCE1, PRKAR1A, GNAS
REACTOME_ZINC_TRANSPORTERS	10	0.96164	0.78997	1.08236	1.10274e-06	4.26677e-05	SLC30A7, SLC39A1, SLC30A1, SLC39A10, SLC39A8, SLC30A5, SLC39A7, SLC39A4, SLC39A6, SLC39A3
BIOCARTA_CFTR_PATHWAY	10	-0.291984	0.377877	0.231978	4.81039e-06	6.07312e-05	PRKACB, PRKAR2A, ADRB2, EZR, PRKAR1B, ADCY1, PRKAR2B, PRKAR1A, SLC9A3R1, GNAS
REACTOME_REGULATION_OF_IFNG_SIGNALING	10	1.12248	0.97657	1.22428	4.95461e-06	6.13617e-05	JAK1, STAT1, SUMO1, IFNGR1, JAK2, PIAS1, SOCS3, PTPN2, PTPN1, IFNGR2
REACTOME_SIGNALING_BY_NOTCH2	10	0.70323	0.575569	0.792976	5.10245e-06	6.16176e-05	NOTCH2, APH1A, NCSTN, PSEN2, DLL1, PSEN1, ADAM10, APH1B, PSENEN, JAG1
BIOCARTA_RNA_PATHWAY	10	0.872446	0.74389	0.961931	5.19411e-06	6.20501e-05	EIF2AK2, NFKB1, CHUK, RELA, DNAJC3, NFKBIA, EIF2S1, TP53, MAP3K14, EIF2S2
KEGG_VALINE_LEUCINE_AND_ISOLEUCINE_BIOSYNTHESIS	10	-0.628393	0.776873	0.507504	7.19492e-06	7.00544e-05	IARS2, LARS2, PDHB, LARS, VARS2, VARS, IARS, BCAT1, BCAT2, PDHA1
REACTOME_ALPHA_LINOLENIC_ACID_ALA_METABOLISM	10	0.585516	0.505124	0.64135	1.16924e-05	8.5462e-05	SCP2, ACAA1, ACSL1, HSD17B4, ELOVL5, FADS2, FADS1, ACOX1, ACOT8, ABCD1
ST_STAT3_PATHWAY	10	1.2265	0.928337	1.43684	2.62416e-05	0.000133108	PTPRU, JAK1, PIAS3, IL6R, CISH, IL6, JAK2, STAT3, JAK3, SRC
REACTOME_SIGNALING_BY_NOTCH3	10	0.481558	0.333624	0.586183	3.89872e-05	0.000172678	APH1A, NCSTN, PSEN2, DLL1, PSEN1, ADAM10, APH1B, NOTCH3, PSENEN, JAG1
REACTOME_IL_6_SIGNALING	10	1.22111	0.895739	1.45036	4.55987e-05	0.000195599	JAK1, IL6R, STAT1, IL6ST, IL6, JAK2, CBL, STAT3, SOCS3, TYK2
BIOCARTA_RANMS_PATHWAY	10	-1.07333	1.47239	0.793027	8.26071e-05	0.000297011	RCC1, KIF15, NUMA1, RAN, KPNB1, KPNA2, TPX2, AURKA, RANBP1, RANGAP1
REACTOME_P75NTR_RECRUITS_SIGNALLING_COMPLEXES	10	0.69809	0.50655	0.85399	9.57768e-05	0.000331489	NGF, RPS27A, MYD88, PRKCI, SQSTM1, IKBKB, RIPK2, TRAF6, UBA52, IRAK1
BIOCARTA_SRCRPTP_PATHWAY	10	-1.08167	1.50345	0.783462	0.000116905	0.000383133	CDC25A, CCNB1, CDC25C, CDK1, CSK, PRKCA, GRB2, PTPRA, CDC25B, SRC
BIOCARTA_LAIR_PATHWAY	10	2.15578	1.53917	2.58527	0.000141369	0.000444931	VCAM1, IL1A, ITGA4, IL6, C5, ITGB1, SELPLG, C3, ICAM1, ITGB2
REACTOME_BILE_ACID_AND_BILE_SALT_METABOLISM	10	0.747889	0.462204	0.948921	0.000154269	0.00047385	SCP2, CYP27A1, ACOX2, HSD17B4, CYP7B1, CH25H, HSD3B7, ABCC3, SLC27A5, ACOT8
REACTOME_GAP_JUNCTION_DEGRADATION	10	-0.387285	0.561538	0.265212	0.000169333	0.000509835	AP2M1, DAB2, CLTB, MYO6, GJA1, CLTA, DNM1, CLTC, DNM2, CLTCL1
BIOCARTA_STATHMIN_PATHWAY	10	-0.406001	0.581749	0.282345	0.000184288	0.000547261	PRKACB, PRKAR2A, CAMK2D, CCNB1, MAPK13, PRKAR1B, PRKAR2B, CDK1, CAMK2G, PRKAR1A
BIOCARTA_PTC1_PATHWAY	10	-0.865914	1.25052	0.595998	0.000198293	0.000575205	XPO1, CDC25A, CCNB1, CDK7, CCNH, CDC25C, PTCH1, CDK1, MNAT1, CDC25B
REACTOME_NITRIC_OXIDE_STIMULATES_GUANYLATE_CYCLASE	10	2.10081	1.34562	2.63302	0.00021863	0.000622814	PDE1A, PDE5A, GUCY1A3, GUCY1B3, PDE10A, PRKG1, PDE3B, GUCY1A2, PDE3A, NOS2
BIOCARTA_NKCELLS_PATHWAY	10	0.209847	0.12717	0.267318	0.000240966	0.0006643	PIK3CA, PIK3R1, HLA-A, RAC1, PTK2B, ITGB1, PAK1, B2M, MAP2K1, MAPK3
BIOCARTA_NKT_PATHWAY	10	1.85498	1.34396	2.21249	0.000284723	0.000758577	TGFB2, IL18R1, CXCR4, IFNGR1, CD4, TGFB3, IL4R, IL12RB1, TGFB1, IFNGR2
ST_WNT_CA2_CYCLIC_GMP_PATHWAY	10	1.00422	0.639685	1.25929	0.000288552	0.000762161	ITPKB, PDE6D, ITPR1, DAG1, CAMK2D, CFB, ITPR3, CAMK2G, ITPR2, NFAT5
REACTOME_E2F_ENABLED_INHIBITION_OF_PRE_REPLICATION_COMPLEX_FORMATION	10	-1.31923	1.87145	0.931054	0.00033233	0.000844895	ORC1, ORC4, ORC2, CDC25A, CCNB1, ORC3, ORC5, CDK1, ORC6, MCM8
REACTOME_RECRUITMENT_OF_NUMA_TO_MITOTIC_CENTROSOMES	10	-0.561091	0.830995	0.370829	0.000395124	0.000966921	CCNB1, CDK1, TUBGCP2, NUMA1, NEDD1, TUBGCP3, TUBGCP5, TUBG1, TUBG2, TUBGCP6
BIOCARTA_TRKA_PATHWAY	10	-0.274336	0.390432	0.192538	0.00051059	0.00119058	NGF, SHC1, SOS1, PIK3CA, PIK3R1, HRAS, AKT1, PRKCA, GRB2, PLCG1
REACTOME_REMOVAL_OF_THE_FLAP_INTERMEDIATE_FROM_THE_C_STRAND	10	-0.761789	1.10461	0.524338	0.000722321	0.00160179	RPA2, RPA3, POLD2, DNA2, FEN1, POLD4, POLD3, RPA1, POLD1, PCNA
KEGG_NON_HOMOLOGOUS_END_JOINING	10	-0.375463	0.540306	0.261353	0.000807936	0.00175316	XRCC5, XRCC4, RAD50, POLM, PRKDC, DCLRE1C, POLL, FEN1, LIG4, XRCC6
BIOCARTA_RAB_PATHWAY	10	0.184024	0.0882644	0.250375	0.00113345	0.00236703	RAB4A, RAB1A, RAB5A, RAB7A, RAB2A, RAB6A, RAB27A, RAB11A, RAB8A, RAB9A
REACTOME_CASPASE_MEDIATED_CLEAVAGE_OF_CYTOSKELETAL_PROTEINS	10	-0.195621	0.326239	0.104509	0.00203467	0.00397314	CASP8, ADD1, CASP6, CASP3, DBNL, PLEC, GSN, SPTAN1, VIM, CASP7
REACTOME_RAF_MAP_KINASE_CASCADE	10	-0.299865	0.487379	0.167237	0.00209593	0.00404267	NRAS, RAF1, CDK1, HRAS, KRAS, MAP2K1, MAPK3, MAP2K2, YWHAB, MAPK1
PID_THROMBIN_PAR4_PATHWAY	10	-0.433732	0.762914	0.198497	0.00436797	0.00777694	GNB1, ROCK2, RHOA, F2RL2, GNA14, GNAQ, GNG2, GNA13, ROCK1, GNA11
REACTOME_REGULATION_OF_INSULIN_LIKE_GROWTH_FACTOR_IGF_ACTIVITY_BY_INSULIN_LIKE_GROWTH_FACTOR_BINDING_PROTEINS_IGFBPS	10	0.699307	0.213006	1.04069	0.00587998	0.0101439	PAPPA2, IGFBP2, IGFBP5, IGFBP1, IGFBP3, PAPPA, MMP1, IGFBP6, MMP2, IGFBP4
BIOCARTA_D4GDI_PATHWAY	10	0.395237	0.100913	0.600769	0.0103864	0.0168712	CASP9, JUN, PARP1, CASP10, CASP8, CASP3, CYCS, CASP1, APAF1, ARHGAP5
REACTOME_CS_DS_DEGRADATION	10	0.231818	0.055495	0.354015	0.0109741	0.0177471	HYAL1, IDUA, HEXB, ARSB, VCAN, DCN, HEXA, CSPG4, IDS, BGN
REACTOME_GLUCAGON_TYPE_LIGAND_RECEPTORS	10	-0.173861	0.353876	0.0489271	0.0176965	0.0276134	GNB1, GNG12, GNG5, GNB4, GNG11, GNB2, GNB3, GNG2, GNB5, GNAS
REACTOME_ADENYLATE_CYCLASE_INHIBITORY_PATHWAY	10	-0.10418	0.230784	0.0165136	0.0281786	0.0417419	GNAI3, ADCY3, GNAI2, ADCY1, GNAI1, ADCY6, ADCY4, ADCY9, ADCY7, GNAL
