# Supplementary material for: In vitro responses to platelet-rich-plasma are associated with variable clinical outcomes in patients with knee osteoarthritis
Source: Sci Rep. 2021 Jun 1;11:11493. doi: 10.1038/s41598-021-90174-x (PMC8169703; doi:10.1038/s41598-021-90174-x)
Supplement: Supplementary file 10 — Supplementary Information 10. [file 41598_2021_90174_MOESM10_ESM.xlsx]

## Sheet: Table S12_FIBS_quSageResults
Pathway	size	logFC	lowCI	highCI	PValue	FDR	Genes
REACTOME_METABOLISM_OF_PROTEINS	357	0.284816	0.0501304	0.53221	0.0179325	0.0285021	RPL22, FBXO6, DDOST, RPL11, MAN1C1, PIGV, EIF3I, B4GALT2, RPS8, EIF2B3, ALG6, PIGK, RPL5, ALG14, MAN1A2, RPS27, DPM3, MTX1, SSR2, CCT3, PIGM, PFDN2, B4GALT3, PIGC, EDEM3, TIMM17A, SRP9, GALNT2, TOMM20, RPS7, PREB, EIF2B4, PIGF, MCFD2, RPS27A, CCT4, B3GNT2, CCT7, MOGS, GGCX, EIF5B, RPL31, UGGT1, MGAT5, GALNT13, GALNT5, SLC25A12, MTX2, PGAP1, HSPD1, EEF1B2, RPL37A, BCS1L, TUBA4A, GMPPA, SUMF1, EDEM…
REACTOME_CELL_CYCLE	340	1.19677	0.449755	1.86814	0.00142006	0.00303986	RCC2, E2F2, NUDC, RPA2, HDAC1, RBBP4, PSMB2, CDCA8, CDC20, KIF2C, CDKN2C, ORC1, ITGB3BP, CDC7, CDC14A, PSMA5, HIST2H2BE, PSMD4, PSMB4, RPS27, CKS1B, LMNA, PMF1, NUF2, CENPL, RFWD2, NEK2, PPP2R5A, NSL1, LIN9, NUP133, SDCCAG8, AHCTF1, RRM2, CENPO, CENPA, PSME4, RPS27A, XPO1, ALMS1, DCTN1, RANBP2, BUB1, ANAPC1, CLASP1, MCM6, ORC4, PSMD14, SPC25, DYNC1I2, ORC2, TUBA4A, PSMD1, HJURP, SEC13, UBE2E1, GO…
REACTOME_CELL_CYCLE_MITOTIC	290	1.31778	0.536952	2.01357	0.00078546	0.00178821	RCC2, E2F2, NUDC, RPA2, HDAC1, RBBP4, PSMB2, CDCA8, CDC20, KIF2C, CDKN2C, ORC1, ITGB3BP, CDC7, CDC14A, PSMA5, PSMD4, PSMB4, RPS27, CKS1B, PMF1, NUF2, CENPL, NEK2, PPP2R5A, NSL1, LIN9, NUP133, SDCCAG8, AHCTF1, RRM2, CENPO, CENPA, PSME4, RPS27A, XPO1, ALMS1, DCTN1, RANBP2, BUB1, ANAPC1, CLASP1, MCM6, ORC4, PSMD14, SPC25, DYNC1I2, ORC2, TUBA4A, PSMD1, SEC13, UBE2E1, GORASP1, CDC25A, PSMD6, MCM2, CEP…
REACTOME_METABOLISM_OF_RNA	240	0.367917	0.0894893	0.612828	0.00860827	0.0147801	RPL22, RPL11, PSMB2, RPS8, MAGOH, RPL5, PSMA5, WDR77, DDX20, RBM8A, PSMD4, PSMB4, RPS27, SMG5, SMG7, TPR, SNRPE, MAPKAPK2, NUP133, RPS7, GEMIN6, PSME4, RPS27A, XPO1, SNRPG, RPL31, RANBP2, PSMD14, NUP35, RPL37A, PSMD1, RPL32, LSM3, RPL15, CNOT10, RPSA, RPL14, EXOSC7, RPL29, PRKCD, DCP1A, PSMD6, RPL24, XRN1, PSMD2, EIF4G1, EIF4A2, NCBP2, RPL35A, RPL9, NUP54, HNRNPD, EIF4E, RPL34, EXOSC9, LSM6, RPS3…
REACTOME_CYTOKINE_SIGNALING_IN_IMMUNE_SYSTEM	203	-0.735635	1.0895	0.356596	0.000134372	0.000460646	ISG15, PIK3CD, EIF4G3, IFI6, PIK3R3, JAK1, PRKACB, GBP1, GBP2, GBP4, GBP5, VCAM1, NRAS, IL6R, ADAR, SHC1, RNASEL, TPR, NUP133, ADAM17, EIF2AK2, SOS1, PPM1B, RPS27A, PELI1, IL1R1, RANBP2, IL1A, IL1B, IL1RN, NUP35, STAT1, SUMO1, IRS1, SP100, EIF4E2, IRAK2, RAF1, UBE2E1, MYD88, IP6K2, UBA7, CISH, PRKCD, FLNB, EIF4E3, KPNA1, PIK3CB, KPNA4, PIK3CA, EIF4G1, EIF4A2, IL1RAP, TNIP2, NUP54, HERC5, EIF4E, C…
REACTOME_DNA_REPLICATION	176	1.52372	0.727985	2.21165	0.000186965	0.000588438	RCC2, E2F2, NUDC, RPA2, PSMB2, CDCA8, CDC20, KIF2C, ORC1, ITGB3BP, CDC7, PSMA5, PSMD4, PSMB4, RPS27, PMF1, NUF2, CENPL, PPP2R5A, NSL1, NUP133, AHCTF1, CENPO, CENPA, PSME4, RPS27A, XPO1, RANBP2, BUB1, CLASP1, MCM6, ORC4, PSMD14, SPC25, ORC2, PSMD1, SEC13, GORASP1, PSMD6, MCM2, STAG1, PSMD2, RFC4, MAD2L1, CCNA2, KIF2A, CENPK, CENPH, PPP2CA, KIF20A, E2F3, GMNN, PSMB8, PSMB9, CDKN1A, PPP2R5D, CENPQ, …
REACTOME_HIV_INFECTION	173	0.350896	0.194412	0.519418	4.38909e-05	0.000252657	RCC1, TAF12, PSMB2, GTF2B, TAF13, PSMA5, PSMD4, PSMB4, TPR, ARF1, NUP133, PSME4, RPS27A, XPO1, RANBP2, ERCC3, POLR2D, CCNT2, CXCR4, PSMD14, NUP35, XRCC5, PSMD1, PSMD6, GTF2E1, KPNA1, AP2M1, PSMD2, POLR2H, PAK2, NCBP2, POLR2B, NUP54, SLC25A4, NUP155, CDK7, TAF9, GTF2H2, XRCC4, CCNH, SKP1, DOCK2, NPM1, NUP153, HLA-K, HLA-A, PSMB8, PSMB9, HMGA1, TAF11, RNGTT, FYN, NUP43, PSMB1, TBP, RAC1, NUPL2, ELM…
REACTOME_INNATE_IMMUNE_SYSTEM	169	-0.705342	0.964496	0.42613	7.61669e-06	0.000173932	ISG15, CASP9, DDOST, RPS6KA1, JUN, CAPZA1, SIKE1, TXNIP, CTSS, CTSK, AIM2, CFH, IKBKE, MAPKAPK2, CD55, CD46, RPS27A, PELI1, TANK, IFIH1, ATF2, CASP10, CASP8, CREB1, IRAK2, MYD88, UBA7, MAPKAPK3, DUSP7, PROS1, PIK3R4, MASP1, TLR1, TLR6, UBE2K, MAPK10, HERC5, UBE2D3, CFI, TLR2, IRF2, TLR3, MAP3K1, MEF2C, ATG12, IRF1, PPP2CA, UBE2D2, CD14, MAPK9, RIPK1, C2, CFB, AGER, MAPK14, MAPK13, CNPY3, PPP2R5D,…
REACTOME_MITOTIC_M_M_G1_PHASES	157	1.48218	0.832401	2.18393	6.61231e-05	0.000303657	RCC2, E2F2, NUDC, RPA2, PSMB2, CDCA8, CDC20, KIF2C, ORC1, ITGB3BP, CDC7, PSMA5, PSMD4, PSMB4, RPS27, PMF1, NUF2, CENPL, PPP2R5A, NSL1, NUP133, AHCTF1, CENPO, CENPA, PSME4, RPS27A, XPO1, RANBP2, BUB1, CLASP1, MCM6, ORC4, PSMD14, SPC25, ORC2, PSMD1, SEC13, GORASP1, PSMD6, MCM2, STAG1, PSMD2, MAD2L1, KIF2A, CENPK, CENPH, PPP2CA, KIF20A, E2F3, GMNN, PSMB8, PSMB9, PPP2R5D, CENPQ, MCM3, PRIM2, ORC3, NU…
KEGG_REGULATION_OF_ACTIN_CYTOSKELETON	149	0.124674	0.0100463	0.230515	0.0324341	0.0484984	PIK3CD, CDC42, SLC9A1, WASF2, PIK3R3, GNG12, VAV3, NRAS, ITGA10, PIP5K1A, IQGAP3, ARPC5, ENAH, ROCK2, PPP1CB, SOS1, ARHGEF4, ITGA6, ITGA4, NCKAP1, ITGAV, ABI2, PIKFYVE, FN1, ARPC2, ARPC4, BRK1, RAF1, RHOA, MYLK, ITGB5, MRAS, PIK3CB, PFN2, PIK3CA, PAK2, MYL5, PDGFRA, FGF5, FGF2, PDGFC, FGF10, ITGA1, ITGA2, PIK3R1, F2R, APC, CD14, DIAPH1, FGF1, PDGFRB, CYFIP2, FGF18, WASF1, TIAM2, EZR, PDGFA, GNA12…
REACTOME_MRNA_PROCESSING	146	0.604312	0.353823	0.817145	9.66893e-06	0.000173932	HNRNPR, SRRM1, DNAJC8, SRSF4, SNRNP40, LSM10, SF3A3, YBX1, MAGOH, SRSF11, RBM8A, SF3B4, ADAR, DHX9, TPR, SNRPE, NUP133, HNRNPU, CPSF3, SRSF7, PCBP1, SNRPG, SNRNP200, RANBP2, ERCC3, POLR2D, HNRNPA3, NUP35, SF3B1, RBM5, POLR2H, NCBP2, SLBP, POLR2B, NUP54, HNRNPD, EIF4E, NUP155, CDK7, GTF2H2, CCNH, HNRNPA0, LSM11, HNRNPH1, NUP153, LSM2, SRSF3, RNGTT, CDC40, SF3B5, NUP43, NUPL2, HNRNPA2B1, POM121, PO…
REACTOME_TRANSCRIPTION	144	0.297579	0.192628	0.386705	2.63144e-06	0.000139807	SRRM1, TAF12, SRSF4, LSM10, MAGOH, SRSF11, GTF2B, TAF13, POLR3C, RBM8A, POLR3GL, HIST2H2BE, POU2F1, SNRPE, TAF1A, TFB2M, CPSF3, TAF1B, GTF3C2, SRSF7, SNRPG, POLR1A, POLR1B, ERCC3, POLR2D, CCNT2, SSB, GTF3C3, KAT2B, GTF2E1, POLR2H, NCBP2, SLBP, POLR2B, H2AFZ, CDK7, TAF9, GTF2H2, CCNH, LSM11, HIST1H2BC, HIST1H2AC, HIST1H2BD, HIST1H4H, HIST1H2BJ, HIST1H2BK, EHMT2, TAF11, SRSF3, POLR1C, RNGTT, CDC40,…
REACTOME_PHOSPHOLIPID_METABOLISM	144	-0.244406	0.377625	0.130774	0.000159333	0.000514591	PIK3CD, PLA2G2A, PIK3R3, SLC44A3, CEPT1, CERS2, PI4KB, GBA, PLA2G4A, LPGAT1, DEGS1, ARF1, GNPAT, MBOAT2, LPIN1, HADHA, HADHB, LCLAT1, GPAT2, SMPD4, CERS6, PIKFYVE, SGPP2, SUMF1, MTMR14, GPD1L, GLB1, SACM1L, MGLL, PIK3R4, PIK3CB, PPM1L, PLD1, PIK3CA, PCYT1A, PI4K2B, SGMS2, PLA2G12A, ARSJ, INPP4B, LPCAT1, PIK3R1, HEXB, COL4A3BP, ARSB, ARSK, ARSI, GM2A, NEU1, AGPAT1, SMPD2, FIG4, SYNJ2, AGPAT4, SUMF…
REACTOME_FATTY_ACID_TRIACYLGLYCEROL_AND_KETONE_BODY_METABOLISM	143	-0.148535	0.249921	0.0386349	0.0074355	0.0130917	HMGCL, MED18, ELOVL1, MED8, CPT2, ACADM, PRKAB2, G0S2, LPIN1, NCOA1, HADHA, HADHB, LCLAT1, MCEE, GPAT2, NPAS2, FHL2, GPD2, ACSL3, PPARG, GPD1L, SLC25A20, ALAS1, PCCB, WWTR1, TBL1XR1, BDH1, PPARGC1A, CLOCK, HADH, ELOVL6, ACSL1, LPCAT1, MED10, OXCT1, HMGCS1, ELOVL7, HMGCR, HDAC3, MED7, AGPAT1, TEAD3, NFYA, MED20, TNFRSF21, MUT, ELOVL5, ELOVL4, ME1, CCNC, CDK19, MED23, CTGF, TIAM2, AGPAT4, NRF1, SMA…
REACTOME_TRANSLATION	137	0.257949	0.023561	0.51279	0.0317633	0.0475593	RPL22, DDOST, RPL11, EIF3I, RPS8, EIF2B3, RPL5, RPS27, SSR2, SRP9, RPS7, EIF2B4, RPS27A, EIF5B, RPL31, EEF1B2, RPL37A, RPL32, RPL15, RPSA, RPL14, RPL29, SPCS1, RPL24, SEC61A1, RPN1, SRPRB, SSR3, EIF2B5, EIF4G1, EIF4A2, RPL35A, RPL9, SRP72, EIF4E, RPL34, RPS3A, SPCS3, RPL37, RPS23, SRP19, ETF1, RPS14, RPL26L1, SSR1, RPS18, RPL10A, EEF1A1, RPS12, EIF3B, SEC61G, EIF4H, EIF4EBP1, RPS20, TRAM1, RPL30,…
KEGG_ENDOCYTOSIS	135	-0.23476	0.353073	0.125884	7.46127e-05	0.000323807	ACAP3, CDC42, ASAP3, LDLRAP1, SMAP2, EPS15, DNAJC6, SH3GLB1, VPS45, PIP5K1A, RAB4A, ASAP2, EHD3, RAB11FIP5, STAMBP, CHMP3, PSD4, CXCR4, STAM2, PIKFYVE, AGAP1, IQSEC1, RAB5A, PDCD6IP, CHMP2B, CBLB, PRKCI, PLD1, AP2M1, ACAP2, TFRC, GRK4, ARAP2, PDGFRA, DAB2, F2R, ARAP3, ADRB2, CSF1R, CLTB, GRK6, RUFY1, HLA-F, HLA-G, HLA-A, HLA-E, HLA-C, HLA-B, HSPA1A, HSPA1B, SMAP1, VTA1, EGFR, SMURF1, MET, VPS37A,…
REACTOME_POST_TRANSLATIONAL_PROTEIN_MODIFICATION	135	0.127731	0.0433845	0.219359	0.00350585	0.00668097	DDOST, MAN1C1, PIGV, B4GALT2, ALG6, PIGK, ALG14, MAN1A2, DPM3, PIGM, B4GALT3, PIGC, EDEM3, GALNT2, PREB, PIGF, MCFD2, B3GNT2, MOGS, GGCX, UGGT1, MGAT5, GALNT13, GALNT5, PGAP1, GMPPA, SUMF1, EDEM1, SEC13, GMPPB, RFT1, PROS1, B4GALT4, RPN1, EIF5A2, B3GNT5, ALG3, ST6GAL1, PIGX, PIGG, SEC31A, SEC24B, ARSJ, SEC24D, GALNT7, GCNT4, ARSB, ARSK, MAN2A1, SAR1B, ARSI, GALNT10, CANX, MGAT4B, GFPT2, MGAT1, PG…
REACTOME_PROCESSING_OF_CAPPED_INTRON_CONTAINING_PRE_MRNA	130	0.637296	0.374845	0.858253	1.14581e-05	0.000178603	HNRNPR, SRRM1, DNAJC8, SRSF4, SNRNP40, SF3A3, YBX1, MAGOH, SRSF11, RBM8A, SF3B4, DHX9, TPR, SNRPE, NUP133, HNRNPU, CPSF3, SRSF7, PCBP1, SNRPG, SNRNP200, RANBP2, POLR2D, HNRNPA3, NUP35, SF3B1, RBM5, POLR2H, NCBP2, SLBP, POLR2B, NUP54, HNRNPD, EIF4E, NUP155, HNRNPA0, HNRNPH1, NUP153, LSM2, SRSF3, CDC40, SF3B5, NUP43, NUPL2, HNRNPA2B1, POM121, POLR2J, NUP205, POLR2K, CPSF1, NFX1, HNRNPK, NCBP1, PRPF…
REACTOME_SLC_MEDIATED_TRANSMEMBRANE_TRANSPORT	129	-0.279202	0.502221	0.0364238	0.0236003	0.0362655	SLC2A5, SLC9A1, SLC2A1, SLC6A9, SLC35D1, SLC44A3, SLC35A3, SLC30A7, SLC16A1, SLC22A15, SLC39A1, TPR, SLC41A1, SLC30A1, NUP133, SLC5A6, SLC8A1, SLC1A4, HK2, RANBP2, SLC20A1, NUP35, SLC39A10, SLC4A3, SLC6A6, SLC4A7, SLC26A6, SLCO2A1, SLC9A9, CP, SLC33A1, SLC4A4, NUP54, SLC39A8, SLC7A11, SLC12A7, SLC1A3, NUP155, SLC30A5, SLC12A2, SLC22A4, SLC22A5, SLC26A2, SLC36A1, NUP153, SLC39A7, SLC29A1, SLC35B2,…
REACTOME_INFLUENZA_LIFE_CYCLE	127	0.420651	0.207763	0.615837	0.00010552	0.000394724	RPL22, RPL11, RPS8, RPL5, RPS27, TPR, NUP133, RPS7, RPS27A, XPO1, RPL31, RANBP2, POLR2D, NUP35, RPL37A, RPL32, RPL15, RPSA, RPL14, RPL29, RPL24, KPNA1, POLR2H, RPL35A, RPL9, POLR2B, GRSF1, NUP54, RPL34, RPS3A, NUP155, RPL37, RPS23, RPS14, RPL26L1, CANX, NUP153, HSPA1B, RPS18, RPL10A, RPS12, NUP43, NUPL2, POM121, POLR2J, NUP205, RPS20, RPL30, POLR2K, RPL8, RPS6, CLTA, RPL35, RPL12, NUP188, NUP214,…
REACTOME_MITOTIC_G1_G1_S_PHASES	124	1.07023	0.544817	1.51302	0.000133689	0.000459841	E2F2, RPA2, HDAC1, RBBP4, PSMB2, CDKN2C, ORC1, CDC7, PSMA5, PSMD4, PSMB4, CKS1B, LIN9, RRM2, RPS27A, MCM6, ORC4, PSMD14, ORC2, PSMD1, CDC25A, PSMD6, MCM2, PSMD2, LIN54, CCNA2, SKP2, CCNB1, CDK7, DHFR, CCNH, SKP1, PPP2CA, E2F3, PSMB8, PSMB9, CDKN1A, CCND3, MCM3, PRIM2, ORC3, FBXO5, PSMB1, RPA3, PSMA2, DBF4, CDK6, MCM7, PSMC2, ORC5, CUL1, PPP2R2A, PPP2CB, MCM4, CCNE2, MYC, CDKN2A, CDKN2B, PSMD5, PS…
KEGG_UBIQUITIN_MEDIATED_PROTEOLYSIS	122	0.187734	0.0628591	0.292534	0.00261646	0.00516322	UBE2J2, UBE4B, CDC20, PIAS3, UBE2Q1, RFWD2, BIRC6, FANCL, ANAPC1, UBE2E3, CUL3, TRIP12, UBE2F, VHL, UBE2E2, UBE2E1, UBA7, UBA3, CBLB, ANAPC13, RNF7, ANAPC4, UBE2K, UBA6, RCHY1, HERC3, UBE2D3, ANAPC10, FBXW7, SKP2, FBXO4, MAP3K1, ERCC8, SKP1, UBE2B, CDC23, UBE2D2, FBXW11, CUL7, UBE2J1, UBE2D4, SMURF1, UBE2H, CUL1, UBE3C, RHOBTB2, UBE2W, WWP1, UBR5, KLHL9, UBE2R2, TRIM32, ANAPC2, CUL2, UBE2D1, HERC…
REACTOME_INTERFERON_SIGNALING	120	-0.868386	1.34025	0.472475	7.27974e-05	0.000320944	ISG15, EIF4G3, IFI6, JAK1, GBP1, GBP2, GBP4, GBP5, VCAM1, ADAR, RNASEL, TPR, NUP133, EIF2AK2, PPM1B, RPS27A, RANBP2, NUP35, STAT1, SUMO1, SP100, EIF4E2, UBE2E1, IP6K2, UBA7, PRKCD, FLNB, EIF4E3, KPNA1, KPNA4, EIF4G1, EIF4A2, NUP54, HERC5, EIF4E, CAMK2D, IRF2, NUP155, IRF1, EGR1, NUP153, HLA-F, HLA-G, HLA-K, HLA-A, HLA-C, HLA-B, HLA-DRB1, PSMB8, HLA-DPA1, HLA-DPB1, KPNA5, IFNGR1, NUP43, NUPL2, POM…
KEGG_SPLICEOSOME	119	0.507563	0.273497	0.76342	7.39246e-05	0.00032281	SRSF10, SYF2, SRSF4, SNRNP40, SF3A3, PPIE, PPIH, PRPF38A, MAGOH, PRPF38B, BCAS2, RBM8A, SF3B4, PRPF3, SNRPE, HNRNPU, SRSF7, SNRNP27, PCBP1, SNRPG, USP39, SNRNP200, PRPF40A, HNRNPA3, SF3B1, LSM3, CCDC12, ISY1, U2SURP, TRA2B, NCBP2, DHX15, LSM6, PLRG1, DDX46, ZMAT2, TCERG1, RBM22, SLU7, THOC3, DHX16, DDX39B, LSM2, HSPA1A, HSPA1B, SNRPC, SRSF3, PPIL1, CDC5L, CDC40, SF3B5, TRA2A, LSM5, BUD31, PUF60, …
REACTOME_NGF_SIGNALLING_VIA_TRKA_FROM_THE_PLASMA_MEMBRANE	117	-0.123368	0.223886	0.0135761	0.026858	0.0408197	MTOR, CASP9, RPS6KA1, PRKACB, RAP1A, NRAS, NGF, THEM4, SHC1, RIT1, MAPKAPK2, AKT3, KIDINS220, ADCY3, SOS1, PRKCE, CALM2, RALB, PDE1A, CREB1, IRS1, RAF1, PRKAR2A, RHOA, MAPKAPK3, DUSP7, PRKCD, PIK3CB, PIK3CA, AP2M1, RICTOR, PIK3R1, MEF2C, PPP2CA, ITPR3, MAPK14, MAPK13, CDKN1A, PPP2R5D, FOXO3, RPS6KA2, PRKAR1B, RALA, ADCY1, PRKAR2B, BRAF, DUSP4, PPP2CB, CLTA, NTRK2, MAPKAP1, DNM1, RAPGEF1, RALGDS, …
PID_P53_DOWNSTREAM_PATHWAY	116	-0.226035	0.403243	0.0777274	0.00392803	0.00737169	EPHA2, E2F2, NFYC, PLK3, JUN, GADD45A, MCL1, S100A2, RFWD2, BTG2, ATF3, TP53BP2, TP53I3, CEBPZ, MSH2, MAP4K4, STEAP3, CASP10, MLH1, GPX1, PCBP4, BCL6, TP63, HTT, TADA2B, RCHY1, SPP1, CASP6, DROSHA, CCNB1, TAF9, JMY, VCAN, APC, CCNG1, DUSP1, RNF144B, E2F3, TAP1, BAK1, CDKN1A, NFYA, PRDM1, SESN1, HDAC2, PERP, PMS2, IGFBP3, EGFR, HGF, TRRAP, SERPINE1, CAV1, MET, TNFRSF10B, TNFRSF10D, BNIP3L, SNAI2, …
PID_PDGFRB_PATHWAY	116	-0.100469	0.192053	0.023567	0.0125295	0.0206331	PIK3CD, WASF2, PIK3R3, JUN, RAP1A, NRAS, SHC1, ARPC5, PLA2G4A, RAB4A, YWHAQ, EIF2AK2, SOS1, PRKCE, ACTR2, DOK1, NCK2, ACTR3, NCKAP1, ITGAV, STAT1, ARPC2, ARPC4, BRK1, RAF1, RAB5A, RHOA, PRKCD, NCK1, PIK3CB, PIK3CA, MAPK10, GAB1, PIK3R1, RASA1, PPP2CA, PDGFRB, CYFIP2, MAPK9, SRF, FYN, RAC1, GRB10, YWHAG, ARPC1B, DOCK4, WASL, BRAF, LYN, PAG1, YWHAZ, MYC, JAK2, ABL1, RAPGEF1, VAV2, USP6NL, ABI1, MAP…
REACTOME_NEURONAL_SYSTEM	116	-0.176441	0.364888	0.0185531	0.0298782	0.0450402	GNB1, KCNAB2, RPS6KA1, STX12, GNG12, PRKACB, GNG5, GNAI3, KCNC4, KCND3, HCN3, STX6, GLUL, KCNH1, KCNK2, KCNK1, ADCY3, CALM2, CACNB4, GLS, CREB1, RAF1, GRIP2, GNAI2, GNB4, AP2M1, DLG1, GABRA4, CAMK2D, SLC1A3, GRIA1, GABBR1, RIMS1, KCNQ5, MYO6, STX7, STX11, RPS6KA2, ADCY1, STX1A, GNAI1, AKAP9, GNG11, GNB2, ACHE, KCND2, BRAF, NCALD, KCNQ3, SLC1A1, UNC13B, GABBR2, STXBP1, HRAS, AP2A2, SLC1A2, STX3, S…
KEGG_PURINE_METABOLISM	115	0.382489	0.241488	0.511532	5.32594e-05	0.000275215	AK2, AK4, PDE4B, AK5, AMPD2, POLR3C, POLR3GL, NPR1, NME7, GUK1, ADSS, RRM2, ADCY3, PNPT1, DGUOK, POLE4, POLR1A, POLR1B, POLR2D, PDE1A, ATIC, PDE6D, NME6, IMPDH2, GMPS, POLR2H, PPAT, PAICS, POLR2B, DCK, NUDT9, PAPSS1, PDE5A, GUCY1A3, GUCY1B3, PDE4D, POLR3G, GMPR, ZNRD1, POLR1C, PRIM2, NT5E, ENPP1, PDE7B, PDE10A, PDE1C, POLD2, ADCY1, POLR2J, IMPDH1, POLR3D, ENTPD4, PDE7A, POLR2K, RRM2B, NUDT2, NPR2…
KEGG_CELL_CYCLE	114	1.18276	0.734475	1.55778	2.9112e-05	0.000217439	MAD2L2, ZBTB17, E2F2, HDAC1, CDC20, CDKN2C, ORC1, GADD45A, CDC7, CDC14A, TGFB2, YWHAQ, BUB1, ANAPC1, MCM6, ORC4, ORC2, CDC25A, GSK3B, MCM2, ANAPC13, STAG1, TFDP2, ATR, ANAPC4, MAD2L1, CCNA2, ANAPC10, SKP2, CCNB1, CDK7, CCNH, SKP1, CDC23, CDC25C, PTTG1, E2F3, CDKN1A, CCND3, MCM3, TTK, ORC3, HDAC2, MAD1L1, YWHAG, DBF4, CDK6, MCM7, ORC5, CUL1, PRKDC, MCM4, CCNE2, YWHAZ, RAD21, MYC, CDKN2A, CDKN2B, C…
KEGG_CHEMOKINE_SIGNALING_PATHWAY	112	-0.305689	0.567301	0.0871607	0.00782753	0.0136951	GNB1, PIK3CD, CDC42, PIK3R3, GNG12, PRKACB, GNG5, VAV3, GNAI3, RAP1A, NRAS, SHC1, AKT3, ROCK2, ADCY3, SOS1, CXCR4, STAT1, CCL20, RAF1, RHOA, GNAI2, PRKCD, GSK3B, PIK3CB, PIK3CA, GNB4, GRK4, CXCL6, PF4V1, CXCL1, PF4, CXCL5, CXCL3, CXCL2, CXCL9, CXCL10, CXCL11, NFKB1, PIK3R1, DOCK2, GRK6, FOXO3, TIAM2, RAC1, ELMO1, ADCY1, GNAI1, GNG11, GNB2, WASL, BRAF, PTK2B, IKBKB, LYN, PTK2, JAK2, VAV2, PARD3, C…
REACTOME_HOST_INTERACTIONS_OF_HIV_FACTORS	110	0.33083	0.135793	0.493447	0.000651001	0.00153009	RCC1, PSMB2, PSMA5, PSMD4, PSMB4, TPR, ARF1, NUP133, PSME4, RPS27A, XPO1, RANBP2, PSMD14, NUP35, PSMD1, PSMD6, KPNA1, AP2M1, PSMD2, PAK2, NUP54, SLC25A4, NUP155, SKP1, DOCK2, NPM1, NUP153, HLA-K, HLA-A, PSMB8, PSMB9, HMGA1, FYN, NUP43, PSMB1, RAC1, NUPL2, ELMO1, PSMA2, PPIA, POM121, AP1S1, PSMC2, NUP205, ATP6V1H, PSIP1, PSMD5, PSMB7, CDK9, NUP188, NUP214, BTRC, PSMD13, AP2A2, PSMA1, PSMC3, BANF1,…
KEGG_WNT_SIGNALING_PATHWAY	110	-0.14806	0.280421	0.0378564	0.0101329	0.0171349	DVL1, CTNNBIP1, JUN, PRKACB, WNT2B, VANGL1, CACYBP, PPP2R5A, WNT9A, ROCK2, PPP3R1, TCF7L1, FZD7, CTNNB1, RHOA, WNT5A, PRICKLE2, GSK3B, RUVBL1, TBL1XR1, DVL3, SENP2, CTBP1, MAPK10, PPP3CA, LEF1, CAMK2D, SFRP2, APC, TCF7, SKP1, PPP2CA, CSNK1A1, FBXW11, MAPK9, CSNK2B, PPARD, DAAM2, CCND3, PPP2R5D, MAP3K7, RAC1, SFRP4, FZD1, WNT2, CUL1, PPP3CC, PPP2CB, SFRP1, FZD6, MYC, FZD8, MAPK8, DKK1, PPP3CB, CAM…
REACTOME_CELL_CYCLE_CHECKPOINTS	108	1.06731	0.570531	1.48146	8.58607e-05	0.000353286	RPA2, PSMB2, CDC20, ORC1, CDC7, PSMA5, PSMD4, PSMB4, RFWD2, PSME4, RPS27A, ANAPC1, MCM6, ORC4, PSMD14, ORC2, PSMD1, UBE2E1, CDC25A, ATRIP, PSMD6, MCM2, ATR, PSMD2, RFC4, ANAPC4, MAD2L1, ANAPC10, RAD1, CCNB1, RAD17, CDC23, CDC25C, PSMB8, PSMB9, CDKN1A, MCM3, ORC3, PSMB1, MAD1L1, RPA3, PSMA2, HUS1, RFC2, DBF4, MCM7, PSMC2, ORC5, MCM4, CCNE2, PSMD5, PSMB7, ANAPC2, MCM10, UBE2D1, CDK1, BUB3, PSMD13, …
KEGG_CYTOKINE_CYTOKINE_RECEPTOR_INTERACTION	108	-0.98827	1.64183	0.444868	0.000793756	0.00179605	TNFRSF14, TNFRSF9, TNFRSF1B, LEPR, CSF1, IL6R, TNFSF4, TGFB2, IL1R1, IL18R1, IL1A, IL1B, CXCR4, ACVR2A, ACVR1, BMPR2, CCL20, TGFBR2, ACVR2B, IL17RB, IL20RB, TNFSF10, IL1RAP, PDGFRA, CXCL6, PF4V1, CXCL1, PF4, CXCL5, CXCL3, CXCL2, CXCL9, CXCL10, CXCL11, BMPR1B, IL15, PDGFC, VEGFC, IL7R, LIFR, OSMR, GHR, IL6ST, TSLP, CSF1R, PDGFRB, VEGFA, TNFRSF21, IFNGR1, PDGFA, IL6, INHBA, EGFR, HGF, MET, TNFRSF10…
REACTOME_SIGNALING_BY_THE_B_CELL_RECEPTOR_BCR	105	-0.112123	0.181383	0.0361472	0.00347146	0.00664964	PIK3CD, MTOR, CASP9, PSMB2, BCL10, PSMA5, NRAS, PSMD4, PSMB4, THEM4, SHC1, AKT3, SOS1, CALM2, PSME4, RPS27A, REL, PSMD14, CREB1, PSMD1, PSMD6, CBLB, NCK1, PSMD2, RICTOR, PIK3R1, SKP1, FBXW11, PSMB8, PSMB9, ITPR3, CDKN1A, NFKBIE, MAP3K7, FOXO3, FYN, PSMB1, PSMA2, PSMC2, CUL1, IKBKB, LYN, PSMD5, PSMB7, MAPKAP1, PTEN, CHUK, BTRC, PSMD13, HRAS, STIM1, PSMA1, PSMC3, BAD, RELA, RPS6KB2, CBL, CDKN1B, KR…
REACTOME_MRNA_SPLICING	103	0.584287	0.342454	0.804149	1.99828e-05	0.000191387	HNRNPR, SRRM1, DNAJC8, SRSF4, SNRNP40, SF3A3, YBX1, MAGOH, SRSF11, RBM8A, SF3B4, DHX9, SNRPE, HNRNPU, CPSF3, SRSF7, PCBP1, SNRPG, SNRNP200, POLR2D, HNRNPA3, SF3B1, RBM5, POLR2H, NCBP2, POLR2B, HNRNPD, HNRNPA0, HNRNPH1, LSM2, SRSF3, CDC40, SF3B5, HNRNPA2B1, POLR2J, POLR2K, CPSF1, NFX1, HNRNPK, NCBP1, PRPF4, HNRNPF, CCAR1, POLR2L, CSTF3, CLP1, CPSF7, POLR2G, SF3B2, PCF11, DDX23, PCBP2, HNRNPA1, SNR…
KEGG_INSULIN_SIGNALING_PATHWAY	103	-0.191881	0.272999	0.102768	3.90418e-05	0.000244472	PIK3CD, MTOR, PTPRF, PIK3R3, MKNK1, PRKACB, NRAS, PRKAB2, SHC1, AKT3, PPP1CB, SOS1, RHOQ, CALM2, HK2, IRS1, EIF4E2, RAF1, PRKAR2A, CBLB, GSK3B, PIK3CB, PRKCI, PIK3CA, PPARGC1A, MAPK10, EIF4E, PRKAA1, PIK3R1, MAPK9, FLOT1, PRKAR1B, PRKAR2B, BRAF, RHEB, PRKAG2, PPP1R3B, EIF4EBP1, IKBKB, RPS6, RAPGEF1, TSC1, MAPK8, HK1, PPP1R3C, HRAS, PDE3B, BAD, PPP1CA, RPS6KB2, CBL, PDE3A, KRAS, PRKAG1, SOCS2, ACA…
REACTOME_S_PHASE	103	1.08335	0.603348	1.52094	9.05397e-05	0.000359249	RPA2, PSMB2, ORC1, PSMA5, PSMD4, PSMB4, CKS1B, PSME4, RPS27A, MCM6, ORC4, PSMD14, ORC2, PSMD1, CDC25A, PSMD6, MCM2, PSMD2, RFC4, CCNA2, SKP2, CDK7, CCNH, SKP1, PSMB8, PSMB9, CDKN1A, MCM3, PRIM2, ORC3, PSMB1, RPA3, PSMA2, POLD2, RFC2, MCM7, PSMC2, ORC5, CUL1, GINS4, MCM4, CCNE2, MYC, PSMD5, PSMB7, DNA2, PSMD13, WEE1, PSMA1, PSMC3, FEN1, POLA2, POLD4, CCND1, POLD3, CDKN1B, CDK2, PRIM1, CDK4, RFC5, …
KEGG_NEUROTROPHIN_SIGNALING_PATHWAY	103	-0.156667	0.282214	0.0423143	0.00821921	0.0142458	PIK3CD, CDC42, RPS6KA1, PIK3R3, JUN, SORT1, RAP1A, NRAS, NGF, SHC1, MAPKAPK2, AKT3, KIDINS220, YWHAQ, SOS1, CALM2, IRS1, IRAK2, RAF1, RHOA, PRKCD, GSK3B, PIK3CB, PIK3CA, MAPK10, NFKB1, CAMK2D, GAB1, MAP3K1, PIK3R1, MAPK9, MAPK14, MAPK13, NFKBIE, FOXO3, MAP3K5, RPS6KA2, RAC1, YWHAG, BRAF, IKBKB, RIPK2, YWHAZ, NTRK2, ABL1, RAPGEF1, MAPK8, CAMK2G, HRAS, BDNF, TRAF6, BAD, RPS6KA4, RELA, NTF3, KRAS, I…
KEGG_LYSOSOME	102	-0.396884	0.536298	0.281693	4.00767e-06	0.000139807	FUCA1, LAPTM5, PPT1, ATP6V0B, SORT1, AP4B1, CTSS, CTSK, GBA, LAPTM4A, SUMF1, GLB1, HYAL1, IDUA, SCARB2, MANBA, MFSD8, CTSO, AGA, HEXB, AP3B1, ARSB, AP3S1, GM2A, CLTB, NEU1, PPT2, SLC17A5, CD164, IGF2R, GUSB, AP4M1, AP1S1, CTSB, ASAH1, ENTPD4, AP3M2, HGSNAT, ATP6V1H, LAPTM4B, CLTA, ABCA2, PSAP, AP3M1, LIPA, CTSD, SMPD1, TPP1, ACP2, CTSF, TCIRG1, CTSC, M6PR, SLC11A2, CD63, GNS, GNPTAB, ABCB9, ATP6V…
REACTOME_G1_S_TRANSITION	102	1.15404	0.607719	1.60749	0.000117299	0.000417688	RPA2, PSMB2, ORC1, CDC7, PSMA5, PSMD4, PSMB4, CKS1B, RRM2, RPS27A, MCM6, ORC4, PSMD14, ORC2, PSMD1, CDC25A, PSMD6, MCM2, PSMD2, CCNA2, SKP2, CCNB1, CDK7, DHFR, CCNH, SKP1, PPP2CA, PSMB8, PSMB9, CDKN1A, MCM3, PRIM2, ORC3, FBXO5, PSMB1, RPA3, PSMA2, DBF4, MCM7, PSMC2, ORC5, CUL1, PPP2CB, MCM4, CCNE2, MYC, PSMD5, PSMB7, MCM10, CDK1, PSMD13, WEE1, PSMA1, PSMC3, POLA2, PPP2R1B, CDKN1B, CDK2, PRIM1, PS…
REACTOME_HIV_LIFE_CYCLE	101	0.563961	0.45472	0.68395	3.63796e-06	0.000139807	RCC1, TAF12, GTF2B, TAF13, TPR, NUP133, RPS27A, XPO1, RANBP2, ERCC3, POLR2D, CCNT2, CXCR4, NUP35, XRCC5, GTF2E1, POLR2H, NCBP2, POLR2B, NUP54, NUP155, CDK7, TAF9, GTF2H2, XRCC4, CCNH, NUP153, HMGA1, TAF11, RNGTT, NUP43, TBP, NUPL2, PPIA, POM121, TAF6, POLR2J, NUP205, VPS37A, GTF2E2, TCEA1, POLR2K, VPS28, PSIP1, NCBP1, CDK9, NUP188, NUP214, NMT2, TAF5, POLR2L, GTF2H1, TSG101, SSRP1, VPS37C, FEN1, …
REACTOME_SRP_DEPENDENT_COTRANSLATIONAL_PROTEIN_TARGETING_TO_MEMBRANE	101	0.273866	0.0289944	0.496114	0.027655	0.0419737	RPL22, DDOST, RPL11, RPS8, RPL5, RPS27, SSR2, SRP9, RPS7, RPS27A, RPL31, RPL37A, RPL32, RPL15, RPSA, RPL14, RPL29, SPCS1, RPL24, SEC61A1, RPN1, SRPRB, SSR3, RPL35A, RPL9, SRP72, RPL34, RPS3A, SPCS3, RPL37, RPS23, SRP19, RPS14, RPL26L1, SSR1, RPS18, RPL10A, RPS12, SEC61G, RPS20, TRAM1, RPL30, RPL8, RPS6, SEC61B, RPL35, RPL12, RPL7A, SEC61A2, RPS24, RPLP2, RPL27A, RPS13, FAU, SPCS2, RPS3, RPS25, RP…
REACTOME_NONSENSE_MEDIATED_DECAY_ENHANCED_BY_THE_EXON_JUNCTION_COMPLEX	100	0.277697	0.0400437	0.47322	0.0203173	0.0318821	RPL22, RPL11, RPS8, MAGOH, RPL5, RBM8A, RPS27, SMG5, SMG7, RPS7, RPS27A, RPL31, RPL37A, RPL32, RPL15, RPSA, RPL14, RPL29, RPL24, EIF4G1, NCBP2, RPL35A, RPL9, RPL34, RPS3A, RPL37, RPS23, PPP2CA, ETF1, RPS14, RPL26L1, RPS18, RPL10A, RPS12, PPP2R2A, RPS20, RPL30, PABPC1, RPL8, RPS6, NCBP1, RPL35, RPL12, RPL7A, UPF2, RPS24, RPLP2, RPL27A, RPS13, FAU, RPS3, RPS25, RPS26, RPL41, RPL6, RPLP0, RPL21, UPF…
REACTOME_3_UTR_MEDIATED_TRANSLATIONAL_REGULATION	99	0.26201	0.0392363	0.507255	0.0218865	0.0338661	RPL22, RPL11, EIF3I, RPS8, RPL5, RPS27, RPS7, RPS27A, RPL31, RPL37A, RPL32, RPL15, RPSA, RPL14, RPL29, RPL24, EIF4G1, EIF4A2, RPL35A, RPL9, EIF4E, RPL34, RPS3A, RPL37, RPS23, RPS14, RPL26L1, RPS18, RPL10A, RPS12, EIF3B, EIF4H, RPS20, RPL30, PABPC1, EIF3E, EIF3H, RPL8, RPS6, RPL35, RPL12, RPL7A, RPS24, EIF3A, RPLP2, EIF3F, RPL27A, RPS13, FAU, RPS3, RPS25, EIF4B, RPS26, RPL41, RPL6, RPLP0, RPL21, R…
KEGG_AXON_GUIDANCE	98	-0.2349	0.414531	0.0866837	0.00300531	0.00581689	EPHA2, CDC42, EPHB2, NTNG1, GNAI3, NRAS, SEMA6C, EFNA4, EFNA1, SEMA4A, SRGAP2, PLXNA2, ROCK2, PPP3R1, SEMA4F, SEMA4C, NCK2, CXCR4, EPHA4, NGEF, PLXNB1, RHOA, SEMA3F, GNAI2, SEMA3B, ROBO1, EPHA3, GSK3B, PLXNA1, EPHB1, NCK1, EPHB3, PAK2, SLIT2, UNC5C, PPP3CA, SEMA5A, RASA1, EFNA5, ABLIM3, SLIT3, FYN, RAC1, LIMK1, GNAI1, SEMA3C, SEMA3E, SEMA3A, EPHB4, MET, CDK5, PPP3CC, DPYSL2, PTK2, SEMA4D, RGS3, A…
REACTOME_TOLL_RECEPTOR_CASCADES	97	-0.573619	0.748232	0.414632	4.49833e-06	0.000139807	RPS6KA1, JUN, CTSS, CTSK, IKBKE, MAPKAPK2, RPS27A, PELI1, ATF2, CREB1, IRAK2, MYD88, MAPKAPK3, DUSP7, PIK3R4, TLR1, TLR6, MAPK10, TLR2, TLR3, MAP3K1, MEF2C, PPP2CA, CD14, MAPK9, RIPK1, AGER, MAPK14, CNPY3, PPP2R5D, MAP3K7, TAB2, RPS6KA2, NOD1, CTSB, DUSP4, PPP2CB, IKBKB, LY96, RIPK2, TLR4, DNM1, MAPK8, CDK1, CHUK, NFKB2, SIGIRR, IRF7, TRAF6, RELA, PELI3, UNC93B1, PPP2R1B, TIRAP, IRAK4, ATF1, TBK1…
REACTOME_DNA_REPAIR	96	0.906464	0.64192	1.12462	1.9005e-05	0.000186855	MAD2L2, RPA2, MUTYH, USP1, UBE2T, RPS27A, FANCL, REV1, ERCC3, POLR2D, XRCC5, OGG1, FANCD2, XPC, MBD4, ATR, POLR2H, RFC4, POLR2B, ERCC8, CDK7, GTF2H2, XRCC4, CCNH, RAD50, MDC1, FANCE, POLH, REV3L, RPA3, POLD2, RFC2, POLR2J, POLB, PRKDC, TCEA1, NBN, POLR2K, FANCG, FANCC, XPA, RAD23B, ERCC6, MGMT, POLR2L, GTF2H1, FANCF, ALKBH3, DDB2, DDB1, FEN1, POLR2G, POLD4, POLD3, ATM, H2AFX, RAD52, SMUG1, TDG, A…
REACTOME_INFLUENZA_VIRAL_RNA_TRANSCRIPTION_AND_REPLICATION	95	0.310353	0.0875642	0.556479	0.00732892	0.012945	RPL22, RPL11, RPS8, RPL5, RPS27, RPS7, RPS27A, RPL31, POLR2D, RPL37A, RPL32, RPL15, RPSA, RPL14, RPL29, RPL24, POLR2H, RPL35A, RPL9, POLR2B, GRSF1, RPL34, RPS3A, RPL37, RPS23, RPS14, RPL26L1, RPS18, RPL10A, RPS12, POLR2J, RPS20, RPL30, POLR2K, RPL8, RPS6, RPL35, RPL12, RPL7A, RPS24, RPLP2, POLR2L, RPL27A, RPS13, POLR2G, FAU, RPS3, RPS25, RPS26, RPL41, RPL6, RPLP0, RPL21, GTF2F2, DNAJC3, IPO5, RPS…
REACTOME_RNA_POL_II_TRANSCRIPTION	90	0.464704	0.313355	0.588118	4.52203e-06	0.000139807	SRRM1, TAF12, SRSF4, LSM10, MAGOH, SRSF11, GTF2B, TAF13, RBM8A, SNRPE, CPSF3, SRSF7, SNRPG, ERCC3, POLR2D, CCNT2, GTF2E1, POLR2H, NCBP2, SLBP, POLR2B, CDK7, TAF9, GTF2H2, CCNH, LSM11, TAF11, SRSF3, RNGTT, CDC40, TBP, TAF6, POLR2J, GTF2E2, TCEA1, POLR2K, CPSF1, NFX1, NCBP1, CDK9, TAF5, POLR2L, GTF2H1, CSTF3, SSRP1, CLP1, CPSF7, POLR2G, PCF11, CCNT1, SNRPF, SRSF9, GTF2H3, GTF2F2, SUPT16H, PABPN1, M…
KEGG_OOCYTE_MEIOSIS	89	0.762364	0.501829	0.998154	2.23806e-05	0.000201037	MAD2L2, RPS6KA1, CDC20, PRKACB, PPP2R5A, YWHAQ, ADCY3, PPP1CB, CALM2, PPP3R1, BUB1, ANAPC1, ITPR1, ANAPC13, ANAPC4, PPP3CA, CAMK2D, MAD2L1, ANAPC10, CCNB1, SKP1, PPP2CA, CDC23, CDC25C, PTTG1, FBXW11, ITPR3, PPP2R5D, FBXO5, RPS6KA2, ADCY1, YWHAG, CUL1, PPP3CC, PPP2CB, CCNE2, FBXO43, YWHAZ, ANAPC2, CDK1, PPP3CB, CAMK2G, BTRC, SLK, SMC3, PPP2R5B, PPP1CA, PPP2R1B, ITPR2, ADCY6, ESPL1, CDK2, IGF1, ANA…
REACTOME_LATE_PHASE_OF_HIV_LIFE_CYCLE	88	0.550302	0.413399	0.6618	3.6896e-06	0.000139807	RCC1, TAF12, GTF2B, TAF13, TPR, NUP133, RPS27A, XPO1, RANBP2, ERCC3, POLR2D, CCNT2, NUP35, GTF2E1, POLR2H, NCBP2, POLR2B, NUP54, NUP155, CDK7, TAF9, GTF2H2, CCNH, NUP153, TAF11, RNGTT, NUP43, TBP, NUPL2, POM121, TAF6, POLR2J, NUP205, VPS37A, GTF2E2, TCEA1, POLR2K, VPS28, NCBP1, CDK9, NUP188, NUP214, NMT2, TAF5, POLR2L, GTF2H1, TSG101, SSRP1, VPS37C, POLR2G, CCNT1, AAAS, NUP107, NUP37, VPS37B, GTF…
REACTOME_GPCR_LIGAND_BINDING	88	-0.687019	1.16608	0.296043	0.0011139	0.00245543	GNB1, GNG12, PTGFR, GNG5, WNT2B, ADORA1, CD55, WNT9A, OPN3, GPR39, CXCR4, FZD7, CCL20, RAMP1, OXTR, HRH1, WNT5A, TRH, AGTR1, GNB4, CXCL6, CXCL1, PF4, CXCL5, CXCL3, CXCL2, CXCL9, CXCL10, CXCL11, EDNRA, PTGER4, F2RL2, F2R, ADRB2, EDN1, GABBR1, FZD1, GNG11, GNB2, WNT2, SMO, PENK, FZD6, ANXA1, S1PR3, PTCH1, GABBR2, LPAR1, C5, FZD8, CXCL12, ADRA2A, ADM, P2RY2, P2RY6, FZD4, GNB3, C3AR1, HEBP1, PTHLH, F…
REACTOME_PPARA_ACTIVATES_GENE_EXPRESSION	88	-0.189859	0.355156	0.0543204	0.0079332	0.0138582	MED18, MED8, CPT2, ACADM, G0S2, NCOA1, NPAS2, FHL2, PPARG, ALAS1, WWTR1, TBL1XR1, PPARGC1A, CLOCK, ACSL1, MED10, HMGCS1, HMGCR, HDAC3, MED7, TEAD3, NFYA, MED20, TNFRSF21, ME1, CCNC, CDK19, MED23, CTGF, TIAM2, NRF1, SMARCD3, FDFT1, TGS1, NCOA2, MED30, PLIN2, ABCA1, MED27, MED22, RXRA, ANKRD1, TEAD1, ARNTL, MED19, FADS1, ESRRA, CPT1A, MED17, YAP1, TEAD4, MED21, GLIPR1, NFYB, TXNRD1, MED13L, CDK8, M…
REACTOME_SYNTHESIS_OF_DNA	87	1.10055	0.650288	1.59792	0.000111166	0.000405837	RPA2, PSMB2, ORC1, PSMA5, PSMD4, PSMB4, PSME4, RPS27A, MCM6, ORC4, PSMD14, ORC2, PSMD1, PSMD6, MCM2, PSMD2, RFC4, CCNA2, PSMB8, PSMB9, CDKN1A, MCM3, PRIM2, ORC3, PSMB1, RPA3, PSMA2, POLD2, RFC2, MCM7, PSMC2, ORC5, GINS4, MCM4, PSMD5, PSMB7, DNA2, PSMD13, PSMA1, PSMC3, FEN1, POLA2, POLD4, POLD3, CDKN1B, CDK2, PRIM1, RFC5, PSMD9, POLE, RFC3, RB1, PSMB5, PSME1, PSME2, PSMA6, POLE2, PSMC6, PSMA3, PSM…
REACTOME_DOWNSTREAM_SIGNALING_EVENTS_OF_B_CELL_RECEPTOR_BCR	86	-0.120606	0.200912	0.0548978	0.000714246	0.00165318	MTOR, CASP9, PSMB2, BCL10, PSMA5, NRAS, PSMD4, PSMB4, THEM4, AKT3, PSME4, RPS27A, REL, PSMD14, CREB1, PSMD1, PSMD6, PSMD2, RICTOR, SKP1, FBXW11, PSMB8, PSMB9, CDKN1A, NFKBIE, MAP3K7, FOXO3, PSMB1, PSMA2, PSMC2, CUL1, IKBKB, PSMD5, PSMB7, MAPKAP1, PTEN, CHUK, BTRC, PSMD13, HRAS, PSMA1, PSMC3, BAD, RELA, RPS6KB2, CDKN1B, KRAS, NR4A1, MDM2, PSMD9, FOXO1, PSMB5, PSME1, PSME2, PSMA6, NFKBIA, PSMC6, PS…
REACTOME_SIGNALING_BY_RHO_GTPASES	85	0.213544	0.0545549	0.38963	0.00928838	0.015803	CDC42, ARHGAP29, VAV3, RHOC, ARHGEF2, ARHGEF11, SRGAP2, RHOB, SOS1, RHOQ, ARHGEF4, CHN1, NGEF, RHOA, ARHGEF3, ARHGAP31, KALRN, ECT2, ARAP2, G3BP2, ARHGAP24, FAM13A, ARHGAP10, TRIO, DEPDC1B, FAM13B, ARAP3, ARHGAP26, ARHGAP18, TIAM2, RAC1, DLC1, RHOBTB2, NET1, GDI2, ARHGAP12, ARHGAP22, RHOBTB1, ARHGAP19, RHOG, DEPDC7, ARHGAP1, RHOD, ARAP1, ARHGEF17, ARHGAP20, ARHGEF12, A2M, FGD4, RACGAP1, SRGAP1, R…
REACTOME_ACTIVATED_TLR4_SIGNALLING	84	-0.539896	0.723176	0.389615	7.36648e-06	0.000173932	RPS6KA1, JUN, IKBKE, MAPKAPK2, RPS27A, PELI1, ATF2, CREB1, IRAK2, MYD88, MAPKAPK3, DUSP7, TLR1, TLR6, MAPK10, TLR2, TLR3, MAP3K1, MEF2C, PPP2CA, CD14, MAPK9, RIPK1, AGER, MAPK14, PPP2R5D, MAP3K7, TAB2, RPS6KA2, NOD1, DUSP4, PPP2CB, IKBKB, LY96, RIPK2, TLR4, MAPK8, CDK1, CHUK, NFKB2, SIGIRR, IRF7, TRAF6, RELA, PELI3, PPP2R1B, TIRAP, IRAK4, ATF1, TBK1, IRAK3, DUSP6, UBE2N, HMGB1, NFKBIA, PELI2, FOS…
REACTOME_SIGNALING_BY_ILS	83	-0.520263	0.658428	0.367307	1.93941e-05	0.000187364	PIK3CD, PIK3R3, JAK1, PRKACB, NRAS, IL6R, SHC1, SOS1, PELI1, IL1R1, IL1A, IL1B, IL1RN, STAT1, IRAK2, RAF1, MYD88, PIK3CB, PIK3CA, IL1RAP, TNIP2, IL7R, IL6ST, PIK3R1, SKP1, SQSTM1, MAP3K7, FYN, TAB2, IL6, NOD1, HGF, CUL1, PTK2B, IKBKB, LYN, RIPK2, YWHAZ, JAK2, RAPGEF1, MAP3K8, CDK1, CHUK, BTRC, NFKB2, HRAS, TOLLIP, TRAF6, RELA, PELI3, INPPL1, GAB2, CASP1, CBL, KRAS, IRAK4, IRAK3, UBE2N, PELI2, MAP…
KEGG_PYRIMIDINE_METABOLISM	82	0.753002	0.500293	0.958762	3.26715e-05	0.000229735	CDA, CMPK1, DPYD, POLR3C, POLR3GL, UCK2, NME7, CMPK2, RRM2, CAD, PNPT1, POLE4, POLR1A, POLR1B, POLR2D, DTYMK, NME6, UMPS, POLR2H, POLR2B, DCK, DCTD, POLR3G, ZNRD1, POLR1C, PRIM2, NT5E, POLD2, UPP1, POLR2J, POLR3D, ENTPD4, POLR2K, RRM2B, AK3, NUDT2, POLR1E, POLE3, UCK1, POLR3A, NT5C2, POLR2L, RRM1, POLR2G, POLA2, POLD4, POLD3, PRIM1, TXNRD1, POLR3B, POLE, POLR1D, PNP, POLE2, ENTPD5, DUT, POLR3K, N…
KEGG_JAK_STAT_SIGNALING_PATHWAY	81	-0.647528	1.0274	0.304996	0.000487312	0.0012031	PIK3CD, PIK3R3, JAK1, LEPR, PIAS3, IL6R, AKT3, SOS1, SOCS5, SPRED2, STAM2, STAT1, STAT4, CISH, CBLB, IL20RB, PIK3CB, PIK3CA, SPRY1, IL15, IL7R, LIFR, OSMR, GHR, IL6ST, PIK3R1, TSLP, SPRY4, PIM1, CCND3, IFNGR1, IL6, MYC, JAK2, IL11RA, IL15RA, STAM, CLCF1, CCND1, CBL, CCND2, IL23A, STAT2, STAT6, IL26, SOCS2, PTPN11, SPRY2, IRF9, SOS2, SOCS4, AKT1, SPRED1, PIAS1, CREBBP, IL4R, CTF1, SOCS7, CSF3, STA…
BIOCARTA_MAPK_PATHWAY	81	-0.226395	0.401116	0.033264	0.0215518	0.0335351	RPS6KA1, MAP3K6, MKNK1, JUN, SHC1, MEF2D, MAPKAPK2, TGFB2, MAP4K3, MAP4K4, MAP3K2, ATF2, STAT1, CREB1, RAF1, MAPKAPK3, MAP3K13, PAK2, MAPK10, NFKB1, RAPGEF2, MAP3K1, MEF2C, MAPK9, RIPK1, DAXX, MAPK14, MAPK13, MAP3K7, MAP3K5, MAP3K4, RPS6KA2, RAC1, BRAF, IKBKB, MYC, TGFBR1, TRAF2, MAP3K8, MAPK8, CHUK, HRAS, RPS6KA4, MAP4K2, MAP3K11, RELA, RPS6KB2, PAK1, SP1, MAP3K12, MAPKAPK5, NFKBIA, MAP4K5, MAX,…
REACTOME_DOWNSTREAM_SIGNAL_TRANSDUCTION	81	-0.169053	0.299844	0.0240283	0.0216177	0.0335906	MTOR, CASP9, PRKACB, NRAS, THEM4, AKT3, ADCY3, SOS1, PRKCE, CALM2, NCK2, PDE1A, STAT1, CREB1, RAF1, PRKAR2A, PRKCD, NCK1, PIK3CB, PIK3CA, PDGFRA, RICTOR, PIK3R1, RASA1, PDGFRB, ITPR3, CDKN1A, FOXO3, PDGFA, PRKAR1B, ADCY1, PRKAR2B, MAPKAP1, RAPGEF1, CDK1, PTEN, CHUK, HRAS, BAD, RPS6KB2, CDKN1B, KRAS, ITPR2, ADCY6, NR4A1, STAT6, MDM2, FOXO1, ADCY4, CALM1, AKT1, MAP2K1, TSC2, MLST8, PDPK1, ADCY9, MA…
KEGG_RIBOSOME	81	0.284208	0.0346211	0.508549	0.0245978	0.0376421	RPL22, RPL11, RPS8, RPL5, RPS27, RPS7, RPS27A, RPL31, RPL37A, RPL32, RPL15, RPSA, RPL14, RPL29, RPL24, RPL22L1, RPL35A, RPL9, RPL34, RPS3A, RPL37, RPS23, RPL26L1, RPS18, RPL10A, RPS12, RPS20, RPL30, MRPL13, RPL8, RPS6, RPL35, RPL12, RPL7A, RPS24, RPLP2, RPL27A, RPS13, FAU, RPS3, RPS25, RPS26, RPL41, RPL6, RPLP0, RPL21, RPS29, RPL36AL, RSL24D1, RPS27L, RPL4, RPLP1, RPS17, RPS2, RPS15A, RPL13, RPL2…
REACTOME_SIGNALING_BY_NOTCH	79	-0.212823	0.327557	0.10956	0.000144178	0.000481026	MIB2, HDAC1, JUN, MOV10, NOTCH2, APH1A, NCSTN, PSEN2, ADAM17, RPS27A, DNER, HDAC4, HDAC11, KAT2B, POGLUT1, TBL1XR1, HES1, RBPJ, MAML3, FBXW7, SKP1, HDAC3, MAML1, E2F3, CCNC, HDAC2, DLL1, LFNG, HDAC9, DTX2, CUL1, MYC, B4GALT1, TLE4, TLE1, CCND1, RAB6A, ARRB1, MAML2, HDAC7, ATP2A2, TMED2, NCOR2, CDK8, TFDP1, HIF1A, PSEN1, NUMB, SNW1, SEL1L, ADAM10, APH1B, TLE3, FURIN, CREBBP, TNRC6A, ATP2A3, ARRB2,…
REACTOME_FACTORS_INVOLVED_IN_MEGAKARYOCYTE_DEVELOPMENT_AND_PLATELET_PRODUCTION	78	0.492556	0.337087	0.618123	6.82291e-06	0.000173932	MFN2, CDC42, KDM1A, HDAC1, KIF2C, PRKACB, CAPZA1, VPS45, KIFAP3, KIF3C, DOCK10, RAB5A, KIF15, PRKAR2A, MFN1, IRF2, KIF2A, IRF1, KIF20A, DOCK2, KIFC1, KLC4, HDAC2, PRKAR1B, MAFK, RAC1, PRKAR2B, DOCK4, CAPZA2, CDK5, DOCK5, ZFPM2, AK3, JAK2, ABL1, KIF5B, JMJD1C, KIF11, DOCK1, IRF7, WEE1, KIF18A, EHD1, KLC2, RACGAP1, CBX5, CDK2, SH2B3, DOCK9, RAD51B, ITPK1, RCOR1, KLC1, KIF23, SIN3A, CREBBP, SH2B1, K…
REACTOME_MITOTIC_PROMETAPHASE	78	1.85621	1.20411	2.38477	3.66986e-05	0.000242507	RCC2, NUDC, CDCA8, CDC20, KIF2C, ITGB3BP, RPS27, PMF1, NUF2, CENPL, PPP2R5A, NSL1, NUP133, AHCTF1, CENPO, CENPA, XPO1, RANBP2, BUB1, CLASP1, SPC25, SEC13, STAG1, MAD2L1, KIF2A, CENPK, CENPH, PPP2CA, PPP2R5D, CENPQ, NUP43, MAD1L1, PPP2CB, RAD21, CENPP, ZWINT, SMC3, BUB3, KIF18A, CKAP5, INCENP, PPP2R5B, PPP2R1B, ZW10, NUP107, NUP37, PPP1CC, CLIP1, KNTC1, PPP2R5E, PPP2R5C, BUB1B, ZWILCH, PLK1, CENPT…
KEGG_PROSTATE_CANCER	77	-0.198991	0.342594	0.0395151	0.0135586	0.0220229	PIK3CD, MTOR, CASP9, E2F2, PIK3R3, NRAS, CREB3L4, AKT3, SOS1, TCF7L1, CREB1, RAF1, CTNNB1, GSK3B, PIK3CB, PIK3CA, PDGFRA, NFKB1, LEF1, PDGFC, PIK3R1, TCF7, PDGFRB, E2F3, CDKN1A, HSP90AB1, PDGFA, CREB5, EGFR, CREB3L2, BRAF, NKX3-1, FGFR1, IKBKB, CCNE2, CREB3, PTEN, CHUK, TCF7L2, HRAS, CREB3L1, BAD, RELA, GSTP1, CCND1, PDGFD, CDKN1B, KRAS, CDK2, MDM2, IGF1, HSP90B1, FOXO1, RB1, NFKBIA, SOS2, HSP90A…
REACTOME_MITOTIC_G2_G2_M_PHASES	75	1.10573	0.832309	1.41004	1.22455e-05	0.000178603	NEK2, SDCCAG8, XPO1, ALMS1, DCTN1, CLASP1, DYNC1I2, TUBA4A, CDC25A, CEP63, CEP70, CEP135, CCNA2, PLK4, CEP72, CCNB1, CDK7, CCNH, CDC25C, E2F3, TUBB, FGFR1OP, YWHAG, AKAP9, PRKAR2B, CEP41, PCM1, DCTN3, CDK5RAP2, CNTRL, SSNA1, TUBB4B, CDK1, ACTR1A, TUBGCP2, WEE1, CKAP5, NUMA1, CEP57, CEP164, TUBA1A, CDK2, DCTN2, CEP290, NEDD1, DYNLL1, CENPJ, TUBGCP3, MNAT1, DYNC1H1, HSP90AA1, TUBGCP5, HAUS2, CCNB2,…
REACTOME_MYD88_MAL_CASCADE_INITIATED_ON_PLASMA_MEMBRANE	75	-0.476059	0.655433	0.314274	1.7133e-05	0.000181895	RPS6KA1, JUN, MAPKAPK2, RPS27A, PELI1, ATF2, CREB1, IRAK2, MYD88, MAPKAPK3, DUSP7, TLR1, TLR6, MAPK10, TLR2, MAP3K1, MEF2C, PPP2CA, MAPK9, AGER, MAPK14, PPP2R5D, MAP3K7, TAB2, RPS6KA2, NOD1, DUSP4, PPP2CB, IKBKB, LY96, RIPK2, TLR4, MAPK8, CDK1, CHUK, NFKB2, SIGIRR, TRAF6, RELA, PELI3, PPP2R1B, TIRAP, IRAK4, ATF1, IRAK3, DUSP6, UBE2N, HMGB1, NFKBIA, PELI2, FOS, RPS6KA5, MAP2K1, MEF2A, MAPK3, NOD2,…
REACTOME_CHROMOSOME_MAINTENANCE	75	1.25065	0.867559	1.59511	3.12792e-05	0.000225657	RPA2, RBBP4, ITGB3BP, HIST2H2BE, LMNA, CENPO, CENPA, HJURP, RUVBL1, STAG1, ATR, RFC4, H2AFZ, SMARCA5, CENPK, CENPH, LMNB1, NPM1, NHP2, HIST1H2BC, HIST1H2AC, HIST1H2BD, HIST1H4H, HIST1H2BJ, HIST1H2BK, CENPQ, PRIM2, SYNE1, RPA3, POLD2, RFC2, POT1, TERF1, RAD21, CENPP, DNA2, SMC3, FEN1, POLA2, POLD4, POLD3, RSF1, H2AFX, PRIM1, RFC5, POLE, RFC3, REC8, TINF2, MIS18BP1, POLE2, SYNE2, HSPA2, OIP5, UBE2I…
REACTOME_M_G1_TRANSITION	75	1.02998	0.612214	1.49412	0.000144995	0.000482303	E2F2, RPA2, PSMB2, ORC1, CDC7, PSMA5, PSMD4, PSMB4, PSME4, RPS27A, MCM6, ORC4, PSMD14, ORC2, PSMD1, PSMD6, MCM2, PSMD2, E2F3, GMNN, PSMB8, PSMB9, MCM3, PRIM2, ORC3, PSMB1, RPA3, PSMA2, DBF4, MCM7, PSMC2, ORC5, MCM4, PSMD5, PSMB7, MCM10, PSMD13, PSMA1, PSMC3, POLA2, CDK2, PRIM1, PSMD9, POLE, PSMB5, PSME1, PSME2, PSMA6, POLE2, PSMC6, PSMA3, PSMA4, ORC6, PSMB10, PSMD7, CDT1, RPA1, PSMB6, PSMD11, PSM…
REACTOME_RESPIRATORY_ELECTRON_TRANSPORT_ATP_SYNTHESIS_BY_CHEMIOSMOTIC_COUPLING_AND_HEAT_PRODUCTION_BY_UNCOUPLING_PROTEINS_	75	0.386516	0.0891421	0.652641	0.0101537	0.0171441	SDHB, NDUFS5, UQCRH, ATP5F1, NDUFS2, SDHC, COX7A2L, COX5B, NDUFB3, NDUFS1, NDUFA10, UQCRC1, NDUFB4, NDUFB5, ATP5I, NDUFC1, ETFDH, SDHA, NDUFS6, NDUFS4, COX7C, UQCRQ, NDUFA2, NDUFA4, CYCS, ATP5J2, NDUFA5, NDUFB2, UQCRB, COX6C, NDUFB9, CYC1, NDUFB6, NDUFA8, ATP5C1, NDUFB8, NDUFS3, COX8A, NDUFV1, NDUFS8, UCP2, NDUFC2, SDHD, ATP5L, NDUFA9, ATP5B, NDUFA12, COX6A1, NDUFB1, COX5A, ETFA, NDUFB10, UQCRC2,…
REACTOME_ASPARAGINE_N_LINKED_GLYCOSYLATION	74	0.192008	0.0797547	0.282619	0.00077478	0.00177481	DDOST, MAN1C1, B4GALT2, ALG6, ALG14, MAN1A2, DPM3, B4GALT3, EDEM3, PREB, MCFD2, MOGS, UGGT1, MGAT5, GMPPA, EDEM1, SEC13, GMPPB, RFT1, B4GALT4, RPN1, ALG3, ST6GAL1, SEC31A, SEC24B, SEC24D, MAN2A1, SAR1B, CANX, MGAT4B, GFPT2, MGAT1, PGM3, MANEA, MAN1A1, TUSC3, B4GALT1, ALG2, DPM2, DOLK, DOLPP1, MAN1B1, SEC24C, GANAB, ALG8, ALG9, DPAGT1, STT3A, ALG10, ALG10B, MLEC, ALG5, ALG11, UGGT2, DAD1, SEC23A, …
REACTOME_REGULATION_OF_MITOTIC_CELL_CYCLE	73	0.891667	0.55592	1.26554	5.50058e-05	0.000279988	PSMB2, CDC20, CDC14A, PSMA5, PSMD4, PSMB4, PSME4, RPS27A, ANAPC1, PSMD14, PSMD1, UBE2E1, PSMD6, PSMD2, ANAPC4, MAD2L1, CCNA2, ANAPC10, SKP2, CCNB1, SKP1, CDC23, PTTG1, PSMB8, PSMB9, FBXO5, PSMB1, PSMA2, PSMC2, CUL1, PSMD5, PSMB7, ANAPC2, UBE2D1, CDK1, BTRC, BUB3, PSMD13, PSMA1, PSMC3, CDK2, ANAPC7, ANAPC5, PSMD9, CDC16, PSMB5, PSME1, PSME2, PSMA6, PSMC6, PSMA3, BUB1B, PSMA4, PLK1, PSMB10, PSMD7, …
REACTOME_MHC_CLASS_II_ANTIGEN_PRESENTATION	73	0.371027	0.17801	0.586225	0.000386009	0.00101145	KIF2C, CTSS, CTSK, KIFAP3, ARF1, KIF3C, DYNC2LI1, DCTN1, ACTR1B, DYNC1I2, SEC13, KIF15, RAB7A, AP2M1, SEC31A, SEC24B, SEC24D, CTSO, KIF2A, SAR1B, KIF20A, CD74, DCTN4, CANX, HLA-DRB1, HLA-DMA, HLA-DPA1, HLA-DPB1, KLC4, AP1S1, CTSB, DCTN6, DCTN3, CLTA, DNM1, KIF5B, SEC24C, KIF11, ACTR1A, AP2A2, CTSD, KIF18A, KLC2, CTSF, CTSC, DYNC2H1, RACGAP1, DCTN2, DYNLL1, SEC23A, LGMN, DYNC1H1, KLC1, KIF23, CTSH…
REACTOME_SIGNALING_BY_ERBB4	73	-0.223901	0.341936	0.0925832	0.000930061	0.0020749	MTOR, CASP9, NRAS, APH1A, THEM4, SHC1, NCSTN, PSEN2, AKT3, ADAM17, SOS1, RPS27A, CREB1, RAF1, PIK3CA, EREG, BTC, RICTOR, GHR, PIK3R1, SKP1, HBEGF, CDKN1A, FOXO3, TAB2, ESR1, EGFR, CUL1, NRG1, WWP1, JAK2, MAPKAP1, CXCL12, CDK1, PTEN, CHUK, BTRC, HRAS, BAD, RPS6KB2, YAP1, CDKN1B, KRAS, NR4A1, MDM2, FOXO1, PSEN1, AKT1, NEDD4, APH1B, MAP2K1, TSC2, MLST8, PDPK1, SH2B1, MAPK3, WWOX, NCOR1, STAT5B, STAT…
PID_MYC_ACTIV_PATHWAY	72	0.583913	0.383827	0.744872	1.53887e-05	0.00018175	ENO1, RPL11, RCC1, TAF12, SLC2A1, ID2, ODC1, CAD, SUPT7L, DDX18, CDCA7, HSPD1, NCL, PTMA, CDC25A, RUVBL1, PDCD10, SERPINI1, ACTL6A, EIF4G1, TFRC, EIF4E, NDUFAF2, CCNB1, TAF9, HSPA4, NPM1, E2F3, HMGA1, PIM1, SUPT3H, PEG10, TRRAP, POLR3D, NBN, MTDH, MYC, BMI1, GPAM, PRDX3, LDHA, KAT5, FOSL1, CCND2, GAPDH, BCAT1, PFKM, CDK4, MAX, EIF2S1, HSP90AA1, MTA1, SMAD3, IREB2, CREBBP, EIF4A1, TP53, SHMT1, KAT…
KEGG_APOPTOSIS	72	-0.299319	0.425709	0.197494	5.22918e-05	0.000274039	DFFB, PIK3CD, DFFA, CASP9, PIK3R3, PRKACB, NGF, CAPN2, AKT3, PPP3R1, IL1R1, IL1A, IL1B, CFLAR, CASP10, CASP8, IRAK2, MYD88, EXOG, PRKAR2A, PIK3CB, TNFSF10, PIK3CA, IL1RAP, PPP3CA, NFKB1, CASP6, CASP3, PIK3R1, RIPK1, PRKAR1B, CYCS, PRKAR2B, PPP3CC, TNFRSF10B, TNFRSF10D, IKBKB, ENDOG, TRAF2, PPP3CB, FAS, CHUK, CASP7, BAD, CAPN1, RELA, FADD, ENDOD1, BIRC3, BIRC2, ATM, TNFRSF1A, IRAK4, IRAK3, APAF1, …
KEGG_TOLL_LIKE_RECEPTOR_SIGNALING_PATHWAY	70	-0.890454	1.19383	0.645723	1.65848e-05	0.00018175	PIK3CD, PIK3R3, JUN, CTSK, IKBKE, AKT3, IL1B, STAT1, CASP8, MYD88, PIK3CB, PIK3CA, TLR1, TLR6, CXCL9, CXCL10, CXCL11, MAPK10, SPP1, NFKB1, TLR2, TLR3, PIK3R1, CD14, MAPK9, RIPK1, MAPK14, MAPK13, MAP3K7, TAB2, RAC1, IL6, IKBKB, LY96, TLR4, MAP3K8, MAPK8, CHUK, IRF7, TOLLIP, TRAF6, RELA, FADD, TIRAP, IRAK4, TBK1, NFKBIA, FOS, TRAF3, AKT1, MAP2K1, MAPK3, MAP2K4, MAP2K3, CCL5, MAP2K2, TICAM1, MAP2K7,…
KEGG_PROGESTERONE_MEDIATED_OOCYTE_MATURATION	70	0.603639	0.418175	0.752513	1.68499e-05	0.00018175	PIK3CD, MAD2L2, RPS6KA1, PIK3R3, PRKACB, GNAI3, AKT3, ADCY3, BUB1, ANAPC1, RAF1, CDC25A, GNAI2, ANAPC13, PIK3CB, PIK3CA, ANAPC4, MAPK10, MAD2L1, CCNA2, ANAPC10, PIK3R1, CCNB1, CDC23, CDC25C, MAPK9, MAPK14, MAPK13, HSP90AB1, RPS6KA2, ADCY1, GNAI1, BRAF, ANAPC2, MAPK8, CDK1, PDE3B, PDE3A, KRAS, ADCY6, CDK2, IGF1, ANAPC7, ANAPC5, CDC16, ADCY4, HSP90AA1, AKT1, CCNB2, MAP2K1, CPEB1, IGF1R, PKMYT1, ADC…
KEGG_VASCULAR_SMOOTH_MUSCLE_CONTRACTION	70	-0.353304	0.623111	0.1355	0.0029114	0.00565484	PLA2G2A, PRKACB, NPR1, ARHGEF11, PLA2G4A, PPP1R12B, ROCK2, ADCY3, PPP1CB, PRKCE, CALM2, RAMP1, ITPR1, RAF1, RHOA, PRKCD, MYLK, AGTR1, PLA2G12A, EDNRA, GUCY1A3, GUCY1B3, ITPR3, GNA12, ADCY1, CALD1, BRAF, NPR2, GNAQ, PRKG1, KCNMA1, ACTA2, PLCB3, PPP1CA, GUCY1A2, ARHGEF12, CACNA1C, ITPR2, ADCY6, MYL6B, MYL6, PPP1R12A, PPP1CC, ADCY4, PRKCH, CALM1, JMJD7-PLA2G4B, MAP2K1, ADCY9, MYH11, MAPK3, ADCY7, AD…
PID_SMAD2_3NUCLEAR_PATHWAY	69	-0.296562	0.527167	0.0892388	0.00644244	0.0115631	SKI, ZBTB17, HDAC1, RBBP4, SNIP1, JUN, PIAS3, LAMC1, ATF3, NCOA1, SP3, ATF2, CREB1, KAT2B, DCP1A, ITGB5, SKIL, CTBP1, SAP30, MEF2C, NR3C1, CDKN1A, RUNX2, FOXO3, HDAC2, ESR1, COL1A2, SERPINE1, NCOA2, MYC, CDKN2B, IRF7, HSPA8, VDR, SP1, CDK2, CDK4, SAP18, FOXO1, TFDP1, MAX, FOS, GSC, AKT1, SMAD3, SIN3A, CREBBP, CBFB, E2F4, NCOR1, KAT2A, TGIF1, SMAD2, SMAD7, SMAD4, TCF3, PIAS4, SIN3B, TGIF2, RBL1, C…
KEGG_FC_GAMMA_R_MEDIATED_PHAGOCYTOSIS	68	-0.132289	0.19507	0.0821095	2.96405e-05	0.000218083	PIK3CD, CDC42, ASAP3, WASF2, MARCKSL1, PIK3R3, VAV3, PIP5K1A, ARPC5, PLA2G4A, AKT3, ASAP2, PRKCE, PIKFYVE, ARPC2, ARPC4, RAF1, PRKCD, PIK3CB, PLD1, PIK3CA, MYO10, PIK3R1, DOCK2, WASF1, MARCKS, RAC1, AMPH, LIMK1, ARPC1A, ARPC1B, WASL, LYN, ASAP1, GSN, ARPC5L, DNM1, VAV2, CFL1, RPS6KB2, PAK1, GAB2, DNM1L, ARPC3, WASF3, CFL2, ARF6, AKT1, MAP2K1, MAPK3, CRK, PLD2, PIP4K2B, RPS6KB1, PRKCA, SPHK1, PIP5…
REACTOME_RNA_POL_I_RNA_POL_III_AND_MITOCHONDRIAL_TRANSCRIPTION	68	0.145057	0.0710552	0.204115	9.20684e-05	0.000361639	POLR3C, POLR3GL, HIST2H2BE, POU2F1, TAF1A, TFB2M, TAF1B, GTF3C2, POLR1A, POLR1B, ERCC3, SSB, GTF3C3, KAT2B, POLR2H, H2AFZ, CDK7, GTF2H2, CCNH, HIST1H2BC, HIST1H2AC, HIST1H2BD, HIST1H4H, HIST1H2BJ, HIST1H2BK, EHMT2, POLR1C, TBP, CBX3, LZTS1, POLR3D, BRF2, POLR2K, NFIB, SNAPC3, GTF3C4, GTF3C5, SNAPC4, ERCC6, TFAM, POLR3A, POLR2L, ZNF143, GTF2H1, H2AFX, POLR3B, GTF2H3, POLR1D, MNAT1, SNAPC1, BRF1, S…
KEGG_T_CELL_RECEPTOR_SIGNALING_PATHWAY	68	-0.196495	0.352584	0.0705295	0.00401323	0.00750623	PIK3CD, CDC42, PIK3R3, JUN, BCL10, VAV3, NRAS, AKT3, SOS1, PPP3R1, NCK2, RAF1, RHOA, CBLB, GSK3B, NCK1, PIK3CB, PIK3CA, PAK2, DLG1, PPP3CA, NFKB1, PIK3R1, MAPK9, MAPK14, MAPK13, NFKBIE, MAP3K7, FYN, PPP3CC, IKBKB, VAV2, MAP3K8, PPP3CB, CHUK, HRAS, RELA, PAK1, CBL, CD4, KRAS, CDK4, NFATC4, NFKBIA, SOS2, FOS, AKT1, MAP2K1, PDPK1, MAPK3, NFATC3, NFAT5, MAP3K14, GRB2, MALT1, NFATC1, MAP2K2, MAP2K7, N…
KEGG_TGF_BETA_SIGNALING_PATHWAY	68	-0.225604	0.466963	0.0319889	0.0244732	0.0375031	ID3, ZFYVE9, THBS3, TGFB2, ID2, ROCK2, LTBP1, ACVR2A, ACVR1, BMPR2, TGFBR2, ACVR2B, RHOA, CHRD, BMPR1B, PITX2, SMAD1, FST, THBS4, ZFYVE16, SKP1, PPP2CA, SMAD5, BMP6, ID4, THBS2, INHBA, SMURF1, CUL1, PPP2CB, GDF6, MYC, CDKN2B, TGFBR1, BMPR1A, RPS6KB2, PPP2R1B, ACVRL1, SP1, INHBE, DCN, SMAD9, TFDP1, BMP4, TGFB3, THBS1, SMAD6, SMAD3, CREBBP, MAPK3, RBL2, E2F4, RPS6KB1, SMURF2, ROCK1, SMAD2, SMAD7, S…
REACTOME_TRIF_MEDIATED_TLR3_SIGNALING	67	-0.418279	0.573194	0.245844	4.58369e-05	0.000255544	RPS6KA1, JUN, IKBKE, MAPKAPK2, RPS27A, ATF2, CREB1, IRAK2, MAPKAPK3, DUSP7, MAPK10, TLR3, MEF2C, PPP2CA, MAPK9, RIPK1, AGER, MAPK14, PPP2R5D, MAP3K7, TAB2, RPS6KA2, NOD1, DUSP4, PPP2CB, IKBKB, RIPK2, MAPK8, CDK1, CHUK, NFKB2, IRF7, TRAF6, RELA, PPP2R1B, ATF1, TBK1, DUSP6, HMGB1, RIPK3, NFKBIA, FOS, RPS6KA5, MAP2K1, MEF2A, MAPK3, NOD2, MAP2K4, MAPK7, MAP2K3, DUSP3, MAP2K2, TICAM1, MAP2K7, UBA52, N…
REACTOME_TRAF6_MEDIATED_INDUCTION_OF_NFKB_AND_MAP_KINASES_UPON_TLR7_8_OR_9_ACTIVATION	67	-0.36938	0.539932	0.216145	7.27294e-05	0.000320944	RPS6KA1, JUN, MAPKAPK2, RPS27A, PELI1, ATF2, CREB1, IRAK2, MYD88, MAPKAPK3, DUSP7, MAPK10, MAP3K1, MEF2C, PPP2CA, MAPK9, AGER, MAPK14, PPP2R5D, MAP3K7, TAB2, RPS6KA2, NOD1, DUSP4, PPP2CB, IKBKB, RIPK2, MAPK8, CDK1, CHUK, NFKB2, TRAF6, RELA, PELI3, PPP2R1B, IRAK4, ATF1, DUSP6, UBE2N, HMGB1, NFKBIA, PELI2, FOS, RPS6KA5, MAP2K1, MEF2A, MAPK3, NOD2, MAP2K4, MAPK7, MAP2K3, DUSP3, MAP2K2, MAP2K7, ECSIT…
PID_E2F_PATHWAY	67	0.969324	0.632184	1.34614	8.32099e-05	0.000346585	E2F2, HDAC1, RBBP4, CDKN2C, ORC1, MCL1, RRM2, E2F6, KAT2B, CDC25A, RYBP, TOPBP1, TFDP2, CCNA2, DHFR, E2F3, CDKN1A, CCND3, MCM3, WASF1, TRRAP, SERPINE1, HBP1, CCNE2, MYC, SMARCA2, CDKN2A, CDK1, SIRT1, PLAU, CASP7, RRM1, ATM, CDKN1B, SP1, CBX5, CDK2, E2F7, APAF1, RB1, TFDP1, PRMT5, YY1, CREBBP, RBL2, CES1, CES2, CES4A, E2F4, HIC1, CDC6, KAT2A, BRCA1, TK1, TYMS, RBBP8, CCNE1, XRCC1, TRIM28, E2F1, RB…
PID_MTOR_4PATHWAY	66	-0.208729	0.282353	0.149843	9.10853e-06	0.000173932	MTOR, RPS6KA1, RRAGC, NRAS, YWHAQ, IRS1, RAF1, RHOA, PLD1, PPARGC1A, EIF4E, RICTOR, FBXW11, SGK1, RAC1, CYCS, YWHAG, BRAF, RHEB, EIF4EBP1, IKBKB, RB1CC1, YWHAZ, DEPTOR, RRAGA, MAPKAP1, TSC1, DDIT4, PDCD4, BNIP3, HRAS, ATG13, KRAS, EIF4B, CDK2, PXN, CLIP1, ULK1, YY1, AKT1, MAP2K1, PML, TSC2, MLST8, PDPK1, RRN3, EEF2K, MAPK3, YWHAE, PLD2, EIF4A1, SREBF1, ULK2, RPS6KB1, PRKCA, RPTOR, EEF2, MAP2K2, C…
REACTOME_NFKB_AND_MAP_KINASES_ACTIVATION_MEDIATED_BY_TLR4_SIGNALING_REPERTOIRE	65	-0.384424	0.557662	0.22902	6.27378e-05	0.000297871	RPS6KA1, JUN, MAPKAPK2, RPS27A, ATF2, CREB1, IRAK2, MAPKAPK3, DUSP7, MAPK10, TLR3, MEF2C, PPP2CA, CD14, MAPK9, RIPK1, AGER, MAPK14, PPP2R5D, MAP3K7, TAB2, RPS6KA2, NOD1, DUSP4, PPP2CB, IKBKB, LY96, RIPK2, TLR4, MAPK8, CDK1, CHUK, NFKB2, TRAF6, RELA, PPP2R1B, ATF1, DUSP6, HMGB1, NFKBIA, FOS, RPS6KA5, MAP2K1, MEF2A, MAPK3, NOD2, MAP2K4, MAPK7, MAP2K3, DUSP3, MAP2K2, TICAM1, MAP2K7, UBA52, NFKBIB, P…
KEGG_ERBB_SIGNALING_PATHWAY	65	-0.173714	0.258767	0.0977764	0.000160595	0.000517163	PIK3CD, MTOR, PIK3R3, JUN, NRAS, SHC1, ABL2, AKT3, SOS1, NCK2, RAF1, CBLB, GSK3B, NCK1, PIK3CB, PIK3CA, PAK2, EREG, BTC, MAPK10, CAMK2D, GAB1, PIK3R1, HBEGF, MAPK9, CDKN1A, EGFR, BRAF, NRG1, EIF4EBP1, MYC, PTK2, ABL1, MAPK8, CAMK2G, HRAS, BAD, RPS6KB2, PAK1, CBL, CDKN1B, KRAS, SOS2, AKT1, MAP2K1, MAPK3, CRK, MAP2K4, ERBB2, STAT5B, STAT5A, RPS6KB1, PRKCA, GRB2, MAP2K2, MAP2K7, PAK4, AKT2, SRC, PLC…
KEGG_NATURAL_KILLER_CELL_MEDIATED_CYTOTOXICITY	64	-0.368751	0.485063	0.276224	8.18467e-06	0.000173932	PIK3CD, PIK3R3, VAV3, NRAS, SHC1, SOS1, PPP3R1, RAF1, PIK3CB, TNFSF10, PIK3CA, SH3BP2, PPP3CA, CASP3, PIK3R1, HLA-G, HLA-A, HLA-E, HLA-C, HLA-B, MICA, MICB, FYN, IFNGR1, RAET1E, ULBP2, ULBP1, ULBP3, RAC1, BRAF, PPP3CC, TNFRSF10B, TNFRSF10D, PTK2B, VAV2, PPP3CB, FAS, HRAS, PAK1, KRAS, PTPN11, NFATC4, SOS2, MAP2K1, MAPK3, NFATC3, NFAT5, ICAM2, PRKCA, GRB2, RAC3, NFATC1, MAP2K2, ICAM1, PLCG1, NFATC2…
PID_P73PATHWAY	64	0.296803	0.159977	0.405711	7.25649e-05	0.000320944	UBE4B, PLK3, JAK1, PRKACB, S100A2, PEA15, DEDD, NDUFS2, TP53I3, BUB1, BCL2L11, BIN1, TP63, IL1RAP, FBXO45, RCHY1, CCNA2, CCNB1, BAK1, MAPK14, CDKN1A, FOXO3, CDK6, SERPINE1, CASP2, CCNE2, MYC, HSF1, ABL1, CDK1, SIRT1, FAS, BUB3, RELA, KAT5, YAP1, CHEK1, DCP1B, TUBA1A, PFDN5, SP1, CDK2, MDM2, BRCA2, RB1, SERPINA1, PML, AEN, HAGH, PLK1, IL4R, WWOX, FLOT2, FASN, NEDD4L, PIN1, GDF15, BBC3, BAX, ITCH, …
REACTOME_SIGNALING_BY_SCF_KIT	64	-0.235327	0.362228	0.134036	8.29246e-05	0.000346585	MTOR, CASP9, PIK3R3, NRAS, THEM4, AKT3, SOS1, STAT1, CREB1, RAF1, PIK3CA, RICTOR, PIK3R1, FER, CDKN1A, FOXO3, FYN, RAC1, GRB10, LYN, JAK2, MAPKAP1, CDK1, PTEN, CHUK, HRAS, BAD, RPS6KB2, GAB2, CBL, CHEK1, CDKN1B, KRAS, NR4A1, MDM2, KITLG, SH2B3, FOXO1, AKT1, MAP2K1, FES, TSC2, MLST8, PDPK1, MAPK3, GRB7, STAT5B, STAT5A, STAT3, PRKCA, GRB2, YES1, PHLPP1, SOCS6, MAP2K2, AKT2, GSK3A, AKT1S1, TRIB3, SR…
KEGG_CELL_ADHESION_MOLECULES_CAMS	63	-0.629055	0.840205	0.440732	3.60002e-05	0.000242507	SDC3, PTPRF, NEGR1, VCAM1, CD58, CADM3, F11R, MPZL1, NFASC, CD34, SDC1, ITGA6, ITGA4, ITGAV, ALCAM, CLDN11, NLGN1, CLDN1, VCAN, HLA-F, HLA-G, HLA-A, HLA-E, HLA-C, HLA-B, HLA-DRA, HLA-DRB1, HLA-DMA, HLA-DPA1, HLA-DPB1, ITGB8, CLDN15, NRCAM, CLDN23, SDC2, CD274, PDCD1LG2, ITGA8, ITGB1, NRXN2, CADM1, JAM3, CD4, SELPLG, NEO1, CD276, GLG1, NLGN2, CNTNAP1, ICAM2, PECAM1, PTPRM, CDH2, ICAM1, ICAM3, PVR,…
REACTOME_P75_NTR_RECEPTOR_MEDIATED_SIGNALLING	63	-0.147946	0.265943	0.042852	0.00677866	0.0121274	HDAC1, ITGB3BP, VAV3, NGF, APH1A, ARHGEF2, ARHGEF11, NCSTN, PSEN2, ADAM17, SOS1, RTN4, RPS27A, BCL2L11, ARHGEF4, NGEF, MYD88, RHOA, ARHGEF3, KALRN, PRKCI, ECT2, CASP3, TRIO, HDAC3, SQSTM1, SMPD2, HDAC2, TIAM2, RAC1, CASP2, IKBKB, RIPK2, NET1, MAPK8, TRAF6, BAD, RELA, ARHGEF17, ARHGEF12, FGD4, PRDM4, NFKBIA, SOS2, PSEN1, APH1B, AKAP13, ABR, YWHAE, AATF, ARHGDIA, UBA52, PSENEN, PLEKHG2, ARHGEF1, PR…
KEGG_MELANOGENESIS	63	-0.117503	0.1964	0.0290035	0.00873135	0.0149469	DVL1, PRKACB, GNAI3, WNT2B, NRAS, CREB3L4, WNT9A, ADCY3, CALM2, TCF7L1, FZD7, CREB1, RAF1, CTNNB1, GNAI2, WNT5A, MITF, GSK3B, DVL3, LEF1, CAMK2D, TCF7, EDN1, ADCY1, GNAI1, FZD1, WNT2, CREB3L2, FZD6, CREB3, GNAQ, FZD8, CAMK2G, TCF7L2, HRAS, CREB3L1, PLCB3, FZD4, WNT5B, KRAS, ADCY6, KITLG, FZD10, ADCY4, CALM1, MAP2K1, CREBBP, ADCY9, MAPK3, ADCY7, MC1R, DVL2, FZD2, PRKCA, MAP2K2, PRKACA, CALM3, PLCB…
REACTOME_APC_C_CDC20_MEDIATED_DEGRADATION_OF_MITOTIC_PROTEINS	62	0.682936	0.351032	0.946811	0.000190329	0.000597332	PSMB2, CDC20, PSMA5, PSMD4, PSMB4, PSME4, RPS27A, ANAPC1, PSMD14, PSMD1, UBE2E1, PSMD6, PSMD2, ANAPC4, MAD2L1, ANAPC10, CCNB1, CDC23, PTTG1, PSMB8, PSMB9, PSMB1, PSMA2, PSMC2, PSMD5, PSMB7, ANAPC2, UBE2D1, CDK1, BUB3, PSMD13, PSMA1, PSMC3, ANAPC7, ANAPC5, PSMD9, CDC16, PSMB5, PSME1, PSME2, PSMA6, PSMC6, PSMA3, BUB1B, PSMA4, PSMB10, PSMD7, PSMB6, PSMD11, PSMB3, PSMD3, CDC27, PSMC5, PSMD12, ANAPC11…
REACTOME_ORC1_REMOVAL_FROM_CHROMATIN	62	0.658291	0.302046	0.94179	0.000540221	0.0012963	PSMB2, ORC1, PSMA5, PSMD4, PSMB4, PSME4, RPS27A, MCM6, ORC4, PSMD14, ORC2, PSMD1, PSMD6, MCM2, PSMD2, CCNA2, PSMB8, PSMB9, CDKN1A, MCM3, ORC3, PSMB1, PSMA2, MCM7, PSMC2, ORC5, MCM4, PSMD5, PSMB7, PSMD13, PSMA1, PSMC3, CDKN1B, CDK2, PSMD9, RB1, PSMB5, PSME1, PSME2, PSMA6, PSMC6, PSMA3, PSMA4, ORC6, PSMB10, PSMD7, CDT1, PSMB6, PSMD11, PSMB3, PSMD3, CDC6, PSMC5, PSMD12, UBA52, PSMD8, PSMC4, PSMF1, M…
PID_CDC42_PATHWAY	62	0.211509	0.0647224	0.327872	0.00421857	0.00785064	MTOR, CDC42, JUN, IQGAP3, ARPC5, ENAH, CDC42BPA, PRKCE, ACTR2, ACTR3, ATF2, ARPC2, SEPT2, ARPC4, RAF1, CTNNB1, GSK3B, PLD1, PIK3CA, TNK2, PAK2, DLG1, MAP3K1, PIK3R1, F2RL2, APC, CTNNA1, MAPK9, MAPK14, RAC1, LIMK1, ARPC1B, WASL, BRAF, VAV2, MAPK8, HRAS, MAP3K11, CFL1, PAK1, CBL, EPS8, ARPC3, DIAPH3, ARHGEF7, IQGAP1, MAPK3, BCAR1, MAP2K4, MAP2K3, RPS6KB1, EXOC7, BAIAP2, ARHGDIA, YES1, MAP2K7, PAK4,…
REACTOME_RECRUITMENT_OF_MITOTIC_CENTROSOME_PROTEINS_AND_COMPLEXES	61	0.89617	0.685644	1.13266	1.22182e-05	0.000178603	NEK2, SDCCAG8, ALMS1, DCTN1, CLASP1, DYNC1I2, TUBA4A, CEP63, CEP70, CEP135, PLK4, CEP72, CCNB1, TUBB, FGFR1OP, YWHAG, AKAP9, PRKAR2B, CEP41, PCM1, DCTN3, CDK5RAP2, CNTRL, SSNA1, TUBB4B, CDK1, ACTR1A, TUBGCP2, CKAP5, NUMA1, CEP57, CEP164, TUBA1A, DCTN2, CEP290, NEDD1, DYNLL1, CENPJ, TUBGCP3, DYNC1H1, HSP90AA1, TUBGCP5, HAUS2, PLK1, YWHAE, PAFAH1B1, TUBG1, TUBG2, CSNK1D, CEP76, CEP192, PRKACA, PPP2…
REACTOME_APC_C_CDH1_MEDIATED_DEGRADATION_OF_CDC20_AND_OTHER_APC_C_CDH1_TARGETED_PROTEINS_IN_LATE_MITOSIS_EARLY_G1	61	0.633552	0.363518	0.936537	0.00017663	0.000559076	PSMB2, CDC20, PSMA5, PSMD4, PSMB4, PSME4, RPS27A, ANAPC1, PSMD14, PSMD1, UBE2E1, PSMD6, PSMD2, ANAPC4, ANAPC10, SKP2, CDC23, PTTG1, PSMB8, PSMB9, PSMB1, PSMA2, PSMC2, PSMD5, PSMB7, ANAPC2, UBE2D1, PSMD13, PSMA1, PSMC3, ANAPC7, ANAPC5, PSMD9, CDC16, PSMB5, PSME1, PSME2, PSMA6, PSMC6, PSMA3, PSMA4, PLK1, PSMB10, PSMD7, PSMB6, AURKB, PSMD11, PSMB3, PSMD3, CDC27, PSMC5, PSMD12, ANAPC11, UBA52, PSMD8,…
REACTOME_ASSEMBLY_OF_THE_PRE_REPLICATIVE_COMPLEX	61	0.716796	0.387984	1.08536	0.000382943	0.00100767	E2F2, PSMB2, ORC1, PSMA5, PSMD4, PSMB4, PSME4, RPS27A, MCM6, ORC4, PSMD14, ORC2, PSMD1, PSMD6, MCM2, PSMD2, E2F3, GMNN, PSMB8, PSMB9, MCM3, ORC3, PSMB1, PSMA2, MCM7, PSMC2, ORC5, MCM4, PSMD5, PSMB7, PSMD13, PSMA1, PSMC3, PSMD9, PSMB5, PSME1, PSME2, PSMA6, PSMC6, PSMA3, PSMA4, ORC6, PSMB10, PSMD7, CDT1, PSMB6, PSMD11, PSMB3, PSMD3, CDC6, PSMC5, PSMD12, UBA52, PSMD8, PSMC4, PSMF1, MCM8, E2F1, PSMA7…
REACTOME_RESPIRATORY_ELECTRON_TRANSPORT	61	0.30498	0.0624475	0.57855	0.0150904	0.0241925	SDHB, NDUFS5, UQCRH, NDUFS2, SDHC, COX7A2L, COX5B, NDUFB3, NDUFS1, NDUFA10, UQCRC1, NDUFB4, NDUFB5, NDUFC1, ETFDH, SDHA, NDUFS6, NDUFS4, COX7C, UQCRQ, NDUFA2, NDUFA4, CYCS, NDUFA5, NDUFB2, UQCRB, COX6C, NDUFB9, CYC1, NDUFB6, NDUFA8, NDUFB8, NDUFS3, COX8A, NDUFV1, NDUFS8, NDUFC2, SDHD, NDUFA9, NDUFA12, COX6A1, NDUFB1, COX5A, ETFA, NDUFB10, UQCRC2, NDUFAB1, COX4I1, NDUFS7, UQCR11, NDUFA11, NDUFB7, …
REACTOME_CYCLIN_E_ASSOCIATED_EVENTS_DURING_G1_S_TRANSITION_	60	0.461467	0.176724	0.687444	0.00167987	0.00353341	PSMB2, PSMA5, PSMD4, PSMB4, CKS1B, RPS27A, PSMD14, PSMD1, CDC25A, PSMD6, PSMD2, CCNA2, SKP2, CDK7, CCNH, SKP1, PSMB8, PSMB9, CDKN1A, PSMB1, PSMA2, PSMC2, CUL1, CCNE2, MYC, PSMD5, PSMB7, PSMD13, WEE1, PSMA1, PSMC3, CDKN1B, CDK2, PSMD9, RB1, PSMB5, PSME1, PSME2, PSMA6, PSMC6, PSMA3, MNAT1, MAX, PSMA4, PKMYT1, PSMB10, PSMD7, PSMB6, PSMD11, PSMB3, PSMD3, PSMC5, PSMD12, UBA52, CCNE1, PSMD8, PSMC4, PSM…
REACTOME_TRANSCRIPTIONAL_REGULATION_OF_WHITE_ADIPOCYTE_DIFFERENTIATION	60	-0.152005	0.276981	0.0529035	0.0046539	0.00849011	MED18, MED8, NCOA1, PPARG, TBL1XR1, PPARGC1A, MED10, HDAC3, MED7, EBF1, MED20, CCND3, CCNC, CDK19, MED23, SMARCD3, CEBPD, TGS1, NCOA2, MED30, KLF4, MED27, MED22, RXRA, EGR2, MED19, RELA, MED17, MED21, CDK4, MED13L, NCOR2, CDK8, MED4, KLF5, MED6, NR2F2, CREBBP, MED11, MED31, NCOR1, MED9, SREBF1, MED1, MED24, MED16, ANGPTL4, MED26, MED29, TGFB1, MED25, NCOA6, NCOA3, CEBPB, MED15, EP300, PPARA, TBL1…
KEGG_P53_SIGNALING_PATHWAY	59	0.315278	0.134545	0.518455	0.00130926	0.00283545	CASP9, SESN2, GADD45A, RFWD2, MDM4, RRM2, TP53I3, STEAP3, CASP8, SHISA5, ATR, ZMAT3, RCHY1, CCNG2, CASP3, CCNB1, CCNG1, CDKN1A, CCND3, SESN1, PERP, CYCS, IGFBP3, CDK6, SERPINE1, TNFRSF10B, CCNE2, RRM2B, CDKN2A, CDK1, PTEN, FAS, CD82, DDB2, CCND1, SESN3, ATM, EI24, CHEK1, CCND2, CDK2, CDK4, MDM2, APAF1, IGF1, THBS1, CCNB2, TSC2, SIAH1, TP53, PPM1D, PMAIP1, GADD45B, CCNE1, BBC3, BAX, BID, CHEK2, GT…
PID_HDAC_CLASSI_PATHWAY	59	-0.104844	0.169032	0.0324966	0.00412859	0.00769608	HDAC1, RBBP4, WDR77, GATAD2B, SMG5, XPO1, MXD1, RANBP2, SUMO1, HDAC4, PPARG, HDAC11, KAT2B, NFKB1, SAP30, HDAC3, SIRT5, HDAC2, HDAC9, SMURF1, SIRT1, SIRT3, MTA2, RELA, TNFRSF1A, CHD4, HDAC7, TFCP2, NR2C1, NCOR2, RAN, SAP18, PRMT5, NFKBIA, FKBP3, MAX, YY1, SIN3A, UBE2I, CREBBP, ZFPM1, CHD3, NCOR1, STAT3, HDAC5, SIRT7, SMAD7, MBD2, MBD3, SIRT6, PRKACA, SIN3B, GATAD2A, SIRT2, EP300, RANGAP1, RBBP7, …
SIG_PIP3_SIGNALING_IN_CARDIAC_MYOCTES	59	-0.124167	0.216488	0.0418634	0.00437476	0.00807149	PIK3CD, MTOR, CDC42, RPS6KA1, GADD45A, SHC1, AKT3, YWHAQ, SOS1, CREB1, IRS1, GSK3B, PIK3CA, PAK2, GAB1, F2RL2, FOXO3, RPS6KA2, CYTH3, CREB5, IGFBP1, YWHAG, MET, YWHAZ, MYC, PTK2, CDKN2A, CREB3, TSC1, PARD3, PTEN, NOLC1, BAD, INPPL1, PAK1, CDKN1B, CDK2, IGF1, IRS2, SOS2, IFI27, PPP1R13B, AKT1, TSC2, PDPK1, YWHAE, RPS6KB1, GRB2, PAK4, AKT2, GSK3A, BCL2L1, YWHAB, PREX1, PTPN1, YWHAH, RPS6KA3, EBP, P…
REACTOME_METABOLISM_OF_NUCLEOTIDES	58	0.636966	0.440191	0.791827	4.64626e-05	0.000255544	CDA, AK2, CMPK1, AK5, DPYD, AMPD2, UCK2, GUK1, ADSS, RRM2, CAD, DGUOK, ATIC, DTYMK, IMPDH2, GPX1, UMPS, GMPS, PPAT, PAICS, DCK, DCTD, GLRX, GMPR, NT5E, UPP1, IMPDH1, GSR, RRM2B, TXN, AK1, UCK1, ADK, NT5C2, RRM1, AMPD3, CAT, TXNRD1, PNP, GMPR2, ADSSL1, ADAL, DUT, NME4, TK2, DHODH, APRT, PFAS, NME1, NT5C, TK1, TYMS, ADA, GART, ADSL, TYMP, CTPS2, HPRT1
REACTOME_GLYCEROPHOSPHOLIPID_BIOSYNTHESIS	58	-0.266483	0.428461	0.137776	0.000451475	0.00113997	PLA2G2A, SLC44A3, CEPT1, PLA2G4A, LPGAT1, GNPAT, MBOAT2, LPIN1, HADHA, HADHB, LCLAT1, GPAT2, GPD1L, MGLL, PLD1, PCYT1A, PLA2G12A, LPCAT1, AGPAT1, AGPAT4, ACHE, PNPLA8, AGPAT5, PTDSS1, DGAT1, SLC44A1, AGPAT2, GPAM, PTDSS2, PNPLA2, PLA2G16, CHKA, DGAT2, LPCAT3, PLBD1, ETNK1, CHPT1, LPCAT4, CDIPT, LPCAT2, PLD2, PLD6, PEMT, PGS1, PCYT2, LPIN2, SLC44A2, PLD3, PLA2G4C, MBOAT7, CDS2, GPCPD1, CRLS1, LPIN…
REACTOME_CLASS_A1_RHODOPSIN_LIKE_RECEPTORS	58	-0.738781	1.2605	0.328702	0.00121991	0.0026523	PTGFR, ADORA1, OPN3, GPR39, CXCR4, CCL20, OXTR, HRH1, TRH, AGTR1, CXCL6, CXCL1, PF4, CXCL5, CXCL3, CXCL2, CXCL9, CXCL10, CXCL11, EDNRA, PTGER4, F2RL2, F2R, ADRB2, EDN1, PENK, ANXA1, S1PR3, LPAR1, C5, CXCL12, ADRA2A, P2RY2, P2RY6, C3AR1, HEBP1, HTR2A, LPAR6, LTB4R, SSTR1, PTGER2, GPR68, BDKRB2, BDKRB1, NMB, CX3CL1, MC1R, CXCL16, ADORA2B, CCL2, CCL7, CCL5, SSTR2, TBXA2R, C3, S1PR2, PTGIR, APP
REACTOME_G_ALPHA_I_SIGNALLING_EVENTS	58	-0.33454	0.645808	0.0893701	0.0106326	0.0178712	GNB1, GNG12, GNG5, GNAI3, RGS4, ADORA1, OPN3, ADCY3, CXCR4, CCL20, GNAI2, GNB4, RGS12, CXCL6, CXCL1, PF4, CXCL5, CXCL3, CXCL2, CXCL9, CXCL10, CXCL11, GABBR1, ADCY1, GNAI1, GNG11, GNB2, RGS20, PENK, ANXA1, S1PR3, GABBR2, LPAR1, C5, CXCL12, ADRA2A, GNB3, C3AR1, HEBP1, ADCY6, ADCY4, SSTR1, GNG2, BDKRB2, BDKRB1, GNB5, RGS11, ADCY9, ADCY7, CXCL16, CCL5, SSTR2, C3, S1PR2, GNAS, RGS19, APP, GNAZ
NABA_ECM_AFFILIATED	57	-0.385508	0.580494	0.165429	0.000642652	0.00151589	SDC3, SEMA6C, MUC1, SEMA4A, PLXNA2, LGALS8, SDC1, LGALSL, ANXA4, SEMA4F, SEMA4C, GPC1, CLEC3B, PLXNB1, SEMA3F, SEMA3B, PLXNA1, PLXND1, PARM1, ANXA5, SEMA5A, ANXA6, C1QTNF2, ELFN1, SEMA3C, SEMA3E, SEMA3A, PLXNA4, SDC2, ANXA1, SEMA4D, PLXDC2, ANXA7, ANXA11, CLEC2D, PLXNC1, GPC6, LGALS3, GREM1, SEMA6D, ANXA2, SEMA7A, CSPG4, SEMA4B, LGALS9, PLXDC1, C1QTNF1, COLEC12, LMAN1, CLEC11A, SDC4, C1QTNF6, LGA…
KEGG_PHOSPHATIDYLINOSITOL_SIGNALING_SYSTEM	57	-0.158725	0.265498	0.0641964	0.00168243	0.00353341	PIK3CD, INPP5B, PIK3R3, PIP5K1A, PI4KB, ITPKB, CALM2, INPP4A, INPP1, PIKFYVE, PLCD4, DGKD, ITPR1, PLCD1, PIK3CB, PIK3CA, DGKG, DGKQ, INPP4B, PIK3R1, ITPR3, SYNJ2, DGKI, IMPA1, IPPK, INPP5E, PIP4K2A, PTEN, PLCE1, INPP5A, PIK3C2A, DGKZ, PLCB3, INPPL1, ITPR2, DGKA, PIP4K2C, DGKH, CALM1, ITPK1, CDIPT, INPP5K, PIP4K2B, PLCD3, DGKE, PRKCA, IMPA2, PIK3C3, PIP5K1C, CALM3, CDS2, PLCB1, PLCB4, PLCG1, SYNJ1…
REACTOME_SIGNALING_BY_NOTCH1	56	-0.285507	0.38863	0.204503	9.767e-06	0.000173932	MIB2, HDAC1, APH1A, NCSTN, PSEN2, ADAM17, RPS27A, DNER, HDAC4, HDAC11, KAT2B, TBL1XR1, HES1, RBPJ, MAML3, FBXW7, SKP1, HDAC3, MAML1, CCNC, HDAC2, DLL1, HDAC9, DTX2, CUL1, MYC, TLE4, TLE1, ARRB1, MAML2, HDAC7, NCOR2, CDK8, HIF1A, PSEN1, NUMB, SNW1, ADAM10, APH1B, TLE3, CREBBP, ARRB2, NCOR1, KAT2A, HDAC5, MIB1, TLE2, UBA52, PSENEN, JAG1, RBX1, EP300, TBL1X, HDAC6, HDAC8, MAMLD1
REACTOME_CELL_SURFACE_INTERACTIONS_AT_THE_VASCULAR_WALL	56	-0.340142	0.510245	0.206564	0.000134936	0.000460646	SLC16A1, NRAS, CD58, SHC1, F11R, ATP1B1, SOS1, GRB14, ITGAV, FN1, PROS1, CD47, PIK3CB, ATP1B3, PIK3CA, PF4V1, PF4, SLC7A11, PIK3R1, TREM1, FYN, PPIA, COL1A2, CAV1, LYN, ANGPT1, TEK, ITGB1, HRAS, SLC3A2, MMP1, JAM3, KRAS, ITGA5, SLC7A7, SLC7A8, SLC7A6, SLC7A5, GRB7, ITGB3, ITGA3, COL1A1, PECAM1, GRB2, SLC16A3, YES1, BSG, SIRPA, THBD, SRC, PLCG1, PPIAP22, JAM2, ITGB2, PPIL2, L1CAM
PID_P53_REGULATION_PATHWAY	56	0.216735	0.115987	0.295763	0.000146207	0.000483441	RPL11, RPL5, RFWD2, MDM4, SMYD2, FBXO11, KAT2B, RASSF1, PRKCD, GSK3B, ATR, RCHY1, CCNA2, SETD7, SKP2, CSNK1G3, PPP2CA, CSNK1A1, CCNG1, MAPK9, DAXX, MAPK14, HIPK2, CDKN2A, ABL1, MAPK8, UBE2D1, KAT5, ATM, CHEK1, CDK2, DYRK2, MDM2, TTC5, PRMT5, NEDD8, YY1, AKT1, CSNK1G1, E4F1, CREBBP, USP7, KAT8, TP53, RPL23, PPM1D, CSNK1D, CSNK1G2, PIN1, PPP1R13L, TRIM28, CSE1L, CHEK2, CSNK1E, EP300, HUWE1
KEGG_RNA_DEGRADATION	55	0.357341	0.202192	0.494561	9.1305e-05	0.000360996	ENO1, EXOSC10, PNPT1, PAPOLG, C1D, HSPD1, LSM3, CNOT10, EXOSC7, DCP1A, XRN1, CNOT6L, EXOSC9, LSM6, PAPD7, SKIV2L2, TTC37, DCP2, HSPA9, CNOT8, CNOT6, LSM2, SKIV2L, LSM5, CNOT4, CNOT7, LSM1, EXOSC4, ZCCHC7, EXOSC3, EXOSC2, EXOSC1, PATL1, DDX6, DCPS, DCP1B, ENO2, CNOT2, EXOSC8, DIS3, PAPOLA, EDC3, WDR61, PARN, CNOT1, EDC4, EXOSC6, MPHOSPH6, ENO3, NAA38, LSM7, LSM4, EXOSC5, CNOT3, XRN2
KEGG_EPITHELIAL_CELL_SIGNALING_IN_HELICOBACTER_PYLORI_INFECTION	55	-0.276513	0.391734	0.146736	0.000191721	0.000598773	CDC42, ATP6V0B, JUN, F11R, ADAM17, ATP6V1E2, ATP6V1A, CXCL1, MAPK10, NFKB1, CASP3, HBEGF, ATP6V0E1, MAPK9, MAPK14, MAPK13, RAC1, NOD1, EGFR, MET, ATP6V1F, ATP6V0E2, ATP6V1B2, IKBKB, ATP6V1H, LYN, ATP6V1C1, ATP6V1G1, MAPK8, CHUK, RELA, TCIRG1, PAK1, JAM3, PTPN11, ATP6V0A2, NFKBIA, ATP6V1D, TJP1, ADAM10, CSK, ATP6V0D1, MAP2K4, GIT1, CCL5, ATP6V0A1, MAP3K14, SRC, PLCG1, JAM2, ATP6V1E1, MAPK12, MAPK1…
PID_RB_1PATHWAY	55	0.18946	0.0986186	0.270014	0.000331001	0.000910252	E2F2, HDAC1, RBBP4, JUN, TGFB2, ATF2, PPARG, RAF1, MITF, CTBP1, CCNA2, SKP2, MEF2C, PPP2CA, HDAC3, MAPK9, E2F3, BRD2, MAPK14, CDKN1A, CCND3, RUNX2, TBP, CDK6, MET, CEBPD, CDKN2A, ABL1, SIRT1, CCND1, CCND2, CDKN1B, ATF7, CDK2, CDK4, MDM2, ELF1, RB1, TFDP1, GSC, CREBBP, E2F4, AATF, UBTF, CBX4, DNMT1, SMARCA4, CCNE1, E2F1, CEBPB, SMARCB1, EP300, MAPK11, SUV39H1, TAF1
PID_P75_NTR_PATHWAY	55	-0.133786	0.264064	0.0178308	0.02545	0.0388927	CASP9, PRKACB, SORT1, RHOC, NGF, APH1A, SHC1, NCSTN, ADAM17, RHOB, RTN4, BCL2L11, MYD88, RHOA, PRKCI, PIK3CA, MAPK10, CASP6, CASP3, PIK3R1, SQSTM1, MAPK9, SMPD2, RAC1, CYCS, IKBKB, RIPK2, MAPK8, CHUK, BDNF, TRAF6, BAD, BIRC3, BIRC2, MMP3, NTF3, APAF1, PRDM4, PSEN1, AKT1, NDN, APH1B, FURIN, YWHAE, TP53, ARHGDIA, PSENEN, ZNF274, E2F1, APP, MAGED1, MAGEH1, XIAP, IRAK1, IKBKG
REACTOME_RIG_I_MDA5_MEDIATED_INDUCTION_OF_IFN_ALPHA_BETA_PATHWAYS	54	-0.819086	1.08986	0.606261	1.3378e-05	0.00018175	ISG15, SIKE1, IKBKE, RPS27A, TANK, IFIH1, CASP10, CASP8, UBA7, UBE2K, HERC5, UBE2D3, IRF2, MAP3K1, ATG12, IRF1, UBE2D2, RIPK1, AGER, ATG5, TNFAIP3, TAX1BP1, IKBKB, DDX58, TRAF2, UBE2D1, CHUK, NFKB2, IRF7, TRAF6, UBE2L6, RELA, FADD, NLRX1, PCBP2, TBK1, HMGB1, NFKBIA, TRAF3, CREBBP, CYLD, NLRC5, RNF135, DHX58, TRIM25, PIN1, UBA52, NFKBIB, IRF3, MAVS, APP, EP300, OTUD5, IKBKG
REACTOME_LOSS_OF_NLP_FROM_MITOTIC_CENTROSOMES	54	0.914627	0.668712	1.10725	1.60246e-05	0.00018175	NEK2, SDCCAG8, ALMS1, DCTN1, CLASP1, DYNC1I2, TUBA4A, CEP63, CEP70, CEP135, PLK4, CEP72, TUBB, FGFR1OP, YWHAG, AKAP9, PRKAR2B, CEP41, PCM1, DCTN3, CDK5RAP2, CNTRL, SSNA1, TUBB4B, CDK1, ACTR1A, CKAP5, CEP57, CEP164, TUBA1A, DCTN2, CEP290, NEDD1, DYNLL1, CENPJ, DYNC1H1, HSP90AA1, HAUS2, PLK1, YWHAE, PAFAH1B1, TUBG1, CSNK1D, CEP76, CEP192, PRKACA, PPP2R1A, NINL, MAPRE1, CEP250, PCNT, CSNK1E, OFD1, C…
REACTOME_EXTRACELLULAR_MATRIX_ORGANIZATION	54	-0.367279	0.623595	0.165935	0.00117809	0.00258157	PLOD1, COL16A1, COL8A2, COL9A2, COL24A1, COL11A1, COL3A1, COL5A2, COL6A3, CRTAP, COL7A1, COL8A1, PCOLCE2, PLOD2, ADAMTS3, TLL1, ADAMTS2, COL21A1, COL12A1, COL1A2, PCOLCE, PLOD3, BMP1, MMP16, COL14A1, COL22A1, COL15A1, COL27A1, COL5A1, COL13A1, ADAMTS14, SERPINH1, MMP10, MMP1, MMP3, MMP13, MMP17, COL4A1, COL4A2, MMP14, PPIB, FURIN, MMP2, MMP15, COL1A1, TIMP2, P4HB, COL5A3, MMP24, MMP9, COL6A1, COL…
REACTOME_ACTIVATION_OF_THE_MRNA_UPON_BINDING_OF_THE_CAP_BINDING_COMPLEX_AND_EIFS_AND_SUBSEQUENT_BINDING_TO_43S	54	0.264648	0.0800212	0.409337	0.00402487	0.00751534	EIF3I, RPS8, RPS27, RPS7, RPS27A, RPSA, EIF4G1, EIF4A2, EIF4E, RPS3A, RPS23, RPS14, RPS18, RPS12, EIF3B, EIF4H, EIF4EBP1, RPS20, PABPC1, EIF3E, EIF3H, RPS6, RPS24, EIF3A, EIF3F, RPS13, FAU, RPS3, RPS25, EIF4B, RPS26, RPS29, EIF2S1, EIF3J, RPS17, RPS2, RPS15A, EIF3C, EIF4A1, RPS15, RPS28, EIF3G, EIF3K, RPS16, RPS19, RPS11, RPS9, RPS5, EIF2S2, RPS21, EIF3D, EIF1AX, EIF2S3, RPS4X
REACTOME_AUTODEGRADATION_OF_CDH1_BY_CDH1_APC_C	54	0.27919	0.0563821	0.453593	0.0121971	0.0202859	PSMB2, PSMA5, PSMD4, PSMB4, RPS27A, ANAPC1, PSMD14, PSMD1, UBE2E1, PSMD6, PSMD2, ANAPC4, ANAPC10, CDC23, PSMB8, PSMB9, PSMB1, PSMA2, PSMC2, PSMD5, PSMB7, ANAPC2, UBE2D1, PSMD13, PSMA1, PSMC3, ANAPC7, ANAPC5, PSMD9, CDC16, PSMB5, PSME1, PSME2, PSMA6, PSMC6, PSMA3, PSMA4, PSMB10, PSMD7, PSMB6, PSMD11, PSMB3, PSMD3, CDC27, PSMC5, PSMD12, ANAPC11, UBA52, PSMD8, PSMC4, PSMF1, UBE2C, PSMA7, PSMD10
PID_HIF1_TFPATHWAY	53	-0.575976	0.802664	0.32083	6.27218e-05	0.000297871	ENO1, SLC2A1, JUN, PGM1, MCL1, ARNT, EGLN1, ID2, NCOA1, HK2, CXCR4, CREB1, BHLHE40, CP, TFRC, NPM1, EDN1, VEGFA, NT5E, CITED2, IGFBP1, SERPINE1, COPS5, NCOA2, NDRG1, PLIN2, ENG, PFKFB3, CXCL12, HK1, BNIP3, ADM, LDHA, ETS1, BHLHE41, HDAC7, SP1, HIF1A, FOS, AKT1, RORA, SMAD3, FURIN, CREBBP, ALDOA, NOS2, SMAD4, FECH, PFKL, ITGB2, HMOX1, EP300, PGK1
REACTOME_TRANS_GOLGI_NETWORK_VESICLE_BUDDING	52	-0.141792	0.209626	0.089012	3.68686e-05	0.000242507	PUM1, DNAJC6, SORT1, AP4B1, SNAPIN, ARF1, TGOLN2, VAMP8, TFRC, GAK, SH3D19, AP3B1, AP3S1, SNX2, DTNBP1, TPD52L1, SNX9, IGF2R, AP1S1, CLTA, GBF1, PIK3C2A, FTH1, ARRB1, PICALM, HSPA8, NECAP1, M6PR, BLOC1S1, GNS, HIP1R, SNAP23, AP4E1, STX4, AP1G1, VAMP2, CPD, RAB5C, CLTC, DNM2, DNASE2, AP1M1, BLOC1S3, NAPA, FTL, SNX5, CTSZ, AP1B1, AP1S2, YIPF6, TBC1D8B, OCRL
REACTOME_CDT1_ASSOCIATION_WITH_THE_CDC6_ORC_ORIGIN_COMPLEX	52	0.459976	0.163775	0.692091	0.00265051	0.00522113	PSMB2, ORC1, PSMA5, PSMD4, PSMB4, PSME4, RPS27A, ORC4, PSMD14, ORC2, PSMD1, PSMD6, PSMD2, GMNN, PSMB8, PSMB9, ORC3, PSMB1, PSMA2, PSMC2, ORC5, PSMD5, PSMB7, PSMD13, PSMA1, PSMC3, PSMD9, PSMB5, PSME1, PSME2, PSMA6, PSMC6, PSMA3, PSMA4, ORC6, PSMB10, PSMD7, CDT1, PSMB6, PSMD11, PSMB3, PSMD3, CDC6, PSMC5, PSMD12, UBA52, PSMD8, PSMC4, PSMF1, MCM8, PSMA7, PSMD10
KEGG_VEGF_SIGNALING_PATHWAY	52	-0.20974	0.369454	0.0840027	0.00279811	0.00547307	PIK3CD, CASP9, PLA2G2A, CDC42, PIK3R3, NRAS, PTGS2, PLA2G4A, MAPKAPK2, AKT3, PPP3R1, RAF1, MAPKAPK3, PIK3CB, PIK3CA, PPP3CA, PLA2G12A, PIK3R1, MAPK14, MAPK13, VEGFA, RAC1, HSPB1, PPP3CC, PTK2, PPP3CB, HRAS, BAD, KRAS, PXN, NFATC4, AKT1, JMJD7-PLA2G4B, MAP2K1, MAPK3, NFATC3, NFAT5, PRKCA, SPHK1, RAC3, NFATC1, MAP2K2, AKT2, SPHK2, SRC, PLCG1, NFATC2, MAPK1, RAC2, PLA2G6, MAPK12, MAPK11
PID_ERA_GENOMIC_PATHWAY	52	-0.0854826	0.164286	0.0240569	0.00894871	0.0152485	HDAC1, JUN, LMO4, NCOA1, HDAC4, UBA3, TRIM59, SRA1, HSF2, NCOA7, ESR1, NCOA2, EBAG9, MYC, SET, LCOR, CHUK, CTSD, APBB1, CD82, CCND1, PHB2, CALCOCO1, DDX54, NCOR2, NEDD8, MTA1, ANP32A, MPG, ABCA3, NCOR1, MED1, STAT5A, BRCA1, AXIN2, SMAD4, SAFB, C3, UBE2M, PCNA, NCOA3, CEBPB, NRIP1, ATP5J, SOD1, PRDM15, NDUFV3, COL18A1, XBP1, AP1B1, DDX17, EP300
PID_TGFBR_PATHWAY	52	-0.177645	0.349069	0.0433012	0.0124222	0.0205813	ZFYVE9, TGFBR3, SHC1, TGFB2, SOS1, SPTBN1, TGFBRAP1, TGFBR2, CTNNB1, RHOA, EIF2A, SKIL, DAB2, ZFYVE16, PPP2CA, DAXX, MAP3K7, CTGF, TAB2, DACT2, SMURF1, CAV1, PPP2R2A, PPP2CB, WWP1, TGFBR1, BAMBI, PPP1CA, YAP1, STRAP, TGFB3, RNF111, SMAD3, PML, AXIN1, PDPK1, YWHAE, ARRB2, RPS6KB1, SMURF2, GRB2, SMAD2, SMAD7, SMAD4, NEDD4L, TGFB1, PPP1R15A, FKBP1A, ITCH, DYNLRB1, TAB1, XIAP
KEGG_GLYCEROPHOSPHOLIPID_METABOLISM	51	-0.312358	0.501124	0.145018	0.000856431	0.00192221	PLA2G2A, LYPLA2, PLA2G4A, LPGAT1, GNPAT, MBOAT2, LCLAT1, GPAT2, GPD2, DGKD, GPD1L, PLD1, DGKG, PCYT1A, DGKQ, PLA2G12A, LPCAT1, AGPAT1, AGPAT4, ACHE, DGKI, LYPLA1, PTDSS1, AGPAT2, GPAM, PTDSS2, DGKZ, CHKA, LPCAT3, ETNK1, DGKA, CHPT1, DGKH, LPCAT4, JMJD7-PLA2G4B, CDIPT, LPCAT2, LCAT, PLA2G15, PLD2, PEMT, DGKE, PGS1, PCYT2, MBOAT7, CDS2, CRLS1, AGPAT3, PISD, PLA2G6, TAZ
REACTOME_BIOLOGICAL_OXIDATIONS	51	-0.335011	0.591917	0.107639	0.0064337	0.0115631	SLC35D1, GCLM, GSTM4, MGST3, PTGS2, BPNT1, MTR, CYP1B1, UGP2, CYP26B1, MAT2A, CYP27A1, UGDH, PAPSS1, CYP2U1, MGST2, MAT2B, TPMT, GSTA4, GCLC, GGCT, CYP51A1, TBXAS1, NAT1, CYP7B1, OPLAH, PTGS1, PAPSS2, GSTO1, GSTO2, PAOX, CYP2R1, GSTP1, NNMT, MGST1, CYP27B1, ALDH2, CYP19A1, CYP11A1, CNDP2, SMOX, ACSS1, AHCY, GGT7, ACSS2, GSS, PTGIS, COMT, GGT5, MAOA, MAOB
REACTOME_SCFSKP2_MEDIATED_DEGRADATION_OF_P27_P21	51	0.347884	0.0911514	0.575021	0.00844331	0.014566	PSMB2, PSMA5, PSMD4, PSMB4, CKS1B, RPS27A, PSMD14, PSMD1, PSMD6, PSMD2, CCNA2, SKP2, SKP1, PSMB8, PSMB9, CDKN1A, PSMB1, PSMA2, PSMC2, CUL1, CCNE2, PSMD5, PSMB7, PSMD13, PSMA1, PSMC3, CDKN1B, CDK2, PSMD9, PSMB5, PSME1, PSME2, PSMA6, PSMC6, PSMA3, PSMA4, PSMB10, PSMD7, PSMB6, PSMD11, PSMB3, PSMD3, PSMC5, PSMD12, UBA52, CCNE1, PSMD8, PSMC4, PSMF1, PSMA7, PSMD10
PID_ATF2_PATHWAY	50	-0.579229	0.940146	0.296159	0.000436097	0.00110871	JUN, GADD45A, COL24A1, POU2F1, ATF3, TGFB2, DUSP10, ATF2, CREB1, CUL3, HES1, PPARGC1A, PDGFRA, CCNA2, H2AFY, DUSP1, MAPK9, MAPK14, ESR1, IL6, ACHE, MAPK8, PLAU, DUSP5, DUSP8, KAT5, CCND1, IL23A, DDIT3, CDK4, CSRP2, RB1, FOS, JDP2, MAPK3, MMP2, CBFB, NOS2, NF1, BRCA1, PRKCA, SOCS3, BCL2, JUNB, JUND, RUVBL2, BCL2L1, MAPK1, EP300, MAPK11
REACTOME_SPHINGOLIPID_METABOLISM	50	-0.27654	0.420666	0.163441	0.000688293	0.00160313	CERS2, GBA, DEGS1, SMPD4, CERS6, SGPP2, SUMF1, GLB1, PPM1L, SGMS2, ARSJ, HEXB, COL4A3BP, ARSB, ARSK, ARSI, GM2A, NEU1, SMPD2, SUMF2, ASAH1, GBA2, SPTLC1, UGCG, SGMS1, SGPL1, PSAP, SMPD1, OSBP, NEU3, ACER3, CERS5, PRKD1, SGPP1, SPTLC2, GALC, HEXA, ARSG, SPHK1, VAPA, KDSR, CSNK1G2, CERS4, SPHK2, CTSA, VAPB, CERK, ARSA, STS, GLA
PID_MYC_REPRESS_PATHWAY	50	-0.263906	0.466509	0.105921	0.00285399	0.00556277	ZBTB17, HDAC1, NFYC, GADD45A, CSDE1, ALDH9A1, ID2, DNMT3A, ITGA6, CFLAR, CREB1, WNT5A, MXD4, GTF2H2, HDAC3, PDGFRB, CDKN1A, NFYA, FOXO3, TBP, COL1A2, CLU, SFRP1, CEBPD, MYC, NDRG1, CDKN2B, ITGB1, DKK1, SFXN3, FTH1, CCND1, TMEM126A, CDKN1B, SP1, DDIT3, NFYB, MAX, ZFP36L1, SMAD3, TSC2, CCL5, ERBB2, BRCA1, SMAD2, SMAD4, BCL2, RBL1, LGALS1, EP300
KEGG_MELANOMA	50	-0.222736	0.476003	0.0250326	0.0300589	0.0451901	PIK3CD, E2F2, PIK3R3, NRAS, AKT3, RAF1, MITF, PIK3CB, PIK3CA, PDGFRA, FGF5, FGF2, PDGFC, FGF10, PIK3R1, FGF1, PDGFRB, FGF18, E2F3, CDKN1A, PDGFA, EGFR, HGF, CDK6, MET, BRAF, FGFR1, CDKN2A, PTEN, HRAS, BAD, CCND1, PDGFD, KRAS, CDK4, MDM2, IGF1, RB1, AKT1, FGF7, MAP2K1, IGF1R, MAPK3, TP53, MAP2K2, AKT2, E2F1, MAPK1, ARAF, FGF13
REACTOME_TRANSPORT_OF_MATURE_TRANSCRIPT_TO_CYTOPLASM	49	0.666002	0.542838	0.80632	1.65084e-06	0.000139807	SRRM1, SRSF4, MAGOH, SRSF11, RBM8A, TPR, NUP133, CPSF3, SRSF7, RANBP2, NUP35, NCBP2, SLBP, NUP54, EIF4E, NUP155, NUP153, SRSF3, CDC40, NUP43, NUPL2, POM121, NUP205, CPSF1, NFX1, NCBP1, NUP188, NUP214, NXF1, AAAS, NUP107, NUP37, SRSF9, SRSF5, CPSF2, RNPS1, NUP93, DHX38, NUP88, SRSF1, NUP85, SRSF2, SEH1L, NUP62, U2AF2, SRSF6, RAE1, NUP50, UPF3B
REACTOME_RNA_POL_II_PRE_TRANSCRIPTION_EVENTS	49	0.388439	0.285811	0.478461	2.45684e-06	0.000139807	TAF12, GTF2B, TAF13, ERCC3, POLR2D, CCNT2, GTF2E1, POLR2H, NCBP2, POLR2B, CDK7, TAF9, GTF2H2, CCNH, TAF11, TBP, TAF6, POLR2J, GTF2E2, TCEA1, POLR2K, NCBP1, CDK9, TAF5, POLR2L, GTF2H1, SSRP1, POLR2G, CCNT1, GTF2H3, GTF2F2, SUPT16H, MNAT1, GTF2A1, GTF2A2, POLR2C, POLR2A, SUPT4H1, TAF4B, CTDP1, POLR2E, GTF2F1, ELL, POLR2I, SUPT5H, ERCC2, TAF4, POLR2F, TAF1
KEGG_ADIPOCYTOKINE_SIGNALING_PATHWAY	49	-0.578056	0.721463	0.451565	1.58407e-05	0.00018175	MTOR, TNFRSF1B, SLC2A1, LEPR, PRKAB2, ADIPOR1, AKT3, ACSL3, IRS1, PPARGC1A, MAPK10, NFKB1, ACSL1, PRKAA1, MAPK9, RXRB, NFKBIE, PRKAG2, IKBKB, JAK2, RXRA, TRAF2, MAPK8, CHUK, ACSL5, RELA, CPT1A, ADIPOR2, TNFRSF1A, PRKAG1, ACACB, PTPN11, PRKAB1, CAMKK2, IRS2, PCK2, NFKBIA, AKT1, TRADD, CAMKK1, STAT3, SOCS3, STK11, NFKBIB, AKT2, CPT1C, PPARA, ACSL4, IKBKG
KEGG_B_CELL_RECEPTOR_SIGNALING_PATHWAY	49	-0.350145	0.492985	0.223328	4.80033e-05	0.000261342	PIK3CD, PIK3R3, JUN, BCL10, VAV3, NRAS, AKT3, SOS1, PPP3R1, RAF1, GSK3B, PIK3CB, PIK3CA, PPP3CA, NFKB1, PIK3R1, NFKBIE, RAC1, PPP3CC, IKBKB, LYN, VAV2, PPP3CB, CHUK, IFITM1, HRAS, CD81, RELA, KRAS, NFATC4, NFKBIA, SOS2, FOS, AKT1, MAP2K1, MAPK3, NFATC3, NFAT5, GRB2, RAC3, MALT1, NFATC1, MAP2K2, NFKBIB, AKT2, NFATC2, MAPK1, RAC2, IKBKG
REACTOME_MEIOSIS	49	0.50573	0.30622	0.681561	8.49627e-05	0.000350905	RPA2, HIST2H2BE, LMNA, MLH1, STAG1, ATR, H2AFZ, MND1, LMNB1, RAD50, HIST1H2BC, HIST1H2AC, HIST1H2BD, HIST1H4H, HIST1H2BJ, HIST1H2BK, SYNE1, RPA3, POT1, TERF1, NBN, RAD21, SMC3, ATM, H2AFX, CDK2, CDK4, BRCA2, REC8, TINF2, SYNE2, HSPA2, MLH3, BLM, UBE2I, ACD, TERF2, TERF2IP, RPA1, TOP3A, BRCA1, RAD51C, H3F3B, RBBP8, DIDO1, DMC1, SUN2, SMC1A, STAG2
KEGG_NEUROACTIVE_LIGAND_RECEPTOR_INTERACTION	49	-0.380959	0.631785	0.0962582	0.0086206	0.0147801	LEPR, PTGFR, ADORA1, OXTR, HRH1, AGTR1, GABRA4, EDNRA, GLRB, PTGER4, GHR, F2RL2, F2R, NR3C1, ADRB2, GRIA1, GABBR1, PRSS3, S1PR3, GABBR2, LPAR1, PARD3, ADRA2A, DRD4, P2RY2, P2RY6, C3AR1, P2RX7, P2RX4, HTR2A, LPAR6, LTB4R, SSTR1, PTGER2, BDKRB2, BDKRB1, MC1R, TRPV1, CHRNB1, ADORA2B, THRA, SSTR2, TBXA2R, S1PR2, PTGIR, P2RX6, TSPO, GRIA3, GABRE
KEGG_ACUTE_MYELOID_LEUKEMIA	48	-0.259884	0.343944	0.194833	1.71908e-05	0.000181895	PIK3CD, MTOR, PIK3R3, NRAS, AKT3, SOS1, TCF7L1, RAF1, PIK3CB, PIK3CA, NFKB1, LEF1, PIK3R1, TCF7, PPARD, PIM1, BRAF, EIF4EBP1, IKBKB, RUNX1T1, MYC, CHUK, TCF7L2, HRAS, BAD, RELA, RPS6KB2, CCND1, KRAS, SOS2, AKT1, MAP2K1, PML, MAPK3, RARA, JUP, STAT5B, STAT5A, STAT3, RPS6KB1, GRB2, MAP2K2, AKT2, RUNX1, MAPK1, ARAF, PIM2, IKBKG
REACTOME_MAP_KINASE_ACTIVATION_IN_TLR_CASCADE	48	-0.306283	0.485932	0.165071	0.000383658	0.00100767	RPS6KA1, JUN, MAPKAPK2, ATF2, CREB1, IRAK2, MAPKAPK3, DUSP7, MAPK10, MEF2C, PPP2CA, MAPK9, MAPK14, PPP2R5D, MAP3K7, TAB2, RPS6KA2, NOD1, DUSP4, PPP2CB, RIPK2, MAPK8, CDK1, TRAF6, PPP2R1B, ATF1, DUSP6, FOS, RPS6KA5, MAP2K1, MEF2A, MAPK3, NOD2, MAP2K4, MAPK7, MAP2K3, DUSP3, MAP2K2, MAP2K7, PPP2R1A, MAPK1, TAB1, MAPK11, RPS6KA3, TAB3, ELK1, IRAK1, IKBKG
KEGG_NOD_LIKE_RECEPTOR_SIGNALING_PATHWAY	48	-0.612337	0.966508	0.336236	0.000428998	0.00109567	IL1B, CASP8, CXCL1, CXCL2, MAPK10, NFKB1, CARD6, MAPK9, MAPK14, MAPK13, HSP90AB1, MAP3K7, TNFAIP3, TAB2, IL6, NOD1, TRIP6, IKBKB, RIPK2, MAPK8, CHUK, TRAF6, RELA, BIRC3, BIRC2, CASP1, HSP90B1, SUGT1, NFKBIA, HSP90AA1, MEFV, MAPK3, PYCARD, NOD2, NLRP1, CCL2, CCL7, CCL8, CCL5, NFKBIB, CARD8, MAPK1, TAB1, MAPK12, MAPK11, TAB3, XIAP, IKBKG
REACTOME_PI3K_CASCADE	48	-0.175704	0.334208	0.0525441	0.00763021	0.0134132	MTOR, PRKAB2, THEM4, DOK1, STRADB, IRS1, CAB39, PIK3R4, PIK3CB, PIK3CA, EIF4G1, FGF5, EIF4E, FGF2, GAB1, PRKAA1, FGF10, PIK3R1, FGF1, FGF18, RHEB, PRKAG2, EIF4EBP1, FGFR1, RPS6, TSC1, PDE3B, PRKAG1, EIF4B, FRS2, PRKAB1, CAB39L, IRS2, PPM1A, FGF7, TSC2, MLST8, PDPK1, EEF2K, RPS6KB1, STRADA, GRB2, RPTOR, PIK3C3, STK11, INSR, AKT2, TRIB3
KEGG_RIG_I_LIKE_RECEPTOR_SIGNALING_PATHWAY	47	-0.787437	1.03762	0.566921	1.41152e-05	0.00018175	ISG15, SIKE1, IKBKE, TANK, IFIH1, CASP10, CASP8, AZI2, CXCL10, MAPK10, NFKB1, MAP3K1, ATG12, TMEM173, MAPK9, RIPK1, MAPK14, MAPK13, MAP3K7, ATG5, IKBKB, DDX58, TRAF2, MAPK8, CHUK, IRF7, TRAF6, RELA, FADD, NLRX1, TBK1, NFKBIA, TRAF3, CYLD, TRADD, DHX58, TBKBP1, TRIM25, PIN1, NFKBIB, IRF3, MAVS, MAPK12, MAPK11, DDX3X, OTUD5, IKBKG
REACTOME_CIRCADIAN_CLOCK	47	-0.350407	0.460096	0.225638	2.98465e-05	0.000218154	MEF2D, NCOA1, RPS27A, NPAS2, ATF2, CREB1, PER2, BHLHE40, TBL1XR1, PPARGC1A, CLOCK, MEF2C, SKP1, HDAC3, NR3C1, SERPINE1, NAMPT, CUL1, SMARCD3, TGS1, NCOA2, RXRA, BTRC, ARNTL, CRY2, CPT1A, BHLHE41, ARNTL2, CRY1, FBXL3, HIF1A, RORA, CREBBP, PER1, NCOR1, SREBF1, MED1, NR1D1, CSNK1D, UBA52, DBP, NCOA6, NCOA3, CSNK1E, EP300, PPARA, TBL1X
KEGG_FC_EPSILON_RI_SIGNALING_PATHWAY	47	-0.279525	0.407207	0.135189	0.000491662	0.00120582	PIK3CD, PLA2G2A, PIK3R3, VAV3, NRAS, PLA2G4A, AKT3, SOS1, PRKCE, RAF1, PRKCD, PIK3CB, PIK3CA, MAPK10, PLA2G12A, PIK3R1, MAPK9, MAPK14, MAPK13, FYN, RAC1, LYN, VAV2, MAPK8, HRAS, GAB2, KRAS, SOS2, AKT1, JMJD7-PLA2G4B, MAP2K1, PDPK1, MAPK3, MAP2K4, MAP2K3, PRKCA, GRB2, RAC3, MAP2K2, MAP2K7, AKT2, PLCG1, MAPK1, RAC2, PLA2G6, MAPK12, MAPK11
REACTOME_NUCLEOTIDE_EXCISION_REPAIR	46	0.805043	0.591347	0.97015	3.65772e-05	0.000242507	RPA2, ERCC3, POLR2D, XPC, POLR2H, RFC4, POLR2B, ERCC8, CDK7, GTF2H2, CCNH, RPA3, POLD2, RFC2, POLR2J, TCEA1, POLR2K, XPA, RAD23B, ERCC6, POLR2L, GTF2H1, DDB2, DDB1, POLR2G, POLD4, POLD3, RFC5, GTF2H3, POLE, RFC3, POLE2, MNAT1, ERCC4, POLR2C, RPA1, POLR2A, POLR2E, XAB2, POLR2I, ERCC2, ERCC1, LIG1, POLD1, PCNA, POLR2F
PID_TAP63_PATHWAY	46	-0.263464	0.450023	0.119049	0.00113143	0.00248915	NOC2L, DHRS3, GADD45A, S100A2, YWHAQ, TP53I3, OGG1, PRKCD, TP63, SPATA18, CDKN1A, DST, PERP, IGFBP3, HBP1, SMARCD3, IKBKB, WWP1, CDKN2A, ABL1, EGR2, FAS, CHUK, SSRP1, VDR, SP1, MDM2, DICER1, PML, AEN, MFGE8, PLK1, NQO1, TRAF4, FLOT2, ITGA3, FDXR, CABLES1, PMAIP1, GDF15, BBC3, BAX, JAG1, ITCH, ADA, EP300
REACTOME_FORMATION_OF_THE_TERNARY_COMPLEX_AND_SUBSEQUENTLY_THE_43S_COMPLEX	46	0.279943	0.0851502	0.428967	0.00399747	0.00748936	EIF3I, RPS8, RPS27, RPS7, RPS27A, RPSA, RPS3A, RPS23, RPS14, RPS18, RPS12, EIF3B, RPS20, EIF3E, EIF3H, RPS6, RPS24, EIF3A, EIF3F, RPS13, FAU, RPS3, RPS25, RPS26, RPS29, EIF2S1, EIF3J, RPS17, RPS2, RPS15A, EIF3C, RPS15, RPS28, EIF3G, EIF3K, RPS16, RPS19, RPS11, RPS9, RPS5, EIF2S2, RPS21, EIF3D, EIF1AX, EIF2S3, RPS4X
PID_FOXO_PATHWAY	46	-0.121295	0.22376	0.0423721	0.00459113	0.00838939	GADD45A, YWHAQ, XPO1, BCL2L11, RALB, KAT2B, CTNNB1, MST1, BCL6, MAPK10, SKP2, CCNB1, CSNK1G3, CSNK1A1, MAPK9, FOXO3, SGK1, SOD2, RALA, YWHAG, IKBKB, YWHAZ, FBXO32, ZFAND5, MAPK8, SIRT1, CHUK, CAT, CDKN1B, CDK2, RAN, FOXO1, AKT1, CSNK1G1, CREBBP, USP7, PLK1, RBL2, YWHAE, CSNK1D, CSNK1G2, YWHAB, YWHAH, CSNK1E, EP300, FOXO4
REACTOME_CELL_DEATH_SIGNALLING_VIA_NRAGE_NRIF_AND_NADE	46	-0.12934	0.274027	0.0180624	0.0259618	0.0395651	ITGB3BP, VAV3, NGF, APH1A, ARHGEF2, ARHGEF11, NCSTN, PSEN2, SOS1, RPS27A, BCL2L11, ARHGEF4, NGEF, ARHGEF3, KALRN, ECT2, CASP3, TRIO, SQSTM1, TIAM2, RAC1, CASP2, NET1, MAPK8, TRAF6, BAD, ARHGEF17, ARHGEF12, FGD4, SOS2, PSEN1, APH1B, AKAP13, ABR, YWHAE, AATF, UBA52, PSENEN, PLEKHG2, PREX1, TIAM1, ITSN1, MAGED1, FGD1, ARHGEF9, ARHGEF6
KEGG_LEISHMANIA_INFECTION	45	-0.801794	1.00913	0.619011	7.31368e-06	0.000173932	MARCKSL1, JUN, JAK1, PTGS2, TGFB2, IL1A, IL1B, ITGA4, STAT1, MYD88, NFKB1, TLR2, HLA-DRA, HLA-DRB1, HLA-DMA, HLA-DPA1, HLA-DPB1, MAPK14, MAPK13, MAP3K7, IFNGR1, TAB2, JAK2, TLR4, ITGB1, TRAF6, RELA, IRAK4, NFKBIA, FOS, TGFB3, MAPK3, CYBA, NOS2, C3, NFKBIB, TGFB1, IFNGR2, ITGB2, MAPK1, TAB1, MAPK12, MAPK11, ELK1, IRAK1
BIOCARTA_PPARA_PATHWAY	45	-0.392806	0.518631	0.281847	3.82362e-05	0.000244472	JUN, PRKACB, PTGS2, NCOA1, PRKAR2A, PIK3CA, EHHADH, PPARGC1A, FAT1, PIK3R1, NR2F1, HSD17B4, SRA1, DUSP1, HSPA1A, ME1, CITED2, PDGFA, PRKAR1B, PRKAR2B, MYC, RXRA, NR1H3, RELA, MRPL11, SP1, NCOR2, RB1, NFKBIA, HSP90AA1, DUT, CREBBP, MAPK3, NCOR1, NOS2, MED1, STAT5B, STAT5A, PRKCA, PRKAR1A, ACOX1, NRIP1, MAPK1, EP300, PPARA
REACTOME_METABOLISM_OF_VITAMINS_AND_COFACTORS	45	0.191305	0.131929	0.243456	8.97833e-05	0.000357613	NADK, PANK4, NMNAT1, MTHFR, PPCS, SLC2A1, FLAD1, SLC19A2, NMNAT2, SLC5A6, MOCS2, DHFR, PANK3, MOCS1, ENPP1, NAMPT, TPK1, SLC25A32, RFK, FPGS, SLC25A16, PANK1, GSTO1, GSTO2, NADSYN1, AASDHPPT, SLC2A3, THTPA, MTHFD1, GPHN, PPCDC, SHMT1, SLC46A1, COASY, PNPO, FASN, MOCOS, CYB5A, PANK2, SLC23A2, NFS1, MOCS3, PDXK, SLC19A1, CYB5R3
REACTOME_TRANSPORT_OF_INORGANIC_CATIONS_ANIONS_AND_AMINO_ACIDS_OLIGOPEPTIDES	45	-0.48797	0.729351	0.275868	0.000115323	0.000413302	SLC9A1, SLC8A1, SLC1A4, SLC20A1, SLC4A3, SLC6A6, SLC4A7, SLC26A6, SLC9A9, SLC4A4, SLC7A11, SLC12A7, SLC1A3, SLC12A2, SLC26A2, SLC36A1, SLC17A5, SLC4A2, SLC7A2, SLC20A2, SLC1A1, SLC1A2, SLC43A1, SLC15A3, SLC3A2, SLC38A1, SLC38A2, SLC4A8, SLC15A4, SLC7A1, SLC7A7, SLC7A8, SLC12A6, SLC24A1, SLC9A5, SLC12A4, SLC7A6, SLC7A5, SLC43A2, SLC25A10, SLC1A5, SLC9A8, SLC9A7, SLC38A5, SLC9A6
KEGG_LONG_TERM_DEPRESSION	45	-0.395418	0.556052	0.213371	0.000396866	0.0010326	PLA2G2A, GNAI3, NRAS, PLA2G4A, ITPR1, RAF1, GNAI2, PLA2G12A, GUCY1A3, GUCY1B3, PPP2CA, GRIA1, ITPR3, GNA12, GNAI1, BRAF, PPP2CB, LYN, GNAQ, PRKG1, HRAS, PLCB3, GUCY1A2, PPP2R1B, KRAS, ITPR2, IGF1, JMJD7-PLA2G4B, MAP2K1, IGF1R, MAPK3, GNA13, PRKCA, GNA11, MAP2K2, CACNA1A, PPP2R1A, PLCB1, PLCB4, GNAS, MAPK1, GNAZ, PLA2G6, ARAF, GRIA3
KEGG_MTOR_SIGNALING_PATHWAY	45	-0.255657	0.370842	0.125002	0.000471249	0.00117918	PIK3CD, MTOR, RPS6KA1, PIK3R3, AKT3, CAB39, EIF4E2, PIK3CB, PIK3CA, EIF4E, VEGFC, RICTOR, PRKAA1, PIK3R1, VEGFA, RPS6KA2, BRAF, RHEB, EIF4EBP1, RPS6, TSC1, DDIT4, VEGFB, RPS6KB2, EIF4B, IGF1, ULK1, CAB39L, HIF1A, PGF, AKT1, ULK3, TSC2, MLST8, PDPK1, MAPK3, ULK2, RPS6KB1, STRADA, RPTOR, STK11, AKT2, MAPK1, RPS6KA3, RPS6KA6
REACTOME_GOLGI_ASSOCIATED_VESICLE_BIOGENESIS	45	-0.0987801	0.149284	0.0411826	0.000858462	0.00192289	PUM1, DNAJC6, SORT1, AP4B1, SNAPIN, ARF1, TGOLN2, VAMP8, TFRC, GAK, SH3D19, AP3B1, AP3S1, SNX2, DTNBP1, TPD52L1, SNX9, IGF2R, AP1S1, CLTA, PIK3C2A, FTH1, ARRB1, PICALM, HSPA8, NECAP1, BLOC1S1, HIP1R, AP4E1, AP1G1, VAMP2, CPD, RAB5C, CLTC, DNM2, AP1M1, BLOC1S3, NAPA, FTL, SNX5, AP1B1, AP1S2, YIPF6, TBC1D8B, OCRL
SIG_INSULIN_RECEPTOR_PATHWAY_IN_CARDIAC_MYOCYTES	45	-0.0916276	0.171192	0.0214662	0.0135898	0.0220413	PIK3CD, CDC42, RPS6KA1, CAP1, SHC1, AKT3, YWHAQ, SOS1, IRS1, RAF1, GSK3B, PIK3CA, PIK3R1, F2RL2, LNPEP, SERPINB6, FLOT1, RPS6KA2, CYTH3, IGFBP1, YWHAG, YWHAZ, CDKN2A, PARD3, PTEN, INPPL1, CBL, FOXO1, IRS2, SOS2, AKT1, PDPK1, MAPK3, YWHAE, FLOT2, RPS6KB1, GRB2, BRD4, AKT2, GSK3A, YWHAB, PTPN1, MAPK1, YWHAH, RPS6KA3
REACTOME_METABOLISM_OF_NON_CODING_RNA	44	0.938794	0.735801	1.09351	4.52928e-06	0.000139807	WDR77, DDX20, TPR, SNRPE, NUP133, GEMIN6, SNRPG, RANBP2, NUP35, NCBP2, NUP54, NUP155, PHAX, GEMIN5, NUP153, NUP43, NUPL2, POM121, NUP205, TGS1, NCBP1, NUP188, NUP214, CLNS1A, AAAS, NUP107, SNRPF, NUP37, PRMT5, GEMIN2, SNUPN, NUP93, GEMIN4, NUP88, NUP85, SEH1L, SNRPD1, GEMIN7, SNRPD2, NUP62, SNRPB, RAE1, SNRPD3, NUP50
KEGG_ENDOMETRIAL_CANCER	44	-0.236504	0.290907	0.194852	7.4517e-06	0.000173932	PIK3CD, CASP9, PIK3R3, NRAS, AKT3, SOS1, TCF7L1, RAF1, MLH1, CTNNB1, GSK3B, PIK3CB, PIK3CA, LEF1, PIK3R1, APC, TCF7, CTNNA1, FOXO3, EGFR, BRAF, MYC, PTEN, TCF7L2, HRAS, ILK, BAD, CCND1, KRAS, SOS2, AKT1, MAP2K1, AXIN1, PDPK1, MAPK3, TP53, ERBB2, AXIN2, GRB2, MAP2K2, AKT2, MAPK1, ARAF, ELK1
REACTOME_INTERFERON_ALPHA_BETA_SIGNALING	44	-2.14429	2.93711	1.5339	1.42931e-05	0.00018175	ISG15, IFI6, JAK1, GBP2, ADAR, RNASEL, STAT1, IP6K2, IRF2, IRF1, EGR1, HLA-F, HLA-G, HLA-K, HLA-A, HLA-C, HLA-B, PSMB8, IFIT2, IFIT3, IFIT1, IFITM2, IFITM1, IFITM3, IRF7, STAT2, OAS1, OAS3, OAS2, OASL, IRF9, IFI27, ISG20, XAF1, IFI35, SOCS3, TYK2, IRF3, PTPN1, IFNAR2, IFNAR1, MX2, MX1, USP18
REACTOME_MITOCHONDRIAL_PROTEIN_IMPORT	44	0.566738	0.383281	0.706449	1.66116e-05	0.00018175	MTX1, TIMM17A, TOMM20, SLC25A12, MTX2, HSPD1, BCS1L, CHCHD4, COX17, DNAJC19, GRPEL1, COQ2, SLC25A4, VDAC1, HSPA9, GRPEL2, TOMM7, SLC25A13, PMPCB, CYC1, FXN, PMPCA, TIMM23B, TIMM10, TIMM8B, CS, ATP5B, TIMM9, GFER, TIMM22, ATP5G1, ATP5A1, TIMM13, TIMM44, TIMM50, TOMM40, HSCB, TOMM22, ACO2, SAMM50, TIMM17B, TIMM8A, IDH3G, TAZ
REACTOME_PROTEIN_FOLDING	44	0.549419	0.370171	0.686527	1.92802e-05	0.000187364	FBXO6, CCT3, PFDN2, CCT4, CCT7, TUBA4A, FBXL5, FBXW7, CCT5, FBXO4, TBCA, PFDN1, TUBB2A, KIF13A, PFDN6, TBCC, TCP1, ACTB, FKBP9, CCT6A, FBXW2, FBXW5, TUBB4B, AP3M1, FBXW4, TUBA1B, TUBA1A, TUBA1C, PFDN5, CCT2, FBXL3, LONP2, KIFC3, SPHK1, TBCD, TUBB6, TBCB, NOP56, XRN2, ARFGEF2, PFDN4, CCT8, USP11, VBP1
PID_RAC1_PATHWAY	44	0.202732	0.129552	0.258898	2.10438e-05	0.000197912	WASF2, JUN, PIP5K1A, IQGAP3, ARPC5, ACTR2, ACTR3, ATF2, NCKAP1, ABI2, ARPC2, ARPC4, BRK1, CTNNB1, PAK2, MAP3K1, CTNNA1, CYFIP2, MAPK9, MAPK14, WASF1, RAC1, LIMK1, ARPC1B, ABI1, MAPK8, MAP3K11, CFL1, PAK1, RACGAP1, ARPC3, ARHGAP5, IQGAP1, BCAR1, CYBA, CRK, MAP2K4, MAP2K3, STAT5A, STAT3, BAIAP2, ARHGDIA, PIP5K1C, MAP2K7
PID_CERAMIDE_PATHWAY	44	-0.267269	0.391428	0.171386	9.60348e-05	0.000369433	EIF2AK2, MAP4K4, PRKRA, CASP8, RAF1, PRKCD, EIF2A, NFKB1, MAP3K1, RIPK1, PDGFA, CYCS, ASAH1, BAG4, NSMAF, MYC, TRAF2, MAPK8, CTSD, SMPD1, MADD, BAD, RELA, FADD, BIRC3, TNFRSF1A, PAWR, CRADD, IGF1, RB1, NFKBIA, AKT1, MAP2K1, MAPK3, TRADD, MAP2K4, KSR1, BCL2, MAP2K2, SPHK2, BAX, BID, MAPK1, AIFM1
KEGG_INOSITOL_PHOSPHATE_METABOLISM	44	-0.150891	0.245945	0.0783297	0.000373989	0.000991651	PIK3CD, INPP5B, PIP5K1A, PI4KB, ITPKB, INPP4A, INPP1, PIKFYVE, PLCD4, PLCD1, PIK3CB, PIK3CA, INPP4B, SYNJ2, IMPA1, IPPK, INPP5E, PIP4K2A, IPMK, MINPP1, PTEN, PLCE1, INPP5A, PIK3C2A, PLCB3, INPPL1, TPI1, PIP4K2C, ALDH6A1, ITPK1, CDIPT, INPP5K, PIP4K2B, PLCD3, IMPA2, PIK3C3, PIP5K1C, ISYNA1, PLCB1, PLCB4, PLCG1, SYNJ1, PI4KA, OCRL
PID_SHP2_PATHWAY	44	-0.34837	0.62063	0.138824	0.00255202	0.005054	JAK1, LMO4, GNAI3, NRAS, NGF, IL6R, SHC1, SOS1, STAT1, IRS1, RAF1, RHOA, PIK3CA, GAB1, IL6ST, PIK3R1, PDGFRB, FRS3, VEGFA, IFNGR1, IL6, EGFR, GNAI1, PAG1, SDC2, ANGPT1, JAK2, TEK, NTRK2, HRAS, BDNF, GAB2, NTF3, KRAS, FRS2, IGF1, PTPN11, MAP2K1, IGF1R, GRB2, MAP2K2, PRKACA, JAK3, ARHGAP35
PID_ILK_PATHWAY	43	0.416105	0.239396	0.57086	0.000112787	0.000408165	CDC42, JUN, PARP1, XPO1, NCK2, LIMS1, LIMS2, CREB1, TNS1, ILKAP, CTNNB1, GSK3B, RUVBL1, TACC3, RICTOR, DIAPH1, PPP1R14C, RAC1, ZYX, ZEB1, RHOG, ILK, PARVA, CKAP5, PPP1R14B, CCND1, NACA, PPP1R12A, GIT2, PXN, ARHGEF7, ACTN1, HSP90AA1, AKT1, IQGAP1, CDC37, RUVBL2, MYL9, ELMO2, SNAI1, AURKA, PARVB, ARHGEF6
KEGG_N_GLYCAN_BIOSYNTHESIS	43	0.154334	0.0590029	0.238126	0.0021467	0.00437611	DDOST, MAN1C1, B4GALT2, ALG6, ALG14, MAN1A2, DPM3, B4GALT3, MOGS, MGAT5, STT3B, RFT1, RPN1, ALG3, ST6GAL1, MAN2A1, MGAT4B, MGAT1, MAN1A1, TUSC3, B4GALT1, ALG2, DPM2, DOLPP1, MAN1B1, GANAB, ALG8, ALG9, DPAGT1, STT3A, ALG10, ALG10B, ALG5, ALG11, DAD1, MGAT2, FUT8, MAN2A2, ALG1, RPN2, DPM1, ALG12, ALG13
REACTOME_TRANSPORT_OF_GLUCOSE_AND_OTHER_SUGARS_BILE_SALTS_AND_ORGANIC_ACIDS_METAL_IONS_AND_AMINE_COMPOUNDS	42	-0.784984	1.05369	0.580363	2.27837e-05	0.000201037	SLC2A5, SLC2A1, SLC6A9, SLC44A3, SLC30A7, SLC16A1, SLC22A15, SLC39A1, SLC41A1, SLC30A1, SLC39A10, SLC6A6, CP, SLC39A8, SLC30A5, SLC22A4, SLC22A5, SLC39A7, SLC2A12, SLC22A3, SLC39A4, SLC44A1, SLC31A1, SLC2A8, SLC2A6, SLC22A18, SLC2A3, SLC2A13, SLC16A7, SLC41A2, RHCG, SLC47A1, SLC16A3, SLC39A6, SLC14A1, SLC39A3, SLC44A2, SLC13A3, SLC2A10, SLC5A3, SLC2A11, HEPH
PID_PLK1_PATHWAY	42	2.04027	1.44114	2.49778	2.3892e-05	0.000204363	NUDC, CLSPN, CDC20, ROCK2, PPP1CB, RAB1A, BUB1, GORASP1, RHOA, ECT2, CENPE, KIF2A, CCNB1, PPP2CA, KIF20A, CDC25C, FBXW11, FBXO5, CDC14B, GOLGA2, ODF2, CDK1, WEE1, INCENP, PAK1, PPP1R12A, TPT1, BORA, BUB1B, PRC1, PLK1, TUBG1, NDC80, FZR1, SPC24, PPP2R1A, CDC25B, NINL, TPX2, AURKA, ERCC6L, STAG2
PID_FANCONI_PATHWAY	42	1.41832	1.06104	1.69303	2.91615e-05	0.000217439	RPA2, USP1, UBE2T, FANCL, FANCD2, WDR48, ATRIP, TOPBP1, ATR, RFC4, HES1, RAD1, RAD17, RAD50, FBXW11, FANCE, HUS1, RFC2, NBN, FANCG, RMI1, FANCC, FANCF, RAD9A, ATM, H2AFX, CHEK1, RFC5, BRCA2, RFC3, FANCM, XRCC3, FAN1, FANCI, BLM, PALB2, FANCA, RPA1, TOP3A, BRCA1, BRIP1, FANCB
REACTOME_DEADENYLATION_DEPENDENT_MRNA_DECAY	42	0.329033	0.199952	0.428048	3.73256e-05	0.000242507	LSM3, CNOT10, EXOSC7, DCP1A, XRN1, EIF4G1, EIF4A2, EIF4E, EXOSC9, LSM6, PAIP1, DCP2, CNOT8, CNOT6, LSM2, LSM5, CNOT4, CNOT7, LSM1, PABPC1, EXOSC4, EXOSC3, EXOSC2, EXOSC1, TNKS1BP1, PATL1, DDX6, DCPS, DCP1B, EIF4B, CNOT2, EXOSC8, DIS3, EDC3, PARN, EDC4, EXOSC6, EIF4A1, EIF4A3, LSM4, EXOSC5, CNOT3
KEGG_VIRAL_MYOCARDITIS	42	-0.393961	0.64807	0.197773	0.000588167	0.00139329	CASP9, EIF4G3, ABL2, CD55, CASP8, DAG1, EIF4G1, SGCB, CASP3, SGCD, HLA-F, HLA-G, HLA-A, HLA-E, HLA-C, HLA-B, HLA-DRA, HLA-DRB1, HLA-DMA, HLA-DPA1, HLA-DPB1, FYN, LAMA2, ACTB, RAC1, CYCS, CAV1, ABL1, EIF4G2, CCND1, MYH11, MYH10, SGCA, ACTG1, RAC3, ICAM1, CD40, ITGB2, BID, MYH9, RAC2, DMD
PID_IL6_7_PATHWAY	42	-0.502387	0.89873	0.195725	0.00309987	0.00596872	JUN, JAK1, LMO4, PIAS3, MCL1, IL6R, SOS1, STAT1, PRKCD, MITF, PIK3CA, GAB1, IL6ST, PIK3R1, IRF1, MAPK14, RAC1, IL6, CEBPD, MYC, JAK2, PTPRE, GAB2, A2M, HSP90B1, PTPN11, FOXO1, FOS, AKT1, PIAS1, MAP2K4, STAT3, GRB2, SOCS3, TYK2, JUNB, BCL2L1, HCK, LBP, CEBPB, MAPK11, TIMP1
PID_ANGIOPOIETIN_RECEPTOR_PATHWAY	42	-0.164472	0.304599	0.0565314	0.00694941	0.0123754	SHC1, GRB14, FN1, NCK1, AGTR1, PIK3CA, TNIP2, NFKB1, FGF2, ELF2, PIK3R1, RASA1, MAPK14, CDKN1A, FYN, RAC1, ANGPT1, PTK2, TEK, ITGB1, MAPK8, RELA, PAK1, ETS1, ITGA5, PTPN11, PXN, FOXO1, ELF1, AKT1, FES, MAPK3, MMP2, CRK, PLD2, GRB7, STAT5B, STAT5A, RPS6KB1, GRB2, MAPK1, ELK1
REACTOME_INTERFERON_GAMMA_SIGNALING	41	-1.52193	1.79277	1.21169	2.35944e-06	0.000139807	JAK1, GBP1, GBP2, GBP4, GBP5, VCAM1, STAT1, SUMO1, SP100, PRKCD, CAMK2D, IRF2, IRF1, HLA-F, HLA-G, HLA-K, HLA-A, HLA-C, HLA-B, HLA-DRB1, HLA-DPA1, HLA-DPB1, IFNGR1, JAK2, IRF7, CD44, OAS1, OAS3, OAS2, OASL, IRF9, B2M, PIAS1, PML, MT2A, SOCS3, PTPN2, ICAM1, IRF3, PTPN1, IFNGR2
REACTOME_CLEAVAGE_OF_GROWING_TRANSCRIPT_IN_THE_TERMINATION_REGION_	41	0.57437	0.453678	0.712966	7.08571e-06	0.000173932	SRRM1, SRSF4, LSM10, MAGOH, SRSF11, RBM8A, SNRPE, CPSF3, SRSF7, SNRPG, NCBP2, SLBP, LSM11, SRSF3, CDC40, CPSF1, NFX1, NCBP1, CSTF3, CLP1, CPSF7, PCF11, SNRPF, SRSF9, PABPN1, SRSF5, CPSF2, PAPOLA, RNPS1, NUDT21, DHX38, SRSF1, SRSF2, ZNF473, U2AF2, SNRPB, SRSF6, CSTF1, SNRPD3, CSTF2, UPF3B
REACTOME_TRANSCRIPTION_COUPLED_NER_TC_NER	41	0.900974	0.719533	1.10829	2.77485e-05	0.000215573	RPA2, ERCC3, POLR2D, POLR2H, RFC4, POLR2B, ERCC8, CDK7, GTF2H2, CCNH, RPA3, POLD2, RFC2, POLR2J, TCEA1, POLR2K, ERCC6, POLR2L, GTF2H1, POLR2G, POLD4, POLD3, RFC5, GTF2H3, POLE, RFC3, POLE2, MNAT1, ERCC4, POLR2C, RPA1, POLR2A, POLR2E, XAB2, POLR2I, ERCC2, ERCC1, LIG1, POLD1, PCNA, POLR2F
KEGG_NUCLEOTIDE_EXCISION_REPAIR	41	0.911257	0.715675	1.13472	3.23311e-05	0.000228789	RPA2, POLE4, ERCC3, XPC, RFC4, RFC1, ERCC8, CDK7, GTF2H2, CCNH, GTF2H5, RPA3, POLD2, RFC2, XPA, RAD23B, POLE3, ERCC6, GTF2H1, DDB2, DDB1, POLD4, POLD3, RFC5, GTF2H3, POLE, RFC3, CUL4A, POLE2, MNAT1, ERCC4, RPA1, RAD23A, ERCC2, ERCC1, LIG1, POLD1, PCNA, RBX1, CUL4B, CETN2
REACTOME_G2_M_CHECKPOINTS	41	2.00315	1.52235	2.55188	3.58891e-05	0.000242507	RPA2, ORC1, CDC7, MCM6, ORC4, ORC2, CDC25A, ATRIP, MCM2, ATR, RFC4, RAD1, CCNB1, RAD17, CDC25C, MCM3, ORC3, RPA3, HUS1, RFC2, DBF4, MCM7, ORC5, MCM4, MCM10, CDK1, WEE1, RAD9A, ATM, CHEK1, CDK2, RFC5, RFC3, CCNB2, ORC6, RPA1, CDC6, MCM8, CDC45, CHEK2, MCM5
PID_TNF_PATHWAY	41	-0.399557	0.513075	0.269628	4.19661e-05	0.000249431	TNFRSF1B, ADAM17, MAP4K3, MAP4K4, STAT1, CASP8, PRKCI, NFKB1, MAP3K1, SQSTM1, RIPK1, MAP3K7, SMPD2, MAP3K5, TNFAIP3, TAB2, CAV1, BAG4, IKBKB, NSMAF, TXN, TRAF1, TRAF2, CHUK, SMPD1, MADD, MAP4K2, RELA, FADD, BIRC3, BIRC2, TNFRSF1A, MAP4K5, CYLD, TRADD, MAP2K3, RFFL, MAP3K3, MAP2K7, TAB1, IKBKG
REACTOME_TELOMERE_MAINTENANCE	41	0.990084	0.740002	1.27581	4.63135e-05	0.000255544	RPA2, HIST2H2BE, RUVBL1, RFC4, H2AFZ, NHP2, HIST1H2BC, HIST1H2AC, HIST1H2BD, HIST1H4H, HIST1H2BJ, HIST1H2BK, PRIM2, RPA3, POLD2, RFC2, POT1, TERF1, DNA2, FEN1, POLA2, POLD4, POLD3, H2AFX, PRIM1, RFC5, POLE, RFC3, TINF2, POLE2, ACD, TERF2, TERF2IP, RPA1, WRAP53, LIG1, RUVBL2, POLD1, PCNA, POLA1, DKC1
REACTOME_PLATELET_HOMEOSTASIS	41	-0.32756	0.464131	0.171833	0.000529382	0.00127857	GNB1, LRP8, GNG12, GNG5, PLA2G4A, PPP2R5A, SLC8A1, PDE1A, GNB4, PDE5A, GUCY1A3, GUCY1B3, PPP2CA, ITPR3, MAPK14, PPP2R5D, PDE10A, GNG11, GNB2, PPP2CB, PRKG1, STIM1, PDE3B, PPP2R5B, GUCY1A2, PPP2R1B, GNB3, PDE3A, ITPR2, ATP2A2, ORAI1, GNG2, PPP2R5E, PPP2R5C, GNB5, ATP2A3, NOS2, PECAM1, PTGIR, PPP2R1A, GNAS
REACTOME_TRNA_AMINOACYLATION	41	0.295164	0.140854	0.472487	0.000542078	0.00129795	YARS, PARS2, SARS, WARS2, TARS2, DARS2, EPRS, IARS2, DARS, MARS2, FARSB, LARS2, QARS, PPA2, AIMP1, TARS, HARS, HARS2, LARS, RARS, FARS2, EEF1E1, VARS2, VARS, AARS2, RARS2, AIMP2, GARS, IARS, PPA1, CARS, NARS2, YARS2, MARS, CARS2, WARS, EARS2, AARS, KARS, NARS, FARSA
KEGG_ANTIGEN_PROCESSING_AND_PRESENTATION	41	-0.619896	0.946052	0.248285	0.00156456	0.00332357	NFYC, CTSS, RFX5, CREB1, HSPA4, CD74, CANX, HLA-F, HLA-G, HLA-A, HLA-E, HLA-C, HLA-B, HSPA1A, HSPA1B, HLA-DRA, HLA-DRB1, TAP2, TAP1, HLA-DMA, HLA-DPA1, HLA-DPB1, TAPBP, NFYA, HSP90AB1, CTSB, HSPA5, HSPA8, CD4, NFYB, RFXAP, PSME1, PSME2, HSPA2, LGMN, HSP90AA1, PDIA3, B2M, PSME3, CALR, RFXANK
REACTOME_COSTIMULATION_BY_THE_CD28_FAMILY	41	-0.143346	0.230743	0.0435979	0.00490148	0.00889795	TNFRSF14, MTOR, CDC42, PIK3R3, THEM4, PPP2R5A, AKT3, PIK3CA, PAK2, RICTOR, PIK3R1, PPP2CA, HLA-DRB1, HLA-DPA1, HLA-DPB1, PPP2R5D, FYN, RAC1, PPP2CB, LYN, CD274, PDCD1LG2, MAPKAP1, MAP3K8, PPP2R5B, PAK1, PPP2R1B, CD4, PPP2R5E, PPP2R5C, AKT1, CSK, MLST8, PDPK1, MAP3K14, GRB2, YES1, AKT2, PPP2R1A, TRIB3, SRC
REACTOME_MRNA_SPLICING_MINOR_PATHWAY	40	0.692168	0.497763	0.838841	1.35671e-05	0.00018175	SNRNP40, SF3B4, SNRPE, SRSF7, SNRPG, SNRNP200, POLR2D, SF3B1, POLR2H, NCBP2, POLR2B, LSM2, SF3B5, POLR2J, POLR2K, NCBP1, POLR2L, POLR2G, SF3B2, DDX23, SNRPF, GTF2F2, POLR2C, SF3B3, PRPF8, POLR2A, EFTUD2, SRSF1, SRSF2, SNRPD1, TXNL4A, POLR2E, GTF2F1, POLR2I, SNRPD2, SNRPB, SRSF6, PRPF6, SNRPD3, POLR2F
KEGG_PATHOGENIC_ESCHERICHIA_COLI_INFECTION	40	0.477145	0.316671	0.600668	0.000260441	0.000743831	CDC42, ARHGEF2, ARPC5, YWHAQ, ROCK2, NCK2, ARPC2, TUBA4A, NCL, ARPC4, CTNNB1, RHOA, HCLS1, NCK1, CLDN1, CD14, TUBB2A, TUBB, FYN, EZR, ACTB, ARPC1A, ARPC1B, WASL, LY96, YWHAZ, TLR4, ARPC5L, ABL1, TUBB4B, ITGB1, CTTN, TUBA1B, TUBA1A, TUBA1C, ARPC3, PRKCA, ACTG1, TUBB6, ROCK1
PID_AR_TF_PATHWAY	40	-0.330405	0.547212	0.162045	0.00109904	0.0024275	HDAC1, JUN, POU2F1, NCOA1, REL, NR2C2, KAT2B, SMARCC1, GSK3B, RCHY1, EGR1, NR3C1, EHMT2, RXRB, MAPK14, ZMIZ2, TRIM24, NCOA2, SMARCA2, DNAJA1, RXRA, MAPK8, SIRT1, KAT5, HDAC7, SENP1, MDM2, NR2C1, FOXO1, HSP90AA1, CREBBP, MAP2K4, SMARCE1, KAT7, APPBP2, CARM1, PKN1, SRC, EP300, AR
PID_AJDISS_2PATHWAY	40	-0.279309	0.503304	0.106798	0.00379516	0.00714648	CDC42, RAB5A, CTNNB1, ROBO1, RAB7A, CASP3, CTNNA1, DSP, FYN, GNA12, RAC1, EGFR, CBLL1, MET, NTRK2, ABL1, RET, GFRA1, HRAS, BDNF, CTNND1, MMP3, ARF6, ADAM10, SNX1, IQGAP1, IGF1R, CREBBP, JUP, NME1, GNA13, HGS, CABLES1, CDH2, DNM2, RIN2, SRC, PTPN1, TIAM1, ZBTB33
REACTOME_NUCLEOTIDE_BINDING_DOMAIN_LEUCINE_RICH_REPEAT_CONTAINING_RECEPTOR_NLR_SIGNALING_PATHWAYS	39	-0.548583	0.690394	0.386456	5.76353e-05	0.000287143	CASP9, TXNIP, AIM2, CASP8, IRAK2, MAPK14, MAPK13, HSP90AB1, MAP3K7, TNFAIP3, TAB2, NOD1, CASP2, IKBKB, RIPK2, TXN, CHUK, TRAF6, PANX1, BIRC3, BIRC2, CASP4, CASP1, UBE2N, P2RX7, MEFV, PYCARD, NOD2, CYLD, NLRP1, BCL2, BCL2L1, APP, TAB1, MAPK12, MAPK11, TAB3, IRAK1, IKBKG
REACTOME_NOTCH1_INTRACELLULAR_DOMAIN_REGULATES_TRANSCRIPTION	39	-0.210653	0.297069	0.111729	0.00011618	0.000415034	HDAC1, RPS27A, HDAC4, HDAC11, KAT2B, TBL1XR1, HES1, RBPJ, MAML3, FBXW7, SKP1, HDAC3, MAML1, CCNC, HDAC2, HDAC9, CUL1, MYC, TLE4, TLE1, MAML2, HDAC7, NCOR2, CDK8, HIF1A, SNW1, TLE3, CREBBP, NCOR1, KAT2A, HDAC5, TLE2, UBA52, RBX1, EP300, TBL1X, HDAC6, HDAC8, MAMLD1
REACTOME_G_ALPHA_S_SIGNALLING_EVENTS	39	-0.341702	0.513955	0.191659	0.000192831	0.000598773	GNB1, PDE4B, GNG12, GNG5, GNAI3, ADCY3, PDE1A, RAMP1, GNAI2, GNB4, PTGER4, PDE4D, ADRB2, PDE7B, PDE10A, ADCY1, GNAI1, GNG11, GNB2, PDE7A, ADM, PDE3B, GNB3, PDE3A, PTHLH, ADCY6, ADCY4, GNG2, PTGER2, GNB5, PDE8A, ADCY9, ADCY7, MC1R, ADORA2B, PTGIR, GNAS, GNAZ, ADM2
REACTOME_PI_3K_CASCADE	39	-0.369062	0.533038	0.18185	0.000236916	0.000697967	MTOR, CASP9, THEM4, AKT3, CREB1, PIK3CA, FGF5, FGF2, GAB1, RICTOR, FGF10, PIK3R1, FGF1, FGF18, CDKN1A, FOXO3, FGFR1, MAPKAP1, PTEN, CHUK, BAD, RPS6KB2, CDKN1B, NR4A1, MDM2, FRS2, FOXO1, AKT1, FGF7, TSC2, MLST8, PDPK1, GRB2, PHLPP1, AKT2, GSK3A, AKT1S1, TRIB3, FOXO4
PID_KIT_PATHWAY	39	-0.163844	0.26158	0.078483	0.000750902	0.00172723	SHC1, SOS1, SPRED2, DOK1, STAT1, RAF1, MITF, GSK3B, PIK3CA, GAB1, PIK3R1, FER, FOXO3, GRB10, SNAI2, LYN, JAK2, MAPK8, PTEN, HRAS, BAD, CBL, KITLG, SH2B3, PTPN11, AKT1, SPRED1, MAP2K1, PDPK1, CREBBP, MAPK3, STAT5A, STAT3, RPS6KB1, GRB2, BCL2, MAP2K2, EPOR, CRKL
KEGG_AMINO_SUGAR_AND_NUCLEOTIDE_SUGAR_METABOLISM	39	0.143339	0.0448986	0.256601	0.00609674	0.0109959	GALE, PGM1, FPGT, UAP1, NPL, CYB5R1, UGP2, GFPT1, NAGK, HK2, UXS1, GMPPA, GMPPB, PGM2, UGDH, GNPDA2, HEXB, GNPDA1, GFPT2, GMDS, PGM3, TSTA3, GALT, GNE, NANS, HK1, CMAS, GNPNAT1, GALK2, HEXA, MPI, AMDHD2, PMM2, FUK, GALK1, GPI, NANP, PMM1, CYB5R3
KEGG_AMINOACYL_TRNA_BIOSYNTHESIS	39	0.21096	0.0443171	0.35561	0.0124407	0.0205813	YARS, PARS2, SARS, WARS2, TARS2, DARS2, EPRS, IARS2, DARS, MARS2, FARSB, LARS2, QARS, SEPSECS, TARS, HARS, HARS2, LARS, RARS, FARS2, VARS2, VARS, AARS2, RARS2, GARS, IARS, CARS, NARS2, YARS2, MARS, CARS2, WARS, MTFMT, TARSL2, EARS2, AARS, KARS, NARS, FARSA
KEGG_PPAR_SIGNALING_PATHWAY	38	-0.486042	0.700528	0.322569	5.02169e-05	0.000268226	FABP3, SCP2, CPT2, ACADM, DBI, CYP27A1, ACSL3, PPARG, ACAA1, ACOX2, EHHADH, ACOX3, SCD5, ACSL1, RXRB, PPARD, ME1, SLC27A4, RXRA, SCD, ACSL5, ILK, NR1H3, FADS2, CPT1A, MMP1, UBC, PCK2, PDPK1, ACOX1, ANGPTL4, SLC27A1, CPT1C, SLC27A5, PLTP, PPARA, GK, ACSL4
PID_ERBB1_INTERNALIZATION_PATHWAY	38	-0.178693	0.263841	0.114275	5.55713e-05	0.000279988	PIK3CD, CDC42, PIK3R3, EPS15, NRAS, SHC1, SOS1, STAMBP, CHMP3, RAF1, RAB5A, LRIG1, CBLB, PIK3CB, PIK3CA, ZFYVE28, UBE2D3, PIK3R1, UBE2D2, AMPH, EGFR, PTK2, DNM1, UBE2D1, HRAS, TSG101, CBL, KRAS, SPRY2, ARHGEF7, USP8, GRB2, HGS, EPN1, SRC, SYNJ1, ITSN1, SH3KBP1
PID_TCPTP_PATHWAY	38	-0.35604	0.478616	0.263126	0.00010236	0.00038681	PIK3CD, PIK3R3, JAK1, CSF1, SHC1, RAB4A, EIF2AK2, SOS1, STAT1, PIK3CB, ATR, EIF2A, PIK3CA, GAB1, ITGA1, PIK3R1, CSF1R, PDGFRB, VEGFA, EGFR, HGF, MET, ITGB1, STAT6, PIAS1, CREBBP, STAT5B, STAT5A, STAT3, KPNB1, KPNA2, GRB2, PTPN2, LMAN1, INSR, JAK3, SRC, PTPN1
REACTOME_CHONDROITIN_SULFATE_DERMATAN_SULFATE_METABOLISM	38	-0.163139	0.280509	0.0740451	0.00201369	0.00412009	AGRN, B3GALT6, HSPG2, SDC3, SDC1, CHPF, GPC1, HYAL1, GXYLT2, IDUA, HEXB, ARSB, VCAN, CHSY3, B4GALT7, DSE, UST, CHST12, CHPF2, CSGALNACT1, SDC2, CSGALNACT2, CHST3, CHST15, B3GAT3, GXYLT1, DCN, CHST11, GPC6, CHST14, HEXA, CSPG4, CHSY1, SDC4, CHST7, GPC4, IDS, BGN
KEGG_VIBRIO_CHOLERAE_INFECTION	38	0.143592	0.0222517	0.235273	0.0185637	0.0292959	ATP6V0B, PRKACB, ARF1, ADCY3, ATP6V1E2, ATP6V1A, SEC61A1, SLC12A2, ATP6V0E1, ACTB, KDELR2, SEC61G, ATP6V1F, PDIA4, ATP6V0E2, ATP6V1B2, ATP6V1H, ATP6V1C1, SEC61B, ATP6V1G1, SEC61A2, TCIRG1, ATP6V0A2, ATP6V1D, TJP1, ADCY9, ATP6V0D1, ATP6V0A1, PRKCA, ACTG1, PRKACA, KDELR1, PLCG1, GNAS, ATP6V1E1, KDELR3, PRKX, ATP6AP1
REACTOME_RNA_POL_II_TRANSCRIPTION_PRE_INITIATION_AND_PROMOTER_OPENING	37	0.489008	0.37625	0.586558	1.61782e-06	0.000139807	TAF12, GTF2B, TAF13, ERCC3, POLR2D, GTF2E1, POLR2H, POLR2B, CDK7, TAF9, GTF2H2, CCNH, TAF11, TBP, TAF6, POLR2J, GTF2E2, POLR2K, TAF5, POLR2L, GTF2H1, POLR2G, GTF2H3, GTF2F2, MNAT1, GTF2A1, GTF2A2, POLR2C, POLR2A, TAF4B, POLR2E, GTF2F1, POLR2I, ERCC2, TAF4, POLR2F, TAF1
PID_FOXM1_PATHWAY	37	1.42009	1.10707	1.69446	3.51479e-06	0.000139807	CKS1B, NEK2, CENPF, CENPA, ETV5, CCNA2, SKP2, CCNB1, LAMA4, ESR1, MYC, CDKN2A, GAS1, CDK1, CCND1, FOXM1, SP1, CDK2, CDK4, BRCA2, RB1, FOS, CCNB2, MAP2K1, CREBBP, PLK1, MMP2, NFATC3, AURKB, BIRC5, CCNE1, GSK3A, XRCC1, CENPB, CDC25B, CHEK2, EP300
PID_P38_ALPHA_BETA_DOWNSTREAM_PATHWAY	37	-0.612689	0.728227	0.480606	1.00195e-05	0.000173932	SLC9A1, MKNK1, JUN, USF1, ATF6, PTGS2, PLA2G4A, ELK4, MAPKAPK2, ATF2, CREB1, RAB5A, MAPKAPK3, MITF, PPARGC1A, EIF4E, MEF2C, CSNK2B, MAPK14, ESR1, HSPB1, HBP1, EIF4EBP1, RPS6KA4, ATF1, DDIT3, MAPKAPK5, RPS6KA5, MEF2A, CSNK2A2, TP53, NOS2, KRT19, CSNK2A1, CEBPB, MAPK11, GDI1
PID_PTP1B_PATHWAY	37	-0.170115	0.206135	0.128808	3.05975e-05	0.000222182	YBX1, LEPR, CSF1, SHC1, DOK1, IRS1, RHOA, PIK3CA, PIK3R1, FER, CSF1R, PDGFRB, FYN, EGFR, CAV1, LYN, JAK2, TXN, CAPN1, SPRY2, AKT1, CSK, BCAR1, CRK, STAT5B, STAT5A, STAT3, ITGB3, GRB2, SOCS3, YES1, CDH2, INSR, TYK2, HCK, SRC, PTPN1
REACTOME_PI_METABOLISM	37	-0.154438	0.208227	0.0924364	3.79852e-05	0.000244472	PIK3CD, PIK3R3, PI4KB, ARF1, PIKFYVE, MTMR14, SACM1L, PIK3R4, PIK3CB, PIK3CA, PI4K2B, INPP4B, PIK3R1, FIG4, SYNJ2, INPP5E, PIP4K2A, PTEN, PI4K2A, PIK3C2A, INPPL1, MTMR2, ARF3, MTMR6, VAC14, INPP5K, PIP4K2B, MTMR4, PIK3C3, PIP5K1C, SYNJ1, PI4KA, PITPNB, MTMR3, OCRL, MTM1, MTMR1
KEGG_NOTCH_SIGNALING_PATHWAY	37	-0.346807	0.496574	0.216048	5.80319e-05	0.000287828	DVL1, HDAC1, NOTCH2, APH1A, NCSTN, PSEN2, ADAM17, CIR1, KAT2B, DTX3L, DVL3, HES1, CTBP1, RBPJ, MAML3, MAML1, HDAC2, DLL1, LFNG, DTX2, NOTCH1, CTBP2, MAML2, DTX3, NCOR2, PSEN1, NUMB, SNW1, CREBBP, DVL2, KAT2A, RFNG, NOTCH3, PSENEN, NUMBL, JAG1, EP300
KEGG_CARDIAC_MUSCLE_CONTRACTION	37	0.376869	0.239369	0.533997	0.000113215	0.000408383	SLC9A1, UQCRH, ATP1A1, TPM3, ATP1B1, SLC8A1, COX7A2L, COX5B, CACNB4, UQCRC1, ATP1B3, COX7C, UQCRQ, COX7A2, CACNA2D1, UQCRB, COX6C, CYC1, TPM2, COX8A, CACNA1C, CACNB3, ATP2A2, COX6A1, TPM1, COX5A, UQCRC2, COX4I1, CACNB1, UQCR11, TPM4, UQCRFS1, COX6B1, COX7A1, UQCR10, COX7B, SLC9A6
ST_JNK_MAPK_PATHWAY	37	-0.319429	0.434016	0.188045	0.000125469	0.000436977	CDC42, JUN, GADD45A, SHC1, DUSP10, IL1R1, MAP3K2, ATF2, NR2C2, MAP3K13, MAPK10, GAB1, MAP3K1, MAPK9, MAP3K7, MAP3K5, TAB2, MAP3K4, DLD, DUSP4, PAPPA, MAPK8, DUSP8, TRAF6, MAP3K11, MAP3K12, AKT1, MYEF2, MAP2K5, NFATC3, TP53, MAP2K4, MAPK7, MAP3K3, MAP2K7, MAP3K10, TAB1
REACTOME_PI3K_EVENTS_IN_ERBB2_SIGNALING	37	-0.36709	0.498215	0.21706	0.000138382	0.000470003	MTOR, CASP9, THEM4, AKT3, CREB1, PIK3CA, EREG, BTC, GAB1, RICTOR, PIK3R1, HBEGF, CDKN1A, FOXO3, EGFR, NRG1, MAPKAP1, PTEN, CHUK, BAD, RPS6KB2, CDKN1B, NR4A1, MDM2, FOXO1, AKT1, TSC2, MLST8, PDPK1, ERBB2, GRB2, PHLPP1, AKT2, GSK3A, AKT1S1, TRIB3, FOXO4
REACTOME_PEPTIDE_LIGAND_BINDING_RECEPTORS	37	-1.10601	1.57549	0.565015	0.000322015	0.000892843	CXCR4, CCL20, OXTR, TRH, AGTR1, CXCL6, CXCL1, PF4, CXCL5, CXCL3, CXCL2, CXCL9, CXCL10, CXCL11, EDNRA, F2RL2, F2R, EDN1, PENK, ANXA1, C5, CXCL12, C3AR1, HEBP1, SSTR1, BDKRB2, BDKRB1, NMB, CX3CL1, MC1R, CXCL16, CCL2, CCL7, CCL5, SSTR2, C3, APP
PID_TXA2PATHWAY	37	-0.245062	0.415738	0.0957329	0.00355736	0.00676752	GNB1, VCAM1, PRKCE, RHOA, GNAI2, PRKCD, MAPK14, FYN, GNA12, RAC1, EGFR, LYN, GNA14, GNAQ, DNM1, PRKG1, GNG2, PRKCH, AKT1, GNB5, RAB11A, ARRB2, GNA13, PRKCA, SLC9A3R1, YES1, ROCK1, GNA11, TBXA2R, ICAM1, PRKACA, ARHGEF1, PTGIR, HCK, SRC, TGM2, MAPK11
PID_IL4_2PATHWAY	37	-0.212257	0.350835	0.0537071	0.00889819	0.0151857	MTOR, JAK1, SHC1, SOCS5, IRS1, PARP14, PIK3CA, BCL6, PIK3R1, HMGA1, MAPK14, COL1A2, MYBL1, JAK2, EGR2, CBL, THY1, ETS1, SP1, STAT6, GTF3A, IRS2, AKT1, FES, IL4R, STAT5B, STAT5A, ITGB3, COL1A1, RPS6KB1, GRB2, SOCS3, JAK3, BCL2L1, CEBPB, IL13RA2, IL13RA1
PID_A6B1_A6B4_INTEGRIN_PATHWAY	37	-0.13099	0.242071	0.0340948	0.010946	0.0183148	SHC1, LAMC1, LAMC2, LAMB3, YWHAQ, IL1A, ITGA6, LAMB2, MST1, PIK3CA, PIK3R1, RXRB, LAMA4, LAMA2, RAC1, EGFR, YWHAG, LAMB1, MET, YWHAZ, RXRA, ITGB1, CASP7, HRAS, CD9, AKT1, YWHAE, PMP22, ERBB2, RPS6KB1, PRKCA, GRB2, LAMA1, LAMA3, YWHAB, LAMA5, YWHAH
PID_RHOA_PATHWAY	37	0.214754	0.0409732	0.41269	0.0185249	0.0292762	CDC42, SLC9A1, JUN, CYR61, PKN2, PIP5K1A, ROCK2, ATF2, RHOA, PLD1, F2RL2, DIAPH1, SRF, EZR, LIMK1, TLN1, SCAI, ITGB1, MAPK8, VCL, PTEN, CFL1, RDX, CDKN1B, PPP1R12A, CIT, FOS, PLD2, MAP2K4, MAP2K3, ROCK1, PIP5K1C, PKN1, LIMK2, MKL1, MAPK12, MSN
REACTOME_APOPTOTIC_EXECUTION_PHASE	37	0.204512	0.035897	0.397746	0.0204482	0.0320423	DFFB, DFFA, LMNA, PKP1, CASP8, SATB1, CTNNB1, PRKCD, KPNA1, PAK2, ADD1, CASP6, HMGB2, CASP3, APC, LMNB1, DSP, HIST1H1C, DBNL, FNTA, PTK2, PLEC, GSN, SPTAN1, VIM, CASP7, BIRC2, DNM1L, HMGB1, STK24, ACIN1, TJP1, KPNB1, ROCK1, DSG2, H1F0, BCAP31
PID_ATR_PATHWAY	36	1.57914	1.15985	1.89706	3.20264e-05	0.000228086	RPA2, CLSPN, SMARCAL1, FANCD2, CDC25A, ATRIP, MCM2, TOPBP1, ATR, RFC4, CCNA2, RAD1, RAD17, PPP2CA, CDC25C, FBXW11, HUS1, RFC2, MCM7, NBN, YWHAZ, RAD9A, CEP164, CHEK1, CDK2, TIMELESS, MDM2, RFC5, BRCA2, RFC3, TIPIN, PLK1, RPA1, CDC6, PPP2R1A, YWHAB
REACTOME_IL1_SIGNALING	36	-0.761999	0.961622	0.609978	3.56303e-05	0.000242507	PELI1, IL1R1, IL1A, IL1B, IL1RN, IRAK2, MYD88, IL1RAP, TNIP2, SKP1, SQSTM1, MAP3K7, TAB2, NOD1, CUL1, IKBKB, RIPK2, MAP3K8, CHUK, BTRC, TOLLIP, TRAF6, PELI3, IRAK4, IRAK3, UBE2N, PELI2, MAP2K1, NOD2, MAP2K4, MAP3K3, TAB1, RBX1, TAB3, IRAK1, IKBKG
BIOCARTA_P38MAPK_PATHWAY	36	-0.302254	0.41505	0.217084	4.17476e-05	0.000249431	CDC42, MKNK1, SHC1, MEF2D, PLA2G4A, MAPKAPK2, TGFB2, ATF2, STAT1, CREB1, RAPGEF2, MAP3K1, MEF2C, RIPK1, DAXX, MAPK14, MAP3K7, MAP3K5, RAC1, HSPB1, MYC, TGFBR1, TRAF2, HRAS, DDIT3, MAPKAPK5, MAX, TGFB3, RPS6KA5, MEF2A, TRADD, MAP2K4, GRB2, TGFB1, HMGN1, ELK1
KEGG_CYTOSOLIC_DNA_SENSING_PATHWAY	36	-0.675997	0.909699	0.498469	5.11055e-05	0.000270372	POLR3C, POLR3GL, ADAR, AIM2, IKBKE, IL1B, CXCL10, NFKB1, POLR3G, TMEM173, RIPK1, POLR1C, IL6, POLR3D, IKBKB, IL33, DDX58, POLR3A, CHUK, IRF7, RELA, CASP1, TBK1, POLR3B, POLR1D, RIPK3, NFKBIA, POLR3K, PYCARD, CCL5, NFKBIB, IRF3, MAVS, POLR3F, POLR3H, IKBKG
PID_IFNG_PATHWAY	36	-0.410618	0.588049	0.275526	0.000304292	0.000853709	MTOR, JAK1, RAP1A, IL1B, STAT1, PRKCD, PIK3CA, CAMK2D, MAP3K1, PIK3R1, IRF1, IFNGR1, JAK2, DAPK1, PTGES2, RAPGEF1, CAMK2G, MAP3K11, CASP1, CBL, RAP1B, PTPN11, IRF9, AKT1, MAP2K1, PIAS1, CREBBP, MAPK3, STAT3, PTPN2, SMAD7, PIAS4, CEBPB, CRKL, MAPK1, EP300
PID_ECADHERIN_NASCENT_AJ_PATHWAY	36	0.143371	0.070104	0.198914	0.000339813	0.000927598	CDC42, WASF2, RAP1A, KLHL20, ENAH, NCKAP1, CTNNB1, RHOA, PIK3CA, DLG1, PIK3R1, CTNNA1, CYFIP2, CSNK2B, RAC1, RAPGEF1, VAV2, ABI1, CTNND1, CCND1, CTTN, RAP1B, ARF6, AKT1, TJP1, IQGAP1, CSNK2A2, CRK, ITGAE, JUP, NME1, PIP5K1C, AP1M1, CSNK2A1, SRC, TIAM1
KEGG_LYSINE_DEGRADATION	36	0.206462	0.0937377	0.29108	0.000372123	0.000989065	PLOD1, SETDB1, ASH1L, ALDH9A1, HADHA, SETMAR, SETD2, PLOD2, EHHADH, AASDH, HADH, SETD7, AADAT, ALDH7A1, NSD1, EHMT2, ACAT2, OGDH, PLOD3, AASS, ALDH1B1, EHMT1, SUV39H2, ECHS1, AASDHPPT, ACAT1, ALDH2, SETD1B, SETDB2, DLST, SETD1A, ALDH3A2, DOT1L, GCDH, SUV39H1, TMLHE
PID_BMP_PATHWAY	36	-0.329807	0.53855	0.171444	0.000486776	0.0012031	SKI, BMPR2, CTDSP1, CTDSPL, GSK3B, CHRD, BMPR1B, SMAD1, FST, ZFYVE16, RGMB, SMAD5, BMP6, MAP3K7, TAB2, SMURF1, NUP214, BAMBI, BMPR1A, PPP1CA, CTDSP2, SMAD9, BMP4, PPM1A, GREM1, SMAD6, RGMA, SMURF2, SMAD7, SMAD4, PPP1R15A, BMP2, MAPK1, TAB1, CHRDL1, XIAP
PID_CXCR3_PATHWAY	36	-0.302526	0.459035	0.18309	0.000547133	0.00130724	GNB1, PIK3CD, MTOR, PIK3R3, GNAI3, NRAS, RAF1, GNAI2, PIK3CB, PIK3CA, PF4, CXCL9, CXCL10, CXCL11, RICTOR, PIK3R1, MAPK14, GNAI1, MAPKAP1, DNM1, HRAS, ARRB1, KRAS, GNG2, AKT1, MAP2K1, MLST8, PDPK1, MAPK3, MAP2K3, MAP2K2, SRC, ITGB2, MAPK1, GNAZ, MAPK11
SIG_CHEMOTAXIS	36	0.208072	0.0752274	0.308877	0.00219957	0.00447568	PIK3CD, CDC42, ARHGEF11, AKT3, ROCK2, ACTR2, ACTR3, ITPR1, MYLK, PIK3CA, PAK2, PITX2, PIK3R1, ITPR3, WASF1, LIMK1, WASL, ANGPTL2, GDI2, PTEN, ARHGAP1, CFL1, INPPL1, PAK1, ITPR2, RACGAP1, CFL2, PPP1R13B, AKT1, PDPK1, ROCK1, PAK4, AKT2, RPS4X, PAK3, GDI1
ST_P38_MAPK_PATHWAY	36	-0.15619	0.286168	0.0579887	0.00429397	0.00796182	CDC42, MKNK1, GADD45A, MAPKAPK2, DUSP10, IL1R1, CREB1, NR2C2, EIF4E, NFKB1, DUSP1, MAPK14, MAPK13, SRF, MAP3K7, MAP3K5, TAB2, MAP3K4, CREB5, HSPB1, CREB3, TRAF6, ATF1, MAPKAPK5, AKT1, MYEF2, EEF2K, MAP2K4, MAP2K3, MKNK2, MAP3K10, MAPK1, TAB1, MAPK12, MAPK11, ELK1
PID_AURORA_B_PATHWAY	35	2.21214	1.74516	2.75097	1.63595e-05	0.00018175	STMN1, CDCA8, KIF2C, EVI5, CENPA, NCAPH, BUB1, CUL3, NCL, RHOA, MYLK, SMC4, NCAPG, NSUN2, RASA1, KIF20A, NPM1, PPP2R5D, TACC1, KLHL9, SMC2, VIM, INCENP, NCAPD2, RACGAP1, CBX5, PPP1CC, PEBP1, PSMA3, KIF23, AURKB, BIRC5, NDC80, AURKA, KLHL13
KEGG_BASAL_CELL_CARCINOMA	35	-0.469772	0.611747	0.306006	2.87481e-05	0.000217439	DVL1, WNT2B, WNT9A, TCF7L1, GLI2, FZD7, STK36, CTNNB1, WNT5A, GSK3B, DVL3, LEF1, HHIP, APC, TCF7, GLI3, FZD1, WNT2, SMO, FZD6, PTCH1, FZD8, SUFU, TCF7L2, FZD4, WNT5B, GLI1, FZD10, BMP4, AXIN1, DVL2, TP53, FZD2, AXIN2, BMP2
REACTOME_ACTIVATION_OF_ATR_IN_RESPONSE_TO_REPLICATION_STRESS	35	1.95906	1.47403	2.51626	5.56953e-05	0.000279988	RPA2, ORC1, CDC7, MCM6, ORC4, ORC2, CDC25A, ATRIP, MCM2, ATR, RFC4, RAD1, RAD17, CDC25C, MCM3, ORC3, RPA3, HUS1, RFC2, DBF4, MCM7, ORC5, MCM4, MCM10, RAD9A, CHEK1, CDK2, RFC5, RFC3, ORC6, RPA1, CDC6, MCM8, CDC45, MCM5
REACTOME_GAB1_SIGNALOSOME	35	-0.321344	0.466417	0.194713	0.00010735	0.000398866	MTOR, CASP9, THEM4, AKT3, CREB1, PIK3CA, GAB1, RICTOR, PIK3R1, CDKN1A, FOXO3, EGFR, PAG1, MAPKAP1, PTEN, CHUK, BAD, RPS6KB2, CDKN1B, NR4A1, MDM2, FOXO1, AKT1, CSK, TSC2, MLST8, PDPK1, GRB2, PHLPP1, AKT2, GSK3A, AKT1S1, TRIB3, SRC, FOXO4
PID_SYNDECAN_1_PATHWAY	35	-0.375611	0.613058	0.168976	0.00121918	0.0026523	COL16A1, COL8A2, COL9A2, COL11A1, SDC1, COL3A1, COL5A2, COL6A3, COL7A1, COL8A1, HPSE, COL12A1, HGF, COL1A2, MET, SDCBP, COL14A1, COL15A1, COL5A1, COL13A1, MMP1, COL4A1, PPIB, MAPK3, CCL5, COL1A1, BSG, PRKACA, TGFB1, MMP9, LAMA5, COL6A1, COL6A2, MAPK1, CASK
ST_GA13_PATHWAY	35	-0.315559	0.5416	0.118232	0.00349525	0.00668097	CDC42, ARHGEF11, AKT3, ROCK2, PIK3CB, PLD1, NFKB1, MAP3K1, NFKBIL1, CFB, SRF, NFKBIE, MAP3K5, PTK2, TONSL, MAPK8, NFKB2, RDX, PRKD1, NFKBIA, AKT1, PDPK1, PLD2, DLG4, MAP2K4, GNA13, ROCK1, BCL2, TBXA2R, NFKBIB, AKT2, PLD3, PI3, PHKA2, IKBKG
REACTOME_FORMATION_OF_RNA_POL_II_ELONGATION_COMPLEX_	34	0.387947	0.286571	0.463263	4.3373e-06	0.000139807	ERCC3, POLR2D, CCNT2, POLR2H, NCBP2, POLR2B, CDK7, GTF2H2, CCNH, POLR2J, TCEA1, POLR2K, NCBP1, CDK9, POLR2L, GTF2H1, SSRP1, POLR2G, CCNT1, GTF2H3, GTF2F2, SUPT16H, MNAT1, POLR2C, POLR2A, SUPT4H1, CTDP1, POLR2E, GTF2F1, ELL, POLR2I, SUPT5H, ERCC2, POLR2F
PID_IL12_2PATHWAY	34	-0.842906	1.04567	0.688541	4.53021e-06	0.000139807	MTOR, HLX, PPP3R1, IL1R1, IL18R1, IL1B, ATF2, STAT1, STAT4, RAB7A, PPP3CA, NFKB1, HLA-A, HLA-DRA, HLA-DRB1, MAPK14, RIPK2, JAK2, PPP3CB, NFKB2, RELA, CD4, STAT6, FOS, B2M, MAP2K3, NOS2, STAT5A, STAT3, GADD45B, TYK2, IL12RB1, RELB, SPHK2
KEGG_SNARE_INTERACTIONS_IN_VESICULAR_TRANSPORT	34	-0.268246	0.345249	0.210341	1.13028e-05	0.000178603	VAMP3, STX12, SEC22B, VAMP4, STX6, SNAP47, VAMP8, VAMP5, STX18, BNIP1, STX7, STX11, YKT6, STX1A, BET1, TSNARE1, STX17, VTI1A, BET1L, STX3, STX5, VAMP1, STX2, VTI1B, SNAP23, STX4, VAMP2, STX8, GOSR1, GOSR2, STX10, USE1, STX16, SNAP29
KEGG_SYSTEMIC_LUPUS_ERYTHEMATOSUS	34	-0.445802	0.596748	0.332318	1.58085e-05	0.00018175	HIST2H2BE, TROVE2, HIST3H2A, SSB, H2AFZ, H2AFY, HIST1H2BC, HIST1H2AC, HIST1H2BD, HIST1H4H, HIST1H2BJ, HIST1H2BK, C2, HLA-DRA, HLA-DRB1, HLA-DMA, HLA-DPA1, HLA-DPB1, H2AFV, C5, H2AFY2, TRIM21, H2AFX, C1S, C1R, H2AFJ, ACTN1, H3F3B, SNRPD1, C3, ACTN4, SNRPB, CD40, SNRPD3
REACTOME_PI3K_AKT_ACTIVATION	34	-0.39954	0.542927	0.290787	1.67342e-05	0.00018175	MTOR, CASP9, NGF, THEM4, AKT3, CREB1, IRS1, RHOA, PIK3CB, PIK3CA, RICTOR, PIK3R1, CDKN1A, FOXO3, MAPKAP1, PTEN, CHUK, BAD, RPS6KB2, CDKN1B, NR4A1, MDM2, FOXO1, IRS2, AKT1, TSC2, MLST8, PDPK1, PHLPP1, AKT2, GSK3A, AKT1S1, TRIB3, FOXO4
SIG_BCR_SIGNALING_PATHWAY	34	-0.276695	0.371213	0.205331	5.26144e-05	0.000274435	PIK3CD, SHC1, AKT3, SOS1, ITPR1, RAF1, DAG1, GSK3B, PIK3CA, PPP3CA, PIK3R1, FLOT1, ITPR3, PPP3CC, LYN, PPP3CB, CD81, BAD, ITPR2, SOS2, PPP1R13B, AKT1, CSK, PDPK1, MAPK3, FLOT2, GRB2, BCL2, NFATC1, AKT2, GSK3A, NFATC2, MAPK1, BCR
KEGG_DNA_REPLICATION	34	1.77139	1.25836	2.15893	6.86375e-05	0.000309985	RPA2, RNASEH1, POLE4, MCM6, MCM2, RFC4, RFC1, MCM3, PRIM2, RPA3, POLD2, RFC2, MCM7, SSBP1, MCM4, POLE3, DNA2, FEN1, POLA2, RNASEH2C, POLD4, POLD3, PRIM1, RFC5, POLE, RFC3, RNASEH2B, POLE2, RPA1, LIG1, POLD1, PCNA, MCM5, POLA1
KEGG_HEMATOPOIETIC_CELL_LINEAGE	34	-0.384488	0.630344	0.199197	0.000764987	0.00175599	CSF1, IL6R, CD55, CD34, IL1R1, IL1A, IL1B, ITGA6, ITGA4, MME, TFRC, CD38, IL7R, ITGA1, ITGA2, CD14, CSF1R, HLA-DRA, HLA-DRB1, IL6, IL11RA, CD59, CD44, CD9, CD4, ITGA5, KITLG, ANPEP, IL4R, CSF3, ITGB3, ITGA3, EPOR, IL11
BIOCARTA_INTEGRIN_PATHWAY	34	0.105681	0.0215992	0.168817	0.0122924	0.0204138	JUN, RAP1A, SHC1, PPP1R12B, SOS1, TNS1, RAF1, RHOA, ITGA1, FYN, CAV1, ZYX, PTK2, TLN1, RAPGEF1, ITGB1, MAPK8, VCL, HRAS, CAPN1, PXN, ACTN1, MAP2K1, CSK, MAPK3, BCAR1, GRB2, ROCK1, MAP2K2, CAPNS1, SRC, CRKL, MAPK1, BCR
PID_PI3KCI_PATHWAY	33	-0.269154	0.344012	0.182772	4.45806e-05	0.000253995	PIK3CD, PIK3R3, RAP1A, NRAS, ARF1, RHOA, PIK3CB, PIK3CA, PIK3R1, ARAP3, FOXO3, FYN, SGK1, ADAP1, CYTH3, RAC1, ARF5, PLEKHA2, LYN, PTEN, PLEKHA1, HRAS, INPPL1, KRAS, ARF6, HSP90AA1, PDPK1, CYTH1, YES1, CYTH2, HCK, SRC, PLCG1
PID_ATM_PATHWAY	33	0.734501	0.556625	0.939278	7.06699e-05	0.00031659	RFWD2, FANCD2, CDC25A, CTBP1, FAM175A, RAD17, XRCC4, RAD50, CDC25C, UIMC1, MDC1, RNF8, NBN, ABL1, DCLRE1C, SMC3, KAT5, RAD9A, ATM, H2AFX, MDM2, UBE2N, TP53BP1, BLM, TERF2, TOP3A, BRCA1, RBBP8, TRIM28, YWHAB, BID, CHEK2, SMC1A
REACTOME_PI3K_EVENTS_IN_ERBB4_SIGNALING	33	-0.377461	0.525921	0.248347	0.000108511	0.000399192	MTOR, CASP9, THEM4, AKT3, CREB1, PIK3CA, EREG, BTC, RICTOR, PIK3R1, HBEGF, CDKN1A, FOXO3, NRG1, MAPKAP1, PTEN, CHUK, BAD, RPS6KB2, CDKN1B, NR4A1, MDM2, FOXO1, AKT1, TSC2, MLST8, PDPK1, PHLPP1, AKT2, GSK3A, AKT1S1, TRIB3, FOXO4
REACTOME_G1_PHASE	33	0.487703	0.345609	0.610737	0.000119296	0.000420944	E2F2, CDKN2C, CKS1B, RPS27A, SKP2, CDK7, CCNH, SKP1, PPP2CA, E2F3, CDKN1A, CCND3, CDK6, CUL1, PPP2R2A, PPP2CB, CDKN2A, CDKN2B, CCND1, PPP2R1B, CCND2, CDKN1B, CDK4, RB1, TFDP1, MNAT1, RBL2, E2F4, CDKN2D, UBA52, PPP2R1A, E2F1, RBL1
PID_FAS_PATHWAY	33	-0.204629	0.296208	0.125332	0.000129398	0.000446464	PIK3CD, PIK3R3, CFLAR, CASP10, CASP8, PIK3CB, PIK3CA, RFC1, MAPK10, CASP3, MAP3K1, PIK3R1, MAPK9, RIPK1, MAPK14, EZR, IKBKB, MAPK8, FAS, CHUK, SMPD1, FADD, BIRC3, BIRC2, FAIM2, AKT1, PDPK1, CLTC, MAP2K7, SRC, BID, MAPK11, IKBKG
REACTOME_RNA_POL_III_TRANSCRIPTION	33	0.265574	0.147074	0.367916	0.000154208	0.000502421	POLR3C, POLR3GL, POU2F1, GTF3C2, SSB, GTF3C3, POLR2H, POLR1C, TBP, LZTS1, POLR3D, BRF2, POLR2K, NFIB, SNAPC3, GTF3C4, GTF3C5, SNAPC4, POLR3A, POLR2L, ZNF143, POLR3B, POLR1D, SNAPC1, BRF1, SNAPC5, POLR3K, POLR3E, POLR2E, SNAPC2, POLR3F, POLR2F, POLR3H
PID_THROMBIN_PAR1_PATHWAY	33	0.315653	0.185055	0.465306	0.000524853	0.00127317	GNB1, GNAI3, ROCK2, RHOA, GNAI2, PRKCD, PIK3CA, PIK3R1, F2RL2, F2R, SNX2, GNA12, GNAI1, ZYX, GNA14, GNAQ, DNM1, PLCB3, ARRB1, GNG2, SNX1, AKAP13, GNA13, PRKCA, ARHGDIA, ROCK1, GNA11, DNM2, PKN1, ARHGEF1, VASP, PLCB1, GNAZ
REACTOME_PRE_NOTCH_EXPRESSION_AND_PROCESSING	33	-0.212139	0.37916	0.0673979	0.0061439	0.011063	JUN, MOV10, NOTCH2, KAT2B, POGLUT1, RBPJ, MAML3, MAML1, E2F3, LFNG, B4GALT1, CCND1, RAB6A, MAML2, ATP2A2, TMED2, TFDP1, SNW1, SEL1L, FURIN, CREBBP, TNRC6A, ATP2A3, TP53, KAT2A, TNRC6C, RFNG, NOTCH3, POFUT1, E2F1, TNRC6B, EP300, MAMLD1
BIOCARTA_BIOPEPTIDES_PATHWAY	33	-0.11896	0.232975	0.020085	0.0224714	0.0346265	GNB1, SHC1, SOS1, CALM2, STAT1, STAT4, RAF1, MYLK, CAMK2D, MAPK14, FYN, GNAI1, CDK5, PTK2B, JAK2, MAPK8, CAMK2G, HRAS, STAT2, STAT6, CALM1, MAP2K1, MAPK3, STAT5B, STAT5A, STAT3, PRKCA, GRB2, GNA11, MAP2K2, CALM3, PLCG1, MAPK1
REACTOME_MRNA_3_END_PROCESSING	32	0.456227	0.32782	0.55144	1.79439e-05	0.000183628	SRRM1, SRSF4, MAGOH, SRSF11, RBM8A, CPSF3, SRSF7, NCBP2, SRSF3, CDC40, CPSF1, NFX1, NCBP1, CSTF3, CLP1, CPSF7, PCF11, SRSF9, PABPN1, SRSF5, CPSF2, PAPOLA, RNPS1, NUDT21, DHX38, SRSF1, SRSF2, U2AF2, SRSF6, CSTF1, CSTF2, UPF3B
BIOCARTA_TOLL_PATHWAY	32	-0.660553	0.907691	0.472388	3.4102e-05	0.000236796	JUN, EIF2AK2, MYD88, TLR6, NFKB1, TLR2, TLR3, MAP3K1, CD14, MAPK14, MAP3K7, TAB2, IKBKB, LY96, TLR4, MAPK8, CHUK, TOLLIP, TRAF6, RELA, TIRAP, NFKBIA, FOS, MAP2K4, MAP2K3, MAP3K14, ECSIT, TAB1, PPARA, ELK1, IRAK1, IKBKG
KEGG_BASE_EXCISION_REPAIR	32	1.05087	0.821289	1.22271	3.96063e-05	0.000244472	MUTYH, PARP1, POLE4, OGG1, PARP3, MBD4, NEIL3, POLD2, NEIL2, POLB, POLE3, POLL, FEN1, POLD4, POLD3, SMUG1, TDG, UNG, POLE, PARP4, HMGB1, PARP2, APEX1, POLE2, MPG, NTHL1, LIG3, XRCC1, LIG1, POLD1, PCNA, APEX2
REACTOME_BMAL1_CLOCK_NPAS2_ACTIVATES_CIRCADIAN_EXPRESSION	32	-0.433894	0.616055	0.297767	5.76035e-05	0.000287143	NCOA1, NPAS2, PER2, BHLHE40, TBL1XR1, PPARGC1A, CLOCK, HDAC3, NR3C1, SERPINE1, NAMPT, SMARCD3, TGS1, NCOA2, RXRA, ARNTL, CRY2, BHLHE41, ARNTL2, CRY1, RORA, CREBBP, PER1, NCOR1, MED1, NR1D1, DBP, NCOA6, NCOA3, EP300, PPARA, TBL1X
SIG_CD40PATHWAYMAP	32	-0.248228	0.405818	0.130846	0.000322259	0.000892843	PIK3CD, TRAF5, GORASP1, PIK3CA, MAPK10, NFKB1, PIK3R1, DUSP1, MAPK9, NFKBIL1, MAPK14, MAPK13, NFKBIE, TONSL, TRAF2, MAPK8, NFKB2, TRAF6, MAPK8IP1, MAPKAPK5, NFKBIA, TRAF3, MAPK8IP3, MAPK3, MAP2K4, MAP2K7, NFKBIB, CD40, MAPK1, MAPK12, MAPK11, IKBKG
ST_B_CELL_ANTIGEN_RECEPTOR	32	-0.326643	0.513846	0.184765	0.000348734	0.000942685	PIK3CD, EPHB2, PRDX1, SHC1, ITPKB, AKT3, SOS1, RAF1, DAG1, PIK3CA, NFKB1, PIK3R1, NFKBIL1, NFKBIE, LYN, TONSL, NFKB2, BAD, NFKBIA, SOS2, PPP1R13B, AKT1, MAP2K1, CSK, NFAT5, GRB2, MAP2K2, NFKBIB, AKT2, PI3, MAPK1, BCR
PID_HIV_NEF_PATHWAY	32	-0.20986	0.329211	0.120827	0.000412885	0.00105939	DFFB, DFFA, CASP9, CFLAR, CASP8, NFKB1, CASP6, CASP3, RIPK1, DAXX, MAP3K5, CYCS, CASP2, BAG4, TRAF1, TRAF2, MAPK8, FAS, CHUK, CASP7, RELA, FADD, BIRC3, TNFRSF1A, CRADD, APAF1, NFKBIA, TRADD, MAP3K14, BCL2, MAP2K7, BID
BIOCARTA_CHREBP2_PATHWAY	32	0.150273	0.0483302	0.226437	0.00317402	0.00610093	PRKACB, PRKAB2, PPP2R5A, YWHAQ, PRKAR2A, PPP2R3A, PRKAA1, PPP2CA, PPP2R5D, PRKAR1B, YWHAG, PRKAR2B, PRKAG2, PPP2R2A, PPP2CB, YWHAZ, PPP2R2D, PPP2R5B, PPP2R1B, PRKAG1, PRKAB1, PPP2R5E, PPP2R5C, YWHAE, ACACA, MLX, PRKAR1A, FASN, PRKACA, PPP2R1A, YWHAB, YWHAH
PID_ECADHERIN_STABILIZATION_PATHWAY	32	-0.196891	0.357556	0.0756652	0.0045323	0.00829552	EPHA2, EFNA1, ENAH, NCKAP1, CTNNB1, RHOA, NCK1, LPP, EXOC3, CTNNA1, DIAPH1, CYFIP2, MYO6, EGFR, HGF, MET, EXOC4, ZYX, ABI1, VCL, CTNND1, LIMA1, IGF1, ARF6, ACTN1, IGF1R, STX4, KIFC3, GIT1, ROCK1, PIP5K1C, VASP
ST_PHOSPHOINOSITIDE_3_KINASE_PATHWAY	32	-0.21013	0.38196	0.0799791	0.00481056	0.00876152	RPS6KA1, SHC1, CD55, AKT3, YWHAQ, SOS1, GSK3B, PIK3CA, RPS6KA2, CYTH3, IGFBP1, YWHAG, YWHAZ, CDKN2A, IARS, NR4A3, PTEN, EXOSC1, BAD, FOXO1, SOS2, PPP1R13B, AKT1, PDPK1, YWHAE, RPS6KB1, GRB2, AKT2, GSK3A, YWHAB, YWHAH, RPS6KA3
PID_ERBB1_RECEPTOR_PROXIMAL_PATHWAY	32	-0.0986427	0.186026	0.0333606	0.00595068	0.0107674	PIK3CD, PIK3R3, GNAI3, NRAS, SHC1, SOS1, NCK2, STAT1, NCK1, PIK3CB, PIK3CA, GAB1, PIK3R1, RASA1, EGFR, GNAI1, WASL, PTK2, TLN1, GSN, HRAS, PAK1, KRAS, PTPN11, MAPK3, STAT3, GRB2, PIP5K1C, SRC, PLCG1, PTPN1, MAPK1
PID_FRA_PATHWAY	32	-0.188074	0.410596	0.0217141	0.0292794	0.0442578	JUN, FOSL2, CCNA2, GJA1, IL6, DMTF1, COL1A2, CDKN2A, PLAU, FOSL1, CCND1, MMP1, MGP, SP1, DCN, MMP2, NFATC3, CCL2, LAMA3, NFATC1, JUNB, JUND, USF2, PLAUR, THBD, MMP9, NFATC2, LIF, HMOX1, ATF4, EP300, TXLNG
REACTOME_NRAGE_SIGNALS_DEATH_THROUGH_JNK	32	-0.143846	0.316143	0.0154167	0.0301133	0.0452106	VAV3, NGF, ARHGEF2, ARHGEF11, SOS1, BCL2L11, ARHGEF4, NGEF, ARHGEF3, KALRN, ECT2, TRIO, TIAM2, RAC1, NET1, MAPK8, BAD, ARHGEF17, ARHGEF12, FGD4, SOS2, AKAP13, ABR, AATF, PLEKHG2, PREX1, TIAM1, ITSN1, MAGED1, FGD1, ARHGEF9, ARHGEF6
REACTOME_SIGNALLING_TO_ERKS	32	0.0864138	0.00675977	0.146122	0.0317483	0.0475593	RAP1A, NRAS, NGF, SHC1, RIT1, MAPKAPK2, KIDINS220, SOS1, RALB, RAF1, MAPKAPK3, MAPK14, MAPK13, RALA, BRAF, RAPGEF1, RALGDS, CDK1, HRAS, KRAS, FRS2, MAP2K1, MAPK3, CRK, GRB2, MAP2K2, SRC, PLCG1, YWHAB, MAPK1, MAPK12, MAPK11
REACTOME_E2F_MEDIATED_REGULATION_OF_DNA_REPLICATION	31	1.99103	1.5021	2.55618	6.66622e-05	0.000304781	ORC1, RRM2, ORC4, ORC2, CDC25A, CCNB1, DHFR, PPP2CA, PRIM2, ORC3, FBXO5, ORC5, PPP2CB, CDK1, POLA2, PPP2R1B, PRIM1, RB1, TFDP1, ORC6, TK2, CDT1, CDC6, TYMS, CCNE1, PPP2R1A, PCNA, MCM8, E2F1, CDC45, POLA1
PID_CD8_TCR_DOWNSTREAM_PATHWAY	31	-0.403752	0.707172	0.0566741	0.0226873	0.0349107	TNFRSF9, JUN, NRAS, PRKCE, PPP3R1, STAT4, RAF1, PPP3CA, EGR1, MAPK9, HLA-A, BRAF, MAPK8, PPP3CB, HRAS, FOSL1, KRAS, FOS, B2M, MAP2K1, MAPK3, NFATC3, PRKCA, NFATC1, MAP2K2, JUNB, NFATC2, IFNAR2, IFNAR1, MAPK1, ELK1
REACTOME_TRANSPORT_OF_MATURE_MRNA_DERIVED_FROM_AN_INTRONLESS_TRANSCRIPT	30	0.782184	0.63286	0.891678	2.27676e-06	0.000139807	TPR, NUP133, CPSF3, RANBP2, NUP35, NCBP2, NUP54, EIF4E, NUP155, NUP153, NUP43, NUPL2, POM121, NUP205, CPSF1, NCBP1, NUP188, NUP214, NXF1, AAAS, NUP107, NUP37, CPSF2, NUP93, NUP88, NUP85, SEH1L, NUP62, RAE1, NUP50
ST_ERK1_ERK2_MAPK_PATHWAY	30	-0.356958	0.429745	0.302542	6.21613e-06	0.000173932	RPS6KA1, MKNK1, RAP1A, SHC1, SOS1, CREB1, EIF4E, NFKB1, RPS6KA2, CREB5, BRAF, DUSP4, CREB3, KLF6, MAP3K8, BAD, KAT5, ATF1, DUSP6, SOS2, TRAF3, MAP2K1, EEF2K, MAPK3, GRB2, MKNK2, MAP2K2, MAPK1, RPS6KA3, ARAF
PID_AURORA_A_PATHWAY	30	1.34676	0.998574	1.60582	2.50053e-05	0.000205785	AURKAIP1, GADD45A, CENPA, GSK3B, TACC3, RASA1, PPP2R5D, TACC1, TDRD7, CKAP5, PAK1, MDM2, RAN, ARHGEF7, NFKBIA, DLGAP5, AKT1, CPEB1, TP53, AURKB, NDEL1, GIT1, BRCA1, BIRC5, OAZ1, FZR1, PRKACA, CDC25B, TPX2, AURKA
REACTOME_GLOBAL_GENOMIC_NER_GG_NER	30	1.10145	0.792992	1.33134	8.84717e-05	0.000357426	RPA2, ERCC3, XPC, RFC4, CDK7, GTF2H2, CCNH, RPA3, POLD2, RFC2, XPA, RAD23B, GTF2H1, DDB2, DDB1, POLD4, POLD3, RFC5, GTF2H3, POLE, RFC3, POLE2, MNAT1, ERCC4, RPA1, ERCC2, ERCC1, LIG1, POLD1, PCNA
REACTOME_DNA_STRAND_ELONGATION	30	2.21414	1.51997	2.73264	8.98056e-05	0.000357613	RPA2, MCM6, MCM2, RFC4, MCM3, PRIM2, RPA3, POLD2, RFC2, MCM7, GINS4, MCM4, DNA2, FEN1, POLA2, POLD4, POLD3, PRIM1, RFC5, RFC3, GINS2, RPA1, LIG1, POLD1, PCNA, MCM8, GINS1, CDC45, MCM5, POLA1
BIOCARTA_DEATH_PATHWAY	30	-0.364813	0.567749	0.213489	0.000206693	0.000630867	DFFB, DFFA, CASP9, LMNA, CFLAR, CASP10, CASP8, TNFSF10, NFKB1, CASP6, CASP3, RIPK1, CYCS, TNFRSF10B, SPTAN1, TRAF2, CHUK, CASP7, RELA, FADD, BIRC3, BIRC2, APAF1, NFKBIA, TRADD, TNFSF12, MAP3K14, BCL2, BID, XIAP
REACTOME_MAPK_TARGETS_NUCLEAR_EVENTS_MEDIATED_BY_MAP_KINASES	30	-0.325052	0.550332	0.153991	0.00172965	0.00360533	RPS6KA1, JUN, MAPKAPK2, ATF2, CREB1, DUSP7, MAPK10, MEF2C, PPP2CA, MAPK9, MAPK14, PPP2R5D, RPS6KA2, DUSP4, PPP2CB, MAPK8, PPP2R1B, ATF1, DUSP6, FOS, RPS6KA5, MEF2A, MAPK3, MAPK7, DUSP3, PPP2R1A, MAPK1, MAPK11, RPS6KA3, ELK1
BIOCARTA_PDGF_PATHWAY	30	-0.351445	0.658401	0.118103	0.00716952	0.0126836	JUN, JAK1, SHC1, SOS1, STAT1, STAT4, RAF1, PIK3CA, PDGFRA, MAP3K1, PIK3R1, RASA1, SRF, PDGFA, MAPK8, HRAS, STAT2, STAT6, FOS, MAP2K1, MAPK3, MAP2K4, STAT5B, STAT5A, STAT3, PRKCA, GRB2, CSNK2A1, PLCG1, ELK1
KEGG_HEDGEHOG_SIGNALING_PATHWAY	30	-0.14667	0.294679	0.0361693	0.013321	0.0217642	PRKACB, WNT2B, WNT9A, GLI2, STK36, WNT5A, GSK3B, HHIP, CSNK1G3, CSNK1A1, FBXW11, BMP6, RAB23, GLI3, WNT2, SMO, GAS1, PTCH1, BTRC, SUFU, WNT5B, GLI1, BMP4, CSNK1G1, CSNK1D, CSNK1G2, PRKACA, BMP2, CSNK1E, PRKX
REACTOME_PLC_BETA_MEDIATED_EVENTS	30	0.111178	0.00837701	0.187439	0.0326459	0.0487495	PRKACB, GNAI3, PLA2G4A, ADCY3, CALM2, PDE1A, CREB1, PRKAR2A, GNAI2, PRKCD, ITPR3, PRKAR1B, ADCY1, GNAI1, PRKAR2B, PLCB3, ITPR2, ADCY6, ADCY4, CALM1, ADCY9, ADCY7, PRKCA, PRKAR1A, PRKACA, CALM3, PLCB1, PLCB4, MAPK1, GNAZ
REACTOME_GLUCOSE_TRANSPORT	29	0.596465	0.490166	0.720064	2.09041e-06	0.000139807	SLC2A1, TPR, NUP133, HK2, RANBP2, NUP35, NUP54, NUP155, NUP153, NUP43, NUPL2, POM121, NUP205, NUP188, NUP214, HK1, SLC37A4, SLC2A3, AAAS, NUP107, NUP37, NUP93, NUP88, G6PC3, NUP85, SEH1L, NUP62, RAE1, NUP50
REACTOME_INTERACTIONS_OF_VPR_WITH_HOST_CELLULAR_PROTEINS	29	0.862124	0.751702	0.990738	2.49726e-06	0.000139807	TPR, NUP133, RANBP2, NUP35, KPNA1, NUP54, SLC25A4, NUP155, NUP153, HMGA1, NUP43, NUPL2, POM121, NUP205, PSIP1, NUP188, NUP214, BANF1, AAAS, NUP107, NUP37, NUP93, NUP88, NUP85, SEH1L, NUP62, RAE1, NUP50, SLC25A5
BIOCARTA_RHO_PATHWAY	29	0.256997	0.197747	0.308139	2.6063e-06	0.000139807	PIP5K1A, ARHGEF11, ARPC5, PPP1R12B, ACTR2, ACTR3, ARPC2, ARPC4, RHOA, MYLK, DIAPH1, LIMK1, ARPC1A, ARPC1B, ARHGEF5, TLN1, GSN, VCL, ARHGAP1, CFL1, ARPC3, ARHGAP5, PFN1, BAIAP2, ROCK1, ARHGEF1, SRC, ARHGAP6, OPHN1
REACTOME_NEGATIVE_REGULATORS_OF_RIG_I_MDA5_SIGNALING	29	-0.929054	1.15001	0.673695	9.33104e-06	0.000173932	ISG15, IKBKE, RPS27A, IFIH1, UBA7, UBE2K, HERC5, UBE2D3, ATG12, UBE2D2, ATG5, TNFAIP3, TAX1BP1, DDX58, UBE2D1, UBE2L6, NLRX1, PCBP2, TBK1, TRAF3, CYLD, NLRC5, RNF135, TRIM25, PIN1, UBA52, IRF3, MAVS, OTUD5
KEGG_BASAL_TRANSCRIPTION_FACTORS	29	0.32403	0.193659	0.436182	3.68876e-05	0.000242507	TAF12, GTF2B, TAF13, TAF5L, STON1, GTF2E1, TAF9, GTF2H2, TAF7, TAF11, TBPL1, TBP, GTF2IRD1, GTF2I, TAF6, GTF2E2, TAF2, TAF5, GTF2H1, TAF6L, GTF2H3, GTF2F2, GTF2A1, GTF2A2, TAF4B, GTF2F1, TAF4, TAF1, TAF9B
PID_CDC42_REG_PATHWAY	29	0.237757	0.161815	0.325884	3.82931e-05	0.000244472	CDC42, BCAR3, VAV3, ITSN2, DOCK10, NGEF, FARP2, APC, VAV2, DNMBP, ARHGAP1, RACGAP1, ARHGEF25, SPATA13, DOCK9, ARHGEF7, MCF2L, ARHGAP17, GIT1, NME1, ARHGDIA, RALBP1, DOCK6, PLCG1, ITSN1, FGD1, ARHGEF9, DOCK11, ARHGEF6
PID_HDAC_CLASSII_PATHWAY	29	0.217951	0.151737	0.274993	4.70324e-05	0.000257404	GNB1, XPO1, RANBP2, SUMO1, HDAC4, HDAC11, BCL6, ANKRA2, MEF2C, HDAC3, NR3C1, TUBB2A, SRF, ESR1, HDAC9, HDAC7, TUBA1B, NCOR2, RAN, GNG2, HSP90AA1, UBE2I, YWHAE, HDAC5, RFXANK, YWHAB, RANGAP1, BCOR, HDAC6
BIOCARTA_MPR_PATHWAY	29	0.730176	0.53711	0.953668	5.40519e-05	0.000277757	GNB1, PAQR7, RPS6KA1, CAP1, PRKACB, ARPC5, ACTR2, ACTR3, ARPC2, ARPC4, PRKAR2A, CCNB1, CDC25C, PRKAR1B, ADCY1, GNAI1, ARPC1A, ARPC1B, PRKAR2B, CDK1, HRAS, ARPC3, PAQR5, MAPK3, PRKAR1A, PIN1, SRC, GNAS, MAPK1
ST_G_ALPHA_I_PATHWAY	29	-0.39004	0.539018	0.260983	6.04043e-05	0.000294249	EPHB2, SHC1, ITPKB, AKT3, SOS1, ITPR1, RAF1, DAG1, PIK3CB, PITX2, CFB, ITPR3, EGFR, BRAF, ASAH1, RGS20, PLCB3, ITPR2, SOS2, AKT1, TERF2IP, STAT3, GRB2, AKT2, PLCB1, PLCB4, SRC, PI3, MAPK1
REACTOME_ACTIVATION_OF_THE_PRE_REPLICATIVE_COMPLEX	29	2.21313	1.66923	2.84309	7.15084e-05	0.00031906	RPA2, ORC1, CDC7, MCM6, ORC4, ORC2, MCM2, MCM3, PRIM2, ORC3, RPA3, DBF4, MCM7, ORC5, MCM4, MCM10, POLA2, CDK2, PRIM1, POLE, POLE2, ORC6, CDT1, RPA1, CDC6, MCM8, CDC45, MCM5, POLA1
PID_AMB2_NEUTROPHILS_PATHWAY	29	-0.283303	0.393837	0.155259	0.000155931	0.000505571	RAP1A, RHOA, MST1, NFKB1, AGER, FYN, CTGF, IL6, PLAT, LYN, TLN1, PLAU, THY1, JAM3, LRP1, RAP1B, SELPLG, HMGB1, AKT1, MMP2, YES1, ROCK1, ICAM1, PLAUR, HCK, SRC, MMP9, JAM2, ITGB2
PID_IL1_PATHWAY	29	-0.559134	0.721553	0.37155	0.000192944	0.000598773	JUN, IL1R1, IL1A, IL1B, IL1RN, MYD88, PRKCI, PIK3CA, IL1RAP, NFKB1, PIK3R1, SQSTM1, MAP3K7, TAB2, IKBKB, MAPK8, CHUK, TOLLIP, TRAF6, RELA, CASP1, ERC1, IRAK4, IRAK3, UBE2N, MAP3K3, TAB1, IRAK1, IKBKG
PID_WNT_NONCANONICAL_PATHWAY	29	-0.24433	0.332752	0.141785	0.000222365	0.000665897	DVL1, CDC42, SETDB1, FZD7, PPARG, RHOA, WNT5A, DVL3, MAPK10, CSNK1A1, MAPK9, MAP3K7, TAB2, RAC1, CHD7, FZD6, CTHRC1, ROR2, MAPK8, DAAM1, ARRB2, DVL2, NLK, FZD2, YES1, ROCK1, NFATC2, TAB1, FLNA
BIOCARTA_IL1R_PATHWAY	29	-0.52035	0.70251	0.309709	0.00032012	0.000892843	JUN, TGFB2, IL1R1, IL1A, IL1B, IL1RN, IRAK2, MYD88, IL1RAP, NFKB1, MAP3K1, MAPK14, MAP3K7, IL6, IKBKB, MAPK8, CHUK, TOLLIP, TRAF6, RELA, IRAK3, NFKBIA, TGFB3, MAP2K3, MAP3K14, ECSIT, TGFB1, TAB1, IRAK1
PID_ERBB4_PATHWAY	29	-0.310875	0.46508	0.177754	0.000782816	0.00178585	PIK3CD, PIK3R3, SHC1, ADAM17, LRIG1, PIK3CB, PIK3CA, EREG, BTC, PIK3R1, HBEGF, FYN, TAB2, NRG1, WWP1, JAK2, YAP1, MDM2, NEDD4, MAPK3, WWOX, DLG4, NCOR1, ERBB2, STAT5B, STAT5A, GRB2, ITCH, MAPK1
KEGG_COMPLEMENT_AND_COAGULATION_CASCADES	29	-0.695376	1.14864	0.305172	0.00135032	0.00290736	F3, CFH, CD55, CD46, TFPI, PROS1, MASP1, CFI, F2R, C2, CFB, SERPINE1, PLAT, C5, PLAU, CD59, SERPING1, C1S, C1R, C3AR1, A2M, SERPINA1, BDKRB2, BDKRB1, CFD, C3, PLAUR, THBD, F8
BIOCARTA_EGF_PATHWAY	29	-0.338549	0.619746	0.0934076	0.0104626	0.017612	JUN, JAK1, SHC1, SOS1, STAT1, STAT4, RAF1, PIK3CA, MAP3K1, PIK3R1, RASA1, SRF, EGFR, MAPK8, HRAS, STAT2, STAT6, FOS, MAP2K1, MAPK3, MAP2K4, STAT5B, STAT5A, STAT3, PRKCA, GRB2, CSNK2A1, PLCG1, ELK1
PID_GMCSF_PATHWAY	29	-0.352366	0.61084	0.0558206	0.0209439	0.0326349	PRKACB, NRAS, SHC1, SOS1, STAT1, RAF1, CISH, PIK3CA, PIK3R1, PIM1, IKBKB, LYN, YWHAZ, JAK2, HRAS, GAB2, KRAS, PTPN11, FOS, MAP2K1, MAPK3, CCL2, STAT5B, STAT5A, STAT3, GRB2, MAP2K2, PRKACA, MAPK1
REACTOME_CLASS_B_2_SECRETIN_FAMILY_RECEPTORS	28	-0.733769	0.974449	0.556207	1.19045e-05	0.000178603	GNB1, GNG12, GNG5, WNT2B, CD55, WNT9A, FZD7, RAMP1, WNT5A, GNB4, FZD1, GNG11, GNB2, WNT2, SMO, FZD6, PTCH1, FZD8, ADM, FZD4, GNB3, PTHLH, FZD10, GNG2, GNB5, FZD2, GNAS, ADM2
REACTOME_DEPOSITION_OF_NEW_CENPA_CONTAINING_NUCLEOSOMES_AT_THE_CENTROMERE	28	1.188	0.869881	1.42187	4.25699e-05	0.000249431	RBBP4, ITGB3BP, HIST2H2BE, CENPO, CENPA, HJURP, RUVBL1, H2AFZ, SMARCA5, CENPK, CENPH, NPM1, HIST1H2BC, HIST1H2AC, HIST1H2BD, HIST1H4H, HIST1H2BJ, HIST1H2BK, CENPQ, CENPP, RSF1, H2AFX, MIS18BP1, OIP5, CENPN, MIS18A, RBBP7, CENPI
REACTOME_PURINE_METABOLISM	28	0.380935	0.24246	0.482165	4.28706e-05	0.000249431	AMPD2, ADSS, DGUOK, ATIC, IMPDH2, GPX1, GMPS, PPAT, PAICS, DCK, GMPR, NT5E, IMPDH1, ADK, NT5C2, AMPD3, CAT, PNP, GMPR2, ADSSL1, ADAL, APRT, PFAS, NT5C, ADA, GART, ADSL, HPRT1
REACTOME_BIOSYNTHESIS_OF_THE_N_GLYCAN_PRECURSOR_DOLICHOL_LIPID_LINKED_OLIGOSACCHARIDE_LLO_AND_TRANSFER_TO_A_NASCENT_PROTEIN	28	0.448115	0.298606	0.55759	4.59745e-05	0.000255544	ALG6, ALG14, DPM3, GMPPA, GMPPB, RFT1, ALG3, GFPT2, PGM3, ALG2, DPM2, DOLK, DOLPP1, ALG8, ALG9, DPAGT1, ALG10, ALG10B, ALG5, ALG11, GNPNAT1, MPI, ALG1, PMM2, DPM1, PMM1, ALG12, ALG13
REACTOME_G_ALPHA_Z_SIGNALLING_EVENTS	28	0.313385	0.214794	0.3864	7.40923e-05	0.00032281	GNB1, GNG12, GNG5, GNAI3, RGS4, ADCY3, PRKCE, GNAI2, PRKCD, GNB4, ADCY1, GNAI1, GNG11, GNB2, RGS20, ADRA2A, GNB3, ADCY6, ADCY4, GNG2, PRKCH, GNB5, ADCY9, ADCY7, PRKCA, GNAS, RGS19, GNAZ
PID_NETRIN_PATHWAY	28	-0.262568	0.383167	0.172569	0.000192402	0.000598773	CDC42, RHOA, NCK1, PIK3CA, UNC5C, TRIO, MYO10, PIK3R1, MAP1B, FYN, RAC1, ELMO1, WASL, PTK2, DAPK1, UNC5B, DOCK1, PAK1, MAP2K1, MAPK3, BCAR1, PITPNA, NTN1, YES1, MAP2K2, SRC, PLCG1, MAPK1
BIOCARTA_FAS_PATHWAY	28	0.250658	0.149855	0.325542	0.000215679	0.000652178	DFFB, DFFA, FAF1, JUN, LMNA, PARP1, CFLAR, CASP10, CASP8, PAK2, PTPN13, CASP6, CASP3, MAP3K1, LMNB1, DAXX, MAP3K7, PRKDC, RIPK2, SPTAN1, MAPK8, FAS, CASP7, FADD, PAK1, RB1, MAP2K4, LMNB2
REACTOME_MEIOTIC_RECOMBINATION	28	0.530215	0.283341	0.712601	0.000246126	0.000714456	RPA2, HIST2H2BE, MLH1, H2AFZ, MND1, RAD50, HIST1H2BC, HIST1H2AC, HIST1H2BD, HIST1H4H, HIST1H2BJ, HIST1H2BK, RPA3, NBN, ATM, H2AFX, CDK2, CDK4, BRCA2, MLH3, BLM, RPA1, TOP3A, BRCA1, RAD51C, H3F3B, RBBP8, DMC1
ST_TUMOR_NECROSIS_FACTOR_PATHWAY	28	-0.251389	0.391596	0.147917	0.000325584	0.000897578	TNFRSF1B, JUN, CFLAR, CASP8, AGFG1, NR2C2, NFKB1, CASP3, RIPK1, NFKBIL1, NFKBIE, MAP3K7, TNFAIP3, BAG4, TONSL, TRAF2, NFKB2, FADD, BIRC3, BIRC2, TNFRSF1A, NFKBIA, TRADD, MAP2K4, MAP3K3, RALBP1, NFKBIB, IKBKG
PID_SYNDECAN_4_PATHWAY	28	-0.234009	0.376133	0.128626	0.000486008	0.0012031	CXCR4, TFPI, FZD7, FN1, RHOA, PRKCD, FGF2, RAC1, FGFR1, SDCBP, PTK2, TNC, ITGB1, CXCL12, ADAM12, MDK, ITGA5, ACTN1, THBS1, NUDT16L1, CCL5, PRKCA, LAMA1, LAMA3, DNM2, GIPC1, SDC4, MMP9
BIOCARTA_PROTEASOME_PATHWAY	28	0.251839	0.0470962	0.402346	0.0152436	0.0244029	PSMB2, PSMA5, PSMB4, PSMD14, PSMD6, RPN1, PSMB1, PSMA2, PSMC2, PSMB7, PSMA1, PSMC3, PSMB5, PSMA6, PSMC6, PSMA3, UBE3A, PSMA4, PSMB6, PSMD11, PSMB3, PSMD12, PSMD8, PSMC4, RPN2, PSMA7, UBA1, UBE2A
PID_P38_ALPHA_BETA_PATHWAY	27	-0.442204	0.516585	0.355859	2.88582e-06	0.000139807	CDC42, DUSP10, RALB, PAK2, DUSP1, RIPK1, MAPK14, FYN, RAC1, RALA, CCM2, LYN, PRKG1, DUSP8, TRAF6, PAK1, DUSP16, MAP3K12, MAP2K4, MAP2K3, MAP3K3, YES1, HCK, SRC, TAB1, MAPK11, PAK3
SIG_REGULATION_OF_THE_ACTIN_CYTOSKELETON_BY_RHO_GTPASES	27	0.602968	0.474025	0.752687	3.79872e-06	0.000139807	CDC42, ROCK2, ACTR2, ACTR3, MYLK, PFN2, PAK2, WASF1, FSCN1, LIMK1, WASL, FLNC, ANGPTL2, GDI2, CFL1, PAK1, CFL2, AKT1, PFN1, ACTG1, ROCK1, PAK4, VASP, RPS4X, PAK3, FLNA, GDI1
REACTOME_MRNA_CAPPING	27	0.528244	0.401249	0.636812	4.27692e-06	0.000139807	ERCC3, POLR2D, POLR2H, NCBP2, POLR2B, CDK7, GTF2H2, CCNH, RNGTT, POLR2J, POLR2K, NCBP1, POLR2L, GTF2H1, POLR2G, GTF2H3, GTF2F2, MNAT1, POLR2C, POLR2A, RNMT, POLR2E, GTF2F1, POLR2I, SUPT5H, ERCC2, POLR2F
REACTOME_FORMATION_OF_THE_HIV1_EARLY_ELONGATION_COMPLEX	27	0.48444	0.378165	0.608773	4.36844e-06	0.000139807	ERCC3, POLR2D, POLR2H, NCBP2, POLR2B, CDK7, GTF2H2, CCNH, POLR2J, POLR2K, NCBP1, POLR2L, GTF2H1, POLR2G, GTF2H3, GTF2F2, MNAT1, POLR2C, POLR2A, SUPT4H1, CTDP1, POLR2E, GTF2F1, POLR2I, SUPT5H, ERCC2, POLR2F
REACTOME_GLYCOSPHINGOLIPID_METABOLISM	27	-0.223834	0.259905	0.181802	7.33359e-06	0.000173932	GBA, SMPD4, SUMF1, GLB1, ARSJ, HEXB, ARSB, ARSK, ARSI, GM2A, NEU1, SMPD2, SUMF2, ASAH1, GBA2, UGCG, PSAP, SMPD1, NEU3, GALC, HEXA, ARSG, CTSA, CERK, ARSA, STS, GLA
PID_BARD1_PATHWAY	27	1.09741	0.883832	1.28064	2.36709e-05	0.000204363	FANCL, BARD1, XRCC5, FANCD2, TOPBP1, ATR, UBE2D3, RAD50, NPM1, FANCE, PRKDC, NBN, FANCG, FANCC, FANCF, ATM, CDK2, FANCA, TP53, BRCA1, RBBP8, CCNE1, PCNA, CSTF1, UBE2L3, EWSR1, XRCC6
KEGG_RNA_POLYMERASE	27	0.560272	0.397836	0.699906	2.90027e-05	0.000217439	POLR3C, POLR3GL, POLR1A, POLR1B, POLR2D, POLR2H, POLR2B, POLR3G, ZNRD1, POLR1C, POLR2J, POLR3D, POLR2K, POLR1E, POLR3A, POLR2L, POLR2G, POLR3B, POLR1D, POLR3K, POLR2C, POLR2A, POLR2E, POLR2I, POLR3F, POLR2F, POLR3H
REACTOME_PIP3_ACTIVATES_AKT_SIGNALING	27	-0.419767	0.538804	0.282074	3.38631e-05	0.000236615	MTOR, CASP9, THEM4, AKT3, CREB1, RICTOR, CDKN1A, FOXO3, MAPKAP1, PTEN, CHUK, BAD, RPS6KB2, CDKN1B, NR4A1, MDM2, FOXO1, AKT1, TSC2, MLST8, PDPK1, PHLPP1, AKT2, GSK3A, AKT1S1, TRIB3, FOXO4
REACTOME_NOD1_2_SIGNALING_PATHWAY	27	-0.422253	0.562665	0.301493	4.54622e-05	0.000255544	CASP9, CASP8, IRAK2, MAPK14, MAPK13, MAP3K7, TNFAIP3, TAB2, NOD1, CASP2, IKBKB, RIPK2, CHUK, TRAF6, BIRC3, BIRC2, CASP4, CASP1, UBE2N, NOD2, CYLD, TAB1, MAPK12, MAPK11, TAB3, IRAK1, IKBKG
BIOCARTA_G1_PATHWAY	27	0.534496	0.378856	0.715469	6.20558e-05	0.000297604	HDAC1, TGFB2, CDC25A, GSK3B, ATR, SKP2, DHFR, CDKN1A, CDK6, CDKN2A, CDKN2B, ABL1, CDK1, CCND1, ATM, CDKN1B, CDK2, CDK4, RB1, TFDP1, TGFB3, SMAD3, TP53, SMAD4, CCNE1, TGFB1, E2F1
BIOCARTA_TNFR1_PATHWAY	27	0.355664	0.272502	0.452249	6.54837e-05	0.000303657	DFFB, DFFA, JUN, LMNA, PARP1, CASP8, PAK2, CASP3, MAP3K1, LMNB1, RIPK1, MAP3K7, CASP2, BAG4, PRKDC, SPTAN1, TRAF2, MAPK8, MADD, FADD, PAK1, TNFRSF1A, CRADD, RB1, TRADD, MAP2K4, LMNB2
PID_CD40_PATHWAY	27	-0.43001	0.648231	0.24295	0.000156085	0.000505571	JUN, CBLB, MAPK10, NFKB1, MAP3K1, MAPK9, TDP2, MAPK14, TNFAIP3, MYC, TRAF1, TRAF2, MAPK8, TRAF6, RELA, BIRC3, BIRC2, NFKBIA, TRAF3, AKT1, MAP2K4, STAT5A, MAP3K14, JAK3, BCL2L1, CD40, MAPK11
BIOCARTA_PYK2_PATHWAY	27	0.160386	0.0925799	0.239275	0.000206275	0.000630867	JUN, SHC1, SOS1, CALM2, RAF1, MAP3K1, MAPK14, RAC1, PTK2B, GNAQ, MAPK8, HRAS, PAK1, CALM1, MAP2K1, MAPK3, BCAR1, MAP2K4, MAP2K3, PRKCA, GRB2, MAP2K2, CALM3, SRC, PLCG1, CRKL, MAPK1
REACTOME_NUCLEAR_RECEPTOR_TRANSCRIPTION_PATHWAY	27	-0.613685	0.930584	0.339757	0.000345047	0.000934992	NRBP1, NR4A2, PPARG, NR1D2, NR2F1, NR3C1, RXRB, PPARD, ESR1, NR4A3, RXRA, NRBF2, NR1H3, ESRRA, VDR, NR4A1, RARG, RORA, MED1, THRA, NR1D1, RARA, NR2F6, NR2C2AP, NR1H2, PPARA, AR
KEGG_CITRATE_CYCLE_TCA_CYCLE	27	0.225693	0.104552	0.366709	0.00176842	0.00366551	SDHB, SDHC, FH, MDH1, SUCLG1, IDH1, PDHB, SUCLG2, SDHA, OGDH, MDH2, DLD, ACO1, PC, DLAT, SDHD, CS, SUCLA2, PCK2, DLST, IDH3A, IDH2, ACLY, IDH3B, ACO2, PDHA1, IDH3G
PID_ARF6_PATHWAY	27	-0.381597	0.636954	0.161142	0.00306135	0.00591507	EPHA2, EFNA1, GULP1, IQSEC1, NCK1, AGTR1, ACAP2, ARAP2, FBXO8, ADRB2, ADAP1, CYTH3, EGFR, HGF, MET, KIF13B, GNA14, GNAQ, ARRB1, PXN, ARF6, ARRB2, GIT1, ITGB3, GNA11, CYTH2, SRC
PID_EPO_PATHWAY	27	-0.159973	0.275906	0.0600819	0.003502	0.00668097	RAP1A, SHC1, SOS1, STAT1, NFKB1, GAB1, PIK3R1, MAPK14, LYN, JAK2, RAPGEF1, VAV2, MAPK8, HRAS, CBL, SH2B3, PTPN11, IRS2, STAT5B, STAT5A, GRB2, SOCS3, BCL2, EPOR, BCL2L1, PLCG1, CRKL
REACTOME_INTRINSIC_PATHWAY_FOR_APOPTOSIS	27	-0.155791	0.251218	0.0447824	0.00703519	0.0124659	CASP9, PPP3R1, BCL2L11, CASP8, CASP3, BAK1, CYCS, MAPK8, CASP7, BAD, APAF1, DYNLL1, TFDP1, AKT1, BMF, TP53, NMT1, DYNLL2, PMAIP1, BCL2, BBC3, BAX, BCL2L1, E2F1, YWHAB, BID, XIAP
PID_RETINOIC_ACID_PATHWAY	27	-0.107968	0.211204	0.0188913	0.020619	0.0322644	HDAC1, NCOA1, KAT2B, RARB, CDK7, CCNH, HDAC3, RXRB, MAPK14, NCOA2, RXRA, MAPK8, CDK1, VDR, RARG, NCOR2, MNAT1, AKT1, CREBBP, MAPK3, RARA, PRKCA, PRKACA, NCOA3, NRIP1, MAPK1, EP300
REACTOME_IL_3_5_AND_GM_CSF_SIGNALING	26	-0.498892	0.554836	0.457849	3.38079e-07	0.000139807	PIK3CD, PIK3R3, JAK1, PRKACB, SHC1, SOS1, PIK3CB, PIK3CA, PIK3R1, FYN, LYN, YWHAZ, JAK2, RAPGEF1, HRAS, INPPL1, GAB2, CBL, CRK, STAT5B, STAT5A, GRB2, YES1, JAK3, HCK, CRKL
REACTOME_FORMATION_OF_TRANSCRIPTION_COUPLED_NER_TC_NER_REPAIR_COMPLEX	26	0.377226	0.296614	0.436116	1.11374e-06	0.000139807	ERCC3, POLR2D, POLR2H, POLR2B, ERCC8, CDK7, GTF2H2, CCNH, POLR2J, TCEA1, POLR2K, ERCC6, POLR2L, GTF2H1, POLR2G, GTF2H3, MNAT1, ERCC4, POLR2C, POLR2A, POLR2E, XAB2, POLR2I, ERCC2, ERCC1, POLR2F
BIOCARTA_GSK3_PATHWAY	26	-0.52701	0.640743	0.443036	9.50533e-06	0.000173932	DVL1, EIF2AK2, MYD88, CTNNB1, GSK3B, PIK3CA, NFKB1, LEF1, PIK3R1, APC, PPP2CA, CD14, GJA1, GNAI1, FZD1, LY96, TLR4, TOLLIP, RELA, CCND1, TIRAP, AKT1, AXIN1, PDPK1, LBP, IRAK1
SIG_PIP3_SIGNALING_IN_B_LYMPHOCYTES	26	-0.518185	0.651046	0.420134	1.40909e-05	0.00018175	RPS6KA1, AKT3, ITPR1, PIK3CA, PITX2, GAB1, FLOT1, ITPR3, FOXO3, RPS6KA2, CYTH3, LYN, CDKN2A, NR4A3, PTEN, ITPR2, PHF11, PPP1R13B, AKT1, PDPK1, FLOT2, RPS6KB1, AKT2, PREX1, BCR, RPS6KA3
REACTOME_IRON_UPTAKE_AND_TRANSPORT	26	-0.302989	0.387762	0.24093	3.50739e-05	0.000242032	ATP6V0B, FLVCR1, ATP6V1E2, STEAP3, CYBRD1, ATP6V1A, CP, TFRC, ATP6V0E1, ATP6V1F, ATP6V1B2, ATP6V1H, ATP6V1C1, ATP6V1G1, FTH1, TCIRG1, ATP6V0A2, ATP6V1D, HMOX2, ATP6V0D1, SLC46A1, MCOLN1, FTL, ATP6V1E1, HMOX1, HEPH
KEGG_THYROID_CANCER	26	-0.331272	0.430485	0.25743	4.64374e-05	0.000255544	NRAS, TPM3, TPR, TCF7L1, PAX8, PPARG, CTNNB1, TFG, LEF1, TCF7, RXRB, BRAF, MYC, RXRA, RET, NCOA4, CCDC6, TCF7L2, HRAS, CCND1, KRAS, MAP2K1, MAPK3, TP53, MAP2K2, MAPK1
BIOCARTA_ALK_PATHWAY	26	-0.287322	0.414996	0.193354	7.86973e-05	0.000338601	DVL1, TGFBR3, TGFB2, ACVR1, ATF2, BMPR2, TGFBR2, CTNNB1, GSK3B, CHRD, RFC1, SMAD1, MEF2C, APC, SMAD5, MAP3K7, FZD1, TGFBR1, BMPR1A, BMP4, TGFB3, SMAD6, AXIN1, SMAD4, TGFB1, BMP2
REACTOME_EXTENSION_OF_TELOMERES	26	1.88072	1.38719	2.24453	8.32927e-05	0.000346585	RPA2, RUVBL1, RFC4, NHP2, PRIM2, RPA3, POLD2, RFC2, DNA2, FEN1, POLA2, POLD4, POLD3, PRIM1, RFC5, POLE, RFC3, POLE2, RPA1, WRAP53, LIG1, RUVBL2, POLD1, PCNA, POLA1, DKC1
REACTOME_RNA_POL_III_TRANSCRIPTION_INITIATION_FROM_TYPE_3_PROMOTER	26	0.308629	0.18896	0.396018	8.64931e-05	0.000353286	POLR3C, POLR3GL, POU2F1, POLR2H, POLR1C, TBP, LZTS1, POLR3D, BRF2, POLR2K, SNAPC3, SNAPC4, POLR3A, POLR2L, ZNF143, POLR3B, POLR1D, SNAPC1, SNAPC5, POLR3K, POLR3E, POLR2E, SNAPC2, POLR3F, POLR2F, POLR3H
REACTOME_NUCLEAR_SIGNALING_BY_ERBB4	26	-0.402469	0.582172	0.270408	0.000364548	0.000975866	APH1A, NCSTN, PSEN2, ADAM17, EREG, BTC, GHR, SKP1, HBEGF, TAB2, ESR1, CUL1, NRG1, JAK2, CXCL12, BTRC, YAP1, PSEN1, APH1B, SH2B1, WWOX, NCOR1, STAT5B, STAT5A, PSENEN, RBX1
BIOCARTA_RACCYCD_PATHWAY	26	0.300111	0.171327	0.394616	0.000382119	0.00100767	RAF1, RHOA, PIK3CA, NFKB1, PIK3R1, CDKN1A, RAC1, CDK6, IKBKB, CHUK, HRAS, RELA, CCND1, PAK1, CDKN1B, CDK2, CDK4, RB1, TFDP1, NFKBIA, AKT1, MAPK3, CCNE1, E2F1, MAPK1, IKBKG
REACTOME_ASSOCIATION_OF_TRIC_CCT_WITH_TARGET_PROTEINS_DURING_BIOSYNTHESIS	26	0.211238	0.0964923	0.295152	0.000549356	0.00130973	FBXO6, CCT3, CCT4, CCT7, FBXL5, FBXW7, CCT5, FBXO4, KIF13A, TCP1, FKBP9, CCT6A, FBXW2, FBXW5, AP3M1, FBXW4, CCT2, FBXL3, LONP2, KIFC3, SPHK1, NOP56, XRN2, ARFGEF2, CCT8, USP11
REACTOME_IL_2_SIGNALING	26	-0.162369	0.253683	0.0950319	0.000561142	0.00133211	PIK3CD, PIK3R3, JAK1, NRAS, SHC1, SOS1, RAF1, PIK3CB, PIK3CA, PIK3R1, PTK2B, JAK2, CDK1, HRAS, INPPL1, GAB2, KRAS, MAP2K1, MAPK3, STAT5B, STAT5A, GRB2, MAP2K2, JAK3, YWHAB, MAPK1
ST_ADRENERGIC	26	-0.296688	0.513672	0.13541	0.00296444	0.0057478	PIK3CD, ITPKB, ITPR1, RAF1, DAG1, PTX3, PIK3CA, MAPK10, PITX2, PIK3R1, APC, CFB, ITPR3, MAPK14, EGFR, GNAI1, BRAF, ASAH1, GNAQ, ITPR2, AKT1, GNA11, SRC, MAPK1, PHKA2, AR
KEGG_CYSTEINE_AND_METHIONINE_METABOLISM	26	0.130561	0.0376174	0.19896	0.00596456	0.010775	SRM, CTH, AHCYL1, MTR, ADI1, DNMT3A, MAT2A, ENOPH1, CDO1, MAT2B, AMD1, AHCYL2, MTAP, TRDMT1, GOT1, LDHA, APIP, LDHB, GOT2, DNMT1, IL4I1, DNMT3B, AHCY, CBS, MPST, SMS
KEGG_SPHINGOLIPID_METABOLISM	26	-0.239986	0.464742	0.0721045	0.0128363	0.0210964	GBA, DEGS1, SMPD4, SGPP2, GLB1, SGMS2, NEU1, SMPD2, ASAH1, SPTLC1, UGCG, SGMS1, SGPL1, SMPD1, NEU3, ACER3, SGPP1, SPTLC2, GALC, SPHK1, B4GALT6, KDSR, SPHK2, CERK, ARSA, GLA
ST_WNT_BETA_CATENIN_PATHWAY	26	-0.206744	0.413803	0.0537062	0.0136256	0.0220671	DVL1, AKT3, RPSA, CTNNB1, GSK3B, FSTL1, SENP2, APC, CSNK1A1, ANKRD6, SFRP1, DKK1, FRAT1, DKK3, LRP1, DACT1, PSEN1, AKT1, AXIN1, MVP, AXIN2, PIN1, AKT2, GSK3A, PTPRA, CBY1
REACTOME_NEP_NS2_INTERACTS_WITH_THE_CELLULAR_EXPORT_MACHINERY	25	0.922934	0.794042	1.07411	2.24298e-06	0.000139807	TPR, NUP133, XPO1, RANBP2, NUP35, NUP54, NUP155, NUP153, NUP43, NUPL2, POM121, NUP205, NUP188, NUP214, AAAS, NUP107, NUP37, RAN, NUP93, NUP88, NUP85, SEH1L, NUP62, RAE1, NUP50
REACTOME_TRANSPORT_OF_RIBONUCLEOPROTEINS_INTO_THE_HOST_NUCLEUS	25	0.896326	0.767357	1.04732	2.88458e-06	0.000139807	TPR, NUP133, RANBP2, NUP35, KPNA1, NUP54, NUP155, NUP153, NUP43, NUPL2, POM121, NUP205, NUP188, NUP214, AAAS, NUP107, NUP37, NUP93, NUP88, KPNB1, NUP85, SEH1L, NUP62, RAE1, NUP50
PID_TRAIL_PATHWAY	25	-0.458343	0.594214	0.300667	2.79477e-05	0.000215573	PIK3CD, PIK3R3, DAP3, CFLAR, CASP10, CASP8, PIK3CB, TNFSF10, PIK3CA, MAP3K1, PIK3R1, RIPK1, TNFRSF10B, TNFRSF10D, IKBKB, TRAF2, MAPK8, CHUK, SMPD1, FADD, MAPK3, TRADD, MAP2K4, MAPK1, IKBKG
PID_NEPHRIN_NEPH1_PATHWAY	25	-0.264661	0.322193	0.197584	6.46068e-05	0.000303657	PIK3CD, PIK3R3, JUN, KIRREL, NCK2, NCK1, PIK3CB, PRKCI, PIK3CA, MAPK10, PIK3R1, F2RL2, MAPK9, CD2AP, FYN, RAC1, WASL, MAPK8, BAD, AKT1, TJP1, ARRB2, MAP2K4, GRB2, PLCG1
ST_GAQ_PATHWAY	25	-0.497536	0.638854	0.333162	8.73874e-05	0.000354463	ITPKB, AKT3, ITPR1, DAG1, PIK3CB, PLD1, NFKB1, PITX2, NFKBIL1, CFB, ITPR3, NFKBIE, TONSL, GNAQ, NFKB2, ITPR2, NFKBIA, AKT1, PDPK1, PLD2, NFKBIB, AKT2, PLD3, PHKA2, IKBKG
KEGG_TRYPTOPHAN_METABOLISM	25	-0.554403	0.745129	0.390712	0.000127553	0.000441469	WARS2, ALDH9A1, HADHA, CYP1B1, KYNU, AOX1, EHHADH, HADH, AADAT, ALDH7A1, ACAT2, OGDH, IDO1, ALDH1B1, ECHS1, CAT, ACAT1, ALDH2, WARS, ALDH3A2, AFMID, GCDH, IL4I1, MAOA, MAOB
PID_HIF2PATHWAY	25	-0.372074	0.503039	0.21934	0.000195999	0.000605188	SLC2A1, ARNT, EFNA1, EGLN1, EPAS1, BHLHE40, VHL, VEGFA, CITED2, TWIST1, SERPINE1, EIF3E, FXN, SIRT1, HIF1AN, ETS1, SLC11A2, SP1, APEX1, MMP14, CREBBP, EGLN2, EP300, ELK1, PGK1
SIG_IL4RECEPTOR_IN_B_LYPHOCYTES	25	-0.309297	0.418399	0.182644	0.000196101	0.000605188	PIK3CD, JAK1, SHC1, AKT3, SOS1, IRS1, RAF1, GSK3B, PIK3CA, PIK3R1, BAD, STAT6, IRS2, SOS2, PPP1R13B, AKT1, PDPK1, IL4R, MAPK3, GRB2, BCL2, JAK3, AKT2, GSK3A, MAPK1
BIOCARTA_ERK_PATHWAY	25	-0.260869	0.38208	0.157033	0.00026594	0.000757589	GNB1, RPS6KA1, MKNK1, NGF, SHC1, SOS1, RAF1, PDGFRA, PPP2CA, EGFR, MYC, ITGB1, HRAS, RPS6KA5, MAP2K1, IGF1R, MAPK3, STAT3, GRB2, MKNK2, MAP2K2, SRC, GNAS, MAPK1, ELK1
KEGG_TYPE_II_DIABETES_MELLITUS	25	-0.340758	0.4944	0.162014	0.000659754	0.00154639	PIK3CD, MTOR, PIK3R3, PRKCE, HK2, IRS1, PRKCD, PIK3CB, PIK3CA, MAPK10, PIK3R1, MAPK9, IKBKB, MAPK8, HK1, CACNA1C, SOCS2, IRS2, SOCS4, MAPK3, CACNA1G, SOCS3, INSR, CACNA1A, MAPK1
REACTOME_SIGNALING_BY_ROBO_RECEPTOR	25	0.112337	0.0463678	0.189417	0.00266467	0.00523973	CDC42, CAP1, ABL2, SRGAP2, ENAH, SOS1, NCK2, CLASP1, GPC1, ROBO1, NCK1, PFN2, PAK2, SLIT2, CAP2, RAC1, ABL1, PAK1, ROBO3, SRGAP1, SOS2, EVL, PFN1, PAK4, VASP
REACTOME_REGULATION_OF_WATER_BALANCE_BY_RENAL_AQUAPORINS	25	0.106071	0.0225363	0.177671	0.013782	0.0222556	GNB1, GNG12, PRKACB, GNG5, ADCY3, PRKAR2A, GNB4, PRKAR1B, AQP1, ADCY1, GNG11, GNB2, PRKAR2B, RAB11FIP2, GNB3, ADCY6, ADCY4, GNG2, GNB5, RAB11A, ADCY9, ADCY7, PRKAR1A, PRKACA, GNAS
KEGG_ABC_TRANSPORTERS	25	-0.629114	1.08494	0.100759	0.0193737	0.0304876	ABCD3, ABCB10, ABCB6, ABCC5, TAP2, TAP1, ABCC10, ABCA13, ABCB8, ABCA1, ABCA2, ABCC2, ABCB9, ABCC4, ABCD4, ABCA3, ABCC1, ABCC3, ABCA8, ABCA9, ABCA6, ABCA5, ABCA7, ABCB7, ABCD1
REACTOME_ELONGATION_ARREST_AND_RECOVERY	24	0.259858	0.178207	0.318782	1.80157e-05	0.000183628	POLR2D, CCNT2, POLR2H, POLR2B, POLR2J, TCEA1, POLR2K, CDK9, POLR2L, SSRP1, POLR2G, CCNT1, GTF2F2, SUPT16H, POLR2C, POLR2A, SUPT4H1, CTDP1, POLR2E, GTF2F1, ELL, POLR2I, SUPT5H, POLR2F
REACTOME_AMINO_ACID_AND_OLIGOPEPTIDE_SLC_TRANSPORTERS	24	-0.98089	1.3189	0.733538	2.58897e-05	0.000211496	SLC1A4, SLC6A6, SLC7A11, SLC1A3, SLC36A1, SLC17A5, SLC7A2, SLC1A1, SLC1A2, SLC43A1, SLC15A3, SLC3A2, SLC38A1, SLC38A2, SLC15A4, SLC7A1, SLC7A7, SLC7A8, SLC7A6, SLC7A5, SLC43A2, SLC25A10, SLC1A5, SLC38A5
REACTOME_NUCLEAR_EVENTS_KINASE_AND_TRANSCRIPTION_FACTOR_ACTIVATION	24	-0.260664	0.358119	0.189226	9.89039e-05	0.000377602	RPS6KA1, MAPKAPK2, CREB1, DUSP7, MEF2C, PPP2CA, MAPK14, PPP2R5D, RPS6KA2, DUSP4, PPP2CB, PPP2R1B, ATF1, DUSP6, RPS6KA5, MEF2A, MAPK3, MAPK7, DUSP3, PPP2R1A, MAPK1, MAPK11, RPS6KA3, ELK1
BIOCARTA_WNT_PATHWAY	24	-0.254692	0.350725	0.184493	0.000122259	0.000428485	DVL1, HDAC1, CTNNB1, GSK3B, CTBP1, LEF1, APC, PPP2CA, CSNK1A1, PPARD, MAP3K7, FZD1, MYC, TLE1, FRAT1, BTRC, CCND1, AXIN1, CREBBP, NLK, CSNK1D, SMAD4, CSNK2A1, TAB1
REACTOME_CD28_CO_STIMULATION	24	-0.195827	0.294968	0.123366	0.000272799	0.00077514	MTOR, CDC42, PIK3R3, THEM4, AKT3, PIK3CA, PAK2, RICTOR, PIK3R1, FYN, RAC1, LYN, MAPKAP1, MAP3K8, PAK1, AKT1, MLST8, PDPK1, MAP3K14, GRB2, YES1, AKT2, TRIB3, SRC
REACTOME_SIGNALLING_TO_RAS	24	0.184695	0.105412	0.24274	0.000294744	0.000831118	NRAS, NGF, SHC1, MAPKAPK2, SOS1, RALB, RAF1, MAPKAPK3, MAPK14, MAPK13, RALA, RALGDS, CDK1, HRAS, KRAS, MAP2K1, MAPK3, GRB2, MAP2K2, SRC, YWHAB, MAPK1, MAPK12, MAPK11
PID_MYC_PATHWAY	24	0.171206	0.0762045	0.240364	0.000969408	0.00215402	ZBTB17, TAF12, PPP2R5A, SUPT7L, GSK3B, RUVBL1, ACTL6A, PAK2, FBXW7, SKP2, TAF9, PPP2CA, SUPT3H, TRRAP, HBP1, MYC, CDKN2A, KAT5, MAX, PML, AXIN1, KAT2A, PIN1, RUVBL2
PID_S1P_S1P3_PATHWAY	24	-0.276832	0.462791	0.138542	0.00246961	0.0049171	GNAI3, AKT3, CXCR4, ITGAV, RHOA, GNAI2, PDGFRB, VEGFA, GNA12, RAC1, GNAI1, JAK2, GNA14, GNAQ, S1PR3, AKT1, MAPK3, ITGB3, GNA13, GNA11, S1PR2, SRC, MAPK1, GNAZ
KEGG_PRION_DISEASES	24	-0.398123	0.746215	0.13884	0.00680692	0.0121583	PRKACB, LAMC1, IL1A, IL1B, EGR1, HSPA1A, FYN, IL6, C5, HSPA5, NOTCH1, STIP1, MAP2K1, MAPK3, CCL5, MAP2K2, PRKACA, BAX, PRNP, NCAM2, SOD1, MAPK1, PRKX, ELK1
PID_ALK1_PATHWAY	24	-0.123276	0.248481	0.0316771	0.0134412	0.0218641	ACVR2A, ACVR1, BMPR2, TGFBR2, ACVR2B, SMAD1, SMAD5, CSNK2B, INHBA, CAV1, TGFBR1, ENG, PPP1CA, ACVRL1, SMAD9, TGFB3, MAPK3, ARRB2, SMAD7, SMAD4, TGFB1, FKBP1A, ID1, MAPK1
REACTOME_RECYCLING_PATHWAY_OF_L1	24	0.126262	0.0245224	0.200647	0.0149639	0.0240244	RPS6KA1, AP2M1, EZR, RPS6KA2, DPYSL2, CLTA, DNM1, AP2A2, RPS6KA4, RDX, NUMB, RPS6KA5, AP2B1, CLTC, DNM2, AP2S1, AP2A1, SRC, MAPK1, RPS6KA3, MSN, KIF4A, RPS6KA6, L1CAM
REACTOME_TGF_BETA_RECEPTOR_SIGNALING_ACTIVATES_SMADS	24	0.117668	0.0208444	0.188406	0.0180938	0.0286765	ZFYVE9, UCHL5, PPP1CB, RPS27A, XPO1, TGFBR2, SMURF1, TGFBR1, PPP1CA, STRAP, PPP1CC, SMAD3, FURIN, STUB1, MTMR4, SMURF2, SMAD2, SMAD7, SMAD4, UBA52, TGFB1, PPP1R15A, FKBP1A, PMEPA1
REACTOME_REGULATION_OF_GLUCOKINASE_BY_GLUCOKINASE_REGULATORY_PROTEIN	23	0.911068	0.788679	1.05509	2.44461e-06	0.000139807	TPR, NUP133, RANBP2, NUP35, NUP54, NUP155, NUP153, NUP43, NUPL2, POM121, NUP205, NUP188, NUP214, AAAS, NUP107, NUP37, NUP93, NUP88, NUP85, SEH1L, NUP62, RAE1, NUP50
REACTOME_IMMUNOREGULATORY_INTERACTIONS_BETWEEN_A_LYMPHOID_AND_A_NON_LYMPHOID_CELL	23	-1.09159	1.34947	0.789482	1.84373e-05	0.000184379	VCAM1, CD34, HLA-F, HLA-G, HLA-K, HLA-A, HLA-C, HLA-B, RAET1E, ULBP2, ULBP1, ULBP3, ITGB1, IFITM1, CD81, B2M, ICAM2, C3, ICAM1, ICAM3, PVR, CD40, ITGB2
REACTOME_PROCESSING_OF_CAPPED_INTRONLESS_PRE_MRNA	23	0.657869	0.526519	0.81252	1.85873e-05	0.000184379	LSM10, SNRPE, CPSF3, SNRPG, NCBP2, SLBP, LSM11, CPSF1, NCBP1, CSTF3, CLP1, CPSF7, PCF11, SNRPF, PABPN1, CPSF2, PAPOLA, NUDT21, ZNF473, SNRPB, CSTF1, SNRPD3, CSTF2
BIOCARTA_G2_PATHWAY	23	1.33527	1.05282	1.57675	2.33711e-05	0.000204363	RPS6KA1, GADD45A, YWHAQ, CDC25A, ATR, CCNB1, CDC25C, CDKN1A, PRKDC, CDK1, WEE1, ATM, CHEK1, MDM2, PLK1, TP53, BRCA1, CDC34, CDKN2D, CDC25B, CHEK2, YWHAH, EP300
REACTOME_RNA_POL_III_TRANSCRIPTION_INITIATION_FROM_TYPE_2_PROMOTER	23	0.4325	0.31513	0.570084	3.93732e-05	0.000244472	POLR3C, POLR3GL, GTF3C2, GTF3C3, POLR2H, POLR1C, TBP, LZTS1, POLR3D, POLR2K, GTF3C4, GTF3C5, POLR3A, POLR2L, POLR3B, POLR1D, BRF1, POLR3K, POLR3E, POLR2E, POLR3F, POLR2F, POLR3H
KEGG_HOMOLOGOUS_RECOMBINATION	23	1.3528	1.09666	1.65189	6.56953e-05	0.000303657	RPA2, RAD54L, RAD50, RPA3, POLD2, SSBP1, XRCC2, NBN, MUS81, POLD4, POLD3, RAD52, BRCA2, RAD51B, XRCC3, BLM, RPA1, TOP3A, RAD51D, EME1, RAD51C, POLD1, TOP3B
REACTOME_RORA_ACTIVATES_CIRCADIAN_EXPRESSION	23	-0.380757	0.484391	0.259668	6.6143e-05	0.000303657	NCOA1, NPAS2, TBL1XR1, PPARGC1A, CLOCK, HDAC3, SMARCD3, TGS1, NCOA2, RXRA, ARNTL, CPT1A, RORA, CREBBP, NCOR1, SREBF1, MED1, NR1D1, NCOA6, NCOA3, EP300, PPARA, TBL1X
BIOCARTA_VEGF_PATHWAY	23	0.203556	0.135912	0.282628	8.93613e-05	0.000357613	EIF2B3, ARNT, SHC1, EIF2B4, VHL, PIK3CA, EIF2B5, PIK3R1, VEGFA, PTK2, HRAS, PXN, EIF2B1, HIF1A, EIF2S1, EIF2B2, EIF1, PRKCA, ELAVL1, EIF2S2, PLCG1, EIF1AX, EIF2S3
PID_IL23_PATHWAY	23	-1.39568	1.74658	0.986325	9.27891e-05	0.000362988	IL18R1, IL1B, STAT1, STAT4, PIK3CA, CXCL1, CXCL9, NFKB1, PIK3R1, IL6, JAK2, RELA, CD4, IL23A, NFKBIA, NOS2, CCL2, STAT5A, STAT3, ITGA3, SOCS3, TYK2, IL12RB1
PID_HDAC_CLASSIII_PATHWAY	23	-0.340218	0.487134	0.214766	0.000141171	0.000473838	MEF2D, FHL2, HDAC4, KAT2B, PPARGC1A, TUBB2A, CDKN1A, FOXO3, HOXA10, SIRT1, SIRT3, TUBA1B, FOXO1, CREBBP, TP53, SIRT7, SIRT2, BAX, ACSS1, ACSS2, EP300, XRCC6, FOXO4
KEGG_ARACHIDONIC_ACID_METABOLISM	23	-0.60719	0.977339	0.288908	0.00157133	0.00332722	PLA2G2A, GPX7, PTGS2, PLA2G4A, GPX1, CYP2U1, PLA2G12A, GPX3, TBXAS1, EPHX2, PTGS1, PTGES2, PTGES, AKR1C3, LTA4H, JMJD7-PLA2G4B, GPX4, GGT7, PTGIS, CBR1, CBR3, GGT5, PLA2G6
REACTOME_SPHINGOLIPID_DE_NOVO_BIOSYNTHESIS	23	-0.338413	0.587165	0.124258	0.00801136	0.0139508	CERS2, DEGS1, CERS6, SGPP2, PPM1L, SGMS2, COL4A3BP, SPTLC1, SGMS1, SGPL1, OSBP, ACER3, CERS5, PRKD1, SGPP1, SPTLC2, SPHK1, VAPA, KDSR, CSNK1G2, CERS4, SPHK2, VAPB
PID_LYMPH_ANGIOGENESIS_PATHWAY	23	0.183148	0.0560114	0.331447	0.00858358	0.0147622	RPS6KA1, SHC1, SOS1, ITGA4, CREB1, FN1, PIK3CA, VEGFC, ITGA1, ITGA2, PIK3R1, MAPK14, COL1A2, ITGB1, ITGA5, AKT1, MAPK3, CRK, MAP2K4, COL1A1, GRB2, MAPK1, MAPK11
REACTOME_GABA_RECEPTOR_ACTIVATION	23	0.203019	0.0470752	0.336942	0.0125359	0.0206331	GNB1, GNG12, GNG5, GNAI3, ADCY3, GNAI2, GABRA4, GABBR1, ADCY1, GNAI1, GNB2, GABBR2, GNB3, ADCY6, ADCY4, GNG2, ADCY9, ADCY7, KCNJ12, KCNJ2, GNAL, KCNJ15, ARHGEF9
REACTOME_REGULATION_OF_INSULIN_SECRETION_BY_GLUCAGON_LIKE_PEPTIDE1	23	0.101151	0.0121236	0.205216	0.0282484	0.0428158	GNB1, GNG12, PRKACB, GNG5, RAP1A, PRKAR2A, GNB4, ITPR3, PRKAR1B, GNG11, GNB2, PRKAR2B, GNB3, ITPR2, RAPGEF3, ADCY6, RAP1B, GNG2, GNB5, IQGAP1, PRKAR1A, PRKACA, GNAS
REACTOME_RNA_POL_I_TRANSCRIPTION_INITIATION	22	0.325256	0.279292	0.358581	1.58645e-07	0.000139807	TAF1A, TAF1B, POLR1A, POLR1B, ERCC3, KAT2B, POLR2H, CDK7, GTF2H2, CCNH, EHMT2, POLR1C, POLR2K, ERCC6, GTF2H1, GTF2H3, POLR1D, MNAT1, RRN3, TAF1C, UBTF, ERCC2
PID_ALPHA_SYNUCLEIN_PATHWAY	22	-0.4442	0.546695	0.369255	7.43337e-06	0.000173932	PARK7, PRKCD, PLD1, UCHL1, PPP2R5D, FYN, PTK2B, LYN, TOR1A, GRK5, BAD, STUB1, MAPK3, PLD2, YES1, CSNK2A1, FKBP1A, HCK, SRC, UBE2L3, MAPK1, MAOB
BIOCARTA_NFKB_PATHWAY	22	-0.660903	0.824118	0.5419	8.73573e-06	0.000173932	TNFRSF1B, IL1R1, IL1A, MYD88, NFKB1, MAP3K1, RIPK1, MAP3K7, TNFAIP3, IKBKB, TLR4, CHUK, TRAF6, RELA, FADD, TNFRSF1A, NFKBIA, TRADD, MAP3K14, TAB1, IRAK1, IKBKG
REACTOME_SYNTHESIS_OF_PIPS_AT_THE_PLASMA_MEMBRANE	22	-0.264612	0.351793	0.201512	1.50508e-05	0.00018175	PIK3CD, PIK3R3, MTMR14, PIK3CB, PIK3CA, PI4K2B, INPP4B, PIK3R1, SYNJ2, PIP4K2A, PTEN, PI4K2A, PIK3C2A, INPPL1, MTMR6, INPP5K, PIP4K2B, PIP5K1C, SYNJ1, MTMR3, MTM1, MTMR1
BIOCARTA_ECM_PATHWAY	22	0.199695	0.14384	0.24037	1.73622e-05	0.000181975	SHC1, RAF1, RHOA, MYLK, PIK3CA, ITGA1, PIK3R1, DIAPH1, FYN, PTK2, TLN1, GSN, ITGB1, HRAS, PXN, ARHGAP5, MAP2K1, MAPK3, PFN1, ROCK1, SRC, MAPK1
BIOCARTA_CELLCYCLE_PATHWAY	22	1.04773	0.793702	1.23199	2.2146e-05	0.000201037	CDKN2C, CDC25A, CCNB1, CDK7, CCNH, CDKN1A, CCND3, CDK6, CDKN2A, CDKN2B, CDK1, CCND1, CCND2, CDKN1B, CDK2, CDK4, RB1, TFDP1, CDKN2D, CCNE1, E2F1, RBL1
BIOCARTA_RAS_PATHWAY	22	-0.23222	0.30194	0.181588	3.20019e-05	0.000228086	CASP9, CDC42, RAF1, RHOA, PLD1, PIK3CA, NFKB1, PIK3R1, RAC1, RALA, RALGDS, CHUK, HRAS, BAD, RELA, AKT1, MAP2K1, MAPK3, RALBP1, BCL2L1, ELK1, FOXO4
PID_RXR_VDR_PATHWAY	22	-0.625678	0.880326	0.438906	4.93347e-05	0.000264787	NCOA1, PPARG, RARB, RXRB, PPARD, FAM120B, ABCA1, RXRA, NR1H3, VDR, NR4A1, RARG, NCOR2, SREBF1, MED1, THRA, RARA, RPS6KB1, BCL2, TGFB1, NR1H2, PPARA
KEGG_MISMATCH_REPAIR	22	1.34006	0.982436	1.60039	9.87736e-05	0.000377602	RPA2, EXO1, MSH2, MSH6, MLH1, RFC4, RFC1, MSH3, PMS2, RPA3, POLD2, RFC2, SSBP1, POLD4, POLD3, RFC5, RFC3, MLH3, RPA1, LIG1, POLD1, PCNA
BIOCARTA_STRESS_PATHWAY	22	-0.272671	0.398329	0.181428	0.000119349	0.000420944	JUN, TANK, NFKB1, MAP3K1, RIPK1, MAPK14, CASP2, IKBKB, TRAF2, MAPK8, CHUK, MAP4K2, RELA, TNFRSF1A, ATF1, CRADD, NFKBIA, TRADD, MAP2K4, MAP2K3, MAP3K14, IKBKG
KEGG_PROTEIN_EXPORT	22	0.251147	0.129831	0.338255	0.000164805	0.000529185	SRP9, SPCS1, SEC61A1, SRPRB, SEC62, SRP72, SPCS3, SRP19, SEC63, SEC61G, IMMP2L, SEC61B, HSPA5, SEC61A2, IMMP1L, SPCS2, OXA1L, SRP54, SRP14, SEC11A, SRP68, SEC11C
PID_EPHRINB_REV_PATHWAY	22	-0.442533	0.620823	0.312524	0.000259601	0.000743343	EPHB2, NCK2, CXCR4, EPHB1, PIK3CA, PTPN13, PIK3R1, MAP3K7, FYN, RAC1, EPHB4, LYN, RGS3, DNM1, MAPK8, MAP2K4, ITGB3, YES1, HCK, SRC, TIAM1, EFNB1
BIOCARTA_CERAMIDE_PATHWAY	22	-0.180623	0.27783	0.109966	0.000405149	0.00105047	CASP8, RAF1, NFKB1, MAP3K1, RIPK1, CYCS, NSMAF, TRAF2, MAPK8, SMPD1, BAD, RELA, FADD, TNFRSF1A, MAP2K1, MAPK3, TRADD, MAP2K4, BCL2, BAX, MAPK1, AIFM1
PID_LIS1_PATHWAY	22	0.285192	0.138227	0.391669	0.000664895	0.00155189	CDC42, NUDC, LRP8, RHOA, LRPAP1, MAP1B, PPP2R5D, KATNA1, DYNLT1, RAC1, CDK5, VLDLR, ABL1, PAFAH1B2, CLIP1, DYNC1H1, IQGAP1, YWHAE, PAFAH1B1, NDEL1, PAFAH1B3, CSNK2A1
REACTOME_SULFUR_AMINO_ACID_METABOLISM	22	-0.134542	0.234324	0.0622167	0.00189524	0.00391378	CTH, GCLM, MTR, ADI1, MAT2A, ENOPH1, CDO1, MAT2B, GCLC, MTAP, GOT1, APIP, CSAD, SUOX, SQRDL, SLC25A10, CNDP2, MRI1, ETHE1, AHCY, CBS, TST
REACTOME_GLYCOLYSIS	22	-0.211493	0.376533	0.0918509	0.00245183	0.00489925	ENO1, TPI1P1, PFKFB2, PFKFB4, PPP2CA, PPP2R5D, PPP2CB, PFKP, PFKFB3, PGAM1, PPP2R1B, GAPDH, TPI1, ENO2, PFKM, ALDOA, ENO3, ALDOC, GPI, PPP2R1A, PFKL, PGK1
REACTOME_PRE_NOTCH_TRANSCRIPTION_AND_TRANSLATION	22	-0.254889	0.472263	0.0965081	0.00488262	0.00887822	JUN, MOV10, NOTCH2, KAT2B, RBPJ, MAML3, MAML1, E2F3, CCND1, MAML2, TFDP1, SNW1, CREBBP, TNRC6A, TP53, KAT2A, TNRC6C, NOTCH3, E2F1, TNRC6B, EP300, MAMLD1
REACTOME_KERATAN_SULFATE_KERATIN_METABOLISM	22	-0.155084	0.325777	0.0310528	0.0190364	0.0299991	B4GALT2, B4GALT3, FMOD, PRELP, B3GNT2, GLB1, B4GALT4, CHST2, HEXB, ST3GAL1, B4GALT1, OGN, OMD, CHST1, GNS, LUM, HEXA, ACAN, ST3GAL2, CHST6, B4GALT6, B4GALT5
BIOCARTA_IL6_PATHWAY	22	-0.35581	0.774813	0.0435482	0.0299524	0.0450909	JUN, JAK1, IL6R, SHC1, SOS1, RAF1, IL6ST, SRF, IL6, JAK2, HRAS, PTPN11, FOS, MAP2K1, MAPK3, STAT3, GRB2, TYK2, JAK3, CSNK2A1, CEBPB, ELK1
REACTOME_REGULATORY_RNA_PATHWAYS	21	0.374537	0.310719	0.450011	1.49682e-06	0.000139807	POLR2D, POLR2H, POLR2B, DROSHA, XPO5, POLR2J, POLR2K, POLR2L, POLR2G, TARBP2, RAN, DICER1, TNRC6A, POLR2C, POLR2A, TNRC6C, POLR2E, POLR2I, DGCR8, POLR2F, TNRC6B
REACTOME_PREFOLDIN_MEDIATED_TRANSFER_OF_SUBSTRATE_TO_CCT_TRIC	21	1.0829	0.883566	1.31746	9.81607e-06	0.000173932	CCT3, PFDN2, CCT4, CCT7, TUBA4A, CCT5, PFDN1, TUBB2A, PFDN6, TCP1, ACTB, CCT6A, TUBB4B, TUBA1A, TUBA1C, PFDN5, CCT2, TUBB6, PFDN4, CCT8, VBP1
PID_TOLL_ENDOGENOUS_PATHWAY	21	-0.590287	0.691192	0.4719	2.71687e-05	0.000214137	HSPD1, IRAK2, MYD88, RHOA, TLR1, TLR6, TLR2, TLR3, VCAN, CD14, IKBKB, LY96, TLR4, CHUK, TIRAP, IRAK4, HMGB1, TICAM1, BGN, IRAK1, IKBKG
PID_NFKAPPAB_CANONICAL_PATHWAY	21	-0.483213	0.593477	0.389277	2.96234e-05	0.000218083	BCL10, XPO1, NFKB1, UBE2D3, TNFAIP3, IKBKB, RIPK2, CHUK, TRAF6, RELA, BIRC2, ATM, ERC1, TNFRSF1A, RAN, NFKBIA, NOD2, CYLD, PRKCA, MALT1, IKBKG
REACTOME_CIRCADIAN_REPRESSION_OF_EXPRESSION_BY_REV_ERBA	21	-0.392592	0.522769	0.281482	7.34802e-05	0.000322674	NCOA1, NPAS2, TBL1XR1, PPARGC1A, CLOCK, HDAC3, SMARCD3, TGS1, NCOA2, RXRA, ARNTL, RORA, CREBBP, NCOR1, MED1, NR1D1, NCOA6, NCOA3, EP300, PPARA, TBL1X
KEGG_ALDOSTERONE_REGULATED_SODIUM_REABSORPTION	21	-0.407672	0.53525	0.2587	8.06273e-05	0.000342152	PIK3CD, PIK3R3, ATP1A1, ATP1B1, HSD11B1, IRS1, PIK3CB, ATP1B3, PIK3CA, PIK3R1, SGK1, KRAS, IGF1, IRS2, SLC9A3R2, PDPK1, MAPK3, PRKCA, NEDD4L, INSR, MAPK1
REACTOME_ANTIGEN_PRESENTATION_FOLDING_ASSEMBLY_AND_PEPTIDE_LOADING_OF_CLASS_I_MHC	21	-0.782259	0.994534	0.532401	8.06933e-05	0.000342152	SEC13, SEC31A, SEC24B, SEC24D, ERAP1, SAR1B, CANX, HLA-F, HLA-G, HLA-K, HLA-A, HLA-C, HLA-B, TAP2, TAP1, HSPA5, SEC24C, SEC23A, PDIA3, B2M, CALR
REACTOME_YAP1_AND_WWTR1_TAZ_STIMULATED_GENE_EXPRESSION	21	-0.304873	0.395513	0.198458	0.000140541	0.000473156	NCOA1, KAT2B, WWTR1, TBL1XR1, TEAD3, RUNX2, CTGF, SMARCD3, TGS1, NCOA2, RXRA, TEAD1, YAP1, TEAD4, CREBBP, MED1, TEAD2, NCOA6, NCOA3, PPARA, TBL1X
PID_PRL_SIGNALING_EVENTS_PATHWAY	21	0.521775	0.34722	0.723975	0.000148068	0.000488141	PTP4A2, RABGGTB, RHOC, RHOA, CCNA2, ITGA1, EGR1, CDKN1A, PTP4A1, RAC1, ITGB1, TUBA1B, CDK2, RABGGTA, MAPK3, BCAR1, ROCK1, CCNE1, ATF5, SRC, MAPK1
BIOCARTA_CHEMICAL_PATHWAY	21	0.230665	0.153583	0.321287	0.000185735	0.000586225	CASP9, PARP1, STAT1, CASP6, CASP3, CYCS, PTK2, TLN1, CASP7, BAD, ATM, APAF1, PXN, EIF2S1, AKT1, TP53, PRKCA, BCL2, BAX, BCL2L1, BID
REACTOME_GABA_B_RECEPTOR_ACTIVATION	21	0.257111	0.157954	0.373492	0.000321433	0.000892843	GNB1, GNG12, GNG5, GNAI3, ADCY3, GNAI2, GABBR1, ADCY1, GNAI1, GNB2, GABBR2, GNB3, ADCY6, ADCY4, GNG2, ADCY9, ADCY7, KCNJ12, KCNJ2, GNAL, KCNJ15
REACTOME_ERK_MAPK_TARGETS	21	-0.234957	0.338473	0.146499	0.000333093	0.000913744	RPS6KA1, DUSP7, MEF2C, PPP2CA, MAPK14, PPP2R5D, RPS6KA2, DUSP4, PPP2CB, PPP2R1B, DUSP6, RPS6KA5, MEF2A, MAPK3, MAPK7, DUSP3, PPP2R1A, MAPK1, MAPK11, RPS6KA3, ELK1
REACTOME_GLUCAGON_SIGNALING_IN_METABOLIC_REGULATION	21	0.151651	0.0893644	0.224826	0.000628132	0.0014848	GNB1, GNG12, PRKACB, GNG5, ADCY3, PRKAR2A, GNB4, PRKAR1B, ADCY1, GNG11, GNB2, PRKAR2B, GNB3, ADCY6, ADCY4, GNG2, ADCY9, ADCY7, PRKAR1A, PRKACA, GNAS
BIOCARTA_NTHI_PATHWAY	21	-0.525548	0.724836	0.292317	0.0010505	0.0023249	IL1B, TGFBR2, MYD88, NFKB1, TLR2, NR3C1, DUSP1, MAPK14, MAP3K7, IKBKB, TGFBR1, CHUK, RELA, NFKBIA, SMAD3, CREBBP, MAP2K3, MAP3K14, SMAD4, EP300, MAPK11
ST_INTERLEUKIN_4_PATHWAY	21	-0.361284	0.547669	0.144537	0.00244273	0.00488985	JAK1, SHC1, AKT3, SOS1, CISH, PIK3CA, JAK2, IARS, STAT6, SOS2, PPP1R13B, AKT1, IL4R, RPS6KB1, GRB2, TYK2, JAK3, AKT2, SRC, PI3, IL13RA1
REACTOME_PHASE1_FUNCTIONALIZATION_OF_COMPOUNDS	21	-0.811802	1.21536	0.338725	0.00337723	0.00648031	PTGS2, CYP1B1, CYP26B1, CYP27A1, CYP2U1, CYP51A1, TBXAS1, CYP7B1, PTGS1, PAOX, CYP2R1, CYP27B1, ALDH2, CYP19A1, CYP11A1, SMOX, ACSS1, ACSS2, PTGIS, MAOA, MAOB
REACTOME_SMOOTH_MUSCLE_CONTRACTION	21	0.494733	0.150538	0.790622	0.00695805	0.0123754	TPM3, LMOD1, CALM2, MYLK, ITGB5, ITGA1, CALD1, SORBS3, TPM2, TLN1, VCL, ACTA2, MYL6B, MYL6, CALM1, TPM1, MYH11, MYL12B, TPM4, CALM3, MYL9
REACTOME_DOWNREGULATION_OF_TGF_BETA_RECEPTOR_SIGNALING	21	0.130256	0.0419637	0.233784	0.00815244	0.0141521	ZFYVE9, UCHL5, PPP1CB, RPS27A, XPO1, TGFBR2, SMURF1, TGFBR1, PPP1CA, STRAP, PPP1CC, SMAD3, STUB1, MTMR4, SMURF2, SMAD2, SMAD7, UBA52, TGFB1, PPP1R15A, PMEPA1
BIOCARTA_CXCR4_PATHWAY	21	-0.16116	0.258279	0.0476006	0.00825436	0.0142824	GNB1, CXCR4, RAF1, PIK3CA, NFKB1, PIK3R1, GNAI1, PTK2B, PTK2, GNAQ, CXCL12, HRAS, RELA, PXN, MAP2K1, MAPK3, BCAR1, CRK, PRKCA, PLCG1, MAPK1
SA_B_CELL_RECEPTOR_COMPLEXES	21	-0.41785	0.680013	0.114028	0.00961018	0.0163006	RPS6KA1, JUN, VAV3, SHC1, SOS1, ATF2, MAP3K1, RAC1, LYN, PAPPA, VAV2, HRAS, FOS, MAP2K1, MAPK8IP3, MAPK3, GRB2, MAPK1, BCR, RPS6KA3, ELK1
REACTOME_DOWNSTREAM_TCR_SIGNALING	21	-0.256928	0.42238	0.0638072	0.010868	0.0182116	BCL10, PIK3CB, PIK3CA, PIK3R1, HLA-DRB1, HLA-DPA1, HLA-DPB1, MAP3K7, TAB2, IKBKB, RIPK2, PTEN, CHUK, TRAF6, RELA, CD4, UBE2N, NFKBIA, PDPK1, MALT1, IKBKG
REACTOME_THROMBIN_SIGNALLING_THROUGH_PROTEINASE_ACTIVATED_RECEPTORS_PARS	21	0.246842	0.0651419	0.458285	0.0134283	0.0218641	GNB1, GNG12, GNG5, GNB4, F2RL2, F2R, GNA12, GNG11, GNB2, GNA14, GNAQ, ARRB1, GNB3, GNG2, GNB5, MAPK3, ARRB2, GNA13, GNA11, SRC, MAPK1
REACTOME_TAK1_ACTIVATES_NFKB_BY_PHOSPHORYLATION_AND_ACTIVATION_OF_IKKS_COMPLEX	20	-0.637664	0.775007	0.538293	2.27284e-05	0.000201037	IRAK2, AGER, MAP3K7, TAB2, NOD1, IKBKB, RIPK2, CHUK, NFKB2, TRAF6, RELA, HMGB1, NFKBIA, NOD2, NFKBIB, APP, TAB1, TAB3, IRAK1, IKBKG
REACTOME_APC_CDC20_MEDIATED_DEGRADATION_OF_NEK2A	20	1.48336	1.12846	1.74163	4.31982e-05	0.000249964	CDC20, NEK2, RPS27A, ANAPC1, UBE2E1, ANAPC4, MAD2L1, ANAPC10, CDC23, ANAPC2, UBE2D1, BUB3, ANAPC7, ANAPC5, CDC16, BUB1B, CDC27, ANAPC11, UBA52, UBE2C
REACTOME_MITOCHONDRIAL_TRNA_AMINOACYLATION	20	0.492904	0.334162	0.606351	4.42254e-05	0.00025327	PARS2, WARS2, TARS2, DARS2, IARS2, MARS2, LARS2, QARS, PPA2, HARS2, FARS2, VARS2, AARS2, RARS2, GARS, NARS2, YARS2, CARS2, EARS2, KARS
REACTOME_DOUBLE_STRAND_BREAK_REPAIR	20	0.996203	0.753318	1.17265	7.96006e-05	0.000340139	RPA2, XRCC5, XRCC4, RAD50, MDC1, RPA3, PRKDC, NBN, ATM, H2AFX, RAD52, BRCA2, LIG4, TDP1, TP53BP1, RPA1, BRCA1, BRIP1, LIG1, XRCC6
REACTOME_G0_AND_EARLY_G1	20	1.80117	1.26959	2.18799	9.60992e-05	0.000369433	HDAC1, RBBP4, LIN9, CDC25A, LIN54, CCNA2, CCNE2, CDK1, CDK2, TFDP1, LIN52, RBL2, E2F4, CDC6, CCNE1, PCNA, E2F1, RBL1, MYBL2, DYRK1A
BIOCARTA_CASPASE_PATHWAY	20	0.40602	0.240513	0.525462	0.000240764	0.000704345	DFFB, DFFA, CASP9, LMNA, PARP1, CASP10, CASP8, CASP6, CASP3, LMNB1, CYCS, CASP2, CASP7, BIRC3, BIRC2, CASP4, CASP1, APAF1, LMNB2, XIAP
KEGG_DRUG_METABOLISM_OTHER_ENZYMES	20	0.399683	0.219433	0.529928	0.000707231	0.00164036	CDA, DPYD, UCK2, IMPDH2, UMPS, GMPS, TPMT, UPP1, GUSB, IMPDH1, NAT1, UCK1, CES1, TK2, CES2, TK1, ITPA, UCKL1, TYMP, HPRT1
PID_EPHA_FWDPATHWAY	20	-0.407093	0.656997	0.224735	0.00079579	0.001797	EPHA2, VAV3, EFNA1, EPHA4, NGEF, RHOA, EPHA3, EFNA5, FYN, CDK5, LYN, VAV2, CBL, CRK, YES1, ROCK1, HCK, SRC, PLCG1, CRKL
BIOCARTA_GH_PATHWAY	20	-0.120917	0.196639	0.0659936	0.00157662	0.0033301	RPS6KA1, SHC1, SOS1, IRS1, RAF1, PIK3CA, GHR, PIK3R1, SRF, JAK2, HRAS, MAP2K1, MAPK3, STAT5B, STAT5A, PRKCA, GRB2, INSR, PLCG1, MAPK1
KEGG_METABOLISM_OF_XENOBIOTICS_BY_CYTOCHROME_P450	20	-0.512814	0.866684	0.256379	0.00201283	0.00412009	GSTM4, GSTM2, GSTM3, MGST3, EPHX1, CYP1B1, ADH5, MGST2, GSTA4, GSTK1, AKR1C1, AKR1C2, AKR1C3, GSTO1, GSTO2, GSTP1, ALDH3B1, MGST1, GSTZ1, ALDH1A3
BIOCARTA_CTCF_PATHWAY	20	-0.137011	0.264387	0.0450695	0.00768632	0.0134905	MTOR, TGFBR3, TGFB2, TGFBR2, PIK3CA, SMAD1, PIK3R1, PPP2CA, SMAD5, MYC, CDKN2A, TGFBR1, PTEN, CDKN1B, MDM2, TGFB3, TP53, RPS6KB1, SMAD4, TGFB1
BIOCARTA_IGF1MTOR_PATHWAY	20	-0.132468	0.255428	0.0428942	0.0102108	0.0172142	MTOR, GSK3B, PIK3CA, EIF2B5, EIF4E, PIK3R1, PPP2CA, EIF4EBP1, RPS6, PTEN, INPPL1, IGF1, EIF2S1, AKT1, IGF1R, PDPK1, PDK2, RPS6KB1, EIF2S2, EIF2S3
PID_IL3_PATHWAY	20	-0.0979311	0.198422	0.0249512	0.0143901	0.0231702	HDAC1, PRKACB, SHC1, SRP9, CISH, PIK3CA, PIK3R1, PIM1, YWHAG, YWHAZ, JAK2, GAB2, PTPN11, STAT5B, STAT5A, GRB2, PRKACA, ID1, BCL2L1, CEBPB
REACTOME_RNA_POL_I_TRANSCRIPTION_TERMINATION	19	0.583464	0.509468	0.671011	6.49958e-07	0.000139807	TAF1A, TAF1B, POLR1A, POLR1B, ERCC3, POLR2H, CDK7, GTF2H2, CCNH, POLR1C, POLR2K, GTF2H1, GTF2H3, POLR1D, MNAT1, TAF1C, PTRF, UBTF, ERCC2
PID_P38_MK2_PATHWAY	19	0.413903	0.344207	0.49637	1.17665e-05	0.000178603	MAPKAPK2, YWHAQ, CREB1, RAF1, MAPKAPK3, MAPK14, SRF, ETV1, HSPB1, YWHAG, YWHAZ, LSP1, TSC2, YWHAE, TCF3, CDC25B, YWHAB, YWHAH, MAPK11
REACTOME_ABORTIVE_ELONGATION_OF_HIV1_TRANSCRIPT_IN_THE_ABSENCE_OF_TAT	19	0.397051	0.26837	0.505531	1.649e-05	0.00018175	POLR2D, POLR2H, NCBP2, POLR2B, POLR2J, POLR2K, NCBP1, POLR2L, POLR2G, GTF2F2, POLR2C, POLR2A, SUPT4H1, CTDP1, POLR2E, GTF2F1, POLR2I, SUPT5H, POLR2F
REACTOME_ACTIVATED_NOTCH1_TRANSMITS_SIGNAL_TO_THE_NUCLEUS	19	-0.379951	0.467112	0.277503	3.96084e-05	0.000244472	MIB2, APH1A, NCSTN, PSEN2, ADAM17, RPS27A, DNER, DLL1, DTX2, ARRB1, PSEN1, NUMB, ADAM10, APH1B, ARRB2, MIB1, UBA52, PSENEN, JAG1
BIOCARTA_AKT_PATHWAY	19	-0.257486	0.33903	0.188453	4.52648e-05	0.000255544	CASP9, PIK3CA, NFKB1, GHR, PIK3R1, PPP2CA, FOXO3, IKBKB, CHUK, BAD, RELA, FOXO1, NFKBIA, HSP90AA1, AKT1, PDPK1, YWHAH, FOXO4, IKBKG
REACTOME_RNA_POL_III_TRANSCRIPTION_TERMINATION	19	0.445043	0.306698	0.562072	5.88733e-05	0.000290703	POLR3C, POLR3GL, SSB, POLR2H, POLR1C, LZTS1, POLR3D, POLR2K, NFIB, POLR3A, POLR2L, POLR3B, POLR1D, POLR3K, POLR3E, POLR2E, POLR3F, POLR2F, POLR3H
REACTOME_LAGGING_STRAND_SYNTHESIS	19	1.89556	1.41732	2.30201	0.000112151	0.000407188	RPA2, RFC4, PRIM2, RPA3, POLD2, RFC2, DNA2, FEN1, POLA2, POLD4, POLD3, PRIM1, RFC5, RFC3, RPA1, LIG1, POLD1, PCNA, POLA1
REACTOME_AMYLOIDS	19	-0.81562	1.11406	0.462826	0.000139182	0.000470003	HSPG2, HIST2H2BE, H2AFZ, TGFBI, HIST1H2BC, HIST1H2AC, HIST1H2BD, HIST1H4H, HIST1H2BJ, HIST1H2BK, GSN, H2AFX, LYZ, ITM2B, B2M, MFGE8, H3F3B, CST3, APP
REACTOME_GPVI_MEDIATED_ACTIVATION_CASCADE	19	-0.23047	0.318596	0.155583	0.000168164	0.000536869	CDC42, PIK3R3, VAV3, AKT3, RHOB, RHOA, PIK3CB, PIK3CA, PIK3R1, FYN, RAC1, COL1A2, LYN, RHOG, AKT1, PDPK1, COL1A1, AKT2, RAC2
REACTOME_BASIGIN_INTERACTIONS	19	-0.675842	1.02221	0.381505	0.000276517	0.000781705	SLC16A1, ATP1B1, ATP1B3, SLC7A11, PPIA, CAV1, ITGB1, SLC3A2, MMP1, SLC7A7, SLC7A8, SLC7A6, SLC7A5, ITGA3, SLC16A3, BSG, PPIAP22, PPIL2, L1CAM
KEGG_TYPE_I_DIABETES_MELLITUS	19	-1.26357	1.72927	0.715857	0.000386938	0.0010115	IL1A, IL1B, HSPD1, PTPRN, CPE, HLA-F, HLA-G, HLA-A, HLA-E, HLA-C, HLA-B, HLA-DRA, HLA-DRB1, HLA-DMA, HLA-DPA1, HLA-DPB1, ICA1, PTPRN2, FAS
BIOCARTA_TFF_PATHWAY	19	0.126904	0.0722807	0.19139	0.000405626	0.00105047	CASP9, SHC1, SOS1, CTNNB1, RHOA, PIK3CA, GHR, PIK3R1, CYCS, EGFR, PTK2, ITGB1, HRAS, BAD, APAF1, AKT1, MAPK3, GRB2, MAPK1
BIOCARTA_MITOCHONDRIA_PATHWAY	19	0.199542	0.120309	0.29323	0.00043515	0.00110871	DFFB, DFFA, CASP9, CASP8, CASP6, CASP3, BAK1, CYCS, ENDOG, CASP7, BIRC3, BIRC2, APAF1, BCL2, BAX, BCL2L1, BID, XIAP, AIFM1
REACTOME_PLATELET_AGGREGATION_PLUG_FORMATION	19	0.21519	0.138783	0.304557	0.000509952	0.00124245	RAP1A, SHC1, SOS1, FN1, PTK2, TLN1, APBB1IP, ADRA2A, RAPGEF3, RAP1B, AKT1, CSK, PDPK1, BCAR1, CRK, ITGB3, GRB2, SRC, PTPN1
BIOCARTA_MCALPAIN_PATHWAY	19	0.219671	0.0964666	0.364742	0.00191967	0.00394955	PRKACB, CAPN2, PRKAR2A, MYLK, ITGA1, EZR, PRKAR1B, EGFR, PRKAR2B, PTK2, TLN1, ITGB1, HRAS, CAPN1, PXN, MAPK3, PRKAR1A, CAPNS1, MAPK1
REACTOME_CHOLESTEROL_BIOSYNTHESIS	19	-0.330773	0.502831	0.127213	0.00249146	0.00495171	DHCR24, PMVK, FDPS, HSD17B7, LBR, GGPS1, MSMO1, HMGCS1, HMGCR, CYP51A1, FDFT1, SQLE, IDI1, DHCR7, MVK, MVD, LSS, EBP, NSDHL
REACTOME_CITRIC_ACID_CYCLE_TCA_CYCLE	19	0.312025	0.137454	0.459533	0.00259487	0.00512971	SDHB, SDHC, FH, SUCLG1, SUCLG2, SDHA, NNT, OGDH, MDH2, DLD, SDHD, CS, SUCLA2, DLST, IDH3A, IDH2, IDH3B, ACO2, IDH3G
KEGG_DORSO_VENTRAL_AXIS_FORMATION	19	-0.251402	0.385928	0.0934385	0.0027679	0.00542353	NOTCH2, FMN2, SOS1, ETV7, EGFR, NOTCH1, PIWIL4, ETS1, ETV6, KRAS, SOS2, MAP2K1, CPEB1, MAPK3, GRB2, SPIRE1, NOTCH3, ETS2, MAPK1
REACTOME_MICRORNA_MIRNA_BIOGENESIS	18	0.503406	0.404029	0.573858	1.88087e-06	0.000139807	POLR2D, POLR2H, POLR2B, DROSHA, XPO5, POLR2J, POLR2K, POLR2L, POLR2G, TARBP2, RAN, DICER1, POLR2C, POLR2A, POLR2E, POLR2I, DGCR8, POLR2F
REACTOME_KINESINS	18	2.21233	1.71751	2.56712	1.00166e-05	0.000173932	KIF2C, KIFAP3, KIF3C, KIF15, KIF2A, KIF20A, KIFC1, KLC4, KIF5B, KIF11, KIF18A, KLC2, RACGAP1, KLC1, KIF23, KIF22, KIF3B, KIF4A
PID_IL12_STAT4_PATHWAY	18	-0.557231	0.722893	0.43634	1.22305e-05	0.000178603	JUN, PPP3R1, IL18R1, STAT4, ETV5, PPP3CA, IRF1, MAPK9, HLA-DRA, HLA-DRB1, MAPK8, PPP3CB, CD4, FOS, CREBBP, STAT3, PIAS2, TGFB1
REACTOME_FORMATION_OF_INCISION_COMPLEX_IN_GG_NER	18	0.547609	0.412121	0.644239	2.27999e-05	0.000201037	RPA2, ERCC3, XPC, CDK7, GTF2H2, CCNH, RPA3, XPA, RAD23B, GTF2H1, DDB2, DDB1, GTF2H3, MNAT1, ERCC4, RPA1, ERCC2, ERCC1
REACTOME_TRAF6_MEDIATED_NFKB_ACTIVATION	18	-0.761466	0.973037	0.608631	2.71767e-05	0.000214137	IFIH1, MAP3K1, AGER, IKBKB, DDX58, TRAF2, CHUK, NFKB2, TRAF6, RELA, HMGB1, NFKBIA, RNF135, TRIM25, NFKBIB, MAVS, APP, IKBKG
KEGG_REGULATION_OF_AUTOPHAGY	18	-0.257451	0.337422	0.200145	4.82225e-05	0.000261342	ATG4C, ATG4B, ATG7, ATG3, PIK3R4, PRKAA1, ATG12, ATG5, GABARAPL1, ULK1, ULK3, GABARAPL2, GABARAP, ULK2, BECN1, PIK3C3, ATG4D, ATG4A
BIOCARTA_ATRBRCA_PATHWAY	18	0.843501	0.660098	0.974391	5.19619e-05	0.0002736	FANCD2, ATR, RAD1, RAD17, RAD50, FANCE, HUS1, NBN, FANCG, FANCC, FANCF, RAD9A, ATM, CHEK1, BRCA2, TP53, BRCA1, CHEK2
REACTOME_FANCONI_ANEMIA_PATHWAY	18	1.58039	1.25601	1.8128	5.42514e-05	0.000277757	USP1, UBE2T, RPS27A, FANCL, FANCD2, ATR, FANCE, FANCG, FANCC, FANCF, ATM, BRCA2, FANCM, PALB2, FANCA, BRCA1, UBA52, FANCB
REACTOME_APC_C_CDC20_MEDIATED_DEGRADATION_OF_CYCLIN_B	18	1.35034	1.01363	1.59428	6.06509e-05	0.000294249	CDC20, RPS27A, ANAPC1, UBE2E1, ANAPC4, ANAPC10, CCNB1, CDC23, ANAPC2, UBE2D1, CDK1, ANAPC7, ANAPC5, CDC16, CDC27, ANAPC11, UBA52, UBE2C
REACTOME_MYOGENESIS	18	-0.316301	0.443442	0.225465	6.73403e-05	0.000305368	CDC42, MEF2D, CTNNB1, BOC, MEF2C, CTNNA1, MAPK14, ABL1, CDON, TCF12, BNIP2, NEO1, MEF2A, CDH2, TCF4, TCF3, MAPK12, MAPK11
REACTOME_BASE_EXCISION_REPAIR	18	0.942157	0.724569	1.09771	0.000109766	0.000402475	MUTYH, OGG1, MBD4, POLD2, POLB, FEN1, POLD4, POLD3, SMUG1, TDG, APEX1, MPG, NTHL1, LIG3, XRCC1, LIG1, POLD1, PCNA
BIOCARTA_MCM_PATHWAY	18	1.69111	1.15373	2.07795	0.000168081	0.000536869	ORC1, MCM6, ORC4, ORC2, MCM2, MCM3, ORC3, MCM7, ORC5, MCM4, CDKN1B, CDK2, KITLG, ORC6, CDT1, CDC6, CCNE1, MCM5
PID_WNT_SIGNALING_PATHWAY	18	-0.655617	0.923426	0.462863	0.000233809	0.000692644	FZD7, WNT5A, RYK, FZD1, WNT2, FZD6, CTHRC1, ROR2, FZD8, DKK1, LRP5, FZD4, LRP6, FZD10, IGFBP4, FZD2, KREMEN1, ATP6AP2
KEGG_GLYCOSAMINOGLYCAN_DEGRADATION	18	-0.316928	0.448302	0.222847	0.000246297	0.000714456	GLB1, HYAL3, HYAL1, HYAL2, IDUA, HPSE, HEXB, ARSB, GUSB, HGSNAT, GNS, HEXA, GALNS, HS3ST3A1, HS3ST3B1, NAGLU, SGSH, IDS
BIOCARTA_HER2_PATHWAY	18	-0.236601	0.386624	0.128066	0.000805341	0.0018112	IL6R, SHC1, SOS1, RAF1, PIK3CA, IL6ST, PIK3R1, ESR1, IL6, EGFR, HRAS, MAP2K1, MAPK3, STAT3, GRB2, CARM1, MAPK1, EP300
PID_INTEGRIN_A9B1_PATHWAY	18	-0.430567	0.745988	0.200925	0.00228863	0.00461464	VCAM1, ADAM15, FN1, SPP1, VEGFC, VEGFA, RAC1, TNC, ITGB1, ADAM12, PAOX, PXN, BCAR1, NOS2, SRC, TGM2, KCNJ15, SAT1
KEGG_STARCH_AND_SUCROSE_METABOLISM	18	-0.234333	0.384291	0.126828	0.00251793	0.0049954	PGM1, AGL, UGP2, HK2, UXS1, GBE1, PGM2, UGDH, ENPP1, GUSB, HK1, PGM2L1, PYGL, GANC, GAA, GPI, GYS1, PYGB
REACTOME_SIGNALING_BY_FGFR1_FUSION_MUTANTS	18	-0.204867	0.367343	0.0880219	0.00290201	0.00564646	STAT1, PIK3CA, PIK3R1, FGFR1OP, CUX1, TRIM24, CNTRL, GAB2, FGFR1OP2, CPSF6, ZMYM2, MYO18A, STAT5B, STAT5A, STAT3, GRB2, PLCG1, BCR
REACTOME_PROLONGED_ERK_ACTIVATION_EVENTS	18	0.159447	0.0566863	0.23385	0.00429981	0.00796182	RAP1A, NRAS, NGF, KIDINS220, RAF1, BRAF, RAPGEF1, CDK1, HRAS, KRAS, FRS2, MAP2K1, MAPK3, CRK, MAP2K2, PLCG1, YWHAB, MAPK1
KEGG_GLYCINE_SERINE_AND_THREONINE_METABOLISM	18	-0.221638	0.422462	0.0764629	0.00800476	0.0139508	CTH, PHGDH, ALAS1, GLYCTK, CHDH, PSPH, DLD, GLDC, PSAT1, SHMT2, SRR, SHMT1, AOC2, GAMT, CBS, GCAT, MAOA, MAOB
BIOCARTA_TGFB_PATHWAY	18	-0.171808	0.336565	0.0533881	0.00967935	0.0163929	ZFYVE9, TGFB2, TGFBR2, SKIL, APC, MAP3K7, TGFBR1, TGFB3, MAP2K1, SMAD3, CREBBP, MAPK3, SMAD2, SMAD7, SMAD4, TGFB1, TAB1, EP300
PID_HNF3B_PATHWAY	18	-0.178011	0.34383	0.0573141	0.0114339	0.0191023	ACADM, CREB1, ALAS1, TFRC, BDH1, HADH, HMGCS1, NR3C1, IGFBP1, CEBPD, CPT1A, UCP2, SP1, AKT1, ACADVL, NF1, CPT1C, CEBPB
REACTOME_NCAM1_INTERACTIONS	18	-0.418001	0.835099	0.115947	0.0128598	0.0211038	AGRN, COL9A2, CACNB4, COL3A1, COL5A2, COL6A3, COL1A2, COL5A1, GFRA1, CACNB3, COL4A1, COL4A2, CACNB1, COL1A1, CACNA1G, PRNP, COL6A1, COL6A2
PID_IL8_CXCR1_PATHWAY	18	-0.251478	0.511218	0.0624898	0.0175686	0.0279637	GNB1, PRKCE, RAB5A, GNAI2, PLD1, LYN, GNA14, DNM1, PLCB3, ARRB1, CBL, GNG2, AKT1, PDPK1, ARRB2, PRKCA, PLCB1, HCK
KEGG_DRUG_METABOLISM_CYTOCHROME_P450	18	-0.280914	0.602217	0.0489649	0.0241154	0.0370057	GSTM4, GSTM2, GSTM3, MGST3, AOX1, ADH5, MGST2, GSTA4, GSTK1, GSTO1, GSTO2, GSTP1, ALDH3B1, MGST1, GSTZ1, ALDH1A3, MAOA, MAOB
REACTOME_GROWTH_HORMONE_RECEPTOR_SIGNALING	17	-0.649753	0.794875	0.478864	2.43876e-05	0.000204363	ADAM17, STAT1, IRS1, CISH, GHR, LYN, JAK2, SOCS2, IRS2, SH2B1, MAPK3, STAT5B, STAT5A, STAT3, SOCS3, PTPN1, MAPK1
REACTOME_DESTABILIZATION_OF_MRNA_BY_KSRP	17	0.611688	0.488107	0.758315	2.69554e-05	0.000214137	EXOSC7, EXOSC9, DCP2, MAPK14, YWHAZ, EXOSC4, EXOSC3, EXOSC2, EXOSC1, EXOSC8, DIS3, AKT1, PARN, EXOSC6, KHSRP, EXOSC5, MAPK11
REACTOME_RNA_POL_III_CHAIN_ELONGATION	17	0.503329	0.380933	0.648288	3.93973e-05	0.000244472	POLR3C, POLR3GL, POLR2H, POLR1C, LZTS1, POLR3D, POLR2K, POLR3A, POLR2L, POLR3B, POLR1D, POLR3K, POLR3E, POLR2E, POLR3F, POLR2F, POLR3H
REACTOME_INHIBITION_OF_THE_PROTEOLYTIC_ACTIVITY_OF_APC_C_REQUIRED_FOR_THE_ONSET_OF_ANAPHASE_BY_MITOTIC_SPINDLE_CHECKPOINT_COMPONENTS	17	1.45499	1.18531	1.77246	4.8631e-05	0.000262277	CDC20, ANAPC1, UBE2E1, ANAPC4, MAD2L1, ANAPC10, CDC23, ANAPC2, UBE2D1, BUB3, ANAPC7, ANAPC5, CDC16, BUB1B, CDC27, ANAPC11, UBE2C
REACTOME_AMINO_ACID_TRANSPORT_ACROSS_THE_PLASMA_MEMBRANE	17	-1.07857	1.36225	0.743118	6.69948e-05	0.000305046	SLC1A4, SLC6A6, SLC7A11, SLC36A1, SLC7A2, SLC43A1, SLC3A2, SLC38A1, SLC38A2, SLC7A1, SLC7A7, SLC7A8, SLC7A6, SLC7A5, SLC43A2, SLC1A5, SLC38A5
REACTOME_ACTIVATION_OF_KAINATE_RECEPTORS_UPON_GLUTAMATE_BINDING	17	0.561765	0.432558	0.714634	6.99177e-05	0.000314488	GNB1, GNG12, GNG5, CALM2, GNB4, DLG1, GNG11, GNB2, NCALD, PLCB3, GNB3, GNG2, CALM1, GNB5, CALM3, PLCB1, DLG3
REACTOME_TRAF6_MEDIATED_IRF7_ACTIVATION	17	-1.14512	1.40079	0.844245	7.80304e-05	0.000337322	SIKE1, IKBKE, TANK, IFIH1, IRF2, IRF1, DDX58, TRAF2, IRF7, TRAF6, TBK1, CREBBP, RNF135, TRIM25, IRF3, MAVS, EP300
REACTOME_PYRIMIDINE_METABOLISM	17	0.908059	0.737939	1.10936	8.95498e-05	0.000357613	CDA, DPYD, UCK2, CAD, UMPS, DCK, DCTD, NT5E, UPP1, UCK1, DUT, TK2, DHODH, NT5C, TK1, TYMS, TYMP
ST_GA12_PATHWAY	17	-0.747075	0.981307	0.471205	0.000153683	0.000502183	EPHB2, JUN, RAF1, PLD1, F2RL2, CFB, PTK2, NR4A3, MAPK8, MYEF2, MAP2K5, PLD2, DLG4, MAPK7, PLD3, SRC, MAPK1
REACTOME_DESTABILIZATION_OF_MRNA_BY_TRISTETRAPROLIN_TTP	17	0.27838	0.185497	0.388155	0.000228761	0.000681375	MAPKAPK2, EXOSC7, DCP1A, XRN1, EXOSC9, TNPO1, DCP2, EXOSC4, EXOSC3, EXOSC2, EXOSC1, EXOSC8, DIS3, EXOSC6, ZFP36, EXOSC5, YWHAB
BIOCARTA_TNFR2_PATHWAY	17	-0.436054	0.657574	0.24886	0.00035864	0.000964768	TNFRSF1B, TANK, NFKB1, MAP3K1, DUSP1, RIPK1, TNFAIP3, IKBKB, IKBKAP, TRAF1, TRAF2, CHUK, RELA, NFKBIA, TRAF3, MAP3K14, IKBKG
REACTOME_CHEMOKINE_RECEPTORS_BIND_CHEMOKINES	17	-1.49649	2.03886	0.852599	0.000482344	0.00120153	CXCR4, CCL20, CXCL6, CXCL1, PF4, CXCL5, CXCL3, CXCL2, CXCL9, CXCL10, CXCL11, CXCL12, CX3CL1, CXCL16, CCL2, CCL7, CCL5
REACTOME_CTLA4_INHIBITORY_SIGNALING	17	-0.138181	0.193388	0.0726326	0.000506458	0.00123665	PPP2R5A, AKT3, PPP2CA, PPP2R5D, FYN, PPP2CB, LYN, PPP2R5B, PPP2R1B, PPP2R5E, PPP2R5C, AKT1, PDPK1, YES1, AKT2, PPP2R1A, SRC
BIOCARTA_SPPA_PATHWAY	17	0.258358	0.156427	0.378218	0.000538229	0.00129443	GNB1, PLA2G4A, RAF1, ITGA1, F2R, GNAI1, TBXAS1, PTK2, PTGS1, ITGB1, HRAS, MAP2K1, MAPK3, PRKCA, PLCB1, SRC, MAPK1
BIOCARTA_PTEN_PATHWAY	17	-0.115422	0.165828	0.0557181	0.000778801	0.00178035	SHC1, SOS1, PIK3CA, PIK3R1, FOXO3, PTK2, ITGB1, PTEN, ILK, CDKN1B, AKT1, PDPK1, MAPK3, BCAR1, PDK2, GRB2, MAPK1
BIOCARTA_NDKDYNAMIN_PATHWAY	17	0.189278	0.104388	0.289821	0.000791726	0.00179605	EPS15, CALM2, BIN1, AP2M1, PPP3CA, SYNJ2, AMPH, PPP3CC, DNM1, PPP3CB, PICALM, CALM1, NME1, CALM3, AP2A1, EPN1, SYNJ1
BIOCARTA_TEL_PATHWAY	17	0.159738	0.0788648	0.255597	0.00153284	0.00326868	XRCC5, PPP2CA, EGFR, TNKS, TERF1, MYC, KRAS, RB1, TEP1, HSP90AA1, AKT1, IGF1R, POLR2A, TP53, PRKCA, BCL2, XRCC6
REACTOME_DESTABILIZATION_OF_MRNA_BY_BRF1	17	0.265171	0.115756	0.391138	0.00187632	0.00388192	MAPKAPK2, EXOSC7, DCP1A, XRN1, EXOSC9, DCP2, EXOSC4, EXOSC3, EXOSC2, EXOSC1, EXOSC8, DIS3, ZFP36L1, AKT1, EXOSC6, EXOSC5, YWHAB
ST_MYOCYTE_AD_PATHWAY	17	-0.352585	0.506596	0.171535	0.00190106	0.00391852	EPHB2, ITPR1, DAG1, PTX3, PITX2, APC, CFB, ITPR3, RAC1, GNAI1, ASAH1, GNAQ, KAT5, ITPR2, AKT1, DLG4, MAPK1
KEGG_ETHER_LIPID_METABOLISM	17	-0.439563	0.737491	0.185279	0.00376096	0.00710617	PLA2G2A, PAFAH2, PLA2G4A, AGPS, PLD1, PLA2G12A, LPCAT1, ENPP2, PAFAH1B2, CHPT1, LPCAT4, JMJD7-PLA2G4B, LPCAT2, PAFAH1B1, PLD2, PAFAH1B3, PLA2G6
REACTOME_TRANSFERRIN_ENDOCYTOSIS_AND_RECYCLING	17	-0.147102	0.222448	0.0579274	0.00451415	0.00827595	ATP6V0B, ATP6V1E2, STEAP3, ATP6V1A, TFRC, ATP6V0E1, ATP6V1F, ATP6V1B2, ATP6V1H, ATP6V1C1, ATP6V1G1, TCIRG1, ATP6V0A2, ATP6V1D, ATP6V0D1, MCOLN1, ATP6V1E1
REACTOME_SHC1_EVENTS_IN_ERBB4_SIGNALING	17	0.24004	0.0841706	0.423644	0.00780333	0.0136743	NRAS, SHC1, SOS1, RAF1, EREG, BTC, HBEGF, NRG1, CDK1, HRAS, KRAS, MAP2K1, MAPK3, GRB2, MAP2K2, YWHAB, MAPK1
REACTOME_PTM_GAMMA_CARBOXYLATION_HYPUSINE_FORMATION_AND_ARYLSULFATASE_ACTIVATION	17	0.0977748	0.0310028	0.176868	0.00850783	0.0146546	GGCX, SUMF1, PROS1, EIF5A2, ARSJ, ARSB, ARSK, ARSI, SUMF2, FURIN, VKORC1, EIF5A, ARSG, DOHH, DHPS, ARSA, STS
REACTOME_REGULATION_OF_HYPOXIA_INDUCIBLE_FACTOR_HIF_BY_OXYGEN	17	-0.115749	0.197619	0.0192054	0.0208515	0.0325366	ARNT, EGLN1, EPAS1, RPS27A, VHL, UBE2D3, UBE2D2, VEGFA, CUL2, UBE2D1, HIF1AN, HIF1A, CREBBP, UBA52, EGLN2, RBX1, EP300
BIOCARTA_CCR3_PATHWAY	16	0.223193	0.179316	0.254534	8.63203e-06	0.000173932	GNB1, PPP1R12B, ROCK2, RAF1, RHOA, LIMK1, PTK2, GNAQ, HRAS, CFL1, MAP2K1, MAPK3, PRKCA, PLCB1, GNAS, MAPK1
REACTOME_JNK_C_JUN_KINASES_PHOSPHORYLATION_AND_ACTIVATION_MEDIATED_BY_ACTIVATED_HUMAN_TAK1	16	-0.685052	0.803356	0.60059	1.06393e-05	0.000178603	IRAK2, MAPK10, MAPK9, MAP3K7, TAB2, NOD1, RIPK2, MAPK8, TRAF6, NOD2, MAP2K4, MAP2K7, TAB1, TAB3, IRAK1, IKBKG
REACTOME_ACTIVATED_TAK1_MEDIATES_P38_MAPK_ACTIVATION	16	-0.491066	0.57758	0.42945	1.23784e-05	0.000178603	MAPKAPK2, IRAK2, MAPKAPK3, MAPK14, MAP3K7, TAB2, NOD1, RIPK2, TRAF6, NOD2, MAP2K3, TAB1, MAPK11, TAB3, IRAK1, IKBKG
KEGG_INTESTINAL_IMMUNE_NETWORK_FOR_IGA_PRODUCTION	16	-1.06717	1.35495	0.86181	1.79722e-05	0.000183628	CXCR4, ITGA4, IL15, HLA-DRA, HLA-DRB1, HLA-DMA, HLA-DPA1, HLA-DPB1, IL6, IL15RA, CXCL12, LTBR, TNFSF13B, MAP3K14, TGFB1, CD40
REACTOME_PHOSPHORYLATION_OF_THE_APC_C	16	1.45823	1.122	1.70024	2.43102e-05	0.000204363	ANAPC1, UBE2E1, ANAPC4, ANAPC10, CCNB1, CDC23, ANAPC2, UBE2D1, CDK1, ANAPC7, ANAPC5, CDC16, PLK1, CDC27, ANAPC11, UBE2C
BIOCARTA_CDC42RAC_PATHWAY	16	0.347193	0.214961	0.4549	5.09823e-05	0.000270372	CDC42, ARPC5, ACTR2, ACTR3, ARPC2, ARPC4, RHOA, PIK3CA, PDGFRA, PIK3R1, RAC1, ARPC1A, ARPC1B, WASL, PAK1, ARPC3
REACTOME_SYNTHESIS_AND_INTERCONVERSION_OF_NUCLEOTIDE_DI_AND_TRIPHOSPHATES	16	0.803524	0.627465	0.92884	9.60811e-05	0.000369433	AK2, CMPK1, AK5, GUK1, RRM2, DTYMK, GLRX, GSR, RRM2B, TXN, AK1, RRM1, TXNRD1, NME4, NME1, CTPS2
REACTOME_RESOLUTION_OF_AP_SITES_VIA_THE_MULTIPLE_NUCLEOTIDE_PATCH_REPLACEMENT_PATHWAY	16	0.959892	0.725229	1.12652	0.000151132	0.000496769	MUTYH, OGG1, MBD4, POLD2, POLB, FEN1, POLD4, POLD3, SMUG1, TDG, APEX1, MPG, NTHL1, LIG1, POLD1, PCNA
BIOCARTA_ARF_PATHWAY	16	0.300857	0.207108	0.367856	0.000152256	0.000498987	POLR1A, POLR1B, PIK3CA, PIK3R1, POLR1C, RAC1, TWIST1, MYC, CDKN2A, ABL1, MDM2, POLR1D, RB1, TP53, TBX2, E2F1
REACTOME_G1_S_SPECIFIC_TRANSCRIPTION	16	2.62228	1.82111	3.19358	0.000170144	0.000540323	ORC1, RRM2, CDC25A, DHFR, FBXO5, CDK1, TFDP1, TK2, CDT1, CDC6, TYMS, CCNE1, PCNA, E2F1, CDC45, POLA1
BIOCARTA_P53_PATHWAY	16	0.617056	0.389897	0.77918	0.000257221	0.000738432	GADD45A, CDKN1A, CCND1, ATM, CDK2, CDK4, MDM2, APAF1, RB1, TP53, BCL2, CCNE1, BAX, PCNA, E2F1, TIMP3
REACTOME_SIGNALING_BY_CONSTITUTIVELY_ACTIVE_EGFR	16	0.20557	0.107332	0.275171	0.000302361	0.000850437	NRAS, SHC1, SOS1, RPS27A, PIK3CA, GAB1, PIK3R1, EGFR, HRAS, CBL, KRAS, HSP90AA1, GRB2, CDC37, UBA52, PLCG1
REACTOME_LATENT_INFECTION_OF_HOMO_SAPIENS_WITH_MYCOBACTERIUM_TUBERCULOSIS	16	-0.566681	0.815987	0.385118	0.000316199	0.00088488	ATP6V0B, ATP6V1E2, ATP6V1A, ATP6V0E1, ATP6V1F, ATP6V1B2, ATP6V1H, ATP6V1C1, ATP6V1G1, TCIRG1, ATP6V0A2, ATP6V1D, ATP6V0D1, CYBA, NOS2, ATP6V1E1
BIOCARTA_MAL_PATHWAY	16	0.152047	0.0823529	0.201382	0.000341748	0.000930592	CDC42, RAF1, RHOA, MAP3K1, DIAPH1, SRF, RAC1, LIMK1, MAPK8, HRAS, MAP4K2, MAP2K1, MAPK3, ROCK1, MAP2K2, MAPK1
REACTOME_ACTIVATION_OF_BH3_ONLY_PROTEINS	16	-0.3433	0.507336	0.225935	0.000366954	0.000977665	PPP3R1, BCL2L11, MAPK8, BAD, DYNLL1, TFDP1, AKT1, BMF, TP53, DYNLL2, PMAIP1, BCL2, BBC3, E2F1, YWHAB, BID
REACTOME_CD28_DEPENDENT_PI3K_AKT_SIGNALING	16	-0.282595	0.429505	0.177512	0.000427792	0.00109511	MTOR, PIK3R3, THEM4, AKT3, PIK3CA, RICTOR, PIK3R1, FYN, MAPKAP1, MAP3K8, AKT1, MLST8, PDPK1, MAP3K14, AKT2, TRIB3
REACTOME_G_PROTEIN_BETA_GAMMA_SIGNALLING	16	0.293451	0.158827	0.389683	0.00080274	0.00180902	GNB1, GNG12, GNG5, AKT3, RHOA, GNB4, GNG11, GNB2, PLCB3, GNB3, GNG2, AKT1, GNB5, PDPK1, AKT2, PLCB1
SA_PTEN_PATHWAY	16	-0.110489	0.183282	0.0589146	0.00131477	0.00284184	PIK3CD, SHC1, BPNT1, AKT3, SOS1, PIK3CA, PTK2B, PTEN, ILK, AKT1, PDPK1, MAPK3, RBL2, GRB2, AKT2, MAPK1
REACTOME_ARMS_MEDIATED_ACTIVATION	16	0.184958	0.0810467	0.259864	0.00211596	0.00432139	RAP1A, NRAS, NGF, KIDINS220, RAF1, BRAF, RAPGEF1, CDK1, HRAS, KRAS, MAP2K1, MAPK3, CRK, MAP2K2, YWHAB, MAPK1
SA_CASPASE_CASCADE	16	-0.17881	0.314991	0.081696	0.00269235	0.0052848	DFFB, DFFA, CASP9, PARP1, CASP10, CASP8, SCAP, CASP3, FAS, CASP7, BIRC3, BIRC2, APAF1, SREBF1, SREBF2, XIAP
PID_S1P_S1P1_PATHWAY	16	-0.22418	0.388051	0.106762	0.00438016	0.00807149	GNAI3, PTGS2, ITGAV, RHOA, GNAI2, PDGFRB, VEGFA, RAC1, GNAI1, ABCC1, MAPK3, ITGB3, SPHK1, PLCG1, MAPK1, GNAZ
REACTOME_HS_GAG_DEGRADATION	16	-0.273377	0.480149	0.125497	0.00438083	0.00807149	AGRN, HSPG2, SDC3, SDC1, GPC1, GLB1, IDUA, HPSE, GUSB, SDC2, GPC6, NAGLU, SGSH, SDC4, GPC4, IDS
KEGG_NICOTINATE_AND_NICOTINAMIDE_METABOLISM	16	-0.262809	0.466284	0.117567	0.00450528	0.00827334	NADK, NMNAT1, NMNAT2, AOX1, BST1, CD38, NNT, NUDT12, NT5E, ENPP1, NAMPT, NT5C2, NADSYN1, NNMT, PNP, NT5C
BIOCARTA_EIF_PATHWAY	16	0.146588	0.0461745	0.219123	0.00558019	0.0101135	EIF4G3, EIF4G1, EIF4A2, EIF4E, EIF3A, EIF4G2, EIF2S1, EIF5, EEF2K, EIF4A1, EIF1, EEF2, EIF2S2, EIF6, EIF1AX, EIF2S3
BIOCARTA_MEF2D_PATHWAY	16	0.197793	0.0533254	0.301044	0.00960104	0.0163006	HDAC1, MEF2D, CAPN2, CALM2, PPP3CA, HDAC2, PPP3CC, PPP3CB, CALM1, PRKCA, NFATC1, CAPNS1, CALM3, NFATC2, CABIN1, EP300
PID_WNT_CANONICAL_PATHWAY	16	-0.0489997	0.104548	0.00943343	0.0220468	0.0340194	DVL1, KLHL12, PPP2R5A, CUL3, CTNNB1, GSK3B, DVL3, APC, CAV1, PI4K2A, LRP6, CSNK1G1, AXIN1, DVL2, RANBP3, GSK3A
REACTOME_METAL_ION_SLC_TRANSPORTERS	15	-0.588322	0.719424	0.432894	7.78537e-06	0.000173932	SLC30A7, SLC39A1, SLC41A1, SLC30A1, SLC39A10, CP, SLC39A8, SLC30A5, SLC39A7, SLC39A4, SLC31A1, SLC41A2, SLC39A6, SLC39A3, HEPH
BIOCARTA_TID_PATHWAY	15	-0.525268	0.609151	0.425696	1.41469e-05	0.00018175	TNFRSF1B, NFKB1, HSPA1A, IFNGR1, IKBKB, JAK2, RELA, TNFRSF1A, LIN7A, RB1, NFKBIA, DNAJA3, TAX1BP3, TP53, IFNGR2
REACTOME_FORMATION_OF_TUBULIN_FOLDING_INTERMEDIATES_BY_CCT_TRIC	15	1.39574	1.17302	1.65993	1.58551e-05	0.00018175	CCT3, CCT4, CCT7, TUBA4A, CCT5, TUBB2A, TCP1, CCT6A, TUBB4B, TUBA1B, TUBA1A, TUBA1C, CCT2, TUBB6, CCT8
REACTOME_ENOS_ACTIVATION_AND_REGULATION	15	0.415259	0.302236	0.510306	1.60984e-05	0.00018175	CALM2, SPR, DHFR, CAV1, WASL, LYPLA1, ZDHHC21, PTS, GCH1, CALM1, HSP90AA1, AKT1, DNM2, CALM3, NOSIP
REACTOME_INSULIN_RECEPTOR_RECYCLING	15	-0.24191	0.316807	0.178993	1.8506e-05	0.000184379	ATP6V0B, ATP6V1E2, ATP6V1A, ATP6V0E1, ATP6V1F, ATP6V1B2, ATP6V1H, ATP6V1C1, ATP6V1G1, TCIRG1, ATP6V0A2, ATP6V1D, ATP6V0D1, INSR, ATP6V1E1
BIOCARTA_RELA_PATHWAY	15	-0.48994	0.580952	0.38188	2.15954e-05	0.000199937	TNFRSF1B, NFKB1, HDAC3, RIPK1, IKBKB, CHUK, TRAF6, RELA, FADD, TNFRSF1A, NFKBIA, CREBBP, TRADD, EP300, IKBKG
REACTOME_FATTY_ACYL_COA_BIOSYNTHESIS	15	-0.361511	0.463026	0.276179	8.09954e-05	0.000342152	ELOVL1, ACSL3, ELOVL6, ACSL1, ELOVL7, ELOVL5, ELOVL4, ACSL5, HSD17B12, ACACA, ACLY, FASN, TECR, SLC25A1, ACSL4
REACTOME_ACTIVATED_AMPK_STIMULATES_FATTY_ACID_OXIDATION_IN_MUSCLE	15	-0.248934	0.327463	0.1557	8.6333e-05	0.000353286	CPT2, PRKAB2, STRADB, CAB39, SLC25A20, ACSL1, PRKAA1, PRKAG2, CPT1A, PRKAG1, ACACB, PRKAB1, CAB39L, STRADA, STK11
REACTOME_PROCESSIVE_SYNTHESIS_ON_THE_LAGGING_STRAND	15	1.7592	1.41356	2.16896	0.000104116	0.000390954	RPA2, PRIM2, RPA3, POLD2, DNA2, FEN1, POLA2, POLD4, POLD3, PRIM1, RPA1, LIG1, POLD1, PCNA, POLA1
REACTOME_CONVERSION_FROM_APC_C_CDC20_TO_APC_C_CDH1_IN_LATE_ANAPHASE	15	0.978105	0.753242	1.16821	0.000111413	0.000405837	CDC20, CDC14A, ANAPC1, UBE2E1, ANAPC4, ANAPC10, CDC23, ANAPC2, UBE2D1, ANAPC7, ANAPC5, CDC16, CDC27, ANAPC11, UBE2C
KEGG_GRAFT_VERSUS_HOST_DISEASE	15	-1.38974	1.85798	0.994251	0.000145666	0.000483088	IL1A, IL1B, HLA-F, HLA-G, HLA-A, HLA-E, HLA-C, HLA-B, HLA-DRA, HLA-DRB1, HLA-DMA, HLA-DPA1, HLA-DPB1, IL6, FAS
REACTOME_CTNNB1_PHOSPHORYLATION_CASCADE	15	-0.168921	0.233914	0.09181	0.000252464	0.000726653	PPP2R5A, CTNNB1, APC, PPP2CA, CSNK1A1, PPP2R5D, PPP2CB, FRAT1, FRAT2, PPP2R5B, PPP2R1B, PPP2R5E, PPP2R5C, AXIN1, PPP2R1A
BIOCARTA_HCMV_PATHWAY	15	-0.179772	0.23818	0.110359	0.000407068	0.00105058	CREB1, PIK3CA, NFKB1, MAP3K1, PIK3R1, MAPK14, RELA, SP1, RB1, AKT1, MAP2K1, MAPK3, MAP2K3, MAP2K2, MAPK1
PID_IL27_PATHWAY	15	-0.883827	1.1448	0.574863	0.000409547	0.00105326	JAK1, IL1B, STAT1, STAT4, IL6ST, IL6, JAK2, STAT2, STAT5A, STAT3, EBI3, TYK2, IL27RA, IL12RB1, TGFB1
REACTOME_SYNTHESIS_OF_PIPS_AT_THE_GOLGI_MEMBRANE	15	-0.133904	0.182821	0.0759806	0.000488955	0.0012031	PI4KB, ARF1, PIKFYVE, SACM1L, PIK3R4, PI4K2B, FIG4, INPP5E, PI4K2A, PIK3C2A, ARF3, VAC14, PIK3C3, PI4KA, OCRL
REACTOME_PACKAGING_OF_TELOMERE_ENDS	15	-0.553691	0.85119	0.302823	0.000528088	0.00127823	HIST2H2BE, H2AFZ, HIST1H2BC, HIST1H2AC, HIST1H2BD, HIST1H4H, HIST1H2BJ, HIST1H2BK, POT1, TERF1, H2AFX, TINF2, ACD, TERF2, TERF2IP
REACTOME_ENERGY_DEPENDENT_REGULATION_OF_MTOR_BY_LKB1_AMPK	15	-0.15687	0.226836	0.0793654	0.000725695	0.00167619	PRKAB2, STRADB, CAB39, PRKAA1, RHEB, PRKAG2, TSC1, PRKAG1, PRKAB1, CAB39L, PPM1A, TSC2, STRADA, RPTOR, STK11
PID_BETA_CATENIN_DEG_PATHWAY	15	-0.18562	0.266997	0.0890541	0.00141283	0.00303023	DVL1, CTNNB1, GSK3B, DVL3, APC, SKP1, CSNK1A1, CUL1, LRP6, AXIN1, DVL2, AXIN2, CSNK1D, GSK3A, CSNK1E
KEGG_GLYCOSAMINOGLYCAN_BIOSYNTHESIS_HEPARAN_SULFATE	15	0.234922	0.109392	0.38412	0.00242903	0.00487121	B3GALT6, HS2ST1, EXTL2, HS6ST1, NDST1, B4GALT7, EXTL3, EXT1, EXT2, B3GAT3, GLCE, XYLT1, HS3ST3A1, HS3ST3B1, XYLT2
BIOCARTA_RARRXR_PATHWAY	15	-0.1468	0.249122	0.0607052	0.00246568	0.0049171	GTF2B, NCOA1, ERCC3, KAT2B, GTF2E1, HDAC3, TBP, NCOA2, RXRA, NCOR2, GTF2A1, POLR2A, RARA, GTF2F1, NCOA3
SA_TRKA_RECEPTOR	15	-0.137738	0.210218	0.0518102	0.00363238	0.00688665	PIK3CD, NGF, SHC1, AKT3, SOS1, RHOA, PIK3CA, CDKN1A, HRAS, AKT1, MAP2K1, GRB2, MAP2K2, AKT2, ELK1
REACTOME_EFFECTS_OF_PIP2_HYDROLYSIS	15	-0.328394	0.514126	0.107004	0.00450077	0.00827334	PRKCE, DGKD, PRKCD, MGLL, DGKG, DGKQ, ITPR3, DAGLB, DGKI, DAGLA, ITPR2, DGKA, DGKH, PRKCH, DGKE
REACTOME_NEPHRIN_INTERACTIONS	15	-0.167754	0.268858	0.0476209	0.00814935	0.0141521	SPTBN1, NCK2, NCK1, PIK3CB, PIK3CA, PIK3R1, CD2AP, FYN, MAGI2, WASL, SPTAN1, KIRREL3, ACTN1, IQGAP1, ACTN4
PID_ARF6_DOWNSTREAM_PATHWAY	15	0.147559	0.0392812	0.275435	0.0124674	0.0205813	PIP5K1A, ARF1, RHOA, KALRN, PLD1, RAC1, ARF6, RAB11A, RAB11FIP3, MAPK3, PLD2, NME1, PLAUR, TIAM1, MAPK1
REACTOME_DEGRADATION_OF_THE_EXTRACELLULAR_MATRIX	15	-0.676886	1.13451	0.135794	0.018026	0.0286098	MMP16, MMP10, MMP1, MMP3, MMP13, MMP17, MMP14, FURIN, MMP2, MMP15, TIMP2, MMP24, MMP9, MMP11, TIMP1
REACTOME_CHONDROITIN_SULFATE_BIOSYNTHESIS	15	-0.0900764	0.176138	0.0177034	0.0181787	0.0287701	CHPF, VCAN, CHSY3, CHST12, CHPF2, CSGALNACT1, CSGALNACT2, CHST3, CHST15, DCN, CHST11, CSPG4, CHSY1, CHST7, BGN
PID_CIRCADIAN_PATHWAY	15	0.175564	0.0253642	0.341942	0.0259373	0.0395651	NPAS2, PER2, BHLHE40, ATR, CLOCK, WDR5, ARNTL, CRY2, CHEK1, TIMELESS, CRY1, PER1, NR1D1, CSNK1E, NONO
KEGG_OTHER_GLYCAN_DEGRADATION	14	-0.539673	0.615977	0.486311	1.02586e-06	0.000139807	FUCA1, GBA, GLB1, MAN2B2, MANBA, AGA, HEXB, NEU1, FUCA2, NEU3, HEXA, MAN2C1, ENGASE, MAN2B1
REACTOME_IL_RECEPTOR_SHC_SIGNALING	14	-0.505765	0.609744	0.432204	3.2348e-06	0.000139807	PIK3CD, PIK3R3, JAK1, SHC1, SOS1, PIK3CB, PIK3CA, PIK3R1, JAK2, HRAS, INPPL1, GAB2, GRB2, JAK3
KEGG_GLYOXYLATE_AND_DICARBOXYLATE_METABOLISM	14	0.565993	0.485005	0.622974	9.65306e-06	0.000173932	HYI, MDH1, MTHFD2, GLYCTK, MTHFD2L, MTHFD1L, MDH2, ACO1, GRHPR, CS, MTHFD1, PGP, AFMID, ACO2
REACTOME_VIRAL_MESSENGER_RNA_SYNTHESIS	14	0.479578	0.344913	0.573738	1.16739e-05	0.000178603	POLR2D, POLR2H, POLR2B, POLR2J, POLR2K, POLR2L, POLR2G, GTF2F2, POLR2C, POLR2A, POLR2E, GTF2F1, POLR2I, POLR2F
REACTOME_REGULATION_OF_SIGNALING_BY_CBL	14	-0.514493	0.622109	0.437931	1.20523e-05	0.000178603	PIK3CD, PIK3R3, PIK3CB, PIK3CA, PIK3R1, FYN, LYN, RAPGEF1, CBL, CRK, GRB2, YES1, HCK, CRKL
BIOCARTA_AKAPCENTROSOME_PATHWAY	14	0.457273	0.364884	0.523101	1.48173e-05	0.00018175	PRKACB, PRKCE, MAP2, PRKAR2A, RHOA, PPP2CA, AKAP9, PRKAR2B, CDK1, PPP1CA, PRKAG1, NUP85, PKN1, PCNT
REACTOME_METABOLISM_OF_POLYAMINES	14	0.426792	0.313047	0.508181	2.11985e-05	0.000197912	SRM, AGMAT, ADI1, ODC1, ENOPH1, AMD1, MTAP, GOT1, PAOX, APIP, MRI1, SMOX, SMS, SAT1
REACTOME_RIP_MEDIATED_NFKB_ACTIVATION_VIA_DAI	14	-0.600281	0.740595	0.500793	2.25912e-05	0.000201037	TLR3, RIPK1, AGER, IKBKB, CHUK, NFKB2, RELA, HMGB1, RIPK3, NFKBIA, TICAM1, NFKBIB, APP, IKBKG
BIOCARTA_IL10_PATHWAY	14	-1.12719	1.4145	0.922522	2.46486e-05	0.000204363	JAK1, IL1A, STAT1, STAT4, IL6, BLVRA, STAT2, STAT6, STAT5B, STAT5A, STAT3, BLVRB, IL10RB, HMOX1
REACTOME_CYCLIN_A_B1_ASSOCIATED_EVENTS_DURING_G2_M_TRANSITION	14	2.64928	2.07217	3.05725	3.71107e-05	0.000242507	XPO1, CDC25A, CCNA2, CCNB1, CDK7, CCNH, CDC25C, CDK1, WEE1, MNAT1, CCNB2, PKMYT1, PLK1, CDC25B
PID_NFKAPPAB_ATYPICAL_PATHWAY	14	-0.443879	0.575343	0.350955	6.14627e-05	0.000296892	REL, PIK3CA, NFKB1, PIK3R1, CSNK2B, MAPK14, IKBKB, RELA, NFKBIA, CSNK2A2, ARRB2, BCL3, CSNK2A1, SRC
REACTOME_HOMOLOGOUS_RECOMBINATION_REPAIR_OF_REPLICATION_INDEPENDENT_DOUBLE_STRAND_BREAKS	14	1.06169	0.804957	1.24463	0.000107705	0.000398866	RPA2, RAD50, MDC1, RPA3, NBN, ATM, H2AFX, RAD52, BRCA2, TP53BP1, RPA1, BRCA1, BRIP1, LIG1
PID_DNA_PK_PATHWAY	14	0.224663	0.136217	0.286616	0.000108311	0.000399192	APLF, XRCC5, XRCC4, CSNK2B, POLM, PRKDC, APTX, DCLRE1C, POLL, LIG4, CSNK2A2, PNKP, CSNK2A1, XRCC6
BIOCARTA_41BB_PATHWAY	14	-0.539456	0.704869	0.422569	0.000135167	0.000460646	TNFRSF9, JUN, ATF2, NFKB1, MAP3K1, MAPK14, MAP3K5, IKBKB, TRAF2, MAPK8, CHUK, RELA, NFKBIA, MAP4K5
REACTOME_REPAIR_SYNTHESIS_FOR_GAP_FILLING_BY_DNA_POL_IN_TC_NER	14	1.75975	1.31473	2.07492	0.000139122	0.000470003	RPA2, RFC4, RPA3, POLD2, RFC2, POLD4, POLD3, RFC5, POLE, RFC3, POLE2, RPA1, POLD1, PCNA
REACTOME_PROCESSING_OF_INTRONLESS_PRE_MRNAS	14	0.441506	0.279784	0.555083	0.000221047	0.000663737	CPSF3, NCBP2, CPSF1, NCBP1, CSTF3, CLP1, CPSF7, PCF11, PABPN1, CPSF2, PAPOLA, NUDT21, CSTF1, CSTF2
REACTOME_SYNTHESIS_OF_SUBSTRATES_IN_N_GLYCAN_BIOSYTHESIS	14	0.459695	0.279421	0.586294	0.000228054	0.000681095	DPM3, GMPPA, GMPPB, GFPT2, PGM3, DPM2, DOLK, DOLPP1, ALG5, GNPNAT1, MPI, PMM2, DPM1, PMM1
REACTOME_BOTULINUM_NEUROTOXICITY	14	-0.435614	0.644997	0.286762	0.000250108	0.000721741	STX12, STX6, STX7, STX11, STX1A, STX3, STX5, VAMP1, STX2, STX4, VAMP2, STX8, STX10, STX16
REACTOME_PROTEOLYTIC_CLEAVAGE_OF_SNARE_COMPLEX_PROTEINS	14	-0.435614	0.644997	0.286762	0.000250108	0.000721741	STX12, STX6, STX7, STX11, STX1A, STX3, STX5, VAMP1, STX2, STX4, VAMP2, STX8, STX10, STX16
REACTOME_SEMA3A_PAK_DEPENDENT_AXON_REPULSION	14	0.279435	0.180318	0.349846	0.000324503	0.000896824	PLXNA2, PLXNA1, PAK2, HSP90AB1, FYN, RAC1, LIMK1, SEMA3A, NRP1, CFL1, PAK1, HSP90AA1, FES, PLXNA3
REACTOME_SHC_RELATED_EVENTS	14	0.295484	0.189709	0.371127	0.000339284	0.000927598	NRAS, SHC1, SOS1, RAF1, CDK1, HRAS, KRAS, MAP2K1, MAPK3, GRB2, MAP2K2, INSR, YWHAB, MAPK1
BIOCARTA_CD40_PATHWAY	14	-0.44968	0.686722	0.282018	0.000361868	0.0009711	NFKB1, MAP3K1, DUSP1, TNFAIP3, IKBKB, IKBKAP, CHUK, TRAF6, RELA, NFKBIA, TRAF3, MAP3K14, CD40, IKBKG
REACTOME_SHC1_EVENTS_IN_EGFR_SIGNALING	14	0.318768	0.194795	0.407426	0.000466208	0.0011692	NRAS, SHC1, SOS1, RAF1, EGFR, CDK1, HRAS, KRAS, MAP2K1, MAPK3, GRB2, MAP2K2, YWHAB, MAPK1
BIOCARTA_GCR_PATHWAY	14	0.416079	0.224687	0.551091	0.000538276	0.00129443	GNB1, CALM2, PIK3CA, NFKB1, PIK3R1, NR3C1, ADRB2, ANXA1, RELA, CALM1, HSP90AA1, AKT1, CALM3, GNAS
SA_G1_AND_S_PHASES	14	0.619652	0.40313	0.773066	0.000556529	0.00132399	E2F2, ARF1, CDKN1A, CDKN2A, CFL1, CCND1, CDKN1B, ARF3, CDK2, CDK4, MDM2, TP53, NXT1, E2F1
BIOCARTA_SHH_PATHWAY	14	-0.313837	0.497015	0.183625	0.000729004	0.00168034	PRKACB, GLI2, PRKAR2A, GSK3B, PRKAR1B, GLI3, PRKAR2B, SMO, PTCH1, SUFU, GLI1, PRKAR1A, DYRK1B, DYRK1A
REACTOME_MRNA_DECAY_BY_5_TO_3_EXORIBONUCLEASE	14	0.331383	0.155958	0.454519	0.0012083	0.00263737	LSM3, DCP1A, XRN1, LSM6, DCP2, LSM2, LSM5, LSM1, PATL1, DDX6, DCP1B, EDC3, EDC4, LSM4
BIOCARTA_PITX2_PATHWAY	14	-0.211669	0.330967	0.12635	0.00135874	0.00291985	DVL1, HDAC1, CTNNB1, GSK3B, LEF1, PITX2, APC, FZD1, TRRAP, LDB1, AXIN1, CREBBP, MED1, EP300
REACTOME_G_BETA_GAMMA_SIGNALLING_THROUGH_PI3KGAMMA	14	0.274261	0.132776	0.374665	0.00157227	0.00332722	GNB1, GNG12, GNG5, AKT3, RHOA, GNB4, GNG11, GNB2, GNB3, GNG2, AKT1, GNB5, PDPK1, AKT2
BIOCARTA_BARRESTIN_SRC_PATHWAY	14	-0.173387	0.289738	0.0900768	0.00161357	0.00340166	GNB1, RAF1, ADCY1, DNM1, HRAS, ARRB1, MAP2K1, MAPK3, MAP2K2, PLCB1, HCK, SRC, GNAS, MAPK1
REACTOME_SOS_MEDIATED_SIGNALLING	14	0.240377	0.0998053	0.34151	0.00226385	0.00457297	NRAS, SOS1, IRS1, RAF1, CDK1, HRAS, KRAS, IRS2, MAP2K1, MAPK3, GRB2, MAP2K2, YWHAB, MAPK1
REACTOME_INHIBITION_OF_INSULIN_SECRETION_BY_ADRENALINE_NORADRENALINE	14	0.269609	0.118578	0.377147	0.00242188	0.00486566	GNB1, GNG12, GNG5, GNAI2, GNB4, GNAI1, GNG11, GNB2, ADRA2A, GNB3, ADCY6, CACNB3, GNG2, GNB5
KEGG_STEROID_HORMONE_BIOSYNTHESIS	14	-0.824817	1.48736	0.356901	0.00663197	0.0118841	HSD17B7, HSD11B1, CYP1B1, SRD5A3, SRD5A1, CYP7B1, AKR1C1, AKR1C2, AKR1C3, HSD17B12, CYP19A1, CYP11A1, COMT, STS
REACTOME_LIPOPROTEIN_METABOLISM	14	-0.419746	0.871622	0.0973132	0.0171855	0.0273933	HSPG2, LDLRAP1, SDC1, SAR1B, BMP1, ABCA1, CUBN, A2M, SCARB1, LCAT, P4HB, LDLR, APOE, PLTP
BIOCARTA_UCALPAIN_PATHWAY	14	0.250494	0.0399585	0.398599	0.0218398	0.0338411	RHOA, ITGA1, EZR, RAC1, PTK2, TLN1, SPTAN1, ITGB1, CAPN1, PXN, ACTN1, ITGB3, CAPNS1, SRC
ST_G_ALPHA_S_PATHWAY	13	-0.580329	0.689383	0.45132	4.02906e-06	0.000139807	CREB1, RAF1, CFB, SNX13, CREB5, BRAF, ASAH1, CREB3, RAPGEF3, BFAR, TERF2IP, SRC, MAPK1
BIOCARTA_PML_PATHWAY	13	-0.423636	0.494189	0.339702	8.44599e-06	0.000173932	TNFRSF1B, SUMO1, SP100, DAXX, SIRT1, FAS, HRAS, TNFRSF1A, RB1, PML, CREBBP, TP53, RARA
REACTOME_FORMATION_OF_ATP_BY_CHEMIOSMOTIC_COUPLING	13	0.608923	0.433127	0.80378	9.5688e-06	0.000173932	ATP5F1, ATP5I, ATP5J2, ATP5C1, ATP5L, ATP5B, ATP5G1, ATP5H, ATP5A1, ATP5D, ATP5E, ATP5J, ATP5O
REACTOME_GLYCOGEN_BREAKDOWN_GLYCOGENOLYSIS	13	0.402955	0.350111	0.465853	1.42045e-05	0.00018175	PGM1, AGL, CALM2, GYG1, PGM2, PYGL, CALM1, PHKG2, PHKB, CALM3, PYGB, PHKA2, PHKA1
KEGG_ONE_CARBON_POOL_BY_FOLATE	13	0.723388	0.629717	0.834958	1.45899e-05	0.00018175	MTHFR, MTR, MTHFD2, ATIC, MTHFD2L, DHFR, MTHFD1L, SHMT2, MTHFD1, MTFMT, SHMT1, TYMS, GART
BIOCARTA_P27_PATHWAY	13	0.912778	0.753156	1.10255	5.55629e-05	0.000279988	CKS1B, SKP2, SKP1, CUL1, CDKN1B, CDK2, RB1, TFDP1, NEDD8, CCNE1, UBE2M, E2F1, RBX1
REACTOME_CELL_EXTRACELLULAR_MATRIX_INTERACTIONS	13	0.45909	0.354366	0.584205	6.00725e-05	0.000294011	FBLIM1, LIMS1, FLNC, TESK1, RSU1, ITGB1, ILK, PARVA, FERMT2, ACTN1, VASP, PARVB, ARHGEF6
KEGG_STEROID_BIOSYNTHESIS	13	-0.541059	0.725443	0.386463	8.74192e-05	0.000354463	DHCR24, HSD17B7, SOAT1, MSMO1, CYP51A1, FDFT1, SQLE, LIPA, DHCR7, CYP27B1, LSS, EBP, NSDHL
REACTOME_POL_SWITCHING	13	1.8647	1.4143	2.2433	0.000107364	0.000398866	RFC4, PRIM2, POLD2, RFC2, POLA2, POLD4, POLD3, PRIM1, RFC5, RFC3, POLD1, PCNA, POLA1
KEGG_PRIMARY_IMMUNODEFICIENCY	13	-0.418542	0.514865	0.304037	0.000115262	0.000413302	RFX5, IL7R, TAP2, TAP1, DCLRE1C, CD4, UNG, RFXAP, JAK3, RFXANK, ADA, CD40, IKBKG
REACTOME_TRAF3_DEPENDENT_IRF_ACTIVATION_PATHWAY	13	-1.19575	1.5416	0.903977	0.000118344	0.000420065	SIKE1, IKBKE, IFIH1, DDX58, IRF7, TBK1, TRAF3, CREBBP, RNF135, TRIM25, IRF3, MAVS, EP300
BIOCARTA_IL7_PATHWAY	13	-0.608532	0.768679	0.417749	0.000127498	0.000441469	JAK1, NMI, PIK3CA, IL7R, PIK3R1, FYN, PTK2B, CREBBP, STAT5B, STAT5A, BCL2, JAK3, EP300
REACTOME_SHC_MEDIATED_SIGNALLING	13	0.418346	0.310613	0.545906	0.000199339	0.000613478	NRAS, SHC1, SOS1, RAF1, CDK1, HRAS, KRAS, MAP2K1, MAPK3, GRB2, MAP2K2, YWHAB, MAPK1
REACTOME_INFLAMMASOMES	13	-0.923349	1.20329	0.687557	0.000202222	0.000620631	TXNIP, AIM2, HSP90AB1, TXN, PANX1, CASP1, P2RX7, MEFV, PYCARD, NLRP1, BCL2, BCL2L1, APP
KEGG_AUTOIMMUNE_THYROID_DISEASE	13	-1.35085	1.77416	0.882044	0.000234414	0.000692644	HLA-F, HLA-G, HLA-A, HLA-E, HLA-C, HLA-B, HLA-DRA, HLA-DRB1, HLA-DMA, HLA-DPA1, HLA-DPB1, FAS, CD40
KEGG_ALLOGRAFT_REJECTION	13	-1.35085	1.77416	0.882044	0.000234414	0.000692644	HLA-F, HLA-G, HLA-A, HLA-E, HLA-C, HLA-B, HLA-DRA, HLA-DRB1, HLA-DMA, HLA-DPA1, HLA-DPB1, FAS, CD40
REACTOME_EARLY_PHASE_OF_HIV_LIFE_CYCLE	13	0.656425	0.446543	0.905135	0.000389172	0.00101495	CXCR4, XRCC5, XRCC4, HMGA1, PPIA, PSIP1, FEN1, BANF1, CD4, LIG4, LIG1, PPIAP22, XRCC6
REACTOME_NRIF_SIGNALS_CELL_DEATH_FROM_THE_NUCLEUS	13	-0.295862	0.404334	0.166873	0.000407561	0.00105058	ITGB3BP, NGF, APH1A, NCSTN, PSEN2, RPS27A, SQSTM1, MAPK8, TRAF6, PSEN1, APH1B, UBA52, PSENEN
REACTOME_ASSOCIATION_OF_LICENSING_FACTORS_WITH_THE_PRE_REPLICATIVE_COMPLEX	13	1.42914	1.0253	1.90804	0.000439976	0.00111601	E2F2, ORC1, RPS27A, ORC4, ORC2, E2F3, GMNN, ORC3, ORC5, CDT1, CDC6, UBA52, E2F1
REACTOME_P38MAPK_EVENTS	13	0.154441	0.0817626	0.241132	0.000662036	0.00154847	NRAS, MAPKAPK2, RALB, MAPKAPK3, MAPK14, MAPK13, RALA, RALGDS, HRAS, KRAS, SRC, MAPK12, MAPK11
REACTOME_G_PROTEIN_ACTIVATION	13	0.393602	0.238882	0.577814	0.00079334	0.00179605	GNB1, GNG12, GNG5, GNAI3, GNAI2, GNB4, GNAI1, GNG11, GNB2, GNB3, GNG2, GNB5, GNAZ
REACTOME_SIGNALLING_TO_P38_VIA_RIT_AND_RIN	13	0.257527	0.155373	0.378443	0.000869524	0.00194374	NRAS, NGF, RIT1, RAF1, BRAF, CDK1, HRAS, KRAS, MAP2K1, MAPK3, MAP2K2, YWHAB, MAPK1
BIOCARTA_NOS1_PATHWAY	13	0.170946	0.08881	0.268423	0.00104264	0.00231213	PRKACB, CALM2, PRKAR2A, PPP3CA, PRKAR1B, PRKAR2B, PPP3CC, PPP3CB, CALM1, DLG4, PRKCA, PRKAR1A, CALM3
BIOCARTA_LONGEVITY_PATHWAY	13	-0.462841	0.65348	0.237109	0.00119985	0.00262408	SHC1, PIK3CA, SOD3, GHR, PIK3R1, FOXO3, SOD2, HRAS, CAT, IGF1, AKT1, IGF1R, SOD1
PID_ANTHRAX_PATHWAY	13	-0.654634	0.878223	0.390016	0.00125546	0.00272426	VCAM1, ANTXR1, IL1B, ANTXR2, CASP1, MAP2K1, MAPK3, NLRP1, MAP2K4, MAP2K3, MAP2K2, MAP2K7, MAPK1
BIOCARTA_INFLAM_PATHWAY	13	-0.773798	1.1328	0.347367	0.00169323	0.00354939	CSF1, TGFB2, IL1A, IL15, HLA-DRA, HLA-DRB1, PDGFA, IL6, CD4, TGFB3, CSF3, TGFB1, IL11
REACTOME_RNA_POL_I_PROMOTER_OPENING	13	-0.58591	0.874411	0.242929	0.00170486	0.00356705	HIST2H2BE, H2AFZ, HIST1H2BC, HIST1H2AC, HIST1H2BD, HIST1H4H, HIST1H2BJ, HIST1H2BK, H2AFX, MAPK3, UBTF, H3F3B, MBD2
REACTOME_ACYL_CHAIN_REMODELLING_OF_PC	13	-0.694542	1.01149	0.320671	0.00222536	0.00451163	PLA2G2A, PLA2G4A, MBOAT2, PLA2G12A, LPCAT1, PNPLA8, PLA2G16, LPCAT3, PLBD1, LPCAT4, LPCAT2, PLA2G4C, PLA2G6
KEGG_OLFACTORY_TRANSDUCTION	13	0.123016	0.0529517	0.206563	0.00371949	0.00703978	PRKACB, ADCY3, CALM2, CAMK2D, PDE1C, PRKG1, CAMK2G, CALM1, ARRB2, GNAL, PRKACA, CALM3, PRKX
KEGG_CIRCADIAN_RHYTHM_MAMMAL	13	-0.374676	0.596266	0.110814	0.00740875	0.0130653	PER3, NPAS2, PER2, BHLHE40, CLOCK, ARNTL, CRY2, BHLHE41, CRY1, PER1, NR1D1, CSNK1D, CSNK1E
REACTOME_SPRY_REGULATION_OF_FGF_SIGNALING	13	0.114445	0.0299552	0.21451	0.0132835	0.0217348	MKNK1, RPS27A, PPP2CA, BRAF, PPP2CB, CBL, SPRY2, MAPK3, GRB2, UBA52, PPP2R1A, SRC, MAPK1
REACTOME_HYALURONAN_METABOLISM	13	0.252118	0.0550956	0.485673	0.0208077	0.0325138	SLC9A1, HYAL1, HYAL2, ABCC5, HEXB, HMMR, GUSB, HAS2, LYVE1, CD44, HEXA, HAS3, HAS1
REACTOME_METABOLISM_OF_STEROID_HORMONES_AND_VITAMINS_A_AND_D	13	-0.464842	0.900845	0.0981532	0.0220153	0.034018	HSD11B1, SRD5A3, SRD5A1, STARD4, AKR1B1, CUBN, CYP2R1, CYP27B1, RDH11, LGMN, CYP19A1, CYP11A1, STARD5
KEGG_PROXIMAL_TUBULE_BICARBONATE_RECLAMATION	12	0.503708	0.348545	0.613192	1.33792e-05	0.00018175	ATP1A1, ATP1B1, MDH1, GLS, ATP1B3, SLC4A4, AQP1, CA2, GLUD1, PCK2, SLC25A10, GLUD2
REACTOME_AKT_PHOSPHORYLATES_TARGETS_IN_THE_CYTOSOL	12	-0.31624	0.389828	0.264916	1.35168e-05	0.00018175	CASP9, AKT3, CDKN1A, CHUK, BAD, CDKN1B, MDM2, AKT1, TSC2, AKT2, GSK3A, AKT1S1
REACTOME_TRAF6_MEDIATED_INDUCTION_OF_TAK1_COMPLEX	12	-0.617357	0.72727	0.539671	1.68293e-05	0.00018175	RPS27A, TLR3, CD14, MAP3K7, TAB2, LY96, TLR4, TRAF6, TICAM1, UBA52, TAB1, TAB3
REACTOME_P75NTR_SIGNALS_VIA_NFKB	12	-0.688755	0.869033	0.562286	2.80899e-05	0.000215573	NGF, RPS27A, MYD88, PRKCI, SQSTM1, IKBKB, RIPK2, TRAF6, RELA, NFKBIA, UBA52, IRAK1
REACTOME_COMPLEMENT_CASCADE	12	-1.45216	2.02696	1.04742	4.15473e-05	0.000249431	CFH, CD55, CD46, PROS1, MASP1, CFI, C2, CFB, C5, C1S, CFD, C3
SA_PROGRAMMED_CELL_DEATH	12	-0.42449	0.562851	0.326607	4.28815e-05	0.000249431	CASP9, BCL10, BCL2L11, BAK1, CASP8AP2, BAD, APAF1, CES1, BCL2, BAX, BCL2L1, BID
REACTOME_ACTIVATION_OF_IRF3_IRF7_MEDIATED_BY_TBK1_IKK_EPSILON	12	-0.92483	1.14387	0.770325	5.98404e-05	0.000294011	IKBKE, RPS27A, TLR3, CD14, LY96, TLR4, IRF7, TBK1, TRAF3, TICAM1, UBA52, IRF3
BIOCARTA_VDR_PATHWAY	12	-0.319605	0.461354	0.220438	6.2146e-05	0.000297604	HDAC1, NCOA1, KAT2B, NCOA2, RXRA, TSC2, CREBBP, NCOR1, MED1, CARM1, NCOA3, EP300
BIOCARTA_RB_PATHWAY	12	1.40238	1.07291	1.63525	6.55029e-05	0.000303657	CDC25C, MAPK14, CDK1, WEE1, ATM, CHEK1, CDK2, CDK4, RB1, TP53, CDC25B, YWHAH
REACTOME_REGULATION_OF_AMPK_ACTIVITY_VIA_LKB1	12	-0.217068	0.294463	0.154046	6.60275e-05	0.000303657	PRKAB2, STRADB, CAB39, PRKAA1, PRKAG2, PRKAG1, PRKAB1, CAB39L, PPM1A, STRADA, RPTOR, STK11
REACTOME_SYNTHESIS_OF_PC	12	-0.62465	0.81088	0.493571	8.22726e-05	0.000346231	SLC44A3, CEPT1, LPIN1, PCYT1A, ACHE, SLC44A1, CHKA, CHPT1, PEMT, LPIN2, SLC44A2, LPIN3
REACTOME_NFKB_ACTIVATION_THROUGH_FADD_RIP1_PATHWAY_MEDIATED_BY_CASPASE_8_AND10	12	-0.87514	1.23241	0.62164	9.60158e-05	0.000369433	IFIH1, CASP10, CASP8, RIPK1, IKBKB, DDX58, CHUK, FADD, RNF135, TRIM25, MAVS, IKBKG
BIOCARTA_IL22BP_PATHWAY	12	-1.0283	1.31519	0.826497	0.000104161	0.000390954	JAK1, STAT1, STAT4, JAK2, STAT2, STAT6, STAT5B, STAT5A, STAT3, SOCS3, TYK2, JAK3
PID_SYNDECAN_3_PATHWAY	12	-0.307336	0.428642	0.222063	0.000211597	0.000642308	SDC3, APH1A, NCSTN, FYN, EGFR, PTN, CTTN, PSEN1, APH1B, PSENEN, SRC, CASK
BIOCARTA_PS1_PATHWAY	12	-0.423876	0.5856	0.309517	0.000237472	0.000697967	DVL1, ADAM17, CTNNB1, GSK3B, RBPJ, APC, DLL1, FZD1, NOTCH1, BTRC, PSEN1, AXIN1
KEGG_PHENYLALANINE_METABOLISM	12	-0.577972	0.8787	0.364794	0.000651426	0.00153009	PRDX6, NAT6, GOT1, ALDH3B1, HPD, ALDH1A3, GOT2, AOC2, IL4I1, MIF, MAOA, MAOB
BIOCARTA_SALMONELLA_PATHWAY	12	0.364738	0.166211	0.502767	0.000959657	0.00213663	CDC42, ARPC5, ACTR2, ACTR3, ARPC2, ARPC4, WASF1, RAC1, ARPC1A, ARPC1B, WASL, ARPC3
PID_ERB_GENOMIC_PATHWAY	12	-0.14624	0.242619	0.0776092	0.00115243	0.00253034	NCOA1, UBA3, NCOA2, DDX54, NEDD8, SMARCE1, C3, SMARCA4, ZNF14, UBE2M, NCOA3, SMARCB1
REACTOME_ADP_SIGNALLING_THROUGH_P2RY12	12	0.385442	0.188161	0.52374	0.00155695	0.00331374	GNB1, GNG12, GNG5, GNAI3, GNAI2, GNB4, GNAI1, GNG11, GNB2, GNB3, GNG2, GNB5
REACTOME_SYNTHESIS_OF_PIPS_AT_THE_EARLY_ENDOSOME_MEMBRANE	12	-0.133945	0.211949	0.0704245	0.0017617	0.00365842	PIKFYVE, PIK3R4, PI4K2B, INPP4B, FIG4, PI4K2A, PIK3C2A, MTMR2, VAC14, MTMR4, PIK3C3, MTM1
REACTOME_DCC_MEDIATED_ATTRACTIVE_SIGNALING	12	-0.438462	0.730194	0.230363	0.0022045	0.00447751	CDC42, NCK1, TRIO, ABLIM3, FYN, RAC1, WASL, PTK2, ABLIM1, DOCK1, NTN1, SRC
REACTOME_METABOLISM_OF_PORPHYRINS	12	0.281191	0.100772	0.407794	0.00360721	0.00685061	UROD, PPOX, ALAS1, CPOX, BLVRA, ALAD, UROS, HMBS, HMOX2, FECH, BLVRB, HMOX1
BIOCARTA_CARM1_PATHWAY	12	-0.203612	0.368425	0.0868209	0.00377384	0.0071184	PRKACB, CREB1, PRKAR2A, PRKAR1B, PRKAR2B, RXRA, CREBBP, RARA, PRKAR1A, CARM1, NCOA3, EP300
REACTOME_OTHER_SEMAPHORIN_INTERACTIONS	12	-0.397524	0.750058	0.150277	0.00696646	0.0123754	SEMA4A, PLXNA2, PLXNA1, PLXND1, SEMA5A, ITGA1, SEMA3E, ITGB1, PLXNC1, SEMA6D, SEMA7A, PLXNB3
REACTOME_PURINE_SALVAGE	12	0.149604	0.0397803	0.22623	0.00826605	0.0142824	AMPD2, DGUOK, DCK, GMPR, ADK, AMPD3, PNP, GMPR2, ADAL, APRT, ADA, HPRT1
KEGG_RETINOL_METABOLISM	12	-0.346706	0.675346	0.113644	0.00879426	0.0150314	DHRS3, CYP26B1, RETSAT, ADH5, RDH10, DGAT1, DGAT2, RDH5, DHRS4, DHRS4L2, RDH11, PNPLA4
REACTOME_ERKS_ARE_INACTIVATED	12	-0.123671	0.239291	0.0413885	0.010833	0.0181805	DUSP7, PPP2CA, PPP2R5D, DUSP4, PPP2CB, PPP2R1B, DUSP6, MAPK3, MAPK7, DUSP3, PPP2R1A, MAPK1
REACTOME_STEROID_HORMONES	12	-0.480243	0.988137	0.124156	0.0199294	0.0313176	HSD11B1, SRD5A3, SRD5A1, STARD4, AKR1B1, CUBN, CYP2R1, CYP27B1, LGMN, CYP19A1, CYP11A1, STARD5
REACTOME_CYTOCHROME_P450_ARRANGED_BY_SUBSTRATE_TYPE	12	-0.522538	1.09256	0.122955	0.0216646	0.0336165	CYP1B1, CYP26B1, CYP27A1, CYP2U1, CYP51A1, TBXAS1, CYP7B1, CYP2R1, CYP27B1, CYP19A1, CYP11A1, PTGIS
REACTOME_SLBP_DEPENDENT_PROCESSING_OF_REPLICATION_DEPENDENT_HISTONE_PRE_MRNAS	11	0.942509	0.812273	1.09864	5.60488e-06	0.000168298	LSM10, SNRPE, SNRPG, NCBP2, SLBP, LSM11, NCBP1, SNRPF, ZNF473, SNRPB, SNRPD3
BIOCARTA_AKAP95_PATHWAY	11	1.06463	0.927834	1.22723	6.70003e-06	0.000173932	PRKACB, PRKAR2A, CCNB1, PPP2CA, PRKAR2B, CDK1, PPP1CA, NCAPD2, PRKAG1, DDX5, AKAP8
REACTOME_VITAMIN_B5_PANTOTHENATE_METABOLISM	11	0.252739	0.206007	0.308613	8.80465e-06	0.000173932	PANK4, PPCS, SLC5A6, PANK3, SLC25A16, PANK1, AASDHPPT, PPCDC, COASY, FASN, PANK2
REACTOME_MTORC1_MEDIATED_SIGNALLING	11	0.334462	0.267252	0.414659	1.16151e-05	0.000178603	MTOR, EIF4G1, EIF4E, RHEB, EIF4EBP1, RPS6, EIF4B, MLST8, EEF2K, RPS6KB1, RPTOR
REACTOME_POST_CHAPERONIN_TUBULIN_FOLDING_PATHWAY	11	1.25642	1.04928	1.50336	2.01944e-05	0.00019176	TUBA4A, TBCA, TUBB2A, TBCC, TUBB4B, TUBA1B, TUBA1A, TUBA1C, TBCD, TUBB6, TBCB
REACTOME_PURINE_RIBONUCLEOSIDE_MONOPHOSPHATE_BIOSYNTHESIS	11	0.822347	0.674266	0.999399	2.45461e-05	0.000204363	ADSS, ATIC, IMPDH2, GMPS, PPAT, PAICS, IMPDH1, ADSSL1, PFAS, GART, ADSL
REACTOME_RESOLUTION_OF_AP_SITES_VIA_THE_SINGLE_NUCLEOTIDE_REPLACEMENT_PATHWAY	11	0.534989	0.397225	0.650015	2.6598e-05	0.000214137	MUTYH, OGG1, MBD4, POLB, SMUG1, TDG, APEX1, MPG, NTHL1, LIG3, XRCC1
BIOCARTA_TALL1_PATHWAY	11	-0.579048	0.723336	0.457622	2.67121e-05	0.000214137	TRAF5, NFKB1, MAPK14, TRAF2, MAPK8, CHUK, TRAF6, RELA, TNFSF13B, TRAF3, MAP3K14
PID_IL5_PATHWAY	11	-0.534706	0.640688	0.408727	3.70573e-05	0.000242507	CISH, PIK3CA, PIK3R1, PIM1, LYN, SDCBP, JAK2, PTPN11, STAT5B, STAT5A, GRB2
REACTOME_MRNA_DECAY_BY_3_TO_5_EXORIBONUCLEASE	11	0.87357	0.701954	1.07881	4.10313e-05	0.000249431	EXOSC7, EXOSC9, EXOSC4, EXOSC3, EXOSC2, EXOSC1, DCPS, EXOSC8, DIS3, EXOSC6, EXOSC5
REACTOME_INHIBITION_OF_VOLTAGE_GATED_CA2_CHANNELS_VIA_GBETA_GAMMA_SUBUNITS	11	0.57396	0.428166	0.747205	4.21465e-05	0.000249431	GNB1, GNG12, GNG5, GABBR1, GNB2, GABBR2, GNB3, GNG2, KCNJ12, KCNJ2, KCNJ15
REACTOME_INWARDLY_RECTIFYING_K_CHANNELS	11	0.57396	0.428166	0.747205	4.21465e-05	0.000249431	GNB1, GNG12, GNG5, GABBR1, GNB2, GABBR2, GNB3, GNG2, KCNJ12, KCNJ2, KCNJ15
REACTOME_SYNTHESIS_OF_VERY_LONG_CHAIN_FATTY_ACYL_COAS	11	-0.536619	0.648453	0.402871	7.89358e-05	0.000338601	ELOVL1, ACSL3, ELOVL6, ACSL1, ELOVL7, ELOVL5, ELOVL4, ACSL5, HSD17B12, TECR, ACSL4
REACTOME_INHIBITION_OF_REPLICATION_INITIATION_OF_DAMAGED_DNA_BY_RB1_E2F1	11	1.23942	0.990942	1.53515	9.21186e-05	0.000361639	PPP2CA, PRIM2, PPP2CB, POLA2, PPP2R1B, PRIM1, RB1, TFDP1, PPP2R1A, E2F1, POLA1
REACTOME_EXTRINSIC_PATHWAY_FOR_APOPTOSIS	11	-0.886971	1.15904	0.564255	9.34653e-05	0.000364351	CFLAR, CASP10, CASP8, TNFSF10, RIPK1, TNFRSF10B, TRAF2, FAS, FADD, TNFRSF1A, TRADD
REACTOME_UNWINDING_OF_DNA	11	2.76441	2.15823	3.48792	0.000100327	0.000381724	MCM6, MCM2, MCM3, MCM7, GINS4, MCM4, GINS2, MCM8, GINS1, CDC45, MCM5
KEGG_GLYCOSPHINGOLIPID_BIOSYNTHESIS_GANGLIO_SERIES	11	-0.491894	0.698537	0.317978	0.000216023	0.000652178	ST3GAL5, GLB1, SLC33A1, HEXB, B3GALT4, ST3GAL1, ST6GALNAC4, ST8SIA1, B4GALNT1, HEXA, ST3GAL2
SA_REG_CASCADE_OF_CYCLIN_EXPR	11	1.49827	1.07711	1.8518	0.000243376	0.000709686	E2F2, CCNA2, CCNE2, CDKN2A, CCND1, CDKN1B, CDK2, CDK4, E2F4, CCNE1, E2F1
REACTOME_NOTCH_HLH_TRANSCRIPTION_PATHWAY	11	-0.594367	0.813981	0.333389	0.000343135	0.000932086	NOTCH2, KAT2B, RBPJ, MAML3, MAML1, MAML2, SNW1, CREBBP, KAT2A, NOTCH3, MAMLD1
REACTOME_CDC6_ASSOCIATION_WITH_THE_ORC_ORIGIN_COMPLEX	11	1.8168	1.24186	2.29957	0.00045343	0.00114231	E2F2, ORC1, ORC4, ORC2, E2F3, ORC3, ORC5, ORC6, CDC6, MCM8, E2F1
REACTOME_ACTIVATION_OF_CHAPERONES_BY_ATF6_ALPHA	11	-0.333771	0.427734	0.221122	0.000477422	0.00119195	ATF6, NFYA, HSPA5, DDIT3, HSP90B1, NFYB, MBTPS1, CALR, XBP1, ATF4, MBTPS2
REACTOME_G_BETA_GAMMA_SIGNALLING_THROUGH_PLC_BETA	11	0.38262	0.255354	0.534279	0.000523034	0.00127153	GNB1, GNG12, GNG5, GNB4, GNG11, GNB2, PLCB3, GNB3, GNG2, GNB5, PLCB1
PID_RANBP2_PATHWAY	11	0.196351	0.107608	0.302414	0.000694941	0.00161523	HDAC1, XPO1, RANBP2, SUMO1, HDAC4, MDM2, RAN, PIAS1, UBE2I, PIAS2, RANGAP1
KEGG_PANTOTHENATE_AND_COA_BIOSYNTHESIS	11	0.288234	0.195715	0.398709	0.00134063	0.00289211	PANK4, PPCS, DPYD, PANK3, ENPP1, PANK1, BCAT1, PPCDC, COASY, BCAT2, PANK2
PID_LPA4_PATHWAY	11	-0.370374	0.513404	0.199023	0.00143322	0.00306212	ADCY3, PRKCE, CREB1, ADCY1, ADCY6, ADCY4, RPS6KA5, ADCY9, ADCY7, GNAL, PRKACA
REACTOME_REGULATION_OF_KIT_SIGNALING	11	-0.181983	0.265994	0.0817888	0.00173645	0.00361273	SOS1, FYN, LYN, CBL, KITLG, SH2B3, PRKCA, GRB2, YES1, SOCS6, SRC
REACTOME_RAP1_SIGNALLING	11	0.236325	0.115611	0.380101	0.00196093	0.00402697	PRKACB, RAP1A, RAF1, YWHAZ, PRKG1, SIPA1, RAPGEF3, RAP1B, RAP1GAP2, PRKACA, YWHAB
BIOCARTA_HSP27_PATHWAY	11	-0.270046	0.429085	0.136283	0.00225388	0.00456114	CASP9, MAPKAPK2, IL1A, MAPKAPK3, CASP3, DAXX, CYCS, HSPB1, FAS, APAF1, BCL2
PID_S1P_S1P4_PATHWAY	11	0.258314	0.0995368	0.391251	0.00232356	0.00467658	CDC42, GNAI3, RHOA, GNAI2, GNA12, GNAI1, MAPK3, GNA13, PLCG1, MAPK1, GNAZ
REACTOME_ACYL_CHAIN_REMODELLING_OF_PE	11	-0.735579	1.08324	0.350972	0.00284486	0.00555473	PLA2G2A, PLA2G4A, MBOAT2, PLA2G12A, PNPLA8, PLA2G16, LPCAT3, PLBD1, LPCAT4, PLA2G4C, PLA2G6
REACTOME_CRMPS_IN_SEMA3A_SIGNALING	11	-0.240987	0.352372	0.108124	0.00308129	0.00594325	PLXNA2, PLXNA1, DPYSL3, FYN, SEMA3A, CDK5, DPYSL2, NRP1, DPYSL4, FES, PLXNA3
BIOCARTA_CBL_PATHWAY	11	-0.178166	0.291904	0.0827911	0.00381223	0.00716647	SH3GLB1, PDGFRA, CSF1R, EGFR, MET, SH3GLB2, CBL, PRKCA, GRB2, SRC, SH3KBP1
REACTOME_PROSTACYCLIN_SIGNALLING_THROUGH_PROSTACYCLIN_RECEPTOR	11	0.164899	0.0620331	0.287601	0.00697299	0.0123754	GNB1, GNG12, GNG5, GNB4, GNG11, GNB2, GNB3, GNG2, GNB5, PTGIR, GNAS
REACTOME_FORMATION_OF_FIBRIN_CLOT_CLOTTING_CASCADE	11	0.356215	0.0991829	0.661964	0.0115825	0.0193215	F3, TFPI, PROS1, PF4V1, PF4, SERPING1, PRCP, A2M, C1QBP, THBD, F8
BIOCARTA_EIF2_PATHWAY	11	-0.148368	0.240292	0.0386022	0.0120089	0.0200028	EIF2AK2, EIF2AK3, GSK3B, EIF2B5, EIF2AK1, PPP1CA, EIF2S1, EIF5, EIF2AK4, EIF2S2, EIF2S3
BIOCARTA_RANKL_PATHWAY	11	-0.721309	1.17864	0.182644	0.0131806	0.0215983	FOSL2, EIF2AK2, NFKB1, MAPK8, TRAF6, RELA, FOSL1, IRF9, FOS, IFNAR2, IFNAR1
REACTOME_ACTIVATION_OF_RAC	11	0.153885	0.0441824	0.284689	0.0134093	0.0218641	SOS1, NCK2, GPC1, ROBO1, NCK1, PAK2, SLIT2, RAC1, PAK1, SOS2, PAK4
BIOCARTA_GATA3_PATHWAY	11	-0.32074	0.529677	0.0719854	0.0145343	0.0233685	PRKACB, PRKAR2A, MAPK14, PRKAR1B, PRKAR2B, MAF, MAP2K3, PRKAR1A, NFATC1, JUNB, NFATC2
KEGG_TASTE_TRANSDUCTION	11	-0.256236	0.444118	0.0322403	0.0259969	0.0395651	GNB1, PRKACB, PDE1A, ITPR3, GNB3, ADCY6, ADCY4, CACNA1A, PRKACA, GNAS, PRKX
KEGG_NITROGEN_METABOLISM	11	-0.148473	0.259349	0.0162301	0.0294018	0.0443823	CTH, GLUL, GLS, CPS1, ASNS, CA13, CA2, GLUD1, CA12, CA5B, GLUD2
BIOCARTA_PLCE_PATHWAY	10	0.537837	0.46255	0.590544	4.79917e-07	0.000139807	PRKACB, PRKAR2A, RAP2B, ADRB2, PRKAR1B, ADCY1, PRKAR2B, PLCE1, PRKAR1A, GNAS
BIOCARTA_CFTR_PATHWAY	10	0.439833	0.348544	0.503701	3.80796e-06	0.000139807	PRKACB, PRKAR2A, ADRB2, EZR, PRKAR1B, ADCY1, PRKAR2B, PRKAR1A, SLC9A3R1, GNAS
REACTOME_REGULATION_OF_IFNG_SIGNALING	10	-0.753546	0.895427	0.63803	9.01671e-06	0.000173932	JAK1, STAT1, SUMO1, IFNGR1, JAK2, PIAS1, SOCS3, PTPN2, PTPN1, IFNGR2
BIOCARTA_RANMS_PATHWAY	10	2.21422	1.82095	2.48958	1.18723e-05	0.000178603	RCC1, KIF15, NUMA1, RAN, KPNB1, KPNA2, TPX2, AURKA, RANBP1, RANGAP1
BIOCARTA_STATHMIN_PATHWAY	10	0.872358	0.692802	0.998431	1.46332e-05	0.00018175	PRKACB, PRKAR2A, CAMK2D, CCNB1, MAPK13, PRKAR1B, PRKAR2B, CDK1, CAMK2G, PRKAR1A
BIOCARTA_NKT_PATHWAY	10	-1.08378	1.34059	0.904014	2.41192e-05	0.000204363	TGFB2, IL18R1, CXCR4, IFNGR1, CD4, TGFB3, IL4R, IL12RB1, TGFB1, IFNGR2
ST_STAT3_PATHWAY	10	-0.701827	0.905637	0.535742	2.81351e-05	0.000215573	PTPRU, JAK1, PIAS3, IL6R, CISH, IL6, JAK2, STAT3, JAK3, SRC
REACTOME_RECRUITMENT_OF_NUMA_TO_MITOTIC_CENTROSOMES	10	1.16747	0.908585	1.34938	3.87817e-05	0.000244472	CCNB1, CDK1, TUBGCP2, NUMA1, NEDD1, TUBGCP3, TUBGCP5, TUBG1, TUBG2, TUBGCP6
REACTOME_P75NTR_RECRUITS_SIGNALLING_COMPLEXES	10	-0.597219	0.780223	0.469405	4.07155e-05	0.000249431	NGF, RPS27A, MYD88, PRKCI, SQSTM1, IKBKB, RIPK2, TRAF6, UBA52, IRAK1
BIOCARTA_PTC1_PATHWAY	10	1.74442	1.36327	2.01058	4.25529e-05	0.000249431	XPO1, CDC25A, CCNB1, CDK7, CCNH, CDC25C, PTCH1, CDK1, MNAT1, CDC25B
REACTOME_ALPHA_LINOLENIC_ACID_ALA_METABOLISM	10	-0.342951	0.425058	0.286002	5.29325e-05	0.000274804	SCP2, ACAA1, ACSL1, HSD17B4, ELOVL5, FADS2, FADS1, ACOX1, ACOT8, ABCD1
BIOCARTA_SRCRPTP_PATHWAY	10	1.75793	1.34003	2.05222	6.33215e-05	0.000299363	CDC25A, CCNB1, CDC25C, CDK1, CSK, PRKCA, GRB2, PTPRA, CDC25B, SRC
ST_WNT_CA2_CYCLIC_GMP_PATHWAY	10	-0.924973	1.23304	0.710951	8.48528e-05	0.000350905	ITPKB, PDE6D, ITPR1, DAG1, CAMK2D, CFB, ITPR3, CAMK2G, ITPR2, NFAT5
REACTOME_E2F_ENABLED_INHIBITION_OF_PRE_REPLICATION_COMPLEX_FORMATION	10	2.31759	1.7661	2.70283	0.000102033	0.00038681	ORC1, ORC4, ORC2, CDC25A, CCNB1, ORC3, ORC5, CDK1, ORC6, MCM8
BIOCARTA_RNA_PATHWAY	10	-0.420465	0.560362	0.323524	0.000120675	0.000424273	EIF2AK2, NFKB1, CHUK, RELA, DNAJC3, NFKBIA, EIF2S1, TP53, MAP3K14, EIF2S2
REACTOME_SIGNALING_BY_NOTCH2	10	-0.465935	0.601343	0.371134	0.000124413	0.000434665	NOTCH2, APH1A, NCSTN, PSEN2, DLL1, PSEN1, ADAM10, APH1B, PSENEN, JAG1
REACTOME_ZINC_TRANSPORTERS	10	-0.414935	0.605331	0.281354	0.00014397	0.000481026	SLC30A7, SLC39A1, SLC30A1, SLC39A10, SLC39A8, SLC30A5, SLC39A7, SLC39A4, SLC39A6, SLC39A3
REACTOME_SIGNALING_BY_NOTCH3	10	-0.409472	0.566288	0.298754	0.000170219	0.000540323	APH1A, NCSTN, PSEN2, DLL1, PSEN1, ADAM10, APH1B, NOTCH3, PSENEN, JAG1
BIOCARTA_NKCELLS_PATHWAY	10	-0.244477	0.3352	0.181376	0.000209696	0.000638281	PIK3CA, PIK3R1, HLA-A, RAC1, PTK2B, ITGB1, PAK1, B2M, MAP2K1, MAPK3
REACTOME_REMOVAL_OF_THE_FLAP_INTERMEDIATE_FROM_THE_C_STRAND	10	1.47109	1.11822	1.71535	0.000219177	0.000659906	RPA2, RPA3, POLD2, DNA2, FEN1, POLD4, POLD3, RPA1, POLD1, PCNA
KEGG_VALINE_LEUCINE_AND_ISOLEUCINE_BIOSYNTHESIS	10	0.46638	0.312318	0.572871	0.00024091	0.000704345	IARS2, LARS2, PDHB, LARS, VARS2, VARS, IARS, BCAT1, BCAT2, PDHA1
REACTOME_KERATAN_SULFATE_DEGRADATION	10	-0.55432	0.820421	0.367125	0.000273811	0.00077603	FMOD, PRELP, GLB1, HEXB, OGN, OMD, GNS, LUM, HEXA, ACAN
REACTOME_RAF_MAP_KINASE_CASCADE	10	0.549074	0.362904	0.680458	0.000354579	0.000956159	NRAS, RAF1, CDK1, HRAS, KRAS, MAP2K1, MAPK3, MAP2K2, YWHAB, MAPK1
REACTOME_CS_DS_DEGRADATION	10	-0.352738	0.523759	0.233937	0.000365401	0.000975866	HYAL1, IDUA, HEXB, ARSB, VCAN, DCN, HEXA, CSPG4, IDS, BGN
KEGG_NON_HOMOLOGOUS_END_JOINING	10	0.61631	0.450367	0.730742	0.000381899	0.00100767	XRCC5, XRCC4, RAD50, POLM, PRKDC, DCLRE1C, POLL, FEN1, LIG4, XRCC6
REACTOME_REGULATION_OF_INSULIN_LIKE_GROWTH_FACTOR_IGF_ACTIVITY_BY_INSULIN_LIKE_GROWTH_FACTOR_BINDING_PROTEINS_IGFBPS	10	-1.03034	1.5956	0.632472	0.000448846	0.00113592	PAPPA2, IGFBP2, IGFBP5, IGFBP1, IGFBP3, PAPPA, MMP1, IGFBP6, MMP2, IGFBP4
REACTOME_IL_6_SIGNALING	10	-0.478274	0.743894	0.292375	0.000458427	0.00115229	JAK1, IL6R, STAT1, IL6ST, IL6, JAK2, CBL, STAT3, SOCS3, TYK2
BIOCARTA_LAIR_PATHWAY	10	-0.714298	1.09853	0.446928	0.000486382	0.0012031	VCAM1, IL1A, ITGA4, IL6, C5, ITGB1, SELPLG, C3, ICAM1, ITGB2
REACTOME_NITRIC_OXIDE_STIMULATES_GUANYLATE_CYCLASE	10	-1.51364	2.10064	1.10466	0.00048947	0.0012031	PDE1A, PDE5A, GUCY1A3, GUCY1B3, PDE10A, PRKG1, PDE3B, GUCY1A2, PDE3A, NOS2
REACTOME_ADHERENS_JUNCTIONS_INTERACTIONS	10	-0.301158	0.471489	0.182501	0.000498673	0.00122032	CTNNB1, CTNNA1, CTNND1, CADM1, CDH24, CDH11, CDH13, JUP, CDH2, PVR
REACTOME_GLUCAGON_TYPE_LIGAND_RECEPTORS	10	0.345036	0.172062	0.465618	0.00171508	0.00358168	GNB1, GNG12, GNG5, GNB4, GNG11, GNB2, GNB3, GNG2, GNB5, GNAS
REACTOME_BILE_ACID_AND_BILE_SALT_METABOLISM	10	-0.371501	0.676619	0.156554	0.0042267	0.00785262	SCP2, CYP27A1, ACOX2, HSD17B4, CYP7B1, CH25H, HSD3B7, ABCC3, SLC27A5, ACOT8
PID_THROMBIN_PAR4_PATHWAY	10	0.442195	0.118538	0.672492	0.0124665	0.0205813	GNB1, ROCK2, RHOA, F2RL2, GNA14, GNAQ, GNG2, GNA13, ROCK1, GNA11
BIOCARTA_CELL2CELL_PATHWAY	10	0.273146	0.0606562	0.423851	0.0136555	0.0220833	CTNNB1, CTNNA1, PTK2, VCL, PXN, ACTN1, CSK, BCAR1, PECAM1, SRC
BIOCARTA_TRKA_PATHWAY	10	0.121201	0.0264772	0.18779	0.0139492	0.0224928	NGF, SHC1, SOS1, PIK3CA, PIK3R1, HRAS, AKT1, PRKCA, GRB2, PLCG1
REACTOME_VOLTAGE_GATED_POTASSIUM_CHANNELS	10	-0.427316	0.869503	0.121919	0.0162132	0.0259179	KCNAB2, KCNC4, KCND3, KCNH1, KCNQ5, KCND2, KCNQ3, KCNA1, KCNG1, KCND1
REACTOME_SIGNAL_ATTENUATION	10	-0.177302	0.364617	0.044574	0.0165892	0.0264808	SHC1, SOS1, DOK1, IRS1, GRB10, IRS2, MAPK3, CRK, GRB2, INSR
KEGG_RIBOFLAVIN_METABOLISM	10	0.229747	0.0303741	0.367598	0.0286503	0.0433659	ACP6, FLAD1, ACP1, ENPP1, RFK, PHPT1, ACP2, MTMR2, MTMR6, MTMR1
